# Supplementary material for: Genomic Landscape and Potential Regulation of RNA Editing in Drug Resistance
Source: Adv Sci (Weinh). 2023 Mar 13;10(14):2207357. doi: 10.1002/advs.202207357 (PMC10190536; doi:10.1002/advs.202207357)
Supplement: Supplementary file 2 — Supplemental Table 1 [file ADVS-10-2207357-s012.xlsx]

## Sheet: Sheet1
Table S1. Comparisons of primary editing sites between cell lines and tumor tissues.
condition	cell lines	tumor tissues	overlap	ratio
BLCA-Cisplatin	477266	39270	38080	0.969697
BLCA-Gemcitabine	477266	39270	38080	0.969697
BRCA-Doxorubicin	843516	76555	75533	0.98665
HNSC-Cetuximab	465446	35510	33990	0.957195
LUAD-Cisplatin	930780	54362	53760	0.988926
LUAD-Docetaxel	930780	54362	53760	0.988926
LUAD-Gemcitabine	930780	54362	53760	0.988926
LUAD-Paclitaxel	930780	54362	53760	0.988926
LUAD-Pemetrexed	930780	54362	53760	0.988926
LUAD-Vinorelbine	930780	54362	53760	0.988926
STAD-Cisplatin	616490	26389	22865	0.86646
STAD-Epirubicin	616490	26389	22865	0.86646
STAD-Etoposide	616490	26389	22865	0.86646
STAD-Oxaliplatin	616490	26389	22865	0.86646
BLCA: Bladder Urothelial Carcinoma
BRCA: Breast invasive carcinoma
HNSC: Head and Neck squamous cell carcinoma
LGG: Brain Lower Grade Glioma
LUAD: Lung adenocarcinoma
STAD: Stomach adenocarcinoma
