# Supplementary material for: Genomic Landscape and Potential Regulation of RNA Editing in Drug Resistance
Source: Adv Sci (Weinh). 2023 Mar 13;10(14):2207357. doi: 10.1002/advs.202207357 (PMC10190536; doi:10.1002/advs.202207357)
Supplement: Supplementary file 3 — Supplemental Table 2 [file ADVS-10-2207357-s007.xlsx]

## Sheet: Sheet1
Table S2. The DESs identified in each condition.
a Sensetive sample patient ID
b number of sensetive samples
c Resistant sample patient ID
d number of resistant samples
e The difference in the mean value of the editing level in resistant tumor samples relative to sensitive tumor samples
Site	senSama	numSenb	resSamc	numResd	Diffe	p_value	condition
chr1|11347865|UTR3|UBIAD1|+|Alu|no-conserve	BLCA-Tumor-TCGA-BT-A2LA;BLCA-Tumor-TCGA-BT-A42E;BLCA-Tumor-TCGA-GC-A3YS	3	BLCA-Tumor-TCGA-BT-A2LD;BLCA-Tumor-TCGA-CF-A47T;BLCA-Tumor-TCGA-DK-A3IU;BLCA-Tumor-TCGA-FD-A62S;BLCA-Tumor-TCGA-GU-A42R;BLCA-Tumor-TCGA-K4-A83P	6	-0.0597707	0.0229575	BLCA-Carboplatin
chr1|145689808|UTR3|RNF115|+|Alu|chimp	BLCA-Tumor-TCGA-BT-A2LA;BLCA-Tumor-TCGA-BT-A42E;BLCA-Tumor-TCGA-GC-A3YS	3	BLCA-Tumor-TCGA-BT-A2LD;BLCA-Tumor-TCGA-CF-A47T;BLCA-Tumor-TCGA-DK-A3IU;BLCA-Tumor-TCGA-FD-A62S;BLCA-Tumor-TCGA-GU-A42R;BLCA-Tumor-TCGA-K4-A83P	6	-0.0552882	0.0256011	BLCA-Carboplatin
chr1|151096065|UTR3|GABPB2|+|Alu|chimp	BLCA-Tumor-TCGA-BT-A2LA;BLCA-Tumor-TCGA-BT-A42E;BLCA-Tumor-TCGA-GC-A3YS	3	BLCA-Tumor-TCGA-CF-A47T;BLCA-Tumor-TCGA-DK-A3IU;BLCA-Tumor-TCGA-FD-A62S;BLCA-Tumor-TCGA-GU-A42R	4	-0.203043	0.0435966	BLCA-Carboplatin
chr1|151096738|exonic|GABPB2|+|Alu|no-conserve	BLCA-Tumor-TCGA-BT-A2LA;BLCA-Tumor-TCGA-BT-A42E;BLCA-Tumor-TCGA-GC-A3YS	3	BLCA-Tumor-TCGA-DK-A3IU;BLCA-Tumor-TCGA-FD-A62S;BLCA-Tumor-TCGA-GU-A42R;BLCA-Tumor-TCGA-K4-A83P	4	-0.235038	0.049746	BLCA-Carboplatin
chr1|179044279|UTR3|FAM20B|+|Alu|chimp	BLCA-Tumor-TCGA-BT-A2LA;BLCA-Tumor-TCGA-BT-A42E;BLCA-Tumor-TCGA-GC-A3YS	3	BLCA-Tumor-TCGA-BT-A2LD;BLCA-Tumor-TCGA-CF-A47T;BLCA-Tumor-TCGA-DK-A3IU;BLCA-Tumor-TCGA-FD-A62S;BLCA-Tumor-TCGA-GU-A42R;BLCA-Tumor-TCGA-K4-A83P	6	-0.108332	0.0162095	BLCA-Carboplatin
chr1|184761293|UTR3|NIBAN1|-|Alu|no-conserve	BLCA-Tumor-TCGA-BT-A2LA;BLCA-Tumor-TCGA-BT-A42E;BLCA-Tumor-TCGA-GC-A3YS	3	BLCA-Tumor-TCGA-BT-A2LD;BLCA-Tumor-TCGA-DK-A3IU;BLCA-Tumor-TCGA-FD-A62S;BLCA-Tumor-TCGA-GU-A42R;BLCA-Tumor-TCGA-K4-A83P	5	0.0909425	0.0368884	BLCA-Carboplatin
chr1|204521307|UTR3|MDM4|+|Alu|chimp	BLCA-Tumor-TCGA-BT-A2LA;BLCA-Tumor-TCGA-BT-A42E;BLCA-Tumor-TCGA-GC-A3YS	3	BLCA-Tumor-TCGA-BT-A2LD;BLCA-Tumor-TCGA-CF-A47T;BLCA-Tumor-TCGA-DK-A3IU;BLCA-Tumor-TCGA-GU-A42R	4	-0.130303	0.0319112	BLCA-Carboplatin
chr1|36200172|UTR3|CLSPN|-|Alu|no-conserve	BLCA-Tumor-TCGA-BT-A2LA;BLCA-Tumor-TCGA-BT-A42E;BLCA-Tumor-TCGA-GC-A3YS	3	BLCA-Tumor-TCGA-BT-A2LD;BLCA-Tumor-TCGA-CF-A47T;BLCA-Tumor-TCGA-DK-A3IU;BLCA-Tumor-TCGA-FD-A62S;BLCA-Tumor-TCGA-GU-A42R	5	-0.0553186	0.0168046	BLCA-Carboplatin
chr1|38326774|UTR3|INPP5B|-|Alu|no-conserve	BLCA-Tumor-TCGA-BT-A2LA;BLCA-Tumor-TCGA-BT-A42E;BLCA-Tumor-TCGA-GC-A3YS	3	BLCA-Tumor-TCGA-BT-A2LD;BLCA-Tumor-TCGA-CF-A47T;BLCA-Tumor-TCGA-DK-A3IU;BLCA-Tumor-TCGA-FD-A62S;BLCA-Tumor-TCGA-GU-A42R;BLCA-Tumor-TCGA-K4-A83P	6	-0.0911283	0.0281858	BLCA-Carboplatin
chr1|46160724|intronic|IPP|-|Alu|no-conserve	BLCA-Tumor-TCGA-BT-A2LA;BLCA-Tumor-TCGA-BT-A42E;BLCA-Tumor-TCGA-GC-A3YS	3	BLCA-Tumor-TCGA-BT-A2LD;BLCA-Tumor-TCGA-CF-A47T;BLCA-Tumor-TCGA-DK-A3IU;BLCA-Tumor-TCGA-FD-A62S;BLCA-Tumor-TCGA-GU-A42R;BLCA-Tumor-TCGA-K4-A83P	6	-0.227097	0.0275319	BLCA-Carboplatin
chr1|62628529|UTR3|PATJ|+|Alu|chimp	BLCA-Tumor-TCGA-BT-A2LA;BLCA-Tumor-TCGA-BT-A42E;BLCA-Tumor-TCGA-GC-A3YS	3	BLCA-Tumor-TCGA-CF-A47T;BLCA-Tumor-TCGA-DK-A3IU;BLCA-Tumor-TCGA-FD-A62S;BLCA-Tumor-TCGA-GU-A42R;BLCA-Tumor-TCGA-K4-A83P	5	-0.131353	0.0324733	BLCA-Carboplatin
chr1|6583138|UTR3|NOL9|-|Alu|both	BLCA-Tumor-TCGA-BT-A2LA;BLCA-Tumor-TCGA-BT-A42E;BLCA-Tumor-TCGA-GC-A3YS	3	BLCA-Tumor-TCGA-BT-A2LD;BLCA-Tumor-TCGA-CF-A47T;BLCA-Tumor-TCGA-DK-A3IU;BLCA-Tumor-TCGA-FD-A62S;BLCA-Tumor-TCGA-GU-A42R;BLCA-Tumor-TCGA-K4-A83P	6	-0.0578421	0.0262394	BLCA-Carboplatin
chr10|101473556|UTR3|COX15|-|Alu|no-conserve	BLCA-Tumor-TCGA-BT-A2LA;BLCA-Tumor-TCGA-BT-A42E;BLCA-Tumor-TCGA-GC-A3YS	3	BLCA-Tumor-TCGA-BT-A2LD;BLCA-Tumor-TCGA-CF-A47T;BLCA-Tumor-TCGA-DK-A3IU;BLCA-Tumor-TCGA-FD-A62S;BLCA-Tumor-TCGA-GU-A42R;BLCA-Tumor-TCGA-K4-A83P	6	-0.0853607	0.0338949	BLCA-Carboplatin
chr10|12163174|UTR3|DHTKD1|+|Alu|chimp	BLCA-Tumor-TCGA-BT-A2LA;BLCA-Tumor-TCGA-BT-A42E;BLCA-Tumor-TCGA-GC-A3YS	3	BLCA-Tumor-TCGA-BT-A2LD;BLCA-Tumor-TCGA-CF-A47T;BLCA-Tumor-TCGA-DK-A3IU;BLCA-Tumor-TCGA-FD-A62S;BLCA-Tumor-TCGA-GU-A42R;BLCA-Tumor-TCGA-K4-A83P	6	-0.118179	0.0281858	BLCA-Carboplatin
chr10|28811972|ncRNA|WAC-AS1|-|Alu|no-conserve	BLCA-Tumor-TCGA-BT-A2LA;BLCA-Tumor-TCGA-BT-A42E;BLCA-Tumor-TCGA-GC-A3YS	3	BLCA-Tumor-TCGA-BT-A2LD;BLCA-Tumor-TCGA-CF-A47T;BLCA-Tumor-TCGA-DK-A3IU;BLCA-Tumor-TCGA-FD-A62S;BLCA-Tumor-TCGA-GU-A42R;BLCA-Tumor-TCGA-K4-A83P	6	-0.0732125	0.0256011	BLCA-Carboplatin
chr10|28812034|ncRNA|WAC-AS1|-|Alu|no-conserve	BLCA-Tumor-TCGA-BT-A2LA;BLCA-Tumor-TCGA-BT-A42E;BLCA-Tumor-TCGA-GC-A3YS	3	BLCA-Tumor-TCGA-BT-A2LD;BLCA-Tumor-TCGA-CF-A47T;BLCA-Tumor-TCGA-DK-A3IU;BLCA-Tumor-TCGA-FD-A62S;BLCA-Tumor-TCGA-GU-A42R;BLCA-Tumor-TCGA-K4-A83P	6	-0.0572135	0.0281858	BLCA-Carboplatin
chr10|28812152|ncRNA|WAC-AS1|-|Alu|no-conserve	BLCA-Tumor-TCGA-BT-A2LA;BLCA-Tumor-TCGA-BT-A42E;BLCA-Tumor-TCGA-GC-A3YS	3	BLCA-Tumor-TCGA-BT-A2LD;BLCA-Tumor-TCGA-CF-A47T;BLCA-Tumor-TCGA-DK-A3IU;BLCA-Tumor-TCGA-FD-A62S;BLCA-Tumor-TCGA-GU-A42R;BLCA-Tumor-TCGA-K4-A83P	6	-0.0667187	0.0275319	BLCA-Carboplatin
chr10|28812596|ncRNA|WAC-AS1|-|Alu|no-conserve	BLCA-Tumor-TCGA-BT-A2LA;BLCA-Tumor-TCGA-BT-A42E;BLCA-Tumor-TCGA-GC-A3YS	3	BLCA-Tumor-TCGA-BT-A2LD;BLCA-Tumor-TCGA-CF-A47T;BLCA-Tumor-TCGA-DK-A3IU;BLCA-Tumor-TCGA-FD-A62S;BLCA-Tumor-TCGA-GU-A42R;BLCA-Tumor-TCGA-K4-A83P	6	-0.085954	0.0281858	BLCA-Carboplatin
chr10|73979873|UTR5|ANAPC16|+|Alu|no-conserve	BLCA-Tumor-TCGA-BT-A2LA;BLCA-Tumor-TCGA-BT-A42E;BLCA-Tumor-TCGA-GC-A3YS	3	BLCA-Tumor-TCGA-BT-A2LD;BLCA-Tumor-TCGA-CF-A47T;BLCA-Tumor-TCGA-DK-A3IU;BLCA-Tumor-TCGA-FD-A62S;BLCA-Tumor-TCGA-GU-A42R;BLCA-Tumor-TCGA-K4-A83P	6	-0.054254	0.0488846	BLCA-Carboplatin
chr10|75538719|intergenic|FUT11,CHCHD1|+|Alu|no-conserve	BLCA-Tumor-TCGA-BT-A2LA;BLCA-Tumor-TCGA-BT-A42E;BLCA-Tumor-TCGA-GC-A3YS	3	BLCA-Tumor-TCGA-BT-A2LD;BLCA-Tumor-TCGA-CF-A47T;BLCA-Tumor-TCGA-DK-A3IU;BLCA-Tumor-TCGA-FD-A62S;BLCA-Tumor-TCGA-GU-A42R;BLCA-Tumor-TCGA-K4-A83P	6	-0.0660031	0.0488846	BLCA-Carboplatin
chr11|62506543|intergenic|TTC9C|+|Alu|no-conserve	BLCA-Tumor-TCGA-BT-A2LA;BLCA-Tumor-TCGA-BT-A42E;BLCA-Tumor-TCGA-GC-A3YS	3	BLCA-Tumor-TCGA-BT-A2LD;BLCA-Tumor-TCGA-CF-A47T;BLCA-Tumor-TCGA-DK-A3IU;BLCA-Tumor-TCGA-FD-A62S;BLCA-Tumor-TCGA-GU-A42R;BLCA-Tumor-TCGA-K4-A83P	6	-0.135464	0.0162095	BLCA-Carboplatin
chr11|65542058|UTR3|AP5B1|-|Alu|no-conserve	BLCA-Tumor-TCGA-BT-A2LA;BLCA-Tumor-TCGA-BT-A42E;BLCA-Tumor-TCGA-GC-A3YS	3	BLCA-Tumor-TCGA-BT-A2LD;BLCA-Tumor-TCGA-CF-A47T;BLCA-Tumor-TCGA-DK-A3IU;BLCA-Tumor-TCGA-FD-A62S;BLCA-Tumor-TCGA-GU-A42R;BLCA-Tumor-TCGA-K4-A83P	6	-0.0865728	0.0275319	BLCA-Carboplatin
chr11|768537|UTR3|GATD1|-|Alu|chimp	BLCA-Tumor-TCGA-BT-A2LA;BLCA-Tumor-TCGA-BT-A42E;BLCA-Tumor-TCGA-GC-A3YS	3	BLCA-Tumor-TCGA-CF-A47T;BLCA-Tumor-TCGA-DK-A3IU;BLCA-Tumor-TCGA-GU-A42R;BLCA-Tumor-TCGA-K4-A83P	4	-0.143051	0.049746	BLCA-Carboplatin
chr11|768553|UTR3|GATD1|-|Alu|both	BLCA-Tumor-TCGA-BT-A2LA;BLCA-Tumor-TCGA-BT-A42E;BLCA-Tumor-TCGA-GC-A3YS	3	BLCA-Tumor-TCGA-CF-A47T;BLCA-Tumor-TCGA-DK-A3IU;BLCA-Tumor-TCGA-GU-A42R;BLCA-Tumor-TCGA-K4-A83P	4	-0.0753282	0.049746	BLCA-Carboplatin
chr11|769055|UTR3|GATD1|-|Alu|both	BLCA-Tumor-TCGA-BT-A2LA;BLCA-Tumor-TCGA-BT-A42E;BLCA-Tumor-TCGA-GC-A3YS	3	BLCA-Tumor-TCGA-BT-A2LD;BLCA-Tumor-TCGA-CF-A47T;BLCA-Tumor-TCGA-DK-A3IU;BLCA-Tumor-TCGA-FD-A62S;BLCA-Tumor-TCGA-GU-A42R;BLCA-Tumor-TCGA-K4-A83P	6	-0.272152	0.0275319	BLCA-Carboplatin
chr11|77780117|UTR3|NDUFC2|-|Alu|both	BLCA-Tumor-TCGA-BT-A2LA;BLCA-Tumor-TCGA-BT-A42E;BLCA-Tumor-TCGA-GC-A3YS	3	BLCA-Tumor-TCGA-CF-A47T;BLCA-Tumor-TCGA-DK-A3IU;BLCA-Tumor-TCGA-FD-A62S;BLCA-Tumor-TCGA-GU-A42R;BLCA-Tumor-TCGA-K4-A83P	5	-0.427233	0.0368884	BLCA-Carboplatin
chr11|8707840|UTR3|RPL27A|+|Alu|chimp	BLCA-Tumor-TCGA-BT-A2LA;BLCA-Tumor-TCGA-BT-A42E;BLCA-Tumor-TCGA-GC-A3YS	3	BLCA-Tumor-TCGA-CF-A47T;BLCA-Tumor-TCGA-DK-A3IU;BLCA-Tumor-TCGA-FD-A62S;BLCA-Tumor-TCGA-GU-A42R;BLCA-Tumor-TCGA-K4-A83P	5	-0.123368	0.0368884	BLCA-Carboplatin
chr11|93466869|ncRNA|MIR1304|-|Alu|no-conserve	BLCA-Tumor-TCGA-BT-A2LA;BLCA-Tumor-TCGA-BT-A42E;BLCA-Tumor-TCGA-GC-A3YS	3	BLCA-Tumor-TCGA-BT-A2LD;BLCA-Tumor-TCGA-CF-A47T;BLCA-Tumor-TCGA-FD-A62S;BLCA-Tumor-TCGA-GU-A42R	4	-0.0646168	0.0319112	BLCA-Carboplatin
chr12|109179048|UTR3|SSH1|-|Alu|chimp	BLCA-Tumor-TCGA-BT-A2LA;BLCA-Tumor-TCGA-BT-A42E;BLCA-Tumor-TCGA-GC-A3YS	3	BLCA-Tumor-TCGA-BT-A2LD;BLCA-Tumor-TCGA-DK-A3IU;BLCA-Tumor-TCGA-FD-A62S;BLCA-Tumor-TCGA-GU-A42R;BLCA-Tumor-TCGA-K4-A83P	5	0.0996566	0.0324733	BLCA-Carboplatin
chr12|124002165|intronic|RILPL1|-|Alu|no-conserve	BLCA-Tumor-TCGA-BT-A2LA;BLCA-Tumor-TCGA-BT-A42E;BLCA-Tumor-TCGA-GC-A3YS	3	BLCA-Tumor-TCGA-BT-A2LD;BLCA-Tumor-TCGA-CF-A47T;BLCA-Tumor-TCGA-FD-A62S;BLCA-Tumor-TCGA-GU-A42R	4	-0.126354	0.0319112	BLCA-Carboplatin
chr12|125513878|UTR3|BRI3BP|+|Alu|no-conserve	BLCA-Tumor-TCGA-BT-A2LA;BLCA-Tumor-TCGA-BT-A42E;BLCA-Tumor-TCGA-GC-A3YS	3	BLCA-Tumor-TCGA-CF-A47T;BLCA-Tumor-TCGA-DK-A3IU;BLCA-Tumor-TCGA-FD-A62S;BLCA-Tumor-TCGA-GU-A42R;BLCA-Tumor-TCGA-K4-A83P	5	-0.0519697	0.0168046	BLCA-Carboplatin
chr12|49718012|exonic|TROAP;TROAP|+|Alu|no-conserve	BLCA-Tumor-TCGA-BT-A2LA;BLCA-Tumor-TCGA-BT-A42E;BLCA-Tumor-TCGA-GC-A3YS	3	BLCA-Tumor-TCGA-BT-A2LD;BLCA-Tumor-TCGA-CF-A47T;BLCA-Tumor-TCGA-DK-A3IU;BLCA-Tumor-TCGA-FD-A62S;BLCA-Tumor-TCGA-GU-A42R	5	-0.0616876	0.0368884	BLCA-Carboplatin
chr12|6994774|ncRNA|DSTNP2|+|Alu|no-conserve	BLCA-Tumor-TCGA-BT-A2LA;BLCA-Tumor-TCGA-BT-A42E;BLCA-Tumor-TCGA-GC-A3YS	3	BLCA-Tumor-TCGA-BT-A2LD;BLCA-Tumor-TCGA-DK-A3IU;BLCA-Tumor-TCGA-FD-A62S;BLCA-Tumor-TCGA-GU-A42R;BLCA-Tumor-TCGA-K4-A83P	5	-0.0726552	0.0324733	BLCA-Carboplatin
chr13|21949052|ncRNA|MIPEPP3|-|Alu|no-conserve	BLCA-Tumor-TCGA-BT-A2LA;BLCA-Tumor-TCGA-BT-A42E;BLCA-Tumor-TCGA-GC-A3YS	3	BLCA-Tumor-TCGA-BT-A2LD;BLCA-Tumor-TCGA-CF-A47T;BLCA-Tumor-TCGA-DK-A3IU;BLCA-Tumor-TCGA-FD-A62S;BLCA-Tumor-TCGA-GU-A42R;BLCA-Tumor-TCGA-K4-A83P	6	-0.0860114	0.0488846	BLCA-Carboplatin
chr14|50793973|UTR3|CDKL1,DMAC2L|+|Alu|no-conserve	BLCA-Tumor-TCGA-BT-A2LA;BLCA-Tumor-TCGA-BT-A42E;BLCA-Tumor-TCGA-GC-A3YS	3	BLCA-Tumor-TCGA-CF-A47T;BLCA-Tumor-TCGA-DK-A3IU;BLCA-Tumor-TCGA-FD-A62S;BLCA-Tumor-TCGA-GU-A42R;BLCA-Tumor-TCGA-K4-A83P	5	-0.114641	0.0357701	BLCA-Carboplatin
chr15|34523332|UTR3|SLC12A6|-|Alu|no-conserve	BLCA-Tumor-TCGA-BT-A2LA;BLCA-Tumor-TCGA-BT-A42E;BLCA-Tumor-TCGA-GC-A3YS	3	BLCA-Tumor-TCGA-DK-A3IU;BLCA-Tumor-TCGA-FD-A62S;BLCA-Tumor-TCGA-GU-A42R;BLCA-Tumor-TCGA-K4-A83P	4	-0.0887302	0.0435966	BLCA-Carboplatin
chr15|34523343|UTR3|SLC12A6|-|Alu|both	BLCA-Tumor-TCGA-BT-A2LA;BLCA-Tumor-TCGA-BT-A42E;BLCA-Tumor-TCGA-GC-A3YS	3	BLCA-Tumor-TCGA-CF-A47T;BLCA-Tumor-TCGA-DK-A3IU;BLCA-Tumor-TCGA-FD-A62S;BLCA-Tumor-TCGA-GU-A42R;BLCA-Tumor-TCGA-K4-A83P	5	-0.25817	0.0368884	BLCA-Carboplatin
chr15|41594561|ncRNA|OIP5-AS1|+|Alu|no-conserve	BLCA-Tumor-TCGA-BT-A2LA;BLCA-Tumor-TCGA-BT-A42E;BLCA-Tumor-TCGA-GC-A3YS	3	BLCA-Tumor-TCGA-BT-A2LD;BLCA-Tumor-TCGA-CF-A47T;BLCA-Tumor-TCGA-DK-A3IU;BLCA-Tumor-TCGA-FD-A62S;BLCA-Tumor-TCGA-GU-A42R;BLCA-Tumor-TCGA-K4-A83P	6	-0.0739502	0.0218895	BLCA-Carboplatin
chr15|42859382|UTR3|HAUS2|+|Alu|both	BLCA-Tumor-TCGA-BT-A2LA;BLCA-Tumor-TCGA-BT-A42E;BLCA-Tumor-TCGA-GC-A3YS	3	BLCA-Tumor-TCGA-BT-A2LD;BLCA-Tumor-TCGA-DK-A3IU;BLCA-Tumor-TCGA-FD-A62S;BLCA-Tumor-TCGA-GU-A42R;BLCA-Tumor-TCGA-K4-A83P	5	-0.155633	0.0368884	BLCA-Carboplatin
chr15|45025703|intergenic|LOC100419583|+|Alu|no-conserve	BLCA-Tumor-TCGA-BT-A2LA;BLCA-Tumor-TCGA-BT-A42E;BLCA-Tumor-TCGA-GC-A3YS	3	BLCA-Tumor-TCGA-BT-A2LD;BLCA-Tumor-TCGA-CF-A47T;BLCA-Tumor-TCGA-DK-A3IU;BLCA-Tumor-TCGA-GU-A42R;BLCA-Tumor-TCGA-K4-A83P	5	-0.234175	0.0357701	BLCA-Carboplatin
chr15|52205195|UTR3|TMOD3|+|Alu|no-conserve	BLCA-Tumor-TCGA-BT-A2LA;BLCA-Tumor-TCGA-BT-A42E;BLCA-Tumor-TCGA-GC-A3YS	3	BLCA-Tumor-TCGA-BT-A2LD;BLCA-Tumor-TCGA-DK-A3IU;BLCA-Tumor-TCGA-FD-A62S;BLCA-Tumor-TCGA-GU-A42R;BLCA-Tumor-TCGA-K4-A83P	5	-0.218522	0.0368884	BLCA-Carboplatin
chr16|15794324|intronic|NDE1|+|Alu|no-conserve	BLCA-Tumor-TCGA-BT-A2LA;BLCA-Tumor-TCGA-BT-A42E;BLCA-Tumor-TCGA-GC-A3YS	3	BLCA-Tumor-TCGA-BT-A2LD;BLCA-Tumor-TCGA-CF-A47T;BLCA-Tumor-TCGA-DK-A3IU;BLCA-Tumor-TCGA-FD-A62S;BLCA-Tumor-TCGA-GU-A42R;BLCA-Tumor-TCGA-K4-A83P	6	-0.136705	0.0275319	BLCA-Carboplatin
chr16|15794481|intronic|NDE1|+|Alu|no-conserve	BLCA-Tumor-TCGA-BT-A2LA;BLCA-Tumor-TCGA-BT-A42E;BLCA-Tumor-TCGA-GC-A3YS	3	BLCA-Tumor-TCGA-BT-A2LD;BLCA-Tumor-TCGA-CF-A47T;BLCA-Tumor-TCGA-DK-A3IU;BLCA-Tumor-TCGA-FD-A62S;BLCA-Tumor-TCGA-GU-A42R;BLCA-Tumor-TCGA-K4-A83P	6	-0.0594173	0.0330063	BLCA-Carboplatin
chr16|15794542|intronic|NDE1|+|Alu|no-conserve	BLCA-Tumor-TCGA-BT-A2LA;BLCA-Tumor-TCGA-BT-A42E;BLCA-Tumor-TCGA-GC-A3YS	3	BLCA-Tumor-TCGA-BT-A2LD;BLCA-Tumor-TCGA-CF-A47T;BLCA-Tumor-TCGA-DK-A3IU;BLCA-Tumor-TCGA-FD-A62S;BLCA-Tumor-TCGA-GU-A42R;BLCA-Tumor-TCGA-K4-A83P	6	-0.13783	0.0281858	BLCA-Carboplatin
chr16|15795035|intronic|NDE1|+|Alu|no-conserve	BLCA-Tumor-TCGA-BT-A2LA;BLCA-Tumor-TCGA-BT-A42E;BLCA-Tumor-TCGA-GC-A3YS	3	BLCA-Tumor-TCGA-BT-A2LD;BLCA-Tumor-TCGA-CF-A47T;BLCA-Tumor-TCGA-DK-A3IU;BLCA-Tumor-TCGA-FD-A62S;BLCA-Tumor-TCGA-GU-A42R;BLCA-Tumor-TCGA-K4-A83P	6	0.218057	0.0281858	BLCA-Carboplatin
chr16|31133202|intronic|KAT8|+|Alu|no-conserve	BLCA-Tumor-TCGA-BT-A2LA;BLCA-Tumor-TCGA-BT-A42E;BLCA-Tumor-TCGA-GC-A3YS	3	BLCA-Tumor-TCGA-BT-A2LD;BLCA-Tumor-TCGA-CF-A47T;BLCA-Tumor-TCGA-DK-A3IU;BLCA-Tumor-TCGA-FD-A62S;BLCA-Tumor-TCGA-GU-A42R;BLCA-Tumor-TCGA-K4-A83P	6	-0.0962609	0.0338949	BLCA-Carboplatin
chr16|31134108|intronic|KAT8|+|Alu|no-conserve	BLCA-Tumor-TCGA-BT-A2LA;BLCA-Tumor-TCGA-BT-A42E;BLCA-Tumor-TCGA-GC-A3YS	3	BLCA-Tumor-TCGA-BT-A2LD;BLCA-Tumor-TCGA-CF-A47T;BLCA-Tumor-TCGA-DK-A3IU;BLCA-Tumor-TCGA-FD-A62S;BLCA-Tumor-TCGA-GU-A42R;BLCA-Tumor-TCGA-K4-A83P	6	-0.0518298	0.00911579	BLCA-Carboplatin
chr16|31134287|intronic|KAT8|+|Alu|no-conserve	BLCA-Tumor-TCGA-BT-A2LA;BLCA-Tumor-TCGA-BT-A42E;BLCA-Tumor-TCGA-GC-A3YS	3	BLCA-Tumor-TCGA-BT-A2LD;BLCA-Tumor-TCGA-CF-A47T;BLCA-Tumor-TCGA-DK-A3IU;BLCA-Tumor-TCGA-FD-A62S;BLCA-Tumor-TCGA-GU-A42R;BLCA-Tumor-TCGA-K4-A83P	6	-0.243654	0.0281858	BLCA-Carboplatin
chr16|67714977|UTR3|GFOD2|-|no-repetitive|chimp	BLCA-Tumor-TCGA-BT-A2LA;BLCA-Tumor-TCGA-BT-A42E;BLCA-Tumor-TCGA-GC-A3YS	3	BLCA-Tumor-TCGA-BT-A2LD;BLCA-Tumor-TCGA-CF-A47T;BLCA-Tumor-TCGA-DK-A3IU;BLCA-Tumor-TCGA-FD-A62S;BLCA-Tumor-TCGA-GU-A42R;BLCA-Tumor-TCGA-K4-A83P	6	0.11572	0.0249682	BLCA-Carboplatin
chr16|81064168|UTR3|CENPN|+|Alu|no-conserve	BLCA-Tumor-TCGA-BT-A2LA;BLCA-Tumor-TCGA-BT-A42E;BLCA-Tumor-TCGA-GC-A3YS	3	BLCA-Tumor-TCGA-BT-A2LD;BLCA-Tumor-TCGA-FD-A62S;BLCA-Tumor-TCGA-GU-A42R;BLCA-Tumor-TCGA-K4-A83P	4	-0.0667508	0.0319112	BLCA-Carboplatin
chr17|17116850|UTR3|FLCN|-|no-repetitive|no-conserve	BLCA-Tumor-TCGA-BT-A2LA;BLCA-Tumor-TCGA-BT-A42E;BLCA-Tumor-TCGA-GC-A3YS	3	BLCA-Tumor-TCGA-BT-A2LD;BLCA-Tumor-TCGA-CF-A47T;BLCA-Tumor-TCGA-DK-A3IU;BLCA-Tumor-TCGA-FD-A62S;BLCA-Tumor-TCGA-GU-A42R;BLCA-Tumor-TCGA-K4-A83P	6	-0.0605462	0.0218895	BLCA-Carboplatin
chr17|2320469|UTR3|METTL16|-|Alu|no-conserve	BLCA-Tumor-TCGA-BT-A2LA;BLCA-Tumor-TCGA-BT-A42E;BLCA-Tumor-TCGA-GC-A3YS	3	BLCA-Tumor-TCGA-BT-A2LD;BLCA-Tumor-TCGA-CF-A47T;BLCA-Tumor-TCGA-DK-A3IU;BLCA-Tumor-TCGA-FD-A62S;BLCA-Tumor-TCGA-GU-A42R;BLCA-Tumor-TCGA-K4-A83P	6	-0.0954523	0.00911579	BLCA-Carboplatin
chr17|35838207|UTR3|TADA2A|+|Alu|no-conserve	BLCA-Tumor-TCGA-BT-A2LA;BLCA-Tumor-TCGA-BT-A42E;BLCA-Tumor-TCGA-GC-A3YS	3	BLCA-Tumor-TCGA-BT-A2LD;BLCA-Tumor-TCGA-CF-A47T;BLCA-Tumor-TCGA-DK-A3IU;BLCA-Tumor-TCGA-FD-A62S;BLCA-Tumor-TCGA-GU-A42R;BLCA-Tumor-TCGA-K4-A83P	6	-0.0548334	0.0338949	BLCA-Carboplatin
chr17|42877201|UTR3|GJC1|-|Alu|no-conserve	BLCA-Tumor-TCGA-BT-A2LA;BLCA-Tumor-TCGA-BT-A42E;BLCA-Tumor-TCGA-GC-A3YS	3	BLCA-Tumor-TCGA-BT-A2LD;BLCA-Tumor-TCGA-DK-A3IU;BLCA-Tumor-TCGA-FD-A62S;BLCA-Tumor-TCGA-GU-A42R;BLCA-Tumor-TCGA-K4-A83P	5	-0.0794315	0.0324733	BLCA-Carboplatin
chr17|6678204|UTR3|XAF1|+|Alu|chimp	BLCA-Tumor-TCGA-BT-A2LA;BLCA-Tumor-TCGA-BT-A42E;BLCA-Tumor-TCGA-GC-A3YS	3	BLCA-Tumor-TCGA-BT-A2LD;BLCA-Tumor-TCGA-CF-A47T;BLCA-Tumor-TCGA-DK-A3IU;BLCA-Tumor-TCGA-FD-A62S;BLCA-Tumor-TCGA-GU-A42R;BLCA-Tumor-TCGA-K4-A83P	6	-0.0999266	0.0275319	BLCA-Carboplatin
chr17|74774997|intergenic|MFSD11|+|Alu|chimp	BLCA-Tumor-TCGA-BT-A2LA;BLCA-Tumor-TCGA-BT-A42E;BLCA-Tumor-TCGA-GC-A3YS	3	BLCA-Tumor-TCGA-BT-A2LD;BLCA-Tumor-TCGA-CF-A47T;BLCA-Tumor-TCGA-DK-A3IU;BLCA-Tumor-TCGA-FD-A62S;BLCA-Tumor-TCGA-GU-A42R;BLCA-Tumor-TCGA-K4-A83P	6	-0.0519841	0.00911579	BLCA-Carboplatin
chr17|74775159|intergenic|MFSD11|+|Alu|chimp	BLCA-Tumor-TCGA-BT-A2LA;BLCA-Tumor-TCGA-BT-A42E;BLCA-Tumor-TCGA-GC-A3YS	3	BLCA-Tumor-TCGA-BT-A2LD;BLCA-Tumor-TCGA-CF-A47T;BLCA-Tumor-TCGA-DK-A3IU;BLCA-Tumor-TCGA-FD-A62S;BLCA-Tumor-TCGA-GU-A42R	5	-0.117108	0.0357701	BLCA-Carboplatin
chr17|74775184|intergenic|MFSD11|+|Alu|no-conserve	BLCA-Tumor-TCGA-BT-A2LA;BLCA-Tumor-TCGA-BT-A42E;BLCA-Tumor-TCGA-GC-A3YS	3	BLCA-Tumor-TCGA-BT-A2LD;BLCA-Tumor-TCGA-CF-A47T;BLCA-Tumor-TCGA-DK-A3IU;BLCA-Tumor-TCGA-FD-A62S;BLCA-Tumor-TCGA-GU-A42R;BLCA-Tumor-TCGA-K4-A83P	6	-0.0683761	0.00911579	BLCA-Carboplatin
chr17|76418962|intronic|PGS1|+|Alu|no-conserve	BLCA-Tumor-TCGA-BT-A2LA;BLCA-Tumor-TCGA-BT-A42E;BLCA-Tumor-TCGA-GC-A3YS	3	BLCA-Tumor-TCGA-BT-A2LD;BLCA-Tumor-TCGA-CF-A47T;BLCA-Tumor-TCGA-FD-A62S;BLCA-Tumor-TCGA-GU-A42R;BLCA-Tumor-TCGA-K4-A83P	5	-0.0634172	0.0324733	BLCA-Carboplatin
chr19|11043571|intergenic|TIMM29,SMARCA4|+|Alu|no-conserve	BLCA-Tumor-TCGA-BT-A2LA;BLCA-Tumor-TCGA-BT-A42E;BLCA-Tumor-TCGA-GC-A3YS	3	BLCA-Tumor-TCGA-CF-A47T;BLCA-Tumor-TCGA-DK-A3IU;BLCA-Tumor-TCGA-FD-A62S;BLCA-Tumor-TCGA-GU-A42R	4	-0.0609524	0.0300653	BLCA-Carboplatin
chr19|13884601|UTR3|MRI1|+|Alu|chimp	BLCA-Tumor-TCGA-BT-A2LA;BLCA-Tumor-TCGA-BT-A42E;BLCA-Tumor-TCGA-GC-A3YS	3	BLCA-Tumor-TCGA-BT-A2LD;BLCA-Tumor-TCGA-CF-A47T;BLCA-Tumor-TCGA-DK-A3IU;BLCA-Tumor-TCGA-FD-A62S;BLCA-Tumor-TCGA-GU-A42R;BLCA-Tumor-TCGA-K4-A83P	6	0.0678841	0.0275319	BLCA-Carboplatin
chr19|16661443|UTR3|SLC35E1|-|Alu|no-conserve	BLCA-Tumor-TCGA-BT-A2LA;BLCA-Tumor-TCGA-BT-A42E;BLCA-Tumor-TCGA-GC-A3YS	3	BLCA-Tumor-TCGA-BT-A2LD;BLCA-Tumor-TCGA-CF-A47T;BLCA-Tumor-TCGA-DK-A3IU;BLCA-Tumor-TCGA-FD-A62S;BLCA-Tumor-TCGA-GU-A42R;BLCA-Tumor-TCGA-K4-A83P	6	-0.0612024	0.0249682	BLCA-Carboplatin
chr19|19793888|UTR3|ZNF101|+|Alu|no-conserve	BLCA-Tumor-TCGA-BT-A2LA;BLCA-Tumor-TCGA-BT-A42E;BLCA-Tumor-TCGA-GC-A3YS	3	BLCA-Tumor-TCGA-DK-A3IU;BLCA-Tumor-TCGA-FD-A62S;BLCA-Tumor-TCGA-GU-A42R;BLCA-Tumor-TCGA-K4-A83P	4	-0.105374	0.0476781	BLCA-Carboplatin
chr19|3466395|UTR3|NFIC|+|no-repetitive|no-conserve	BLCA-Tumor-TCGA-BT-A2LA;BLCA-Tumor-TCGA-BT-A42E;BLCA-Tumor-TCGA-GC-A3YS	3	BLCA-Tumor-TCGA-BT-A2LD;BLCA-Tumor-TCGA-DK-A3IU;BLCA-Tumor-TCGA-FD-A62S;BLCA-Tumor-TCGA-K4-A83P	4	0.137765	0.049746	BLCA-Carboplatin
chr19|39983452|UTR3|TIMM50|+|Alu|no-conserve	BLCA-Tumor-TCGA-BT-A2LA;BLCA-Tumor-TCGA-BT-A42E;BLCA-Tumor-TCGA-GC-A3YS	3	BLCA-Tumor-TCGA-BT-A2LD;BLCA-Tumor-TCGA-CF-A47T;BLCA-Tumor-TCGA-FD-A62S;BLCA-Tumor-TCGA-GU-A42R	4	-0.0835753	0.049746	BLCA-Carboplatin
chr19|45168842|UTR3|PVR|+|Alu|chimp	BLCA-Tumor-TCGA-BT-A2LA;BLCA-Tumor-TCGA-BT-A42E;BLCA-Tumor-TCGA-GC-A3YS	3	BLCA-Tumor-TCGA-CF-A47T;BLCA-Tumor-TCGA-DK-A3IU;BLCA-Tumor-TCGA-FD-A62S;BLCA-Tumor-TCGA-GU-A42R;BLCA-Tumor-TCGA-K4-A83P	5	0.21707	0.0357701	BLCA-Carboplatin
chr19|46052996|UTR3|OPA3|-|Alu|chimp	BLCA-Tumor-TCGA-BT-A2LA;BLCA-Tumor-TCGA-BT-A42E;BLCA-Tumor-TCGA-GC-A3YS	3	BLCA-Tumor-TCGA-BT-A2LD;BLCA-Tumor-TCGA-CF-A47T;BLCA-Tumor-TCGA-DK-A3IU;BLCA-Tumor-TCGA-FD-A62S;BLCA-Tumor-TCGA-GU-A42R;BLCA-Tumor-TCGA-K4-A83P	6	0.0565973	0.0275319	BLCA-Carboplatin
chr19|53205471|intergenic|ZNF611|-|Alu|no-conserve	BLCA-Tumor-TCGA-BT-A2LA;BLCA-Tumor-TCGA-BT-A42E;BLCA-Tumor-TCGA-GC-A3YS	3	BLCA-Tumor-TCGA-DK-A3IU;BLCA-Tumor-TCGA-FD-A62S;BLCA-Tumor-TCGA-GU-A42R;BLCA-Tumor-TCGA-K4-A83P	4	-0.129906	0.0435966	BLCA-Carboplatin
chr19|58376977|intergenic|ZNF587|+|Alu|no-conserve	BLCA-Tumor-TCGA-BT-A2LA;BLCA-Tumor-TCGA-BT-A42E;BLCA-Tumor-TCGA-GC-A3YS	3	BLCA-Tumor-TCGA-BT-A2LD;BLCA-Tumor-TCGA-CF-A47T;BLCA-Tumor-TCGA-DK-A3IU;BLCA-Tumor-TCGA-FD-A62S;BLCA-Tumor-TCGA-GU-A42R;BLCA-Tumor-TCGA-K4-A83P	6	-0.123613	0.0218895	BLCA-Carboplatin
chr19|58378349|intergenic|UBE2CP5|+|Alu|no-conserve	BLCA-Tumor-TCGA-BT-A2LA;BLCA-Tumor-TCGA-BT-A42E;BLCA-Tumor-TCGA-GC-A3YS	3	BLCA-Tumor-TCGA-BT-A2LD;BLCA-Tumor-TCGA-CF-A47T;BLCA-Tumor-TCGA-DK-A3IU;BLCA-Tumor-TCGA-FD-A62S;BLCA-Tumor-TCGA-GU-A42R;BLCA-Tumor-TCGA-K4-A83P	6	-0.325116	0.0281858	BLCA-Carboplatin
chr2|217366674|UTR3|RPL37A|+|Alu|both	BLCA-Tumor-TCGA-BT-A2LA;BLCA-Tumor-TCGA-BT-A42E;BLCA-Tumor-TCGA-GC-A3YS	3	BLCA-Tumor-TCGA-BT-A2LD;BLCA-Tumor-TCGA-CF-A47T;BLCA-Tumor-TCGA-DK-A3IU;BLCA-Tumor-TCGA-FD-A62S;BLCA-Tumor-TCGA-GU-A42R;BLCA-Tumor-TCGA-K4-A83P	6	-0.0767736	0.0256011	BLCA-Carboplatin
chr2|217366699|UTR3|RPL37A|+|Alu|no-conserve	BLCA-Tumor-TCGA-BT-A2LA;BLCA-Tumor-TCGA-BT-A42E;BLCA-Tumor-TCGA-GC-A3YS	3	BLCA-Tumor-TCGA-BT-A2LD;BLCA-Tumor-TCGA-CF-A47T;BLCA-Tumor-TCGA-DK-A3IU;BLCA-Tumor-TCGA-FD-A62S;BLCA-Tumor-TCGA-GU-A42R;BLCA-Tumor-TCGA-K4-A83P	6	-0.111647	0.0380559	BLCA-Carboplatin
chr2|217366970|UTR3|RPL37A|+|Alu|chimp	BLCA-Tumor-TCGA-BT-A2LA;BLCA-Tumor-TCGA-BT-A42E;BLCA-Tumor-TCGA-GC-A3YS	3	BLCA-Tumor-TCGA-BT-A2LD;BLCA-Tumor-TCGA-CF-A47T;BLCA-Tumor-TCGA-DK-A3IU;BLCA-Tumor-TCGA-FD-A62S;BLCA-Tumor-TCGA-GU-A42R;BLCA-Tumor-TCGA-K4-A83P	6	-0.0635695	0.0488846	BLCA-Carboplatin
chr2|32535828|UTR3|YIPF4|+|Alu|both	BLCA-Tumor-TCGA-BT-A2LA;BLCA-Tumor-TCGA-BT-A42E;BLCA-Tumor-TCGA-GC-A3YS	3	BLCA-Tumor-TCGA-BT-A2LD;BLCA-Tumor-TCGA-CF-A47T;BLCA-Tumor-TCGA-DK-A3IU;BLCA-Tumor-TCGA-FD-A62S;BLCA-Tumor-TCGA-GU-A42R;BLCA-Tumor-TCGA-K4-A83P	6	-0.0868169	0.0488846	BLCA-Carboplatin
chr20|34215027|intronic|CPNE1|-|Alu|no-conserve	BLCA-Tumor-TCGA-BT-A2LA;BLCA-Tumor-TCGA-BT-A42E;BLCA-Tumor-TCGA-GC-A3YS	3	BLCA-Tumor-TCGA-BT-A2LD;BLCA-Tumor-TCGA-CF-A47T;BLCA-Tumor-TCGA-DK-A3IU;BLCA-Tumor-TCGA-FD-A62S;BLCA-Tumor-TCGA-GU-A42R;BLCA-Tumor-TCGA-K4-A83P	6	-0.0899407	0.0275319	BLCA-Carboplatin
chr20|3850461|UTR3|MAVS|+|Alu|both	BLCA-Tumor-TCGA-BT-A2LA;BLCA-Tumor-TCGA-BT-A42E;BLCA-Tumor-TCGA-GC-A3YS	3	BLCA-Tumor-TCGA-BT-A2LD;BLCA-Tumor-TCGA-DK-A3IU;BLCA-Tumor-TCGA-FD-A62S;BLCA-Tumor-TCGA-GU-A42R;BLCA-Tumor-TCGA-K4-A83P	5	0.108291	0.0346612	BLCA-Carboplatin
chr20|3852823|UTR3|MAVS|+|Alu|both	BLCA-Tumor-TCGA-BT-A2LA;BLCA-Tumor-TCGA-BT-A42E;BLCA-Tumor-TCGA-GC-A3YS	3	BLCA-Tumor-TCGA-BT-A2LD;BLCA-Tumor-TCGA-DK-A3IU;BLCA-Tumor-TCGA-FD-A62S;BLCA-Tumor-TCGA-GU-A42R;BLCA-Tumor-TCGA-K4-A83P	5	-0.124548	0.0324733	BLCA-Carboplatin
chr20|3852923|UTR3|MAVS|+|Alu|chimp	BLCA-Tumor-TCGA-BT-A2LA;BLCA-Tumor-TCGA-BT-A42E;BLCA-Tumor-TCGA-GC-A3YS	3	BLCA-Tumor-TCGA-BT-A2LD;BLCA-Tumor-TCGA-CF-A47T;BLCA-Tumor-TCGA-DK-A3IU;BLCA-Tumor-TCGA-FD-A62S;BLCA-Tumor-TCGA-GU-A42R;BLCA-Tumor-TCGA-K4-A83P	6	-0.125266	0.0488846	BLCA-Carboplatin
chr20|3853967|UTR3|MAVS|+|Alu|both	BLCA-Tumor-TCGA-BT-A2LA;BLCA-Tumor-TCGA-BT-A42E;BLCA-Tumor-TCGA-GC-A3YS	3	BLCA-Tumor-TCGA-BT-A2LD;BLCA-Tumor-TCGA-CF-A47T;BLCA-Tumor-TCGA-DK-A3IU;BLCA-Tumor-TCGA-FD-A62S;BLCA-Tumor-TCGA-GU-A42R;BLCA-Tumor-TCGA-K4-A83P	6	-0.103546	0.0275319	BLCA-Carboplatin
chr20|43706940|UTR3|STK4|+|Alu|no-conserve	BLCA-Tumor-TCGA-BT-A2LA;BLCA-Tumor-TCGA-BT-A42E;BLCA-Tumor-TCGA-GC-A3YS	3	BLCA-Tumor-TCGA-BT-A2LD;BLCA-Tumor-TCGA-DK-A3IU;BLCA-Tumor-TCGA-FD-A62S;BLCA-Tumor-TCGA-GU-A42R;BLCA-Tumor-TCGA-K4-A83P	5	-0.183783	0.0368884	BLCA-Carboplatin
chr20|61483446|UTR3|TCFL5|-|Alu|no-conserve	BLCA-Tumor-TCGA-BT-A2LA;BLCA-Tumor-TCGA-BT-A42E;BLCA-Tumor-TCGA-GC-A3YS	3	BLCA-Tumor-TCGA-BT-A2LD;BLCA-Tumor-TCGA-CF-A47T;BLCA-Tumor-TCGA-DK-A3IU;BLCA-Tumor-TCGA-FD-A62S;BLCA-Tumor-TCGA-K4-A83P	5	-0.0835979	0.0168046	BLCA-Carboplatin
chr21|34637084|UTR3|IFNAR2|+|Alu|no-conserve	BLCA-Tumor-TCGA-BT-A2LA;BLCA-Tumor-TCGA-BT-A42E;BLCA-Tumor-TCGA-GC-A3YS	3	BLCA-Tumor-TCGA-BT-A2LD;BLCA-Tumor-TCGA-CF-A47T;BLCA-Tumor-TCGA-DK-A3IU;BLCA-Tumor-TCGA-FD-A62S;BLCA-Tumor-TCGA-GU-A42R;BLCA-Tumor-TCGA-K4-A83P	6	-0.160246	0.0275319	BLCA-Carboplatin
chr21|37666019|UTR3|DOP1B|+|Alu|rhesus	BLCA-Tumor-TCGA-BT-A2LA;BLCA-Tumor-TCGA-BT-A42E;BLCA-Tumor-TCGA-GC-A3YS	3	BLCA-Tumor-TCGA-BT-A2LD;BLCA-Tumor-TCGA-CF-A47T;BLCA-Tumor-TCGA-DK-A3IU;BLCA-Tumor-TCGA-FD-A62S;BLCA-Tumor-TCGA-GU-A42R;BLCA-Tumor-TCGA-K4-A83P	6	-0.051205	0.0162095	BLCA-Carboplatin
chr21|44329417|UTR3|NDUFV3|+|Alu|chimp	BLCA-Tumor-TCGA-BT-A2LA;BLCA-Tumor-TCGA-BT-A42E;BLCA-Tumor-TCGA-GC-A3YS	3	BLCA-Tumor-TCGA-BT-A2LD;BLCA-Tumor-TCGA-CF-A47T;BLCA-Tumor-TCGA-DK-A3IU;BLCA-Tumor-TCGA-FD-A62S;BLCA-Tumor-TCGA-GU-A42R;BLCA-Tumor-TCGA-K4-A83P	6	-0.120311	0.0218895	BLCA-Carboplatin
chr22|19438429|intronic|UFD1|-|Alu|both	BLCA-Tumor-TCGA-BT-A2LA;BLCA-Tumor-TCGA-BT-A42E;BLCA-Tumor-TCGA-GC-A3YS	3	BLCA-Tumor-TCGA-BT-A2LD;BLCA-Tumor-TCGA-CF-A47T;BLCA-Tumor-TCGA-GU-A42R;BLCA-Tumor-TCGA-K4-A83P	4	-0.118254	0.0435966	BLCA-Carboplatin
chr22|24969688|UTR3|SNRPD3|+|Alu|no-conserve	BLCA-Tumor-TCGA-BT-A2LA;BLCA-Tumor-TCGA-BT-A42E;BLCA-Tumor-TCGA-GC-A3YS	3	BLCA-Tumor-TCGA-BT-A2LD;BLCA-Tumor-TCGA-CF-A47T;BLCA-Tumor-TCGA-DK-A3IU;BLCA-Tumor-TCGA-FD-A62S;BLCA-Tumor-TCGA-GU-A42R;BLCA-Tumor-TCGA-K4-A83P	6	0.0592035	0.0281858	BLCA-Carboplatin
chr22|24969766|UTR3|SNRPD3|+|Alu|no-conserve	BLCA-Tumor-TCGA-BT-A2LA;BLCA-Tumor-TCGA-BT-A42E;BLCA-Tumor-TCGA-GC-A3YS	3	BLCA-Tumor-TCGA-BT-A2LD;BLCA-Tumor-TCGA-CF-A47T;BLCA-Tumor-TCGA-DK-A3IU;BLCA-Tumor-TCGA-FD-A62S;BLCA-Tumor-TCGA-GU-A42R;BLCA-Tumor-TCGA-K4-A83P	6	-0.0681129	0.0488846	BLCA-Carboplatin
chr22|24972249|intergenic|SNRPD3,GGT1|+|Alu|no-conserve	BLCA-Tumor-TCGA-BT-A2LA;BLCA-Tumor-TCGA-BT-A42E;BLCA-Tumor-TCGA-GC-A3YS	3	BLCA-Tumor-TCGA-CF-A47T;BLCA-Tumor-TCGA-DK-A3IU;BLCA-Tumor-TCGA-FD-A62S;BLCA-Tumor-TCGA-GU-A42R;BLCA-Tumor-TCGA-K4-A83P	5	-0.0773385	0.0261792	BLCA-Carboplatin
chr22|36884055|UTR3|FOXRED2|-|Alu|no-conserve	BLCA-Tumor-TCGA-BT-A2LA;BLCA-Tumor-TCGA-BT-A42E;BLCA-Tumor-TCGA-GC-A3YS	3	BLCA-Tumor-TCGA-CF-A47T;BLCA-Tumor-TCGA-DK-A3IU;BLCA-Tumor-TCGA-GU-A42R;BLCA-Tumor-TCGA-K4-A83P	4	-0.0789076	0.049746	BLCA-Carboplatin
chr22|51062605|UTR3|ARSA|-|Alu|no-conserve	BLCA-Tumor-TCGA-BT-A2LA;BLCA-Tumor-TCGA-BT-A42E;BLCA-Tumor-TCGA-GC-A3YS	3	BLCA-Tumor-TCGA-CF-A47T;BLCA-Tumor-TCGA-DK-A3IU;BLCA-Tumor-TCGA-FD-A62S;BLCA-Tumor-TCGA-GU-A42R;BLCA-Tumor-TCGA-K4-A83P	5	-0.0740781	0.0261792	BLCA-Carboplatin
chr3|15451892|UTR3|METTL6|-|Alu|no-conserve	BLCA-Tumor-TCGA-BT-A2LA;BLCA-Tumor-TCGA-BT-A42E;BLCA-Tumor-TCGA-GC-A3YS	3	BLCA-Tumor-TCGA-BT-A2LD;BLCA-Tumor-TCGA-CF-A47T;BLCA-Tumor-TCGA-DK-A3IU;BLCA-Tumor-TCGA-FD-A62S;BLCA-Tumor-TCGA-GU-A42R;BLCA-Tumor-TCGA-K4-A83P	6	-0.0703269	0.0218895	BLCA-Carboplatin
chr3|15452410|UTR3|METTL6|-|Alu|chimp	BLCA-Tumor-TCGA-BT-A2LA;BLCA-Tumor-TCGA-BT-A42E;BLCA-Tumor-TCGA-GC-A3YS	3	BLCA-Tumor-TCGA-BT-A2LD;BLCA-Tumor-TCGA-DK-A3IU;BLCA-Tumor-TCGA-FD-A62S;BLCA-Tumor-TCGA-GU-A42R;BLCA-Tumor-TCGA-K4-A83P	5	0.209147	0.0357701	BLCA-Carboplatin
chr3|169806736|UTR3|PHC3|-|Alu|both	BLCA-Tumor-TCGA-BT-A2LA;BLCA-Tumor-TCGA-BT-A42E;BLCA-Tumor-TCGA-GC-A3YS	3	BLCA-Tumor-TCGA-CF-A47T;BLCA-Tumor-TCGA-DK-A3IU;BLCA-Tumor-TCGA-FD-A62S;BLCA-Tumor-TCGA-GU-A42R;BLCA-Tumor-TCGA-K4-A83P	5	-0.0568684	0.0368884	BLCA-Carboplatin
chr3|197611262|UTR3|LRCH3|+|Alu|no-conserve	BLCA-Tumor-TCGA-BT-A2LA;BLCA-Tumor-TCGA-BT-A42E;BLCA-Tumor-TCGA-GC-A3YS	3	BLCA-Tumor-TCGA-BT-A2LD;BLCA-Tumor-TCGA-CF-A47T;BLCA-Tumor-TCGA-DK-A3IU;BLCA-Tumor-TCGA-FD-A62S;BLCA-Tumor-TCGA-GU-A42R;BLCA-Tumor-TCGA-K4-A83P	6	-0.0627744	0.0275319	BLCA-Carboplatin
chr3|197612267|UTR3|LRCH3|+|Alu|no-conserve	BLCA-Tumor-TCGA-BT-A2LA;BLCA-Tumor-TCGA-BT-A42E;BLCA-Tumor-TCGA-GC-A3YS	3	BLCA-Tumor-TCGA-BT-A2LD;BLCA-Tumor-TCGA-CF-A47T;BLCA-Tumor-TCGA-DK-A3IU;BLCA-Tumor-TCGA-FD-A62S;BLCA-Tumor-TCGA-GU-A42R;BLCA-Tumor-TCGA-K4-A83P	6	-0.197854	0.0281858	BLCA-Carboplatin
chr3|197612331|UTR3|LRCH3|+|Alu|no-conserve	BLCA-Tumor-TCGA-BT-A2LA;BLCA-Tumor-TCGA-BT-A42E;BLCA-Tumor-TCGA-GC-A3YS	3	BLCA-Tumor-TCGA-BT-A2LD;BLCA-Tumor-TCGA-CF-A47T;BLCA-Tumor-TCGA-DK-A3IU;BLCA-Tumor-TCGA-FD-A62S;BLCA-Tumor-TCGA-GU-A42R;BLCA-Tumor-TCGA-K4-A83P	6	-0.0524488	0.0218895	BLCA-Carboplatin
chr3|42824877|UTR3|HIGD1A|-|Alu|chimp	BLCA-Tumor-TCGA-BT-A2LA;BLCA-Tumor-TCGA-BT-A42E;BLCA-Tumor-TCGA-GC-A3YS	3	BLCA-Tumor-TCGA-BT-A2LD;BLCA-Tumor-TCGA-CF-A47T;BLCA-Tumor-TCGA-DK-A3IU;BLCA-Tumor-TCGA-FD-A62S;BLCA-Tumor-TCGA-GU-A42R;BLCA-Tumor-TCGA-K4-A83P	6	-0.127642	0.0338949	BLCA-Carboplatin
chr4|17802889|UTR3|DCAF16|-|Alu|chimp	BLCA-Tumor-TCGA-BT-A2LA;BLCA-Tumor-TCGA-BT-A42E;BLCA-Tumor-TCGA-GC-A3YS	3	BLCA-Tumor-TCGA-BT-A2LD;BLCA-Tumor-TCGA-CF-A47T;BLCA-Tumor-TCGA-DK-A3IU;BLCA-Tumor-TCGA-FD-A62S;BLCA-Tumor-TCGA-GU-A42R;BLCA-Tumor-TCGA-K4-A83P	6	-0.180318	0.0281858	BLCA-Carboplatin
chr4|2841022|UTR3|SH3BP2|+|Alu|chimp	BLCA-Tumor-TCGA-BT-A2LA;BLCA-Tumor-TCGA-BT-A42E;BLCA-Tumor-TCGA-GC-A3YS	3	BLCA-Tumor-TCGA-BT-A2LD;BLCA-Tumor-TCGA-CF-A47T;BLCA-Tumor-TCGA-DK-A3IU;BLCA-Tumor-TCGA-FD-A62S;BLCA-Tumor-TCGA-GU-A42R;BLCA-Tumor-TCGA-K4-A83P	6	-0.0508418	0.00911579	BLCA-Carboplatin
chr4|2841388|UTR3|SH3BP2|+|Alu|chimp	BLCA-Tumor-TCGA-BT-A2LA;BLCA-Tumor-TCGA-BT-A42E;BLCA-Tumor-TCGA-GC-A3YS	3	BLCA-Tumor-TCGA-CF-A47T;BLCA-Tumor-TCGA-DK-A3IU;BLCA-Tumor-TCGA-FD-A62S;BLCA-Tumor-TCGA-GU-A42R	4	-0.261612	0.049746	BLCA-Carboplatin
chr4|2841930|UTR3|SH3BP2|+|Alu|no-conserve	BLCA-Tumor-TCGA-BT-A2LA;BLCA-Tumor-TCGA-BT-A42E;BLCA-Tumor-TCGA-GC-A3YS	3	BLCA-Tumor-TCGA-BT-A2LD;BLCA-Tumor-TCGA-CF-A47T;BLCA-Tumor-TCGA-DK-A3IU;BLCA-Tumor-TCGA-GU-A42R	4	0.0788739	0.0435966	BLCA-Carboplatin
chr4|39536407|ncRNA|UGDH-AS1|+|Alu|no-conserve	BLCA-Tumor-TCGA-BT-A2LA;BLCA-Tumor-TCGA-BT-A42E;BLCA-Tumor-TCGA-GC-A3YS	3	BLCA-Tumor-TCGA-BT-A2LD;BLCA-Tumor-TCGA-CF-A47T;BLCA-Tumor-TCGA-FD-A62S;BLCA-Tumor-TCGA-GU-A42R;BLCA-Tumor-TCGA-K4-A83P	5	-0.106951	0.0357701	BLCA-Carboplatin
chr4|39536408|ncRNA|UGDH-AS1|+|Alu|no-conserve	BLCA-Tumor-TCGA-BT-A2LA;BLCA-Tumor-TCGA-BT-A42E;BLCA-Tumor-TCGA-GC-A3YS	3	BLCA-Tumor-TCGA-BT-A2LD;BLCA-Tumor-TCGA-CF-A47T;BLCA-Tumor-TCGA-FD-A62S;BLCA-Tumor-TCGA-GU-A42R;BLCA-Tumor-TCGA-K4-A83P	5	-0.112677	0.0324733	BLCA-Carboplatin
chr4|76838707|UTR3|NAAA|-|Alu|chimp	BLCA-Tumor-TCGA-BT-A2LA;BLCA-Tumor-TCGA-BT-A42E;BLCA-Tumor-TCGA-GC-A3YS	3	BLCA-Tumor-TCGA-BT-A2LD;BLCA-Tumor-TCGA-DK-A3IU;BLCA-Tumor-TCGA-FD-A62S;BLCA-Tumor-TCGA-GU-A42R;BLCA-Tumor-TCGA-K4-A83P	5	0.133359	0.0357701	BLCA-Carboplatin
chr5|125961204|UTR3|PHAX|+|Alu|chimp	BLCA-Tumor-TCGA-BT-A2LA;BLCA-Tumor-TCGA-BT-A42E;BLCA-Tumor-TCGA-GC-A3YS	3	BLCA-Tumor-TCGA-BT-A2LD;BLCA-Tumor-TCGA-CF-A47T;BLCA-Tumor-TCGA-DK-A3IU;BLCA-Tumor-TCGA-FD-A62S;BLCA-Tumor-TCGA-GU-A42R;BLCA-Tumor-TCGA-K4-A83P	6	-0.120304	0.0488846	BLCA-Carboplatin
chr5|125961577|UTR3|PHAX|+|Alu|chimp	BLCA-Tumor-TCGA-BT-A2LA;BLCA-Tumor-TCGA-BT-A42E;BLCA-Tumor-TCGA-GC-A3YS	3	BLCA-Tumor-TCGA-BT-A2LD;BLCA-Tumor-TCGA-CF-A47T;BLCA-Tumor-TCGA-DK-A3IU;BLCA-Tumor-TCGA-FD-A62S;BLCA-Tumor-TCGA-GU-A42R;BLCA-Tumor-TCGA-K4-A83P	6	-0.098442	0.0256011	BLCA-Carboplatin
chr5|140565252|UTR3|PCDHB16|+|Alu|no-conserve	BLCA-Tumor-TCGA-BT-A2LA;BLCA-Tumor-TCGA-BT-A42E;BLCA-Tumor-TCGA-GC-A3YS	3	BLCA-Tumor-TCGA-DK-A3IU;BLCA-Tumor-TCGA-FD-A62S;BLCA-Tumor-TCGA-GU-A42R;BLCA-Tumor-TCGA-K4-A83P	4	0.091015	0.0435966	BLCA-Carboplatin
chr5|174956218|UTR3|SFXN1|+|Alu|chimp	BLCA-Tumor-TCGA-BT-A2LA;BLCA-Tumor-TCGA-BT-A42E;BLCA-Tumor-TCGA-GC-A3YS	3	BLCA-Tumor-TCGA-BT-A2LD;BLCA-Tumor-TCGA-CF-A47T;BLCA-Tumor-TCGA-DK-A3IU;BLCA-Tumor-TCGA-FD-A62S;BLCA-Tumor-TCGA-GU-A42R;BLCA-Tumor-TCGA-K4-A83P	6	-0.0616765	0.0275319	BLCA-Carboplatin
chr5|174956331|UTR3|SFXN1|+|Alu|chimp	BLCA-Tumor-TCGA-BT-A2LA;BLCA-Tumor-TCGA-BT-A42E;BLCA-Tumor-TCGA-GC-A3YS	3	BLCA-Tumor-TCGA-BT-A2LD;BLCA-Tumor-TCGA-CF-A47T;BLCA-Tumor-TCGA-DK-A3IU;BLCA-Tumor-TCGA-GU-A42R;BLCA-Tumor-TCGA-K4-A83P	5	-0.108221	0.0357701	BLCA-Carboplatin
chr5|69338101|UTR3|SERF1A,SERF1B|+|Alu|no-conserve	BLCA-Tumor-TCGA-BT-A2LA;BLCA-Tumor-TCGA-BT-A42E;BLCA-Tumor-TCGA-GC-A3YS	3	BLCA-Tumor-TCGA-CF-A47T;BLCA-Tumor-TCGA-DK-A3IU;BLCA-Tumor-TCGA-FD-A62S;BLCA-Tumor-TCGA-GU-A42R;BLCA-Tumor-TCGA-K4-A83P	5	-0.178708	0.0368884	BLCA-Carboplatin
chr6|18129214|UTR3|TPMT|-|Alu|chimp	BLCA-Tumor-TCGA-BT-A2LA;BLCA-Tumor-TCGA-BT-A42E;BLCA-Tumor-TCGA-GC-A3YS	3	BLCA-Tumor-TCGA-BT-A2LD;BLCA-Tumor-TCGA-CF-A47T;BLCA-Tumor-TCGA-DK-A3IU;BLCA-Tumor-TCGA-FD-A62S;BLCA-Tumor-TCGA-GU-A42R;BLCA-Tumor-TCGA-K4-A83P	6	-0.0998404	0.0488846	BLCA-Carboplatin
chr6|25988940|UTR3|TRIM38|+|Alu|no-conserve	BLCA-Tumor-TCGA-BT-A2LA;BLCA-Tumor-TCGA-BT-A42E;BLCA-Tumor-TCGA-GC-A3YS	3	BLCA-Tumor-TCGA-BT-A2LD;BLCA-Tumor-TCGA-CF-A47T;BLCA-Tumor-TCGA-DK-A3IU;BLCA-Tumor-TCGA-FD-A62S;BLCA-Tumor-TCGA-GU-A42R;BLCA-Tumor-TCGA-K4-A83P	6	-0.106395	0.0281858	BLCA-Carboplatin
chr6|31640459|intergenic|LY6G5B|+|Alu|chimp	BLCA-Tumor-TCGA-BT-A2LA;BLCA-Tumor-TCGA-BT-A42E;BLCA-Tumor-TCGA-GC-A3YS	3	BLCA-Tumor-TCGA-BT-A2LD;BLCA-Tumor-TCGA-CF-A47T;BLCA-Tumor-TCGA-DK-A3IU;BLCA-Tumor-TCGA-FD-A62S;BLCA-Tumor-TCGA-GU-A42R;BLCA-Tumor-TCGA-K4-A83P	6	-0.280177	0.0268831	BLCA-Carboplatin
chr6|42910878|intronic|CNPY3-GNMT|+|Alu|no-conserve	BLCA-Tumor-TCGA-BT-A2LA;BLCA-Tumor-TCGA-BT-A42E;BLCA-Tumor-TCGA-GC-A3YS	3	BLCA-Tumor-TCGA-BT-A2LD;BLCA-Tumor-TCGA-CF-A47T;BLCA-Tumor-TCGA-DK-A3IU;BLCA-Tumor-TCGA-FD-A62S;BLCA-Tumor-TCGA-GU-A42R;BLCA-Tumor-TCGA-K4-A83P	6	-0.115307	0.0256011	BLCA-Carboplatin
chr6|43584206|UTR3|POLH|+|Alu|both	BLCA-Tumor-TCGA-BT-A2LA;BLCA-Tumor-TCGA-BT-A42E;BLCA-Tumor-TCGA-GC-A3YS	3	BLCA-Tumor-TCGA-BT-A2LD;BLCA-Tumor-TCGA-CF-A47T;BLCA-Tumor-TCGA-DK-A3IU;BLCA-Tumor-TCGA-FD-A62S;BLCA-Tumor-TCGA-GU-A42R;BLCA-Tumor-TCGA-K4-A83P	6	-0.177851	0.0256011	BLCA-Carboplatin
chr6|43585411|UTR3|POLH|+|Alu|no-conserve	BLCA-Tumor-TCGA-BT-A2LA;BLCA-Tumor-TCGA-BT-A42E;BLCA-Tumor-TCGA-GC-A3YS	3	BLCA-Tumor-TCGA-BT-A2LD;BLCA-Tumor-TCGA-DK-A3IU;BLCA-Tumor-TCGA-FD-A62S;BLCA-Tumor-TCGA-GU-A42R;BLCA-Tumor-TCGA-K4-A83P	5	-0.100088	0.0168046	BLCA-Carboplatin
chr7|128144897|intergenic|METTL2B,LINC01000|+|Alu|no-conserve	BLCA-Tumor-TCGA-BT-A2LA;BLCA-Tumor-TCGA-BT-A42E;BLCA-Tumor-TCGA-GC-A3YS	3	BLCA-Tumor-TCGA-BT-A2LD;BLCA-Tumor-TCGA-CF-A47T;BLCA-Tumor-TCGA-DK-A3IU;BLCA-Tumor-TCGA-FD-A62S;BLCA-Tumor-TCGA-GU-A42R;BLCA-Tumor-TCGA-K4-A83P	6	-0.053153	0.0431144	BLCA-Carboplatin
chr7|128145142|intergenic|METTL2B,LINC01000|+|Alu|no-conserve	BLCA-Tumor-TCGA-BT-A2LA;BLCA-Tumor-TCGA-BT-A42E;BLCA-Tumor-TCGA-GC-A3YS	3	BLCA-Tumor-TCGA-BT-A2LD;BLCA-Tumor-TCGA-CF-A47T;BLCA-Tumor-TCGA-DK-A3IU;BLCA-Tumor-TCGA-GU-A42R	4	-0.0978578	0.049746	BLCA-Carboplatin
chr7|150777387|intronic|FASTK|-|Non-Alu-repetitive|chimp	BLCA-Tumor-TCGA-BT-A2LA;BLCA-Tumor-TCGA-BT-A42E;BLCA-Tumor-TCGA-GC-A3YS	3	BLCA-Tumor-TCGA-BT-A2LD;BLCA-Tumor-TCGA-CF-A47T;BLCA-Tumor-TCGA-DK-A3IU;BLCA-Tumor-TCGA-FD-A62S;BLCA-Tumor-TCGA-GU-A42R;BLCA-Tumor-TCGA-K4-A83P	6	-0.0844538	0.00911579	BLCA-Carboplatin
chr7|156765403|UTR3|NOM1|+|Alu|chimp	BLCA-Tumor-TCGA-BT-A2LA;BLCA-Tumor-TCGA-BT-A42E;BLCA-Tumor-TCGA-GC-A3YS	3	BLCA-Tumor-TCGA-BT-A2LD;BLCA-Tumor-TCGA-CF-A47T;BLCA-Tumor-TCGA-DK-A3IU;BLCA-Tumor-TCGA-FD-A62S;BLCA-Tumor-TCGA-GU-A42R;BLCA-Tumor-TCGA-K4-A83P	6	-0.0589022	0.0431144	BLCA-Carboplatin
chr7|17384395|UTR3|AHR|+|Alu|both	BLCA-Tumor-TCGA-BT-A2LA;BLCA-Tumor-TCGA-BT-A42E;BLCA-Tumor-TCGA-GC-A3YS	3	BLCA-Tumor-TCGA-BT-A2LD;BLCA-Tumor-TCGA-CF-A47T;BLCA-Tumor-TCGA-DK-A3IU;BLCA-Tumor-TCGA-FD-A62S;BLCA-Tumor-TCGA-GU-A42R;BLCA-Tumor-TCGA-K4-A83P	6	-0.176064	0.0281858	BLCA-Carboplatin
chr7|2474117|UTR3|CHST12|+|Alu|chimp	BLCA-Tumor-TCGA-BT-A2LA;BLCA-Tumor-TCGA-BT-A42E;BLCA-Tumor-TCGA-GC-A3YS	3	BLCA-Tumor-TCGA-BT-A2LD;BLCA-Tumor-TCGA-CF-A47T;BLCA-Tumor-TCGA-DK-A3IU;BLCA-Tumor-TCGA-FD-A62S;BLCA-Tumor-TCGA-GU-A42R;BLCA-Tumor-TCGA-K4-A83P	6	-0.071724	0.0162095	BLCA-Carboplatin
chr7|30050817|UTR3|FKBP14|-|Alu|no-conserve	BLCA-Tumor-TCGA-BT-A2LA;BLCA-Tumor-TCGA-BT-A42E;BLCA-Tumor-TCGA-GC-A3YS	3	BLCA-Tumor-TCGA-BT-A2LD;BLCA-Tumor-TCGA-CF-A47T;BLCA-Tumor-TCGA-DK-A3IU;BLCA-Tumor-TCGA-FD-A62S;BLCA-Tumor-TCGA-K4-A83P	5	-0.0583171	0.0261792	BLCA-Carboplatin
chr7|44024359|ncRNA|POLR2J4|-|Alu|no-conserve	BLCA-Tumor-TCGA-BT-A2LA;BLCA-Tumor-TCGA-BT-A42E;BLCA-Tumor-TCGA-GC-A3YS	3	BLCA-Tumor-TCGA-BT-A2LD;BLCA-Tumor-TCGA-CF-A47T;BLCA-Tumor-TCGA-DK-A3IU;BLCA-Tumor-TCGA-FD-A62S;BLCA-Tumor-TCGA-GU-A42R;BLCA-Tumor-TCGA-K4-A83P	6	-0.126631	0.0275319	BLCA-Carboplatin
chr7|44917351|UTR3|PURB|-|Alu|both	BLCA-Tumor-TCGA-BT-A2LA;BLCA-Tumor-TCGA-BT-A42E;BLCA-Tumor-TCGA-GC-A3YS	3	BLCA-Tumor-TCGA-BT-A2LD;BLCA-Tumor-TCGA-CF-A47T;BLCA-Tumor-TCGA-DK-A3IU;BLCA-Tumor-TCGA-FD-A62S;BLCA-Tumor-TCGA-GU-A42R;BLCA-Tumor-TCGA-K4-A83P	6	-0.0761173	0.0431144	BLCA-Carboplatin
chr7|4809254|UTR3|FOXK1|+|Alu|no-conserve	BLCA-Tumor-TCGA-BT-A2LA;BLCA-Tumor-TCGA-BT-A42E;BLCA-Tumor-TCGA-GC-A3YS	3	BLCA-Tumor-TCGA-DK-A3IU;BLCA-Tumor-TCGA-FD-A62S;BLCA-Tumor-TCGA-GU-A42R;BLCA-Tumor-TCGA-K4-A83P	4	-0.0915105	0.0435966	BLCA-Carboplatin
chr7|4809916|UTR3|FOXK1|+|Alu|chimp	BLCA-Tumor-TCGA-BT-A2LA;BLCA-Tumor-TCGA-BT-A42E;BLCA-Tumor-TCGA-GC-A3YS	3	BLCA-Tumor-TCGA-BT-A2LD;BLCA-Tumor-TCGA-DK-A3IU;BLCA-Tumor-TCGA-FD-A62S;BLCA-Tumor-TCGA-GU-A42R	4	-0.139663	0.0435966	BLCA-Carboplatin
chr7|4809975|UTR3|FOXK1|+|Alu|chimp	BLCA-Tumor-TCGA-BT-A2LA;BLCA-Tumor-TCGA-BT-A42E;BLCA-Tumor-TCGA-GC-A3YS	3	BLCA-Tumor-TCGA-DK-A3IU;BLCA-Tumor-TCGA-FD-A62S;BLCA-Tumor-TCGA-GU-A42R;BLCA-Tumor-TCGA-K4-A83P	4	-0.121569	0.049746	BLCA-Carboplatin
chr7|4810000|UTR3|FOXK1|+|Alu|chimp	BLCA-Tumor-TCGA-BT-A2LA;BLCA-Tumor-TCGA-BT-A42E;BLCA-Tumor-TCGA-GC-A3YS	3	BLCA-Tumor-TCGA-BT-A2LD;BLCA-Tumor-TCGA-DK-A3IU;BLCA-Tumor-TCGA-FD-A62S;BLCA-Tumor-TCGA-GU-A42R	4	-0.0708442	0.0476781	BLCA-Carboplatin
chr7|56078288|intergenic|PSPH|-|Alu|no-conserve	BLCA-Tumor-TCGA-BT-A2LA;BLCA-Tumor-TCGA-BT-A42E;BLCA-Tumor-TCGA-GC-A3YS	3	BLCA-Tumor-TCGA-BT-A2LD;BLCA-Tumor-TCGA-CF-A47T;BLCA-Tumor-TCGA-FD-A62S;BLCA-Tumor-TCGA-GU-A42R	4	-0.0783862	0.0435966	BLCA-Carboplatin
chr7|56079213|UTR3|PSPH|-|Alu|no-conserve	BLCA-Tumor-TCGA-BT-A2LA;BLCA-Tumor-TCGA-BT-A42E;BLCA-Tumor-TCGA-GC-A3YS	3	BLCA-Tumor-TCGA-BT-A2LD;BLCA-Tumor-TCGA-CF-A47T;BLCA-Tumor-TCGA-DK-A3IU;BLCA-Tumor-TCGA-FD-A62S;BLCA-Tumor-TCGA-GU-A42R;BLCA-Tumor-TCGA-K4-A83P	6	-0.0757884	0.0275319	BLCA-Carboplatin
chr7|72467236|intergenic|STAG3L1,STAG3L3|-|Alu|no-conserve	BLCA-Tumor-TCGA-BT-A2LA;BLCA-Tumor-TCGA-BT-A42E;BLCA-Tumor-TCGA-GC-A3YS	3	BLCA-Tumor-TCGA-BT-A2LD;BLCA-Tumor-TCGA-CF-A47T;BLCA-Tumor-TCGA-DK-A3IU;BLCA-Tumor-TCGA-FD-A62S;BLCA-Tumor-TCGA-GU-A42R;BLCA-Tumor-TCGA-K4-A83P	6	-0.0816904	0.0488846	BLCA-Carboplatin
chr7|72468449|ncRNA|STAG3L1,STAG3L3|-|Alu|no-conserve	BLCA-Tumor-TCGA-BT-A2LA;BLCA-Tumor-TCGA-BT-A42E;BLCA-Tumor-TCGA-GC-A3YS	3	BLCA-Tumor-TCGA-BT-A2LD;BLCA-Tumor-TCGA-CF-A47T;BLCA-Tumor-TCGA-DK-A3IU;BLCA-Tumor-TCGA-FD-A62S;BLCA-Tumor-TCGA-GU-A42R;BLCA-Tumor-TCGA-K4-A83P	6	-0.180851	0.0256011	BLCA-Carboplatin
chr8|22111282|UTR3|POLR3D|+|Alu|no-conserve	BLCA-Tumor-TCGA-BT-A2LA;BLCA-Tumor-TCGA-BT-A42E;BLCA-Tumor-TCGA-GC-A3YS	3	BLCA-Tumor-TCGA-CF-A47T;BLCA-Tumor-TCGA-DK-A3IU;BLCA-Tumor-TCGA-FD-A62S;BLCA-Tumor-TCGA-GU-A42R;BLCA-Tumor-TCGA-K4-A83P	5	-0.0753247	0.0168046	BLCA-Carboplatin
chr8|98741314|UTR3|MTDH|+|Alu|no-conserve	BLCA-Tumor-TCGA-BT-A2LA;BLCA-Tumor-TCGA-BT-A42E;BLCA-Tumor-TCGA-GC-A3YS	3	BLCA-Tumor-TCGA-BT-A2LD;BLCA-Tumor-TCGA-DK-A3IU;BLCA-Tumor-TCGA-FD-A62S;BLCA-Tumor-TCGA-GU-A42R;BLCA-Tumor-TCGA-K4-A83P	5	-0.219616	0.0368884	BLCA-Carboplatin
chr8|98741315|UTR3|MTDH|+|Alu|no-conserve	BLCA-Tumor-TCGA-BT-A2LA;BLCA-Tumor-TCGA-BT-A42E;BLCA-Tumor-TCGA-GC-A3YS	3	BLCA-Tumor-TCGA-BT-A2LD;BLCA-Tumor-TCGA-DK-A3IU;BLCA-Tumor-TCGA-FD-A62S;BLCA-Tumor-TCGA-GU-A42R	4	-0.184811	0.049746	BLCA-Carboplatin
chr9|130554664|intergenic|CDK9,FPGS|+|Alu|no-conserve	BLCA-Tumor-TCGA-BT-A2LA;BLCA-Tumor-TCGA-BT-A42E;BLCA-Tumor-TCGA-GC-A3YS	3	BLCA-Tumor-TCGA-BT-A2LD;BLCA-Tumor-TCGA-CF-A47T;BLCA-Tumor-TCGA-DK-A3IU;BLCA-Tumor-TCGA-FD-A62S;BLCA-Tumor-TCGA-GU-A42R;BLCA-Tumor-TCGA-K4-A83P	6	-0.103376	0.0488846	BLCA-Carboplatin
chr9|133582289|intergenic|EXOSC2,ABL1|+|Alu|no-conserve	BLCA-Tumor-TCGA-BT-A2LA;BLCA-Tumor-TCGA-BT-A42E;BLCA-Tumor-TCGA-GC-A3YS	3	BLCA-Tumor-TCGA-CF-A47T;BLCA-Tumor-TCGA-DK-A3IU;BLCA-Tumor-TCGA-FD-A62S;BLCA-Tumor-TCGA-GU-A42R	4	-0.0513053	0.0319112	BLCA-Carboplatin
chrX|100264597|UTR3|TRMT2B|-|Alu|no-conserve	BLCA-Tumor-TCGA-BT-A2LA;BLCA-Tumor-TCGA-BT-A42E;BLCA-Tumor-TCGA-GC-A3YS	3	BLCA-Tumor-TCGA-BT-A2LD;BLCA-Tumor-TCGA-CF-A47T;BLCA-Tumor-TCGA-DK-A3IU;BLCA-Tumor-TCGA-FD-A62S;BLCA-Tumor-TCGA-GU-A42R;BLCA-Tumor-TCGA-K4-A83P	6	-0.101841	0.0218895	BLCA-Carboplatin
chrX|118673370|UTR3|CXorf56|-|Alu|no-conserve	BLCA-Tumor-TCGA-BT-A2LA;BLCA-Tumor-TCGA-BT-A42E;BLCA-Tumor-TCGA-GC-A3YS	3	BLCA-Tumor-TCGA-BT-A2LD;BLCA-Tumor-TCGA-CF-A47T;BLCA-Tumor-TCGA-DK-A3IU;BLCA-Tumor-TCGA-FD-A62S;BLCA-Tumor-TCGA-GU-A42R;BLCA-Tumor-TCGA-K4-A83P	6	-0.0812137	0.0218895	BLCA-Carboplatin
chrX|54589138|UTR3|GNL3L|+|Alu|no-conserve	BLCA-Tumor-TCGA-BT-A2LA;BLCA-Tumor-TCGA-BT-A42E;BLCA-Tumor-TCGA-GC-A3YS	3	BLCA-Tumor-TCGA-BT-A2LD;BLCA-Tumor-TCGA-CF-A47T;BLCA-Tumor-TCGA-DK-A3IU;BLCA-Tumor-TCGA-FD-A62S;BLCA-Tumor-TCGA-GU-A42R;BLCA-Tumor-TCGA-K4-A83P	6	-0.0614225	0.0431144	BLCA-Carboplatin
chrX|54590015|UTR3|GNL3L|+|Alu|no-conserve	BLCA-Tumor-TCGA-BT-A2LA;BLCA-Tumor-TCGA-BT-A42E;BLCA-Tumor-TCGA-GC-A3YS	3	BLCA-Tumor-TCGA-BT-A2LD;BLCA-Tumor-TCGA-CF-A47T;BLCA-Tumor-TCGA-DK-A3IU;BLCA-Tumor-TCGA-FD-A62S;BLCA-Tumor-TCGA-GU-A42R;BLCA-Tumor-TCGA-K4-A83P	6	-0.0970907	0.0256011	BLCA-Carboplatin
chrX|54590098|UTR3|GNL3L|+|Alu|both	BLCA-Tumor-TCGA-BT-A2LA;BLCA-Tumor-TCGA-BT-A42E;BLCA-Tumor-TCGA-GC-A3YS	3	BLCA-Tumor-TCGA-BT-A2LD;BLCA-Tumor-TCGA-CF-A47T;BLCA-Tumor-TCGA-DK-A3IU;BLCA-Tumor-TCGA-FD-A62S;BLCA-Tumor-TCGA-GU-A42R;BLCA-Tumor-TCGA-K4-A83P	6	-0.0803211	0.0488846	BLCA-Carboplatin
chrX|54590941|UTR3|GNL3L|+|Alu|chimp	BLCA-Tumor-TCGA-BT-A2LA;BLCA-Tumor-TCGA-BT-A42E;BLCA-Tumor-TCGA-GC-A3YS	3	BLCA-Tumor-TCGA-BT-A2LD;BLCA-Tumor-TCGA-CF-A47T;BLCA-Tumor-TCGA-DK-A3IU;BLCA-Tumor-TCGA-FD-A62S;BLCA-Tumor-TCGA-GU-A42R;BLCA-Tumor-TCGA-K4-A83P	6	-0.232605	0.0281858	BLCA-Carboplatin
chrX|73421795|ncRNA|FTX|-|Non-Alu-repetitive|both	BLCA-Tumor-TCGA-BT-A2LA;BLCA-Tumor-TCGA-BT-A42E;BLCA-Tumor-TCGA-GC-A3YS	3	BLCA-Tumor-TCGA-CF-A47T;BLCA-Tumor-TCGA-DK-A3IU;BLCA-Tumor-TCGA-FD-A62S;BLCA-Tumor-TCGA-GU-A42R;BLCA-Tumor-TCGA-K4-A83P	5	0.149299	0.0357701	BLCA-Carboplatin
chrX|84346868|UTR3|APOOL|+|no-repetitive|no-conserve	BLCA-Tumor-TCGA-BT-A2LA;BLCA-Tumor-TCGA-BT-A42E;BLCA-Tumor-TCGA-GC-A3YS	3	BLCA-Tumor-TCGA-CF-A47T;BLCA-Tumor-TCGA-DK-A3IU;BLCA-Tumor-TCGA-FD-A62S;BLCA-Tumor-TCGA-GU-A42R;BLCA-Tumor-TCGA-K4-A83P	5	-0.0590909	0.0168046	BLCA-Carboplatin
chr1|100490000|UTR3|SLC35A3|+|Alu|no-conserve	BLCA-Tumor-TCGA-DK-A1AC;BLCA-Tumor-TCGA-DK-A3WW;BLCA-Tumor-TCGA-DK-A6B5;BLCA-Tumor-TCGA-DK-A6B6;BLCA-Tumor-TCGA-E5-A2PC;BLCA-Tumor-TCGA-FD-A3B4;BLCA-Tumor-TCGA-FJ-A3Z9;BLCA-Tumor-TCGA-GC-A3YS;BLCA-Tumor-TCGA-LT-A5Z6	9	BLCA-Tumor-TCGA-BT-A20N;BLCA-Tumor-TCGA-DK-A3IV;BLCA-Tumor-TCGA-DK-A3WX;BLCA-Tumor-TCGA-FD-A3SO;BLCA-Tumor-TCGA-G2-A3IB;BLCA-Tumor-TCGA-G2-A3IE;BLCA-Tumor-TCGA-GV-A3QH;BLCA-Tumor-TCGA-UY-A78L	8	-0.100298	0.034044	BLCA-Cisplatin
chr1|10520154|UTR3|DFFA|-|Alu|both	BLCA-Tumor-TCGA-DK-A1AC;BLCA-Tumor-TCGA-DK-A6B5;BLCA-Tumor-TCGA-DK-A6B6;BLCA-Tumor-TCGA-FD-A3B4;BLCA-Tumor-TCGA-FD-A43S;BLCA-Tumor-TCGA-FJ-A3Z7;BLCA-Tumor-TCGA-FJ-A3Z9;BLCA-Tumor-TCGA-GC-A3YS;BLCA-Tumor-TCGA-LT-A5Z6	9	BLCA-Tumor-TCGA-BT-A20N;BLCA-Tumor-TCGA-DK-A3IV;BLCA-Tumor-TCGA-DK-A3WX;BLCA-Tumor-TCGA-G2-A3IB;BLCA-Tumor-TCGA-G2-A3IE;BLCA-Tumor-TCGA-GV-A3QH	6	-0.106499	0.00170633	BLCA-Cisplatin
chr1|10520180|UTR3|DFFA|-|Alu|chimp	BLCA-Tumor-TCGA-DK-A1AC;BLCA-Tumor-TCGA-DK-A6B5;BLCA-Tumor-TCGA-DK-A6B6;BLCA-Tumor-TCGA-FD-A3B4;BLCA-Tumor-TCGA-FD-A43S;BLCA-Tumor-TCGA-FD-A43U;BLCA-Tumor-TCGA-FJ-A3Z9;BLCA-Tumor-TCGA-LT-A5Z6	8	BLCA-Tumor-TCGA-BT-A20N;BLCA-Tumor-TCGA-DK-A3IV;BLCA-Tumor-TCGA-DK-A3WX;BLCA-Tumor-TCGA-FJ-A871;BLCA-Tumor-TCGA-G2-A3IB;BLCA-Tumor-TCGA-G2-A3IE;BLCA-Tumor-TCGA-GV-A3QH	7	-0.192722	0.0489385	BLCA-Cisplatin
chr1|10520296|UTR3|DFFA|-|Alu|both	BLCA-Tumor-TCGA-DK-A1AC;BLCA-Tumor-TCGA-DK-A6B5;BLCA-Tumor-TCGA-E5-A2PC;BLCA-Tumor-TCGA-FD-A3B4;BLCA-Tumor-TCGA-GC-A3YS;BLCA-Tumor-TCGA-LT-A5Z6	6	BLCA-Tumor-TCGA-BT-A20N;BLCA-Tumor-TCGA-DK-A3IV;BLCA-Tumor-TCGA-DK-A3WX;BLCA-Tumor-TCGA-FJ-A871;BLCA-Tumor-TCGA-G2-A3IB;BLCA-Tumor-TCGA-G2-A3IE;BLCA-Tumor-TCGA-GV-A3QH;BLCA-Tumor-TCGA-GV-A40E;BLCA-Tumor-TCGA-UY-A78L	9	-0.2478	0.0172883	BLCA-Cisplatin
chr1|10521170|UTR3|DFFA|-|Alu|no-conserve	BLCA-Tumor-TCGA-CU-A3YL;BLCA-Tumor-TCGA-DK-A1AC;BLCA-Tumor-TCGA-DK-A3WY;BLCA-Tumor-TCGA-DK-A6B5;BLCA-Tumor-TCGA-DK-A6B6;BLCA-Tumor-TCGA-E5-A2PC;BLCA-Tumor-TCGA-FD-A3B4;BLCA-Tumor-TCGA-FD-A43U;BLCA-Tumor-TCGA-FJ-A3Z9;BLCA-Tumor-TCGA-GC-A3YS;BLCA-Tumor-TCGA-LT-A5Z6	11	BLCA-Tumor-TCGA-BT-A20N;BLCA-Tumor-TCGA-DK-A3IV;BLCA-Tumor-TCGA-DK-A3WX;BLCA-Tumor-TCGA-G2-A3IB;BLCA-Tumor-TCGA-G2-A3IE;BLCA-Tumor-TCGA-GV-A3QH;BLCA-Tumor-TCGA-GV-A40E;BLCA-Tumor-TCGA-UY-A78L	8	-0.120439	0.0139467	BLCA-Cisplatin
chr1|109945433|intronic|PSMA5|-|Alu|no-conserve	BLCA-Tumor-TCGA-CU-A3YL;BLCA-Tumor-TCGA-DK-A6B5;BLCA-Tumor-TCGA-E5-A2PC;BLCA-Tumor-TCGA-FD-A43S;BLCA-Tumor-TCGA-FJ-A3Z7;BLCA-Tumor-TCGA-FJ-A3Z9;BLCA-Tumor-TCGA-GC-A3YS;BLCA-Tumor-TCGA-LT-A5Z6	8	BLCA-Tumor-TCGA-DK-A3IV;BLCA-Tumor-TCGA-DK-A3WX;BLCA-Tumor-TCGA-FD-A3SO;BLCA-Tumor-TCGA-G2-A3IE;BLCA-Tumor-TCGA-GV-A3QH;BLCA-Tumor-TCGA-GV-A40E	6	-0.0622851	0.0122333	BLCA-Cisplatin
chr1|109945439|intronic|PSMA5|-|Alu|no-conserve	BLCA-Tumor-TCGA-CU-A3YL;BLCA-Tumor-TCGA-DK-A6B5;BLCA-Tumor-TCGA-DK-A6B6;BLCA-Tumor-TCGA-E5-A2PC;BLCA-Tumor-TCGA-FD-A43S;BLCA-Tumor-TCGA-FJ-A3Z7;BLCA-Tumor-TCGA-FJ-A3Z9;BLCA-Tumor-TCGA-GC-A3YS;BLCA-Tumor-TCGA-LT-A5Z6	9	BLCA-Tumor-TCGA-DK-A3IV;BLCA-Tumor-TCGA-DK-A3WX;BLCA-Tumor-TCGA-FD-A3SO;BLCA-Tumor-TCGA-G2-A3IE;BLCA-Tumor-TCGA-GV-A3QH;BLCA-Tumor-TCGA-GV-A40E	6	-0.261103	0.0476781	BLCA-Cisplatin
chr1|109945582|intronic|PSMA5|-|Alu|no-conserve	BLCA-Tumor-TCGA-CU-A3YL;BLCA-Tumor-TCGA-DK-A6B5;BLCA-Tumor-TCGA-E5-A2PC;BLCA-Tumor-TCGA-FJ-A3Z7;BLCA-Tumor-TCGA-LT-A5Z6	5	BLCA-Tumor-TCGA-DK-A3IV;BLCA-Tumor-TCGA-DK-A3WX;BLCA-Tumor-TCGA-G2-A3IE;BLCA-Tumor-TCGA-GV-A3QH	4	-0.420896	0.0199645	BLCA-Cisplatin
chr1|109946029|intronic|PSMA5|-|Alu|no-conserve	BLCA-Tumor-TCGA-CU-A3YL;BLCA-Tumor-TCGA-DK-A6B5;BLCA-Tumor-TCGA-E5-A2PC;BLCA-Tumor-TCGA-FD-A3B4;BLCA-Tumor-TCGA-GC-A3YS;BLCA-Tumor-TCGA-LT-A5Z6	6	BLCA-Tumor-TCGA-DK-A3IV;BLCA-Tumor-TCGA-DK-A3WX;BLCA-Tumor-TCGA-G2-A3IE;BLCA-Tumor-TCGA-GV-A40E	4	-0.17754	0.024741	BLCA-Cisplatin
chr1|109946054|intronic|PSMA5|-|Alu|no-conserve	BLCA-Tumor-TCGA-CU-A3YL;BLCA-Tumor-TCGA-DK-A3WY;BLCA-Tumor-TCGA-DK-A6B5;BLCA-Tumor-TCGA-DK-A6B6;BLCA-Tumor-TCGA-E5-A2PC;BLCA-Tumor-TCGA-FD-A3B4;BLCA-Tumor-TCGA-GC-A3YS	7	BLCA-Tumor-TCGA-DK-A3IV;BLCA-Tumor-TCGA-DK-A3WX;BLCA-Tumor-TCGA-G2-A3IB;BLCA-Tumor-TCGA-G2-A3IE;BLCA-Tumor-TCGA-GV-A3QH;BLCA-Tumor-TCGA-GV-A40E	6	-0.0979064	0.00657202	BLCA-Cisplatin
chr1|11080860|intronic|TARDBP|+|Alu|no-conserve	BLCA-Tumor-TCGA-DK-A1AC;BLCA-Tumor-TCGA-DK-A3WW;BLCA-Tumor-TCGA-DK-A6B5;BLCA-Tumor-TCGA-E5-A2PC;BLCA-Tumor-TCGA-FD-A3B4;BLCA-Tumor-TCGA-GC-A3YS;BLCA-Tumor-TCGA-LT-A5Z6	7	BLCA-Tumor-TCGA-BT-A20N;BLCA-Tumor-TCGA-FD-A3SO;BLCA-Tumor-TCGA-G2-A3IB;BLCA-Tumor-TCGA-G2-A3IE;BLCA-Tumor-TCGA-GV-A40E;BLCA-Tumor-TCGA-UY-A78L	6	-0.0719222	0.0354051	BLCA-Cisplatin
chr1|11081313|intronic|TARDBP|+|Alu|no-conserve	BLCA-Tumor-TCGA-DK-A1AC;BLCA-Tumor-TCGA-DK-A3WY;BLCA-Tumor-TCGA-E5-A2PC;BLCA-Tumor-TCGA-FD-A3B4;BLCA-Tumor-TCGA-LT-A5Z6	5	BLCA-Tumor-TCGA-BT-A20N;BLCA-Tumor-TCGA-DK-A3IV;BLCA-Tumor-TCGA-G2-A3IB	3	-0.201545	0.0498305	BLCA-Cisplatin
chr1|113241738|intronic|MOV10|+|no-repetitive|no-conserve	BLCA-Tumor-TCGA-CU-A3YL;BLCA-Tumor-TCGA-DK-A6B5;BLCA-Tumor-TCGA-E5-A2PC;BLCA-Tumor-TCGA-FD-A3B4;BLCA-Tumor-TCGA-FJ-A3Z7;BLCA-Tumor-TCGA-FJ-A3Z9;BLCA-Tumor-TCGA-GC-A3YS	7	BLCA-Tumor-TCGA-DK-A3IV;BLCA-Tumor-TCGA-DK-A3WX;BLCA-Tumor-TCGA-G2-A3IE;BLCA-Tumor-TCGA-GV-A3QH;BLCA-Tumor-TCGA-GV-A40E	5	-0.226942	0.0384339	BLCA-Cisplatin
chr1|113241739|intronic|MOV10|+|no-repetitive|no-conserve	BLCA-Tumor-TCGA-CU-A3YL;BLCA-Tumor-TCGA-DK-A6B5;BLCA-Tumor-TCGA-E5-A2PC;BLCA-Tumor-TCGA-FD-A3B4;BLCA-Tumor-TCGA-FJ-A3Z7;BLCA-Tumor-TCGA-FJ-A3Z9;BLCA-Tumor-TCGA-GC-A3YS	7	BLCA-Tumor-TCGA-DK-A3IV;BLCA-Tumor-TCGA-DK-A3WX;BLCA-Tumor-TCGA-G2-A3IE;BLCA-Tumor-TCGA-GV-A3QH;BLCA-Tumor-TCGA-GV-A40E	5	-0.10348	0.0253641	BLCA-Cisplatin
chr1|113672621|UTR3|LRIG2|+|Alu|no-conserve	BLCA-Tumor-TCGA-CU-A3YL;BLCA-Tumor-TCGA-DK-A6B5;BLCA-Tumor-TCGA-FD-A3B4;BLCA-Tumor-TCGA-GC-A3YS;BLCA-Tumor-TCGA-LT-A5Z6	5	BLCA-Tumor-TCGA-DK-A3IV;BLCA-Tumor-TCGA-DK-A3WX;BLCA-Tumor-TCGA-G2-A3IE;BLCA-Tumor-TCGA-GV-A3QH	4	-0.122149	0.019451	BLCA-Cisplatin
chr1|113673653|UTR3|LRIG2|+|Alu|no-conserve	BLCA-Tumor-TCGA-CU-A3YL;BLCA-Tumor-TCGA-DK-A6B5;BLCA-Tumor-TCGA-FD-A3B4;BLCA-Tumor-TCGA-GC-A3YS;BLCA-Tumor-TCGA-LT-A5Z6	5	BLCA-Tumor-TCGA-DK-A3IV;BLCA-Tumor-TCGA-DK-A3WX;BLCA-Tumor-TCGA-FD-A3SO;BLCA-Tumor-TCGA-G2-A3IB;BLCA-Tumor-TCGA-G2-A3IE	5	-0.232874	0.0367139	BLCA-Cisplatin
chr1|113673670|UTR3|LRIG2|+|Alu|no-conserve	BLCA-Tumor-TCGA-CU-A3YL;BLCA-Tumor-TCGA-DK-A3WY;BLCA-Tumor-TCGA-DK-A6B5;BLCA-Tumor-TCGA-FD-A3B4;BLCA-Tumor-TCGA-FJ-A3Z9;BLCA-Tumor-TCGA-GC-A3YS;BLCA-Tumor-TCGA-LT-A5Z6	7	BLCA-Tumor-TCGA-DK-A3IV;BLCA-Tumor-TCGA-DK-A3WX;BLCA-Tumor-TCGA-FD-A3SO;BLCA-Tumor-TCGA-G2-A3IB;BLCA-Tumor-TCGA-G2-A3IE	5	-0.113765	0.0204156	BLCA-Cisplatin
chr1|115127041|UTR3|DENND2C|-|Alu|no-conserve	BLCA-Tumor-TCGA-DK-A3WW;BLCA-Tumor-TCGA-DK-A6B5;BLCA-Tumor-TCGA-FD-A3B4;BLCA-Tumor-TCGA-GC-A3YS	4	BLCA-Tumor-TCGA-DK-A3WX;BLCA-Tumor-TCGA-G2-A3IB;BLCA-Tumor-TCGA-G2-A3IE;BLCA-Tumor-TCGA-GV-A40E	4	-0.203721	0.0303828	BLCA-Cisplatin
chr1|1251540|intronic|INTS11|-|Alu|no-conserve	BLCA-Tumor-TCGA-CU-A3YL;BLCA-Tumor-TCGA-DK-A1AC;BLCA-Tumor-TCGA-DK-A3WW;BLCA-Tumor-TCGA-DK-A3WY;BLCA-Tumor-TCGA-DK-A6B5;BLCA-Tumor-TCGA-DK-A6B6;BLCA-Tumor-TCGA-E5-A2PC;BLCA-Tumor-TCGA-FD-A3B4;BLCA-Tumor-TCGA-FD-A5C1;BLCA-Tumor-TCGA-FJ-A3Z7;BLCA-Tumor-TCGA-FJ-A3Z9;BLCA-Tumor-TCGA-GC-A3YS;BLCA-Tumor-TCGA-LT-A5Z6	13	BLCA-Tumor-TCGA-BT-A20N;BLCA-Tumor-TCGA-DK-A3IV;BLCA-Tumor-TCGA-DK-A3WX;BLCA-Tumor-TCGA-FJ-A871;BLCA-Tumor-TCGA-G2-A3IB;BLCA-Tumor-TCGA-G2-A3IE;BLCA-Tumor-TCGA-GV-A3QH;BLCA-Tumor-TCGA-GV-A40E;BLCA-Tumor-TCGA-UY-A78L	9	-0.11356	0.0251584	BLCA-Cisplatin
chr1|1252652|intronic|INTS11|-|Alu|chimp	BLCA-Tumor-TCGA-CU-A3YL;BLCA-Tumor-TCGA-DK-A1AC;BLCA-Tumor-TCGA-DK-A6B5;BLCA-Tumor-TCGA-DK-A6B6;BLCA-Tumor-TCGA-FD-A3B4;BLCA-Tumor-TCGA-FD-A43S;BLCA-Tumor-TCGA-FD-A43U;BLCA-Tumor-TCGA-FJ-A3Z7;BLCA-Tumor-TCGA-FJ-A3Z9;BLCA-Tumor-TCGA-GC-A3YS;BLCA-Tumor-TCGA-LT-A5Z6	11	BLCA-Tumor-TCGA-DK-A3IV;BLCA-Tumor-TCGA-DK-A3WX;BLCA-Tumor-TCGA-G2-A3IB;BLCA-Tumor-TCGA-G2-A3IE;BLCA-Tumor-TCGA-GV-A3QH;BLCA-Tumor-TCGA-GV-A40E	6	-0.0689913	0.0195693	BLCA-Cisplatin
chr1|1344254|intergenic|MRPL20,ANKRD65|+|Alu|no-conserve	BLCA-Tumor-TCGA-CU-A3YL;BLCA-Tumor-TCGA-DK-A1AC;BLCA-Tumor-TCGA-DK-A3WY;BLCA-Tumor-TCGA-DK-A6B5;BLCA-Tumor-TCGA-DK-A6B6;BLCA-Tumor-TCGA-E5-A2PC;BLCA-Tumor-TCGA-FD-A3B4;BLCA-Tumor-TCGA-LT-A5Z6	8	BLCA-Tumor-TCGA-DK-A3IV;BLCA-Tumor-TCGA-DK-A3WX;BLCA-Tumor-TCGA-G2-A3IB;BLCA-Tumor-TCGA-G2-A3IE;BLCA-Tumor-TCGA-GV-A3QH	5	-0.473041	0.00425734	BLCA-Cisplatin
chr1|1344255|intergenic|MRPL20,ANKRD65|+|Alu|no-conserve	BLCA-Tumor-TCGA-CU-A3YL;BLCA-Tumor-TCGA-DK-A1AC;BLCA-Tumor-TCGA-DK-A3WY;BLCA-Tumor-TCGA-DK-A6B5;BLCA-Tumor-TCGA-DK-A6B6;BLCA-Tumor-TCGA-E5-A2PC;BLCA-Tumor-TCGA-FD-A3B4;BLCA-Tumor-TCGA-LT-A5Z6	8	BLCA-Tumor-TCGA-DK-A3IV;BLCA-Tumor-TCGA-DK-A3WX;BLCA-Tumor-TCGA-G2-A3IB;BLCA-Tumor-TCGA-G2-A3IE;BLCA-Tumor-TCGA-GV-A3QH	5	-0.365422	0.00425734	BLCA-Cisplatin
chr1|1344893|intergenic|MRPL20,ANKRD65|+|Alu|no-conserve	BLCA-Tumor-TCGA-CU-A3YL;BLCA-Tumor-TCGA-DK-A3WY;BLCA-Tumor-TCGA-DK-A6B5;BLCA-Tumor-TCGA-GC-A3YS;BLCA-Tumor-TCGA-LT-A5Z6	5	BLCA-Tumor-TCGA-DK-A3IV;BLCA-Tumor-TCGA-DK-A3WX;BLCA-Tumor-TCGA-FJ-A871;BLCA-Tumor-TCGA-G2-A3IB	4	-0.305	0.0373364	BLCA-Cisplatin
chr1|1345001|intergenic|MRPL20,ANKRD65|+|Alu|no-conserve	BLCA-Tumor-TCGA-CU-A3YL;BLCA-Tumor-TCGA-DK-A1AC;BLCA-Tumor-TCGA-DK-A6B5;BLCA-Tumor-TCGA-E5-A2PC;BLCA-Tumor-TCGA-GC-A3YS;BLCA-Tumor-TCGA-LT-A5Z6	6	BLCA-Tumor-TCGA-DK-A3IV;BLCA-Tumor-TCGA-FJ-A871;BLCA-Tumor-TCGA-G2-A3IB;BLCA-Tumor-TCGA-G2-A3IE;BLCA-Tumor-TCGA-GV-A3QH;BLCA-Tumor-TCGA-GV-A40E	6	-0.184895	0.0449512	BLCA-Cisplatin
chr1|1345051|intergenic|MRPL20,ANKRD65|+|Alu|no-conserve	BLCA-Tumor-TCGA-CU-A3YL;BLCA-Tumor-TCGA-DK-A3WY;BLCA-Tumor-TCGA-DK-A6B5;BLCA-Tumor-TCGA-E5-A2PC;BLCA-Tumor-TCGA-FD-A43S;BLCA-Tumor-TCGA-GC-A3YS;BLCA-Tumor-TCGA-LT-A5Z6	7	BLCA-Tumor-TCGA-DK-A3IV;BLCA-Tumor-TCGA-DK-A3WX;BLCA-Tumor-TCGA-FD-A3SO;BLCA-Tumor-TCGA-FJ-A871;BLCA-Tumor-TCGA-G2-A3IB;BLCA-Tumor-TCGA-G2-A3IE;BLCA-Tumor-TCGA-GV-A3QH;BLCA-Tumor-TCGA-GV-A40E;BLCA-Tumor-TCGA-UY-A78L	9	-0.108494	0.0167144	BLCA-Cisplatin
chr1|1418726|intronic|ATAD3B|+|Alu|no-conserve	BLCA-Tumor-TCGA-CU-A3YL;BLCA-Tumor-TCGA-DK-A6B5;BLCA-Tumor-TCGA-LT-A5Z6	3	BLCA-Tumor-TCGA-DK-A3IV;BLCA-Tumor-TCGA-DK-A3WX;BLCA-Tumor-TCGA-GV-A3QH;BLCA-Tumor-TCGA-GV-A40E	4	-0.162873	0.049746	BLCA-Cisplatin
chr1|1418942|intronic|ATAD3B|+|Alu|no-conserve	BLCA-Tumor-TCGA-CU-A3YL;BLCA-Tumor-TCGA-DK-A1AC;BLCA-Tumor-TCGA-DK-A6B5;BLCA-Tumor-TCGA-GC-A3YS;BLCA-Tumor-TCGA-LT-A5Z6	5	BLCA-Tumor-TCGA-DK-A3IV;BLCA-Tumor-TCGA-DK-A3WX;BLCA-Tumor-TCGA-FJ-A871;BLCA-Tumor-TCGA-G2-A3IB;BLCA-Tumor-TCGA-GV-A3QH;BLCA-Tumor-TCGA-GV-A40E	6	-0.120263	0.0285193	BLCA-Cisplatin
chr1|1419888|intronic|ATAD3B|+|Alu|no-conserve	BLCA-Tumor-TCGA-CU-A3YL;BLCA-Tumor-TCGA-DK-A1AC;BLCA-Tumor-TCGA-DK-A6B5;BLCA-Tumor-TCGA-GC-A3YS;BLCA-Tumor-TCGA-LT-A5Z6	5	BLCA-Tumor-TCGA-BT-A20N;BLCA-Tumor-TCGA-DK-A3IV;BLCA-Tumor-TCGA-DK-A3WX;BLCA-Tumor-TCGA-FJ-A871;BLCA-Tumor-TCGA-G2-A3IE;BLCA-Tumor-TCGA-GV-A3QH;BLCA-Tumor-TCGA-GV-A40E	7	-0.218413	0.0091199	BLCA-Cisplatin
chr1|1419898|intronic|ATAD3B|+|Alu|no-conserve	BLCA-Tumor-TCGA-CU-A3YL;BLCA-Tumor-TCGA-DK-A1AC;BLCA-Tumor-TCGA-DK-A6B5;BLCA-Tumor-TCGA-GC-A3YS;BLCA-Tumor-TCGA-LT-A5Z6	5	BLCA-Tumor-TCGA-DK-A3IV;BLCA-Tumor-TCGA-DK-A3WX;BLCA-Tumor-TCGA-FJ-A871;BLCA-Tumor-TCGA-G2-A3IE;BLCA-Tumor-TCGA-GV-A3QH;BLCA-Tumor-TCGA-GV-A40E	6	-0.158491	0.00972127	BLCA-Cisplatin
chr1|145689050|UTR3|RNF115|+|Alu|both	BLCA-Tumor-TCGA-DK-A1AC;BLCA-Tumor-TCGA-DK-A3WY;BLCA-Tumor-TCGA-DK-A6B5;BLCA-Tumor-TCGA-E5-A2PC;BLCA-Tumor-TCGA-FD-A3B4	5	BLCA-Tumor-TCGA-DK-A3IV;BLCA-Tumor-TCGA-DK-A3WX;BLCA-Tumor-TCGA-FD-A3SO;BLCA-Tumor-TCGA-FJ-A871;BLCA-Tumor-TCGA-G2-A3IE;BLCA-Tumor-TCGA-GV-A3QH	6	-0.180556	0.0277419	BLCA-Cisplatin
chr1|145689537|UTR3|RNF115|+|Alu|no-conserve	BLCA-Tumor-TCGA-CU-A3YL;BLCA-Tumor-TCGA-DK-A1AC;BLCA-Tumor-TCGA-DK-A3WY;BLCA-Tumor-TCGA-DK-A6B5;BLCA-Tumor-TCGA-DK-A6B6;BLCA-Tumor-TCGA-E5-A2PC;BLCA-Tumor-TCGA-FD-A3B4;BLCA-Tumor-TCGA-FD-A43S;BLCA-Tumor-TCGA-FD-A43U;BLCA-Tumor-TCGA-FJ-A3Z7;BLCA-Tumor-TCGA-FJ-A3Z9;BLCA-Tumor-TCGA-GC-A3YS;BLCA-Tumor-TCGA-LT-A5Z6	13	BLCA-Tumor-TCGA-BT-A20N;BLCA-Tumor-TCGA-BT-A20T;BLCA-Tumor-TCGA-DK-A3IV;BLCA-Tumor-TCGA-DK-A3WX;BLCA-Tumor-TCGA-FD-A3SO;BLCA-Tumor-TCGA-FJ-A871;BLCA-Tumor-TCGA-G2-A3IB;BLCA-Tumor-TCGA-G2-A3IE;BLCA-Tumor-TCGA-GV-A3QH;BLCA-Tumor-TCGA-GV-A40E;BLCA-Tumor-TCGA-UY-A78L	11	-0.0880683	0.0393237	BLCA-Cisplatin
chr1|145689701|UTR3|RNF115|+|Alu|both	BLCA-Tumor-TCGA-CU-A3YL;BLCA-Tumor-TCGA-DK-A1AC;BLCA-Tumor-TCGA-DK-A3WW;BLCA-Tumor-TCGA-DK-A3WY;BLCA-Tumor-TCGA-DK-A6B5;BLCA-Tumor-TCGA-DK-A6B6;BLCA-Tumor-TCGA-E5-A2PC;BLCA-Tumor-TCGA-FD-A3B4;BLCA-Tumor-TCGA-FD-A43S;BLCA-Tumor-TCGA-FD-A43U;BLCA-Tumor-TCGA-FD-A5BS;BLCA-Tumor-TCGA-FD-A5C1;BLCA-Tumor-TCGA-FJ-A3Z7;BLCA-Tumor-TCGA-FJ-A3Z9;BLCA-Tumor-TCGA-GC-A3YS;BLCA-Tumor-TCGA-LT-A5Z6	16	BLCA-Tumor-TCGA-BT-A20N;BLCA-Tumor-TCGA-BT-A20T;BLCA-Tumor-TCGA-DK-A3IV;BLCA-Tumor-TCGA-DK-A3WX;BLCA-Tumor-TCGA-FD-A3SO;BLCA-Tumor-TCGA-FJ-A871;BLCA-Tumor-TCGA-G2-A3IB;BLCA-Tumor-TCGA-G2-A3IE;BLCA-Tumor-TCGA-GV-A3QH;BLCA-Tumor-TCGA-GV-A40E;BLCA-Tumor-TCGA-UY-A78L	11	-0.0507371	0.0453293	BLCA-Cisplatin
chr1|150281533|intergenic|MRPS21|+|Alu|no-conserve	BLCA-Tumor-TCGA-CU-A3YL;BLCA-Tumor-TCGA-DK-A3WY;BLCA-Tumor-TCGA-FD-A3B4;BLCA-Tumor-TCGA-FD-A43S;BLCA-Tumor-TCGA-FD-A43U;BLCA-Tumor-TCGA-FJ-A3Z7;BLCA-Tumor-TCGA-LT-A5Z6	7	BLCA-Tumor-TCGA-DK-A3IV;BLCA-Tumor-TCGA-DK-A3WX;BLCA-Tumor-TCGA-FJ-A871;BLCA-Tumor-TCGA-G2-A3IE;BLCA-Tumor-TCGA-GV-A40E	5	-0.172798	0.0496964	BLCA-Cisplatin
chr1|150594001|UTR3|ENSA|-|Alu|no-conserve	BLCA-Tumor-TCGA-CU-A3YL;BLCA-Tumor-TCGA-DK-A1AC;BLCA-Tumor-TCGA-DK-A3WW;BLCA-Tumor-TCGA-DK-A6B5;BLCA-Tumor-TCGA-DK-A6B6;BLCA-Tumor-TCGA-E5-A2PC;BLCA-Tumor-TCGA-FD-A3B4;BLCA-Tumor-TCGA-FD-A43S;BLCA-Tumor-TCGA-FD-A43U;BLCA-Tumor-TCGA-FD-A5C1;BLCA-Tumor-TCGA-FJ-A3Z7;BLCA-Tumor-TCGA-FJ-A3Z9;BLCA-Tumor-TCGA-GC-A3YS;BLCA-Tumor-TCGA-LT-A5Z6	14	BLCA-Tumor-TCGA-BT-A20N;BLCA-Tumor-TCGA-DK-A3WX;BLCA-Tumor-TCGA-FJ-A871;BLCA-Tumor-TCGA-G2-A3IE;BLCA-Tumor-TCGA-UY-A78L	5	0.0534331	0.0487597	BLCA-Cisplatin
chr1|150704412|UTR3|CTSS|-|Alu|rhesus	BLCA-Tumor-TCGA-CU-A3YL;BLCA-Tumor-TCGA-DK-A1AC;BLCA-Tumor-TCGA-DK-A3WW;BLCA-Tumor-TCGA-DK-A3WY;BLCA-Tumor-TCGA-DK-A6B5;BLCA-Tumor-TCGA-DK-A6B6;BLCA-Tumor-TCGA-E5-A2PC;BLCA-Tumor-TCGA-FD-A3B4;BLCA-Tumor-TCGA-FD-A43U;BLCA-Tumor-TCGA-FD-A5BS;BLCA-Tumor-TCGA-FD-A5C1;BLCA-Tumor-TCGA-GC-A3YS;BLCA-Tumor-TCGA-LT-A5Z6	13	BLCA-Tumor-TCGA-BT-A20T;BLCA-Tumor-TCGA-DK-A3IV;BLCA-Tumor-TCGA-DK-A3WX;BLCA-Tumor-TCGA-FD-A3SO;BLCA-Tumor-TCGA-G2-A3IE;BLCA-Tumor-TCGA-GV-A3QH	6	-0.120663	0.0392948	BLCA-Cisplatin
chr1|150704413|UTR3|CTSS|-|Alu|rhesus	BLCA-Tumor-TCGA-CU-A3YL;BLCA-Tumor-TCGA-DK-A1AC;BLCA-Tumor-TCGA-DK-A3WW;BLCA-Tumor-TCGA-DK-A3WY;BLCA-Tumor-TCGA-DK-A6B5;BLCA-Tumor-TCGA-DK-A6B6;BLCA-Tumor-TCGA-E5-A2PC;BLCA-Tumor-TCGA-FD-A3B4;BLCA-Tumor-TCGA-FD-A43U;BLCA-Tumor-TCGA-FD-A5BS;BLCA-Tumor-TCGA-FD-A5C1;BLCA-Tumor-TCGA-GC-A3YS;BLCA-Tumor-TCGA-LT-A5Z6	13	BLCA-Tumor-TCGA-BT-A20T;BLCA-Tumor-TCGA-DK-A3IV;BLCA-Tumor-TCGA-DK-A3WX;BLCA-Tumor-TCGA-FD-A3SO;BLCA-Tumor-TCGA-G2-A3IE;BLCA-Tumor-TCGA-GV-A3QH	6	-0.154303	0.0201146	BLCA-Cisplatin
chr1|150969202|UTR3|MINDY1|-|Alu|chimp	BLCA-Tumor-TCGA-CU-A3YL;BLCA-Tumor-TCGA-DK-A1AC;BLCA-Tumor-TCGA-DK-A6B6;BLCA-Tumor-TCGA-E5-A2PC;BLCA-Tumor-TCGA-FD-A43S;BLCA-Tumor-TCGA-FJ-A3Z9;BLCA-Tumor-TCGA-LT-A5Z6	7	BLCA-Tumor-TCGA-DK-A3IV;BLCA-Tumor-TCGA-G2-A3IE;BLCA-Tumor-TCGA-GV-A3QH;BLCA-Tumor-TCGA-GV-A40E	4	-0.134827	0.0367691	BLCA-Cisplatin
chr1|151096269|UTR3|GABPB2|+|Alu|no-conserve	BLCA-Tumor-TCGA-CU-A3YL;BLCA-Tumor-TCGA-DK-A1AC;BLCA-Tumor-TCGA-DK-A3WY;BLCA-Tumor-TCGA-DK-A6B5;BLCA-Tumor-TCGA-E5-A2PC;BLCA-Tumor-TCGA-FD-A3B4;BLCA-Tumor-TCGA-FJ-A3Z9;BLCA-Tumor-TCGA-GC-A3YS;BLCA-Tumor-TCGA-LT-A5Z6	9	BLCA-Tumor-TCGA-DK-A3IV;BLCA-Tumor-TCGA-G2-A3IB;BLCA-Tumor-TCGA-G2-A3IE;BLCA-Tumor-TCGA-GV-A3QH	4	-0.120286	0.0242638	BLCA-Cisplatin
chr1|151096822|UTR3|GABPB2|+|Alu|chimp	BLCA-Tumor-TCGA-CU-A3YL;BLCA-Tumor-TCGA-DK-A1AC;BLCA-Tumor-TCGA-DK-A3WY;BLCA-Tumor-TCGA-DK-A6B5;BLCA-Tumor-TCGA-E5-A2PC;BLCA-Tumor-TCGA-FD-A3B4;BLCA-Tumor-TCGA-FD-A43S;BLCA-Tumor-TCGA-FJ-A3Z9;BLCA-Tumor-TCGA-GC-A3YS;BLCA-Tumor-TCGA-LT-A5Z6	10	BLCA-Tumor-TCGA-DK-A3IV;BLCA-Tumor-TCGA-G2-A3IB;BLCA-Tumor-TCGA-G2-A3IE;BLCA-Tumor-TCGA-GV-A3QH	4	-0.0944851	0.0412182	BLCA-Cisplatin
chr1|153535249|intronic|S100A2|-|Alu|no-conserve	BLCA-Tumor-TCGA-DK-A3WW;BLCA-Tumor-TCGA-E5-A2PC;BLCA-Tumor-TCGA-FD-A3B4;BLCA-Tumor-TCGA-FD-A43S;BLCA-Tumor-TCGA-FD-A5C1;BLCA-Tumor-TCGA-GC-A3YS	6	BLCA-Tumor-TCGA-DK-A3WX;BLCA-Tumor-TCGA-FD-A3SO;BLCA-Tumor-TCGA-G2-A3IB;BLCA-Tumor-TCGA-GV-A40E	4	-0.10857	0.0477332	BLCA-Cisplatin
chr1|153612502|intronic|CHTOP|+|Alu|no-conserve	BLCA-Tumor-TCGA-CU-A3YL;BLCA-Tumor-TCGA-DK-A1AC;BLCA-Tumor-TCGA-DK-A6B5;BLCA-Tumor-TCGA-FD-A3B4;BLCA-Tumor-TCGA-LT-A5Z6	5	BLCA-Tumor-TCGA-DK-A3IV;BLCA-Tumor-TCGA-DK-A3WX;BLCA-Tumor-TCGA-G2-A3IB;BLCA-Tumor-TCGA-GV-A3QH	4	-0.266218	0.0179428	BLCA-Cisplatin
chr1|155104886|intronic|EFNA1|+|Alu|no-conserve	BLCA-Tumor-TCGA-DK-A1AC;BLCA-Tumor-TCGA-DK-A6B5;BLCA-Tumor-TCGA-E5-A2PC;BLCA-Tumor-TCGA-FJ-A3Z7;BLCA-Tumor-TCGA-GC-A3YS;BLCA-Tumor-TCGA-LT-A5Z6	6	BLCA-Tumor-TCGA-DK-A3IV;BLCA-Tumor-TCGA-DK-A3WX;BLCA-Tumor-TCGA-FD-A3SO;BLCA-Tumor-TCGA-G2-A3IE;BLCA-Tumor-TCGA-UY-A78L	5	-0.107869	0.0168867	BLCA-Cisplatin
chr1|155143509|intronic|KRTCAP2|-|Alu|no-conserve	BLCA-Tumor-TCGA-CU-A3YL;BLCA-Tumor-TCGA-DK-A1AC;BLCA-Tumor-TCGA-LT-A5Z6	3	BLCA-Tumor-TCGA-DK-A3IV;BLCA-Tumor-TCGA-DK-A3WX;BLCA-Tumor-TCGA-FJ-A871;BLCA-Tumor-TCGA-GV-A3QH;BLCA-Tumor-TCGA-GV-A40E	5	-0.178208	0.0368884	BLCA-Cisplatin
chr1|155143528|intronic|KRTCAP2|-|Alu|no-conserve	BLCA-Tumor-TCGA-CU-A3YL;BLCA-Tumor-TCGA-DK-A1AC;BLCA-Tumor-TCGA-DK-A6B5;BLCA-Tumor-TCGA-LT-A5Z6	4	BLCA-Tumor-TCGA-DK-A3IV;BLCA-Tumor-TCGA-DK-A3WX;BLCA-Tumor-TCGA-FJ-A871;BLCA-Tumor-TCGA-G2-A3IB;BLCA-Tumor-TCGA-GV-A3QH;BLCA-Tumor-TCGA-GV-A40E;BLCA-Tumor-TCGA-UY-A78L	7	-0.311683	0.0107334	BLCA-Cisplatin
chr1|155285967|intronic|FDPS|+|Alu|no-conserve	BLCA-Tumor-TCGA-DK-A1AC;BLCA-Tumor-TCGA-FJ-A3Z9;BLCA-Tumor-TCGA-LT-A5Z6	3	BLCA-Tumor-TCGA-BT-A20N;BLCA-Tumor-TCGA-DK-A3IV;BLCA-Tumor-TCGA-G2-A3IB;BLCA-Tumor-TCGA-GV-A3QH;BLCA-Tumor-TCGA-UY-A78L	5	-0.0733261	0.0324733	BLCA-Cisplatin
chr1|155695960|intronic|DAP3|+|Alu|no-conserve	BLCA-Tumor-TCGA-DK-A1AC;BLCA-Tumor-TCGA-E5-A2PC;BLCA-Tumor-TCGA-FD-A3B4;BLCA-Tumor-TCGA-GC-A3YS;BLCA-Tumor-TCGA-LT-A5Z6	5	BLCA-Tumor-TCGA-DK-A3IV;BLCA-Tumor-TCGA-DK-A3WX;BLCA-Tumor-TCGA-GV-A3QH;BLCA-Tumor-TCGA-GV-A40E	4	-0.227407	0.026206	BLCA-Cisplatin
chr1|155703908|intronic|DAP3|+|Alu|no-conserve	BLCA-Tumor-TCGA-CU-A3YL;BLCA-Tumor-TCGA-DK-A1AC;BLCA-Tumor-TCGA-DK-A6B5;BLCA-Tumor-TCGA-E5-A2PC;BLCA-Tumor-TCGA-LT-A5Z6	5	BLCA-Tumor-TCGA-DK-A3IV;BLCA-Tumor-TCGA-DK-A3WX;BLCA-Tumor-TCGA-GV-A3QH;BLCA-Tumor-TCGA-UY-A78L	4	-0.0835556	0.0441713	BLCA-Cisplatin
chr1|155704949|intronic|DAP3|+|Alu|no-conserve	BLCA-Tumor-TCGA-CU-A3YL;BLCA-Tumor-TCGA-DK-A1AC;BLCA-Tumor-TCGA-DK-A6B5;BLCA-Tumor-TCGA-E5-A2PC;BLCA-Tumor-TCGA-FD-A43U;BLCA-Tumor-TCGA-FJ-A3Z7;BLCA-Tumor-TCGA-GC-A3YS;BLCA-Tumor-TCGA-LT-A5Z6	8	BLCA-Tumor-TCGA-DK-A3IV;BLCA-Tumor-TCGA-DK-A3WX;BLCA-Tumor-TCGA-G2-A3IE;BLCA-Tumor-TCGA-GV-A40E	4	-0.157551	0.021856	BLCA-Cisplatin
chr1|155704951|intronic|DAP3|+|Alu|no-conserve	BLCA-Tumor-TCGA-CU-A3YL;BLCA-Tumor-TCGA-DK-A1AC;BLCA-Tumor-TCGA-DK-A6B5;BLCA-Tumor-TCGA-E5-A2PC;BLCA-Tumor-TCGA-FD-A43U;BLCA-Tumor-TCGA-FJ-A3Z7;BLCA-Tumor-TCGA-GC-A3YS;BLCA-Tumor-TCGA-LT-A5Z6	8	BLCA-Tumor-TCGA-DK-A3IV;BLCA-Tumor-TCGA-DK-A3WX;BLCA-Tumor-TCGA-G2-A3IE;BLCA-Tumor-TCGA-GV-A3QH;BLCA-Tumor-TCGA-GV-A40E	5	-0.085947	0.0451928	BLCA-Cisplatin
chr1|155705109|intronic|DAP3|+|Alu|no-conserve	BLCA-Tumor-TCGA-CU-A3YL;BLCA-Tumor-TCGA-DK-A1AC;BLCA-Tumor-TCGA-DK-A3WY;BLCA-Tumor-TCGA-DK-A6B5;BLCA-Tumor-TCGA-E5-A2PC;BLCA-Tumor-TCGA-FD-A3B4;BLCA-Tumor-TCGA-GC-A3YS;BLCA-Tumor-TCGA-LT-A5Z6	8	BLCA-Tumor-TCGA-DK-A3IV;BLCA-Tumor-TCGA-DK-A3WX;BLCA-Tumor-TCGA-FJ-A871;BLCA-Tumor-TCGA-G2-A3IB;BLCA-Tumor-TCGA-G2-A3IE;BLCA-Tumor-TCGA-GV-A3QH;BLCA-Tumor-TCGA-GV-A40E	7	-0.204647	0.0175711	BLCA-Cisplatin
chr1|155705229|intronic|DAP3|+|Alu|no-conserve	BLCA-Tumor-TCGA-CU-A3YL;BLCA-Tumor-TCGA-DK-A1AC;BLCA-Tumor-TCGA-DK-A6B5;BLCA-Tumor-TCGA-E5-A2PC;BLCA-Tumor-TCGA-FD-A3B4;BLCA-Tumor-TCGA-GC-A3YS;BLCA-Tumor-TCGA-LT-A5Z6	7	BLCA-Tumor-TCGA-DK-A3IV;BLCA-Tumor-TCGA-DK-A3WX;BLCA-Tumor-TCGA-G2-A3IB;BLCA-Tumor-TCGA-G2-A3IE;BLCA-Tumor-TCGA-GV-A40E	5	-0.0607071	0.0294159	BLCA-Cisplatin
chr1|155706460|intronic|DAP3|+|Alu|no-conserve	BLCA-Tumor-TCGA-CU-A3YL;BLCA-Tumor-TCGA-DK-A1AC;BLCA-Tumor-TCGA-DK-A3WW;BLCA-Tumor-TCGA-DK-A6B5;BLCA-Tumor-TCGA-E5-A2PC;BLCA-Tumor-TCGA-FD-A43U;BLCA-Tumor-TCGA-FD-A5C1;BLCA-Tumor-TCGA-FJ-A3Z7;BLCA-Tumor-TCGA-GC-A3YS;BLCA-Tumor-TCGA-LT-A5Z6	10	BLCA-Tumor-TCGA-BT-A20N;BLCA-Tumor-TCGA-DK-A3IV;BLCA-Tumor-TCGA-DK-A3WX;BLCA-Tumor-TCGA-FJ-A871;BLCA-Tumor-TCGA-G2-A3IB;BLCA-Tumor-TCGA-G2-A3IE;BLCA-Tumor-TCGA-GV-A3QH;BLCA-Tumor-TCGA-GV-A40E	8	-0.219035	0.0112898	BLCA-Cisplatin
chr1|155706484|intronic|DAP3|+|Alu|no-conserve	BLCA-Tumor-TCGA-CU-A3YL;BLCA-Tumor-TCGA-DK-A6B5;BLCA-Tumor-TCGA-E5-A2PC;BLCA-Tumor-TCGA-LT-A5Z6	4	BLCA-Tumor-TCGA-BT-A20N;BLCA-Tumor-TCGA-DK-A3IV;BLCA-Tumor-TCGA-DK-A3WX;BLCA-Tumor-TCGA-G2-A3IB;BLCA-Tumor-TCGA-G2-A3IE;BLCA-Tumor-TCGA-GV-A40E	6	-0.0982867	0.00574114	BLCA-Cisplatin
chr1|155851645|UTR3|SYT11|+|Alu|rhesus	BLCA-Tumor-TCGA-DK-A1AC;BLCA-Tumor-TCGA-DK-A3WW;BLCA-Tumor-TCGA-DK-A3WY;BLCA-Tumor-TCGA-FD-A3B4;BLCA-Tumor-TCGA-FD-A43U;BLCA-Tumor-TCGA-FD-A5BS;BLCA-Tumor-TCGA-GC-A3YS	7	BLCA-Tumor-TCGA-BT-A20T;BLCA-Tumor-TCGA-DK-A3IV;BLCA-Tumor-TCGA-DK-A3WX;BLCA-Tumor-TCGA-FD-A3SO;BLCA-Tumor-TCGA-FJ-A871	5	0.0605692	0.0185615	BLCA-Cisplatin
chr1|156037613|intronic|RAB25|+|Alu|no-conserve	BLCA-Tumor-TCGA-CU-A3YL;BLCA-Tumor-TCGA-DK-A1AC;BLCA-Tumor-TCGA-FJ-A3Z7;BLCA-Tumor-TCGA-FJ-A3Z9;BLCA-Tumor-TCGA-LT-A5Z6	5	BLCA-Tumor-TCGA-DK-A3IV;BLCA-Tumor-TCGA-G2-A3IB;BLCA-Tumor-TCGA-G2-A3IE	3	-0.237394	0.0368884	BLCA-Cisplatin
chr1|15898474|UTR3|AGMAT|-|Alu|no-conserve	BLCA-Tumor-TCGA-CU-A3YL;BLCA-Tumor-TCGA-DK-A1AC;BLCA-Tumor-TCGA-DK-A3WY;BLCA-Tumor-TCGA-DK-A6B5;BLCA-Tumor-TCGA-DK-A6B6;BLCA-Tumor-TCGA-E5-A2PC;BLCA-Tumor-TCGA-FD-A3B4;BLCA-Tumor-TCGA-FD-A43U;BLCA-Tumor-TCGA-FD-A5BS;BLCA-Tumor-TCGA-FJ-A3Z7	10	BLCA-Tumor-TCGA-BT-A20N;BLCA-Tumor-TCGA-DK-A3IV;BLCA-Tumor-TCGA-DK-A3WX;BLCA-Tumor-TCGA-G2-A3IE	4	-0.150557	0.0285395	BLCA-Cisplatin
chr1|1595007|UTR3|SLC35E2B|-|Alu|both	BLCA-Tumor-TCGA-CU-A3YL;BLCA-Tumor-TCGA-DK-A1AC;BLCA-Tumor-TCGA-DK-A3WY;BLCA-Tumor-TCGA-DK-A6B6;BLCA-Tumor-TCGA-E5-A2PC;BLCA-Tumor-TCGA-FD-A3B4;BLCA-Tumor-TCGA-FD-A43S;BLCA-Tumor-TCGA-FD-A43U;BLCA-Tumor-TCGA-FJ-A3Z7;BLCA-Tumor-TCGA-FJ-A3Z9;BLCA-Tumor-TCGA-GC-A3YS;BLCA-Tumor-TCGA-LT-A5Z6	12	BLCA-Tumor-TCGA-BT-A20N;BLCA-Tumor-TCGA-DK-A3IV;BLCA-Tumor-TCGA-G2-A3IB;BLCA-Tumor-TCGA-G2-A3IE;BLCA-Tumor-TCGA-GV-A3QH;BLCA-Tumor-TCGA-UY-A78L	6	-0.0604831	0.0143228	BLCA-Cisplatin
chr1|1595021|UTR3|SLC35E2B|-|Alu|both	BLCA-Tumor-TCGA-CU-A3YL;BLCA-Tumor-TCGA-DK-A1AC;BLCA-Tumor-TCGA-DK-A3WY;BLCA-Tumor-TCGA-DK-A6B6;BLCA-Tumor-TCGA-E5-A2PC;BLCA-Tumor-TCGA-FD-A3B4;BLCA-Tumor-TCGA-FD-A43S;BLCA-Tumor-TCGA-FD-A43U;BLCA-Tumor-TCGA-FJ-A3Z7;BLCA-Tumor-TCGA-FJ-A3Z9;BLCA-Tumor-TCGA-GC-A3YS;BLCA-Tumor-TCGA-LT-A5Z6	12	BLCA-Tumor-TCGA-BT-A20N;BLCA-Tumor-TCGA-DK-A3IV;BLCA-Tumor-TCGA-G2-A3IB;BLCA-Tumor-TCGA-G2-A3IE;BLCA-Tumor-TCGA-GV-A3QH;BLCA-Tumor-TCGA-UY-A78L	6	-0.0504853	0.0332205	BLCA-Cisplatin
chr1|1595180|UTR3|SLC35E2B|-|Alu|both	BLCA-Tumor-TCGA-CU-A3YL;BLCA-Tumor-TCGA-DK-A1AC;BLCA-Tumor-TCGA-DK-A3WW;BLCA-Tumor-TCGA-DK-A3WY;BLCA-Tumor-TCGA-DK-A6B6;BLCA-Tumor-TCGA-FD-A3B4;BLCA-Tumor-TCGA-FD-A43S;BLCA-Tumor-TCGA-FD-A43U;BLCA-Tumor-TCGA-FJ-A3Z7;BLCA-Tumor-TCGA-FJ-A3Z9;BLCA-Tumor-TCGA-GC-A3YS;BLCA-Tumor-TCGA-LT-A5Z6	12	BLCA-Tumor-TCGA-BT-A20N;BLCA-Tumor-TCGA-DK-A3IV;BLCA-Tumor-TCGA-DK-A3WX;BLCA-Tumor-TCGA-G2-A3IB;BLCA-Tumor-TCGA-G2-A3IE;BLCA-Tumor-TCGA-GV-A3QH;BLCA-Tumor-TCGA-UY-A78L	7	-0.0686752	0.00508936	BLCA-Cisplatin
chr1|159996535|UTR3|PIGM|-|Alu|no-conserve	BLCA-Tumor-TCGA-DK-A1AC;BLCA-Tumor-TCGA-DK-A6B5;BLCA-Tumor-TCGA-E5-A2PC;BLCA-Tumor-TCGA-FD-A3B4;BLCA-Tumor-TCGA-GC-A3YS;BLCA-Tumor-TCGA-LT-A5Z6	6	BLCA-Tumor-TCGA-BT-A20N;BLCA-Tumor-TCGA-DK-A3IV;BLCA-Tumor-TCGA-GV-A3QH	3	-0.0983566	0.0479128	BLCA-Cisplatin
chr1|159996536|UTR3|PIGM|-|Alu|no-conserve	BLCA-Tumor-TCGA-DK-A1AC;BLCA-Tumor-TCGA-DK-A6B5;BLCA-Tumor-TCGA-E5-A2PC;BLCA-Tumor-TCGA-FD-A3B4;BLCA-Tumor-TCGA-GC-A3YS;BLCA-Tumor-TCGA-LT-A5Z6	6	BLCA-Tumor-TCGA-BT-A20N;BLCA-Tumor-TCGA-DK-A3IV;BLCA-Tumor-TCGA-GV-A3QH	3	-0.184358	0.0275319	BLCA-Cisplatin
chr1|1660944|UTR3|SLC35E2A|-|Alu|no-conserve	BLCA-Tumor-TCGA-CU-A3YL;BLCA-Tumor-TCGA-DK-A1AC;BLCA-Tumor-TCGA-DK-A6B5;BLCA-Tumor-TCGA-DK-A6B6;BLCA-Tumor-TCGA-E5-A2PC;BLCA-Tumor-TCGA-FJ-A3Z9;BLCA-Tumor-TCGA-LT-A5Z6	7	BLCA-Tumor-TCGA-BT-A20T;BLCA-Tumor-TCGA-DK-A3IV;BLCA-Tumor-TCGA-DK-A3WX;BLCA-Tumor-TCGA-FD-A3SO;BLCA-Tumor-TCGA-FJ-A871;BLCA-Tumor-TCGA-G2-A3IE;BLCA-Tumor-TCGA-GV-A3QH	7	-0.088522	0.0406919	BLCA-Cisplatin
chr1|1661053|UTR3|SLC35E2A|-|Alu|no-conserve	BLCA-Tumor-TCGA-CU-A3YL;BLCA-Tumor-TCGA-DK-A1AC;BLCA-Tumor-TCGA-DK-A3WY;BLCA-Tumor-TCGA-DK-A6B5;BLCA-Tumor-TCGA-DK-A6B6;BLCA-Tumor-TCGA-E5-A2PC;BLCA-Tumor-TCGA-FJ-A3Z9;BLCA-Tumor-TCGA-LT-A5Z6	8	BLCA-Tumor-TCGA-BT-A20N;BLCA-Tumor-TCGA-BT-A20T;BLCA-Tumor-TCGA-DK-A3IV;BLCA-Tumor-TCGA-DK-A3WX;BLCA-Tumor-TCGA-FD-A3SO;BLCA-Tumor-TCGA-FJ-A871;BLCA-Tumor-TCGA-G2-A3IE;BLCA-Tumor-TCGA-GV-A3QH;BLCA-Tumor-TCGA-GV-A40E	9	-0.139072	0.005944	BLCA-Cisplatin
chr1|168220479|UTR3|SFT2D2|+|Alu|no-conserve	BLCA-Tumor-TCGA-CU-A3YL;BLCA-Tumor-TCGA-DK-A1AC;BLCA-Tumor-TCGA-DK-A3WW;BLCA-Tumor-TCGA-DK-A3WY;BLCA-Tumor-TCGA-DK-A6B5;BLCA-Tumor-TCGA-DK-A6B6;BLCA-Tumor-TCGA-E5-A2PC;BLCA-Tumor-TCGA-FD-A3B4;BLCA-Tumor-TCGA-FD-A5BS;BLCA-Tumor-TCGA-FD-A5C1;BLCA-Tumor-TCGA-FJ-A3Z7;BLCA-Tumor-TCGA-FJ-A3Z9;BLCA-Tumor-TCGA-GC-A3YS;BLCA-Tumor-TCGA-LT-A5Z6	14	BLCA-Tumor-TCGA-BT-A20N;BLCA-Tumor-TCGA-BT-A20T;BLCA-Tumor-TCGA-DK-A3IV;BLCA-Tumor-TCGA-DK-A3WX;BLCA-Tumor-TCGA-FD-A3SO;BLCA-Tumor-TCGA-FJ-A871;BLCA-Tumor-TCGA-G2-A3IB;BLCA-Tumor-TCGA-G2-A3IE;BLCA-Tumor-TCGA-GV-A3QH;BLCA-Tumor-TCGA-GV-A40E;BLCA-Tumor-TCGA-UY-A78L	11	-0.0656656	0.000547753	BLCA-Cisplatin
chr1|16889413|UTR3|NBPF1|-|Non-Alu-repetitive|no-conserve	BLCA-Tumor-TCGA-CU-A3YL;BLCA-Tumor-TCGA-DK-A1AC;BLCA-Tumor-TCGA-DK-A3WW;BLCA-Tumor-TCGA-DK-A3WY;BLCA-Tumor-TCGA-DK-A6B5;BLCA-Tumor-TCGA-DK-A6B6;BLCA-Tumor-TCGA-E5-A2PC;BLCA-Tumor-TCGA-FD-A3B4;BLCA-Tumor-TCGA-FD-A43S;BLCA-Tumor-TCGA-FD-A43U;BLCA-Tumor-TCGA-FD-A5BS;BLCA-Tumor-TCGA-FD-A5C1;BLCA-Tumor-TCGA-FJ-A3Z7;BLCA-Tumor-TCGA-FJ-A3Z9;BLCA-Tumor-TCGA-GC-A3YS;BLCA-Tumor-TCGA-LT-A5Z6	16	BLCA-Tumor-TCGA-BT-A20N;BLCA-Tumor-TCGA-BT-A20T;BLCA-Tumor-TCGA-DK-A3IV;BLCA-Tumor-TCGA-DK-A3WX;BLCA-Tumor-TCGA-FD-A3SO;BLCA-Tumor-TCGA-FJ-A871;BLCA-Tumor-TCGA-G2-A3IB;BLCA-Tumor-TCGA-G2-A3IE;BLCA-Tumor-TCGA-GV-A3QH;BLCA-Tumor-TCGA-GV-A40E;BLCA-Tumor-TCGA-UY-A78L	11	-0.139806	0.0456594	BLCA-Cisplatin
chr1|173828839|intergenic|DARS2,GAS5-AS1|+|Alu|no-conserve	BLCA-Tumor-TCGA-CU-A3YL;BLCA-Tumor-TCGA-DK-A1AC;BLCA-Tumor-TCGA-DK-A6B5;BLCA-Tumor-TCGA-E5-A2PC;BLCA-Tumor-TCGA-FD-A3B4;BLCA-Tumor-TCGA-FD-A43S;BLCA-Tumor-TCGA-FD-A43U;BLCA-Tumor-TCGA-FD-A5C1;BLCA-Tumor-TCGA-FJ-A3Z7;BLCA-Tumor-TCGA-LT-A5Z6	10	BLCA-Tumor-TCGA-BT-A20N;BLCA-Tumor-TCGA-BT-A20T;BLCA-Tumor-TCGA-DK-A3IV;BLCA-Tumor-TCGA-FJ-A871;BLCA-Tumor-TCGA-G2-A3IE;BLCA-Tumor-TCGA-GV-A3QH	6	-0.178067	0.0260696	BLCA-Cisplatin
chr1|173828940|intergenic|DARS2,GAS5-AS1|+|Alu|no-conserve	BLCA-Tumor-TCGA-E5-A2PC;BLCA-Tumor-TCGA-FD-A3B4;BLCA-Tumor-TCGA-FD-A43S;BLCA-Tumor-TCGA-FD-A43U;BLCA-Tumor-TCGA-FJ-A3Z7;BLCA-Tumor-TCGA-FJ-A3Z9;BLCA-Tumor-TCGA-GC-A3YS;BLCA-Tumor-TCGA-LT-A5Z6	8	BLCA-Tumor-TCGA-BT-A20N;BLCA-Tumor-TCGA-DK-A3IV;BLCA-Tumor-TCGA-DK-A3WX;BLCA-Tumor-TCGA-FJ-A871;BLCA-Tumor-TCGA-G2-A3IE	5	-0.0785986	0.0333008	BLCA-Cisplatin
chr1|173829017|intergenic|DARS2,GAS5-AS1|+|Alu|no-conserve	BLCA-Tumor-TCGA-CU-A3YL;BLCA-Tumor-TCGA-DK-A3WY;BLCA-Tumor-TCGA-DK-A6B5;BLCA-Tumor-TCGA-E5-A2PC;BLCA-Tumor-TCGA-FD-A3B4;BLCA-Tumor-TCGA-FD-A43S;BLCA-Tumor-TCGA-FD-A43U;BLCA-Tumor-TCGA-FD-A5BS;BLCA-Tumor-TCGA-FJ-A3Z7;BLCA-Tumor-TCGA-FJ-A3Z9;BLCA-Tumor-TCGA-LT-A5Z6	11	BLCA-Tumor-TCGA-BT-A20N;BLCA-Tumor-TCGA-BT-A20T;BLCA-Tumor-TCGA-DK-A3IV;BLCA-Tumor-TCGA-DK-A3WX;BLCA-Tumor-TCGA-FJ-A871;BLCA-Tumor-TCGA-G2-A3IB;BLCA-Tumor-TCGA-G2-A3IE;BLCA-Tumor-TCGA-GV-A3QH	8	-0.0729141	0.0234186	BLCA-Cisplatin
chr1|179325886|UTR3|SOAT1|+|Alu|no-conserve	BLCA-Tumor-TCGA-DK-A6B5;BLCA-Tumor-TCGA-DK-A6B6;BLCA-Tumor-TCGA-E5-A2PC;BLCA-Tumor-TCGA-FD-A3B4;BLCA-Tumor-TCGA-FD-A5C1;BLCA-Tumor-TCGA-LT-A5Z6	6	BLCA-Tumor-TCGA-DK-A3IV;BLCA-Tumor-TCGA-FJ-A871;BLCA-Tumor-TCGA-GV-A3QH	3	-0.132866	0.0256011	BLCA-Cisplatin
chr1|179326499|UTR3|SOAT1|+|Alu|chimp	BLCA-Tumor-TCGA-DK-A3WW;BLCA-Tumor-TCGA-DK-A3WY;BLCA-Tumor-TCGA-DK-A6B5;BLCA-Tumor-TCGA-DK-A6B6;BLCA-Tumor-TCGA-E5-A2PC;BLCA-Tumor-TCGA-FD-A3B4;BLCA-Tumor-TCGA-FD-A5C1;BLCA-Tumor-TCGA-LT-A5Z6	8	BLCA-Tumor-TCGA-BT-A20N;BLCA-Tumor-TCGA-DK-A3IV;BLCA-Tumor-TCGA-DK-A3WX;BLCA-Tumor-TCGA-FJ-A871;BLCA-Tumor-TCGA-G2-A3IB;BLCA-Tumor-TCGA-G2-A3IE;BLCA-Tumor-TCGA-GV-A3QH	7	-0.20899	0.0487364	BLCA-Cisplatin
chr1|179326886|UTR3|SOAT1|+|Alu|both	BLCA-Tumor-TCGA-CU-A3YL;BLCA-Tumor-TCGA-DK-A3WW;BLCA-Tumor-TCGA-DK-A6B5;BLCA-Tumor-TCGA-DK-A6B6;BLCA-Tumor-TCGA-E5-A2PC;BLCA-Tumor-TCGA-FD-A3B4;BLCA-Tumor-TCGA-FD-A43S;BLCA-Tumor-TCGA-LT-A5Z6	8	BLCA-Tumor-TCGA-BT-A20N;BLCA-Tumor-TCGA-DK-A3IV;BLCA-Tumor-TCGA-DK-A3WX;BLCA-Tumor-TCGA-FJ-A871	4	-0.258818	0.0216256	BLCA-Cisplatin
chr1|179829001|UTR3|TOR1AIP2|-|Alu|chimp	BLCA-Tumor-TCGA-DK-A1AC;BLCA-Tumor-TCGA-DK-A6B5;BLCA-Tumor-TCGA-DK-A6B6;BLCA-Tumor-TCGA-E5-A2PC;BLCA-Tumor-TCGA-FD-A3B4;BLCA-Tumor-TCGA-GC-A3YS	6	BLCA-Tumor-TCGA-DK-A3IV;BLCA-Tumor-TCGA-FJ-A871;BLCA-Tumor-TCGA-G2-A3IB;BLCA-Tumor-TCGA-G2-A3IE	4	-0.473086	0.014214	BLCA-Cisplatin
chr1|19542609|ncRNA|EMC1-AS1|-|Alu|no-conserve	BLCA-Tumor-TCGA-CU-A3YL;BLCA-Tumor-TCGA-DK-A1AC;BLCA-Tumor-TCGA-DK-A3WW;BLCA-Tumor-TCGA-DK-A3WY;BLCA-Tumor-TCGA-DK-A6B5;BLCA-Tumor-TCGA-DK-A6B6;BLCA-Tumor-TCGA-E5-A2PC;BLCA-Tumor-TCGA-FD-A3B4;BLCA-Tumor-TCGA-FD-A43S;BLCA-Tumor-TCGA-FD-A43U;BLCA-Tumor-TCGA-FD-A5BS;BLCA-Tumor-TCGA-FD-A5C1;BLCA-Tumor-TCGA-FJ-A3Z7;BLCA-Tumor-TCGA-FJ-A3Z9;BLCA-Tumor-TCGA-GC-A3YS;BLCA-Tumor-TCGA-LT-A5Z6	16	BLCA-Tumor-TCGA-BT-A20N;BLCA-Tumor-TCGA-BT-A20T;BLCA-Tumor-TCGA-DK-A3IV;BLCA-Tumor-TCGA-DK-A3WX;BLCA-Tumor-TCGA-FD-A3SO;BLCA-Tumor-TCGA-FJ-A871;BLCA-Tumor-TCGA-G2-A3IB;BLCA-Tumor-TCGA-G2-A3IE;BLCA-Tumor-TCGA-GV-A3QH;BLCA-Tumor-TCGA-GV-A40E;BLCA-Tumor-TCGA-UY-A78L	11	-0.0635829	0.00186331	BLCA-Cisplatin
chr1|19543360|ncRNA|EMC1-AS1|-|Alu|no-conserve	BLCA-Tumor-TCGA-CU-A3YL;BLCA-Tumor-TCGA-DK-A1AC;BLCA-Tumor-TCGA-DK-A3WW;BLCA-Tumor-TCGA-DK-A3WY;BLCA-Tumor-TCGA-DK-A6B5;BLCA-Tumor-TCGA-DK-A6B6;BLCA-Tumor-TCGA-E5-A2PC;BLCA-Tumor-TCGA-FD-A3B4;BLCA-Tumor-TCGA-FJ-A3Z7;BLCA-Tumor-TCGA-FJ-A3Z9;BLCA-Tumor-TCGA-GC-A3YS;BLCA-Tumor-TCGA-LT-A5Z6	12	BLCA-Tumor-TCGA-BT-A20N;BLCA-Tumor-TCGA-DK-A3IV;BLCA-Tumor-TCGA-DK-A3WX;BLCA-Tumor-TCGA-FJ-A871;BLCA-Tumor-TCGA-G2-A3IB;BLCA-Tumor-TCGA-G2-A3IE;BLCA-Tumor-TCGA-GV-A3QH;BLCA-Tumor-TCGA-GV-A40E;BLCA-Tumor-TCGA-UY-A78L	9	-0.0718575	0.019959	BLCA-Cisplatin
chr1|19543459|ncRNA|EMC1-AS1|-|Alu|no-conserve	BLCA-Tumor-TCGA-CU-A3YL;BLCA-Tumor-TCGA-DK-A1AC;BLCA-Tumor-TCGA-DK-A3WW;BLCA-Tumor-TCGA-DK-A3WY;BLCA-Tumor-TCGA-DK-A6B5;BLCA-Tumor-TCGA-DK-A6B6;BLCA-Tumor-TCGA-E5-A2PC;BLCA-Tumor-TCGA-FD-A3B4;BLCA-Tumor-TCGA-FJ-A3Z7;BLCA-Tumor-TCGA-FJ-A3Z9;BLCA-Tumor-TCGA-GC-A3YS;BLCA-Tumor-TCGA-LT-A5Z6	12	BLCA-Tumor-TCGA-BT-A20N;BLCA-Tumor-TCGA-BT-A20T;BLCA-Tumor-TCGA-DK-A3IV;BLCA-Tumor-TCGA-DK-A3WX;BLCA-Tumor-TCGA-FD-A3SO;BLCA-Tumor-TCGA-FJ-A871;BLCA-Tumor-TCGA-G2-A3IB;BLCA-Tumor-TCGA-G2-A3IE;BLCA-Tumor-TCGA-GV-A3QH;BLCA-Tumor-TCGA-GV-A40E;BLCA-Tumor-TCGA-UY-A78L	11	-0.146733	0.0288981	BLCA-Cisplatin
chr1|19543465|ncRNA|EMC1-AS1|-|Alu|no-conserve	BLCA-Tumor-TCGA-CU-A3YL;BLCA-Tumor-TCGA-DK-A1AC;BLCA-Tumor-TCGA-DK-A3WW;BLCA-Tumor-TCGA-DK-A3WY;BLCA-Tumor-TCGA-DK-A6B5;BLCA-Tumor-TCGA-DK-A6B6;BLCA-Tumor-TCGA-E5-A2PC;BLCA-Tumor-TCGA-FD-A3B4;BLCA-Tumor-TCGA-FJ-A3Z7;BLCA-Tumor-TCGA-FJ-A3Z9;BLCA-Tumor-TCGA-GC-A3YS;BLCA-Tumor-TCGA-LT-A5Z6	12	BLCA-Tumor-TCGA-BT-A20N;BLCA-Tumor-TCGA-BT-A20T;BLCA-Tumor-TCGA-DK-A3IV;BLCA-Tumor-TCGA-DK-A3WX;BLCA-Tumor-TCGA-FD-A3SO;BLCA-Tumor-TCGA-FJ-A871;BLCA-Tumor-TCGA-G2-A3IB;BLCA-Tumor-TCGA-G2-A3IE;BLCA-Tumor-TCGA-GV-A3QH;BLCA-Tumor-TCGA-GV-A40E;BLCA-Tumor-TCGA-UY-A78L	11	-0.089567	0.0421523	BLCA-Cisplatin
chr1|201964610|intronic|RNPEP|+|Alu|no-conserve	BLCA-Tumor-TCGA-CU-A3YL;BLCA-Tumor-TCGA-E5-A2PC;BLCA-Tumor-TCGA-FJ-A3Z9;BLCA-Tumor-TCGA-LT-A5Z6	4	BLCA-Tumor-TCGA-DK-A3IV;BLCA-Tumor-TCGA-G2-A3IB;BLCA-Tumor-TCGA-G2-A3IE;BLCA-Tumor-TCGA-GV-A3QH	4	-0.0953688	0.029401	BLCA-Cisplatin
chr1|204521216|UTR3|MDM4|+|Alu|chimp	BLCA-Tumor-TCGA-CU-A3YL;BLCA-Tumor-TCGA-DK-A1AC;BLCA-Tumor-TCGA-DK-A3WY;BLCA-Tumor-TCGA-DK-A6B5;BLCA-Tumor-TCGA-E5-A2PC;BLCA-Tumor-TCGA-FD-A3B4;BLCA-Tumor-TCGA-FD-A43S;BLCA-Tumor-TCGA-FD-A43U;BLCA-Tumor-TCGA-FD-A5C1;BLCA-Tumor-TCGA-FJ-A3Z7;BLCA-Tumor-TCGA-FJ-A3Z9;BLCA-Tumor-TCGA-GC-A3YS;BLCA-Tumor-TCGA-LT-A5Z6	13	BLCA-Tumor-TCGA-DK-A3IV;BLCA-Tumor-TCGA-DK-A3WX;BLCA-Tumor-TCGA-FD-A3SO;BLCA-Tumor-TCGA-FJ-A871;BLCA-Tumor-TCGA-G2-A3IB;BLCA-Tumor-TCGA-G2-A3IE;BLCA-Tumor-TCGA-GV-A3QH;BLCA-Tumor-TCGA-GV-A40E	8	-0.0622695	0.0266394	BLCA-Cisplatin
chr1|204521321|UTR3|MDM4|+|Alu|no-conserve	BLCA-Tumor-TCGA-DK-A3WW;BLCA-Tumor-TCGA-DK-A3WY;BLCA-Tumor-TCGA-E5-A2PC;BLCA-Tumor-TCGA-FD-A3B4;BLCA-Tumor-TCGA-FD-A43S;BLCA-Tumor-TCGA-FD-A43U;BLCA-Tumor-TCGA-FD-A5C1;BLCA-Tumor-TCGA-FJ-A3Z7;BLCA-Tumor-TCGA-GC-A3YS;BLCA-Tumor-TCGA-LT-A5Z6	10	BLCA-Tumor-TCGA-DK-A3IV;BLCA-Tumor-TCGA-DK-A3WX;BLCA-Tumor-TCGA-FD-A3SO;BLCA-Tumor-TCGA-G2-A3IB;BLCA-Tumor-TCGA-G2-A3IE;BLCA-Tumor-TCGA-GV-A40E	6	-0.0936931	0.0440069	BLCA-Cisplatin
chr1|204524448|UTR3|MDM4|+|Alu|rhesus	BLCA-Tumor-TCGA-CU-A3YL;BLCA-Tumor-TCGA-DK-A3WY;BLCA-Tumor-TCGA-FD-A3B4;BLCA-Tumor-TCGA-FJ-A3Z9	4	BLCA-Tumor-TCGA-DK-A3IV;BLCA-Tumor-TCGA-G2-A3IE;BLCA-Tumor-TCGA-GV-A3QH	3	-0.115952	0.0435966	BLCA-Cisplatin
chr1|204524737|UTR3|MDM4|+|Alu|no-conserve	BLCA-Tumor-TCGA-CU-A3YL;BLCA-Tumor-TCGA-DK-A1AC;BLCA-Tumor-TCGA-DK-A3WY;BLCA-Tumor-TCGA-E5-A2PC;BLCA-Tumor-TCGA-FD-A3B4;BLCA-Tumor-TCGA-LT-A5Z6	6	BLCA-Tumor-TCGA-DK-A3IV;BLCA-Tumor-TCGA-DK-A3WX;BLCA-Tumor-TCGA-FD-A3SO;BLCA-Tumor-TCGA-G2-A3IB;BLCA-Tumor-TCGA-G2-A3IE;BLCA-Tumor-TCGA-GV-A3QH	6	-0.235298	0.0453276	BLCA-Cisplatin
chr1|204524833|UTR3|MDM4|+|Alu|rhesus	BLCA-Tumor-TCGA-CU-A3YL;BLCA-Tumor-TCGA-DK-A3WY;BLCA-Tumor-TCGA-FD-A3B4;BLCA-Tumor-TCGA-FJ-A3Z9;BLCA-Tumor-TCGA-LT-A5Z6	5	BLCA-Tumor-TCGA-DK-A3IV;BLCA-Tumor-TCGA-DK-A3WX;BLCA-Tumor-TCGA-FD-A3SO;BLCA-Tumor-TCGA-G2-A3IE;BLCA-Tumor-TCGA-GV-A3QH	5	-0.134908	0.00749496	BLCA-Cisplatin
chr1|204524872|UTR3|MDM4|+|Alu|rhesus	BLCA-Tumor-TCGA-CU-A3YL;BLCA-Tumor-TCGA-DK-A1AC;BLCA-Tumor-TCGA-DK-A3WY;BLCA-Tumor-TCGA-DK-A6B5;BLCA-Tumor-TCGA-DK-A6B6;BLCA-Tumor-TCGA-E5-A2PC;BLCA-Tumor-TCGA-FD-A3B4;BLCA-Tumor-TCGA-FJ-A3Z9;BLCA-Tumor-TCGA-GC-A3YS;BLCA-Tumor-TCGA-LT-A5Z6	10	BLCA-Tumor-TCGA-DK-A3IV;BLCA-Tumor-TCGA-DK-A3WX;BLCA-Tumor-TCGA-FD-A3SO;BLCA-Tumor-TCGA-FJ-A871;BLCA-Tumor-TCGA-G2-A3IE;BLCA-Tumor-TCGA-GV-A3QH	6	-0.0653639	0.0441636	BLCA-Cisplatin
chr1|204524950|UTR3|MDM4|+|Alu|rhesus	BLCA-Tumor-TCGA-CU-A3YL;BLCA-Tumor-TCGA-DK-A1AC;BLCA-Tumor-TCGA-DK-A3WY;BLCA-Tumor-TCGA-DK-A6B5;BLCA-Tumor-TCGA-DK-A6B6;BLCA-Tumor-TCGA-E5-A2PC;BLCA-Tumor-TCGA-FD-A3B4;BLCA-Tumor-TCGA-LT-A5Z6	8	BLCA-Tumor-TCGA-DK-A3IV;BLCA-Tumor-TCGA-DK-A3WX;BLCA-Tumor-TCGA-FJ-A871;BLCA-Tumor-TCGA-G2-A3IE;BLCA-Tumor-TCGA-GV-A3QH	5	-0.307468	0.0103097	BLCA-Cisplatin
chr1|204525666|UTR3|MDM4|+|Alu|rhesus	BLCA-Tumor-TCGA-CU-A3YL;BLCA-Tumor-TCGA-DK-A1AC;BLCA-Tumor-TCGA-DK-A3WY;BLCA-Tumor-TCGA-DK-A6B5;BLCA-Tumor-TCGA-DK-A6B6;BLCA-Tumor-TCGA-E5-A2PC;BLCA-Tumor-TCGA-FD-A3B4;BLCA-Tumor-TCGA-FD-A43S;BLCA-Tumor-TCGA-FD-A43U;BLCA-Tumor-TCGA-FD-A5C1;BLCA-Tumor-TCGA-FJ-A3Z7;BLCA-Tumor-TCGA-FJ-A3Z9;BLCA-Tumor-TCGA-GC-A3YS;BLCA-Tumor-TCGA-LT-A5Z6	14	BLCA-Tumor-TCGA-BT-A20N;BLCA-Tumor-TCGA-BT-A20T;BLCA-Tumor-TCGA-DK-A3IV;BLCA-Tumor-TCGA-DK-A3WX;BLCA-Tumor-TCGA-FD-A3SO;BLCA-Tumor-TCGA-FJ-A871;BLCA-Tumor-TCGA-G2-A3IB;BLCA-Tumor-TCGA-G2-A3IE;BLCA-Tumor-TCGA-GV-A3QH;BLCA-Tumor-TCGA-GV-A40E	10	-0.0788364	0.0280739	BLCA-Cisplatin
chr1|204525717|UTR3|MDM4|+|Alu|rhesus	BLCA-Tumor-TCGA-CU-A3YL;BLCA-Tumor-TCGA-DK-A1AC;BLCA-Tumor-TCGA-DK-A3WY;BLCA-Tumor-TCGA-DK-A6B5;BLCA-Tumor-TCGA-DK-A6B6;BLCA-Tumor-TCGA-E5-A2PC;BLCA-Tumor-TCGA-FD-A3B4;BLCA-Tumor-TCGA-FD-A43S;BLCA-Tumor-TCGA-FD-A43U;BLCA-Tumor-TCGA-FD-A5C1;BLCA-Tumor-TCGA-FJ-A3Z7;BLCA-Tumor-TCGA-FJ-A3Z9;BLCA-Tumor-TCGA-GC-A3YS;BLCA-Tumor-TCGA-LT-A5Z6	14	BLCA-Tumor-TCGA-BT-A20T;BLCA-Tumor-TCGA-DK-A3IV;BLCA-Tumor-TCGA-DK-A3WX;BLCA-Tumor-TCGA-FD-A3SO;BLCA-Tumor-TCGA-FJ-A871;BLCA-Tumor-TCGA-G2-A3IB;BLCA-Tumor-TCGA-G2-A3IE;BLCA-Tumor-TCGA-GV-A3QH;BLCA-Tumor-TCGA-GV-A40E;BLCA-Tumor-TCGA-UY-A78L	10	-0.0857902	0.0205634	BLCA-Cisplatin
chr1|204526660|UTR3|MDM4|+|Alu|rhesus	BLCA-Tumor-TCGA-CU-A3YL;BLCA-Tumor-TCGA-DK-A1AC;BLCA-Tumor-TCGA-DK-A3WW;BLCA-Tumor-TCGA-DK-A3WY;BLCA-Tumor-TCGA-DK-A6B5;BLCA-Tumor-TCGA-DK-A6B6;BLCA-Tumor-TCGA-E5-A2PC;BLCA-Tumor-TCGA-FD-A3B4;BLCA-Tumor-TCGA-FD-A43S;BLCA-Tumor-TCGA-FD-A43U;BLCA-Tumor-TCGA-FD-A5BS;BLCA-Tumor-TCGA-FD-A5C1;BLCA-Tumor-TCGA-FJ-A3Z7;BLCA-Tumor-TCGA-FJ-A3Z9;BLCA-Tumor-TCGA-GC-A3YS;BLCA-Tumor-TCGA-LT-A5Z6	16	BLCA-Tumor-TCGA-BT-A20T;BLCA-Tumor-TCGA-DK-A3IV;BLCA-Tumor-TCGA-DK-A3WX;BLCA-Tumor-TCGA-FD-A3SO;BLCA-Tumor-TCGA-FJ-A871;BLCA-Tumor-TCGA-G2-A3IB;BLCA-Tumor-TCGA-G2-A3IE;BLCA-Tumor-TCGA-GV-A3QH;BLCA-Tumor-TCGA-GV-A40E;BLCA-Tumor-TCGA-UY-A78L	10	-0.118063	0.00906027	BLCA-Cisplatin
chr1|204526713|UTR3|MDM4|+|Alu|rhesus	BLCA-Tumor-TCGA-CU-A3YL;BLCA-Tumor-TCGA-DK-A1AC;BLCA-Tumor-TCGA-DK-A3WW;BLCA-Tumor-TCGA-DK-A3WY;BLCA-Tumor-TCGA-DK-A6B5;BLCA-Tumor-TCGA-DK-A6B6;BLCA-Tumor-TCGA-E5-A2PC;BLCA-Tumor-TCGA-FD-A3B4;BLCA-Tumor-TCGA-FD-A43S;BLCA-Tumor-TCGA-FD-A43U;BLCA-Tumor-TCGA-FD-A5BS;BLCA-Tumor-TCGA-FD-A5C1;BLCA-Tumor-TCGA-FJ-A3Z7;BLCA-Tumor-TCGA-FJ-A3Z9;BLCA-Tumor-TCGA-GC-A3YS;BLCA-Tumor-TCGA-LT-A5Z6	16	BLCA-Tumor-TCGA-BT-A20T;BLCA-Tumor-TCGA-DK-A3IV;BLCA-Tumor-TCGA-DK-A3WX;BLCA-Tumor-TCGA-FD-A3SO;BLCA-Tumor-TCGA-FJ-A871;BLCA-Tumor-TCGA-G2-A3IB;BLCA-Tumor-TCGA-G2-A3IE;BLCA-Tumor-TCGA-GV-A3QH;BLCA-Tumor-TCGA-GV-A40E	9	-0.0566479	0.0183232	BLCA-Cisplatin
chr1|207942336|intronic|CD46|+|Alu|both	BLCA-Tumor-TCGA-CU-A3YL;BLCA-Tumor-TCGA-DK-A1AC;BLCA-Tumor-TCGA-DK-A6B5;BLCA-Tumor-TCGA-DK-A6B6;BLCA-Tumor-TCGA-E5-A2PC;BLCA-Tumor-TCGA-FD-A3B4;BLCA-Tumor-TCGA-FJ-A3Z9;BLCA-Tumor-TCGA-LT-A5Z6	8	BLCA-Tumor-TCGA-BT-A20T;BLCA-Tumor-TCGA-DK-A3IV;BLCA-Tumor-TCGA-DK-A3WX;BLCA-Tumor-TCGA-FD-A3SO;BLCA-Tumor-TCGA-G2-A3IB;BLCA-Tumor-TCGA-G2-A3IE;BLCA-Tumor-TCGA-GV-A3QH	7	-0.296246	0.0424728	BLCA-Cisplatin
chr1|207942349|intronic|CD46|+|Alu|both	BLCA-Tumor-TCGA-CU-A3YL;BLCA-Tumor-TCGA-DK-A1AC;BLCA-Tumor-TCGA-DK-A6B5;BLCA-Tumor-TCGA-DK-A6B6;BLCA-Tumor-TCGA-E5-A2PC;BLCA-Tumor-TCGA-FD-A3B4;BLCA-Tumor-TCGA-FJ-A3Z9;BLCA-Tumor-TCGA-LT-A5Z6	8	BLCA-Tumor-TCGA-DK-A3IV;BLCA-Tumor-TCGA-DK-A3WX;BLCA-Tumor-TCGA-FD-A3SO;BLCA-Tumor-TCGA-G2-A3IB;BLCA-Tumor-TCGA-G2-A3IE;BLCA-Tumor-TCGA-GV-A3QH	6	-0.0764722	0.0238684	BLCA-Cisplatin
chr1|207942472|intronic|CD46|+|Alu|both	BLCA-Tumor-TCGA-CU-A3YL;BLCA-Tumor-TCGA-DK-A1AC;BLCA-Tumor-TCGA-DK-A6B5;BLCA-Tumor-TCGA-DK-A6B6;BLCA-Tumor-TCGA-E5-A2PC;BLCA-Tumor-TCGA-FD-A3B4;BLCA-Tumor-TCGA-FJ-A3Z9;BLCA-Tumor-TCGA-LT-A5Z6	8	BLCA-Tumor-TCGA-DK-A3IV;BLCA-Tumor-TCGA-DK-A3WX;BLCA-Tumor-TCGA-FD-A3SO;BLCA-Tumor-TCGA-G2-A3IB;BLCA-Tumor-TCGA-G2-A3IE;BLCA-Tumor-TCGA-GV-A3QH	6	-0.0555486	0.00249996	BLCA-Cisplatin
chr1|207942523|intronic|CD46|+|Alu|chimp	BLCA-Tumor-TCGA-CU-A3YL;BLCA-Tumor-TCGA-DK-A1AC;BLCA-Tumor-TCGA-DK-A6B5;BLCA-Tumor-TCGA-DK-A6B6;BLCA-Tumor-TCGA-E5-A2PC;BLCA-Tumor-TCGA-FD-A3B4;BLCA-Tumor-TCGA-FJ-A3Z9;BLCA-Tumor-TCGA-LT-A5Z6	8	BLCA-Tumor-TCGA-DK-A3IV;BLCA-Tumor-TCGA-DK-A3WX;BLCA-Tumor-TCGA-FD-A3SO;BLCA-Tumor-TCGA-G2-A3IB;BLCA-Tumor-TCGA-G2-A3IE;BLCA-Tumor-TCGA-GV-A3QH	6	-0.151815	0.0118211	BLCA-Cisplatin
chr1|207943325|intronic|CD46|+|Alu|both	BLCA-Tumor-TCGA-CU-A3YL;BLCA-Tumor-TCGA-DK-A1AC;BLCA-Tumor-TCGA-DK-A6B5;BLCA-Tumor-TCGA-DK-A6B6;BLCA-Tumor-TCGA-E5-A2PC;BLCA-Tumor-TCGA-FD-A3B4;BLCA-Tumor-TCGA-FJ-A3Z7;BLCA-Tumor-TCGA-FJ-A3Z9;BLCA-Tumor-TCGA-GC-A3YS;BLCA-Tumor-TCGA-LT-A5Z6	10	BLCA-Tumor-TCGA-DK-A3IV;BLCA-Tumor-TCGA-DK-A3WX;BLCA-Tumor-TCGA-FD-A3SO;BLCA-Tumor-TCGA-G2-A3IB;BLCA-Tumor-TCGA-G2-A3IE;BLCA-Tumor-TCGA-GV-A3QH	6	-0.137166	0.0390294	BLCA-Cisplatin
chr1|21081840|intronic|HP1BP3|-|Alu|chimp	BLCA-Tumor-TCGA-DK-A1AC;BLCA-Tumor-TCGA-DK-A3WY;BLCA-Tumor-TCGA-DK-A6B5;BLCA-Tumor-TCGA-E5-A2PC;BLCA-Tumor-TCGA-FD-A3B4;BLCA-Tumor-TCGA-GC-A3YS;BLCA-Tumor-TCGA-LT-A5Z6	7	BLCA-Tumor-TCGA-BT-A20N;BLCA-Tumor-TCGA-DK-A3IV;BLCA-Tumor-TCGA-G2-A3IB;BLCA-Tumor-TCGA-G2-A3IE;BLCA-Tumor-TCGA-GV-A3QH;BLCA-Tumor-TCGA-GV-A40E	6	-0.180408	0.0219045	BLCA-Cisplatin
chr1|21081843|intronic|HP1BP3|-|Alu|no-conserve	BLCA-Tumor-TCGA-DK-A1AC;BLCA-Tumor-TCGA-DK-A3WY;BLCA-Tumor-TCGA-DK-A6B5;BLCA-Tumor-TCGA-E5-A2PC;BLCA-Tumor-TCGA-FD-A3B4;BLCA-Tumor-TCGA-GC-A3YS;BLCA-Tumor-TCGA-LT-A5Z6	7	BLCA-Tumor-TCGA-BT-A20N;BLCA-Tumor-TCGA-DK-A3IV;BLCA-Tumor-TCGA-G2-A3IB;BLCA-Tumor-TCGA-G2-A3IE;BLCA-Tumor-TCGA-GV-A3QH;BLCA-Tumor-TCGA-GV-A40E	6	-0.05197	0.0181868	BLCA-Cisplatin
chr1|21081956|intronic|HP1BP3|-|Alu|no-conserve	BLCA-Tumor-TCGA-DK-A1AC;BLCA-Tumor-TCGA-DK-A6B5;BLCA-Tumor-TCGA-E5-A2PC;BLCA-Tumor-TCGA-FD-A3B4;BLCA-Tumor-TCGA-LT-A5Z6	5	BLCA-Tumor-TCGA-DK-A3IV;BLCA-Tumor-TCGA-G2-A3IE;BLCA-Tumor-TCGA-GV-A3QH	3	-0.241422	0.0368884	BLCA-Cisplatin
chr1|21081981|intronic|HP1BP3|-|Alu|no-conserve	BLCA-Tumor-TCGA-DK-A6B5;BLCA-Tumor-TCGA-E5-A2PC;BLCA-Tumor-TCGA-LT-A5Z6	3	BLCA-Tumor-TCGA-DK-A3IV;BLCA-Tumor-TCGA-DK-A3WX;BLCA-Tumor-TCGA-G2-A3IB;BLCA-Tumor-TCGA-G2-A3IE;BLCA-Tumor-TCGA-GV-A3QH	5	-0.174687	0.0261792	BLCA-Cisplatin
chr1|21081982|intronic|HP1BP3|-|Alu|no-conserve	BLCA-Tumor-TCGA-DK-A6B5;BLCA-Tumor-TCGA-E5-A2PC;BLCA-Tumor-TCGA-LT-A5Z6	3	BLCA-Tumor-TCGA-DK-A3IV;BLCA-Tumor-TCGA-DK-A3WX;BLCA-Tumor-TCGA-G2-A3IB;BLCA-Tumor-TCGA-G2-A3IE;BLCA-Tumor-TCGA-GV-A3QH	5	-0.307716	0.0346612	BLCA-Cisplatin
chr1|220231971|UTR3|BPNT1|-|Alu|chimp	BLCA-Tumor-TCGA-CU-A3YL;BLCA-Tumor-TCGA-DK-A1AC;BLCA-Tumor-TCGA-DK-A3WW;BLCA-Tumor-TCGA-DK-A3WY;BLCA-Tumor-TCGA-DK-A6B5;BLCA-Tumor-TCGA-DK-A6B6;BLCA-Tumor-TCGA-E5-A2PC;BLCA-Tumor-TCGA-FD-A3B4;BLCA-Tumor-TCGA-FD-A43S;BLCA-Tumor-TCGA-FD-A43U;BLCA-Tumor-TCGA-FD-A5BS;BLCA-Tumor-TCGA-FD-A5C1;BLCA-Tumor-TCGA-FJ-A3Z7;BLCA-Tumor-TCGA-FJ-A3Z9;BLCA-Tumor-TCGA-GC-A3YS;BLCA-Tumor-TCGA-LT-A5Z6	16	BLCA-Tumor-TCGA-BT-A20N;BLCA-Tumor-TCGA-BT-A20T;BLCA-Tumor-TCGA-DK-A3IV;BLCA-Tumor-TCGA-DK-A3WX;BLCA-Tumor-TCGA-FD-A3SO;BLCA-Tumor-TCGA-FJ-A871;BLCA-Tumor-TCGA-G2-A3IB;BLCA-Tumor-TCGA-G2-A3IE;BLCA-Tumor-TCGA-GV-A3QH;BLCA-Tumor-TCGA-GV-A40E;BLCA-Tumor-TCGA-UY-A78L	11	-0.0536269	0.0217356	BLCA-Cisplatin
chr1|225976010|intronic|SRP9|+|Alu|no-conserve	BLCA-Tumor-TCGA-CU-A3YL;BLCA-Tumor-TCGA-DK-A1AC;BLCA-Tumor-TCGA-DK-A3WW;BLCA-Tumor-TCGA-DK-A3WY;BLCA-Tumor-TCGA-DK-A6B5;BLCA-Tumor-TCGA-E5-A2PC;BLCA-Tumor-TCGA-FD-A3B4;BLCA-Tumor-TCGA-FD-A5C1;BLCA-Tumor-TCGA-FJ-A3Z9;BLCA-Tumor-TCGA-GC-A3YS;BLCA-Tumor-TCGA-LT-A5Z6	11	BLCA-Tumor-TCGA-BT-A20N;BLCA-Tumor-TCGA-BT-A20T;BLCA-Tumor-TCGA-DK-A3IV;BLCA-Tumor-TCGA-DK-A3WX;BLCA-Tumor-TCGA-FD-A3SO;BLCA-Tumor-TCGA-FJ-A871;BLCA-Tumor-TCGA-G2-A3IB;BLCA-Tumor-TCGA-G2-A3IE;BLCA-Tumor-TCGA-GV-A3QH;BLCA-Tumor-TCGA-GV-A40E;BLCA-Tumor-TCGA-UY-A78L	11	-0.0763893	0.0355123	BLCA-Cisplatin
chr1|225976193|intronic|SRP9|+|Alu|no-conserve	BLCA-Tumor-TCGA-CU-A3YL;BLCA-Tumor-TCGA-DK-A1AC;BLCA-Tumor-TCGA-DK-A3WY;BLCA-Tumor-TCGA-DK-A6B5;BLCA-Tumor-TCGA-E5-A2PC;BLCA-Tumor-TCGA-FD-A3B4;BLCA-Tumor-TCGA-FJ-A3Z9;BLCA-Tumor-TCGA-GC-A3YS	8	BLCA-Tumor-TCGA-DK-A3IV;BLCA-Tumor-TCGA-DK-A3WX;BLCA-Tumor-TCGA-FD-A3SO;BLCA-Tumor-TCGA-G2-A3IB;BLCA-Tumor-TCGA-G2-A3IE;BLCA-Tumor-TCGA-GV-A3QH;BLCA-Tumor-TCGA-GV-A40E;BLCA-Tumor-TCGA-UY-A78L	8	-0.303654	0.0273095	BLCA-Cisplatin
chr1|2298202|intronic|MORN1|-|Alu|no-conserve	BLCA-Tumor-TCGA-DK-A1AC;BLCA-Tumor-TCGA-FD-A3B4;BLCA-Tumor-TCGA-FD-A43U;BLCA-Tumor-TCGA-LT-A5Z6	4	BLCA-Tumor-TCGA-DK-A3IV;BLCA-Tumor-TCGA-FJ-A871;BLCA-Tumor-TCGA-GV-A3QH	3	-0.369259	0.049746	BLCA-Cisplatin
chr1|240641536|intergenic|FMN2,GREM2|+|Alu|no-conserve	BLCA-Tumor-TCGA-CU-A3YL;BLCA-Tumor-TCGA-DK-A1AC;BLCA-Tumor-TCGA-DK-A3WY;BLCA-Tumor-TCGA-DK-A6B5;BLCA-Tumor-TCGA-E5-A2PC;BLCA-Tumor-TCGA-FD-A3B4;BLCA-Tumor-TCGA-FD-A43U;BLCA-Tumor-TCGA-FJ-A3Z7;BLCA-Tumor-TCGA-GC-A3YS;BLCA-Tumor-TCGA-LT-A5Z6	10	BLCA-Tumor-TCGA-DK-A3WX;BLCA-Tumor-TCGA-G2-A3IE;BLCA-Tumor-TCGA-GV-A3QH	3	-0.118181	0.0135887	BLCA-Cisplatin
chr1|27205197|UTR3|GPN2|-|Alu|no-conserve	BLCA-Tumor-TCGA-CU-A3YL;BLCA-Tumor-TCGA-DK-A3WW;BLCA-Tumor-TCGA-DK-A6B5;BLCA-Tumor-TCGA-DK-A6B6;BLCA-Tumor-TCGA-E5-A2PC;BLCA-Tumor-TCGA-FD-A3B4;BLCA-Tumor-TCGA-FD-A43S;BLCA-Tumor-TCGA-FD-A43U;BLCA-Tumor-TCGA-FJ-A3Z7;BLCA-Tumor-TCGA-FJ-A3Z9;BLCA-Tumor-TCGA-GC-A3YS;BLCA-Tumor-TCGA-LT-A5Z6	12	BLCA-Tumor-TCGA-BT-A20N;BLCA-Tumor-TCGA-DK-A3IV;BLCA-Tumor-TCGA-FJ-A871;BLCA-Tumor-TCGA-G2-A3IB;BLCA-Tumor-TCGA-G2-A3IE;BLCA-Tumor-TCGA-GV-A3QH;BLCA-Tumor-TCGA-GV-A40E	7	-0.109288	0.0343728	BLCA-Cisplatin
chr1|27205224|UTR3|GPN2|-|Alu|no-conserve	BLCA-Tumor-TCGA-CU-A3YL;BLCA-Tumor-TCGA-DK-A1AC;BLCA-Tumor-TCGA-DK-A3WW;BLCA-Tumor-TCGA-DK-A6B5;BLCA-Tumor-TCGA-DK-A6B6;BLCA-Tumor-TCGA-E5-A2PC;BLCA-Tumor-TCGA-FD-A3B4;BLCA-Tumor-TCGA-FD-A43S;BLCA-Tumor-TCGA-FD-A43U;BLCA-Tumor-TCGA-FJ-A3Z9;BLCA-Tumor-TCGA-GC-A3YS;BLCA-Tumor-TCGA-LT-A5Z6	12	BLCA-Tumor-TCGA-BT-A20N;BLCA-Tumor-TCGA-DK-A3IV;BLCA-Tumor-TCGA-DK-A3WX;BLCA-Tumor-TCGA-FJ-A871;BLCA-Tumor-TCGA-G2-A3IB;BLCA-Tumor-TCGA-G2-A3IE;BLCA-Tumor-TCGA-GV-A3QH;BLCA-Tumor-TCGA-GV-A40E	8	-0.189825	0.00680129	BLCA-Cisplatin
chr1|27205360|UTR3|GPN2|-|Alu|no-conserve	BLCA-Tumor-TCGA-DK-A3WW;BLCA-Tumor-TCGA-DK-A3WY;BLCA-Tumor-TCGA-DK-A6B5;BLCA-Tumor-TCGA-DK-A6B6;BLCA-Tumor-TCGA-FD-A3B4;BLCA-Tumor-TCGA-FD-A43U;BLCA-Tumor-TCGA-LT-A5Z6	7	BLCA-Tumor-TCGA-DK-A3IV;BLCA-Tumor-TCGA-FJ-A871;BLCA-Tumor-TCGA-G2-A3IB;BLCA-Tumor-TCGA-G2-A3IE	4	-0.074343	0.0496321	BLCA-Cisplatin
chr1|27205652|UTR3|GPN2|-|Alu|no-conserve	BLCA-Tumor-TCGA-CU-A3YL;BLCA-Tumor-TCGA-DK-A1AC;BLCA-Tumor-TCGA-DK-A3WW;BLCA-Tumor-TCGA-DK-A3WY;BLCA-Tumor-TCGA-DK-A6B5;BLCA-Tumor-TCGA-DK-A6B6;BLCA-Tumor-TCGA-E5-A2PC;BLCA-Tumor-TCGA-FD-A3B4;BLCA-Tumor-TCGA-FJ-A3Z7;BLCA-Tumor-TCGA-GC-A3YS;BLCA-Tumor-TCGA-LT-A5Z6	11	BLCA-Tumor-TCGA-DK-A3IV;BLCA-Tumor-TCGA-DK-A3WX;BLCA-Tumor-TCGA-FJ-A871;BLCA-Tumor-TCGA-G2-A3IB;BLCA-Tumor-TCGA-G2-A3IE;BLCA-Tumor-TCGA-GV-A3QH	6	-0.0855284	0.0195693	BLCA-Cisplatin
chr1|27271413|intronic|NUDC|+|Alu|no-conserve	BLCA-Tumor-TCGA-CU-A3YL;BLCA-Tumor-TCGA-FD-A43U;BLCA-Tumor-TCGA-FJ-A3Z7;BLCA-Tumor-TCGA-GC-A3YS;BLCA-Tumor-TCGA-LT-A5Z6	5	BLCA-Tumor-TCGA-DK-A3IV;BLCA-Tumor-TCGA-FJ-A871;BLCA-Tumor-TCGA-GV-A3QH	3	-0.221944	0.0313952	BLCA-Cisplatin
chr1|27678775|intronic|SYTL1|+|Alu|no-conserve	BLCA-Tumor-TCGA-CU-A3YL;BLCA-Tumor-TCGA-DK-A6B5;BLCA-Tumor-TCGA-E5-A2PC;BLCA-Tumor-TCGA-FD-A3B4;BLCA-Tumor-TCGA-FD-A43S;BLCA-Tumor-TCGA-FD-A43U;BLCA-Tumor-TCGA-FJ-A3Z9;BLCA-Tumor-TCGA-GC-A3YS	8	BLCA-Tumor-TCGA-DK-A3IV;BLCA-Tumor-TCGA-G2-A3IB;BLCA-Tumor-TCGA-G2-A3IE;BLCA-Tumor-TCGA-GV-A3QH;BLCA-Tumor-TCGA-GV-A40E	5	-0.100912	0.0210275	BLCA-Cisplatin
chr1|28661739|UTR3|MED18|+|Alu|no-conserve	BLCA-Tumor-TCGA-CU-A3YL;BLCA-Tumor-TCGA-DK-A1AC;BLCA-Tumor-TCGA-DK-A3WW;BLCA-Tumor-TCGA-DK-A3WY;BLCA-Tumor-TCGA-DK-A6B5;BLCA-Tumor-TCGA-DK-A6B6;BLCA-Tumor-TCGA-E5-A2PC;BLCA-Tumor-TCGA-FD-A3B4;BLCA-Tumor-TCGA-FD-A43S;BLCA-Tumor-TCGA-FD-A43U;BLCA-Tumor-TCGA-FD-A5BS;BLCA-Tumor-TCGA-FD-A5C1;BLCA-Tumor-TCGA-FJ-A3Z7;BLCA-Tumor-TCGA-FJ-A3Z9;BLCA-Tumor-TCGA-GC-A3YS;BLCA-Tumor-TCGA-LT-A5Z6	16	BLCA-Tumor-TCGA-BT-A20N;BLCA-Tumor-TCGA-BT-A20T;BLCA-Tumor-TCGA-DK-A3IV;BLCA-Tumor-TCGA-DK-A3WX;BLCA-Tumor-TCGA-FD-A3SO;BLCA-Tumor-TCGA-FJ-A871;BLCA-Tumor-TCGA-G2-A3IB;BLCA-Tumor-TCGA-G2-A3IE;BLCA-Tumor-TCGA-GV-A3QH;BLCA-Tumor-TCGA-GV-A40E;BLCA-Tumor-TCGA-UY-A78L	11	-0.0688966	0.0129615	BLCA-Cisplatin
chr1|28825317|UTR3|PHACTR4|+|Alu|no-conserve	BLCA-Tumor-TCGA-CU-A3YL;BLCA-Tumor-TCGA-DK-A1AC;BLCA-Tumor-TCGA-DK-A3WW;BLCA-Tumor-TCGA-DK-A3WY;BLCA-Tumor-TCGA-DK-A6B5;BLCA-Tumor-TCGA-DK-A6B6;BLCA-Tumor-TCGA-E5-A2PC;BLCA-Tumor-TCGA-FD-A3B4;BLCA-Tumor-TCGA-FD-A43S;BLCA-Tumor-TCGA-FD-A43U;BLCA-Tumor-TCGA-FD-A5BS;BLCA-Tumor-TCGA-FD-A5C1;BLCA-Tumor-TCGA-FJ-A3Z7;BLCA-Tumor-TCGA-FJ-A3Z9;BLCA-Tumor-TCGA-GC-A3YS;BLCA-Tumor-TCGA-LT-A5Z6	16	BLCA-Tumor-TCGA-BT-A20N;BLCA-Tumor-TCGA-BT-A20T;BLCA-Tumor-TCGA-DK-A3IV;BLCA-Tumor-TCGA-DK-A3WX;BLCA-Tumor-TCGA-FD-A3SO;BLCA-Tumor-TCGA-FJ-A871;BLCA-Tumor-TCGA-G2-A3IB;BLCA-Tumor-TCGA-G2-A3IE;BLCA-Tumor-TCGA-GV-A3QH;BLCA-Tumor-TCGA-GV-A40E;BLCA-Tumor-TCGA-UY-A78L	11	-0.0798963	0.031567	BLCA-Cisplatin
chr1|28825704|UTR3|PHACTR4|+|Alu|no-conserve	BLCA-Tumor-TCGA-CU-A3YL;BLCA-Tumor-TCGA-DK-A1AC;BLCA-Tumor-TCGA-DK-A3WW;BLCA-Tumor-TCGA-DK-A3WY;BLCA-Tumor-TCGA-DK-A6B5;BLCA-Tumor-TCGA-DK-A6B6;BLCA-Tumor-TCGA-E5-A2PC;BLCA-Tumor-TCGA-FD-A3B4;BLCA-Tumor-TCGA-FD-A43S;BLCA-Tumor-TCGA-FD-A43U;BLCA-Tumor-TCGA-FD-A5BS;BLCA-Tumor-TCGA-FD-A5C1;BLCA-Tumor-TCGA-FJ-A3Z7;BLCA-Tumor-TCGA-FJ-A3Z9;BLCA-Tumor-TCGA-GC-A3YS;BLCA-Tumor-TCGA-LT-A5Z6	16	BLCA-Tumor-TCGA-BT-A20N;BLCA-Tumor-TCGA-BT-A20T;BLCA-Tumor-TCGA-DK-A3IV;BLCA-Tumor-TCGA-DK-A3WX;BLCA-Tumor-TCGA-FD-A3SO;BLCA-Tumor-TCGA-FJ-A871;BLCA-Tumor-TCGA-G2-A3IB;BLCA-Tumor-TCGA-G2-A3IE;BLCA-Tumor-TCGA-GV-A3QH;BLCA-Tumor-TCGA-GV-A40E;BLCA-Tumor-TCGA-UY-A78L	11	-0.093327	0.019044	BLCA-Cisplatin
chr1|28825747|UTR3|PHACTR4|+|Alu|no-conserve	BLCA-Tumor-TCGA-CU-A3YL;BLCA-Tumor-TCGA-DK-A1AC;BLCA-Tumor-TCGA-DK-A3WY;BLCA-Tumor-TCGA-DK-A6B5;BLCA-Tumor-TCGA-DK-A6B6;BLCA-Tumor-TCGA-E5-A2PC;BLCA-Tumor-TCGA-FD-A3B4;BLCA-Tumor-TCGA-FD-A43S;BLCA-Tumor-TCGA-FD-A43U;BLCA-Tumor-TCGA-FD-A5C1;BLCA-Tumor-TCGA-FJ-A3Z7;BLCA-Tumor-TCGA-FJ-A3Z9;BLCA-Tumor-TCGA-GC-A3YS;BLCA-Tumor-TCGA-LT-A5Z6	14	BLCA-Tumor-TCGA-BT-A20N;BLCA-Tumor-TCGA-DK-A3IV;BLCA-Tumor-TCGA-DK-A3WX;BLCA-Tumor-TCGA-FD-A3SO;BLCA-Tumor-TCGA-FJ-A871;BLCA-Tumor-TCGA-G2-A3IB;BLCA-Tumor-TCGA-G2-A3IE;BLCA-Tumor-TCGA-GV-A3QH;BLCA-Tumor-TCGA-GV-A40E	9	-0.0643028	0.0146962	BLCA-Cisplatin
chr1|28825760|UTR3|PHACTR4|+|Alu|no-conserve	BLCA-Tumor-TCGA-CU-A3YL;BLCA-Tumor-TCGA-DK-A1AC;BLCA-Tumor-TCGA-DK-A6B5;BLCA-Tumor-TCGA-DK-A6B6;BLCA-Tumor-TCGA-E5-A2PC;BLCA-Tumor-TCGA-FD-A3B4;BLCA-Tumor-TCGA-FD-A43S;BLCA-Tumor-TCGA-FD-A43U;BLCA-Tumor-TCGA-FD-A5C1;BLCA-Tumor-TCGA-FJ-A3Z7;BLCA-Tumor-TCGA-FJ-A3Z9;BLCA-Tumor-TCGA-GC-A3YS;BLCA-Tumor-TCGA-LT-A5Z6	13	BLCA-Tumor-TCGA-DK-A3IV;BLCA-Tumor-TCGA-DK-A3WX;BLCA-Tumor-TCGA-FD-A3SO;BLCA-Tumor-TCGA-FJ-A871;BLCA-Tumor-TCGA-G2-A3IB;BLCA-Tumor-TCGA-G2-A3IE;BLCA-Tumor-TCGA-GV-A3QH;BLCA-Tumor-TCGA-GV-A40E	8	-0.126563	0.0135901	BLCA-Cisplatin
chr1|28826128|UTR3|PHACTR4|+|Alu|no-conserve	BLCA-Tumor-TCGA-CU-A3YL;BLCA-Tumor-TCGA-DK-A1AC;BLCA-Tumor-TCGA-DK-A3WW;BLCA-Tumor-TCGA-DK-A3WY;BLCA-Tumor-TCGA-DK-A6B5;BLCA-Tumor-TCGA-DK-A6B6;BLCA-Tumor-TCGA-E5-A2PC;BLCA-Tumor-TCGA-FD-A3B4;BLCA-Tumor-TCGA-FD-A43S;BLCA-Tumor-TCGA-FD-A43U;BLCA-Tumor-TCGA-FD-A5BS;BLCA-Tumor-TCGA-FD-A5C1;BLCA-Tumor-TCGA-FJ-A3Z7;BLCA-Tumor-TCGA-FJ-A3Z9;BLCA-Tumor-TCGA-GC-A3YS;BLCA-Tumor-TCGA-LT-A5Z6	16	BLCA-Tumor-TCGA-BT-A20N;BLCA-Tumor-TCGA-BT-A20T;BLCA-Tumor-TCGA-DK-A3IV;BLCA-Tumor-TCGA-DK-A3WX;BLCA-Tumor-TCGA-FD-A3SO;BLCA-Tumor-TCGA-FJ-A871;BLCA-Tumor-TCGA-G2-A3IB;BLCA-Tumor-TCGA-G2-A3IE;BLCA-Tumor-TCGA-GV-A3QH;BLCA-Tumor-TCGA-GV-A40E;BLCA-Tumor-TCGA-UY-A78L	11	-0.0620752	0.0430206	BLCA-Cisplatin
chr1|28836912|ncRNA|SNHG3|+|Alu|no-conserve	BLCA-Tumor-TCGA-CU-A3YL;BLCA-Tumor-TCGA-DK-A3WW;BLCA-Tumor-TCGA-DK-A3WY;BLCA-Tumor-TCGA-DK-A6B6;BLCA-Tumor-TCGA-E5-A2PC;BLCA-Tumor-TCGA-FD-A3B4;BLCA-Tumor-TCGA-FD-A43S;BLCA-Tumor-TCGA-FD-A43U;BLCA-Tumor-TCGA-FD-A5BS;BLCA-Tumor-TCGA-FD-A5C1;BLCA-Tumor-TCGA-FJ-A3Z7;BLCA-Tumor-TCGA-FJ-A3Z9;BLCA-Tumor-TCGA-GC-A3YS;BLCA-Tumor-TCGA-LT-A5Z6	14	BLCA-Tumor-TCGA-DK-A3IV;BLCA-Tumor-TCGA-DK-A3WX;BLCA-Tumor-TCGA-FD-A3SO;BLCA-Tumor-TCGA-FJ-A871;BLCA-Tumor-TCGA-G2-A3IB;BLCA-Tumor-TCGA-G2-A3IE;BLCA-Tumor-TCGA-GV-A3QH;BLCA-Tumor-TCGA-GV-A40E;BLCA-Tumor-TCGA-UY-A78L	9	-0.197922	0.018163	BLCA-Cisplatin
chr1|28836973|ncRNA|SNHG3|+|Alu|no-conserve	BLCA-Tumor-TCGA-CU-A3YL;BLCA-Tumor-TCGA-DK-A1AC;BLCA-Tumor-TCGA-DK-A3WY;BLCA-Tumor-TCGA-FD-A3B4;BLCA-Tumor-TCGA-FD-A43U;BLCA-Tumor-TCGA-FJ-A3Z9;BLCA-Tumor-TCGA-GC-A3YS;BLCA-Tumor-TCGA-LT-A5Z6	8	BLCA-Tumor-TCGA-DK-A3IV;BLCA-Tumor-TCGA-DK-A3WX;BLCA-Tumor-TCGA-FD-A3SO;BLCA-Tumor-TCGA-FJ-A871;BLCA-Tumor-TCGA-G2-A3IB;BLCA-Tumor-TCGA-G2-A3IE;BLCA-Tumor-TCGA-GV-A3QH;BLCA-Tumor-TCGA-GV-A40E	8	-0.257648	0.00387604	BLCA-Cisplatin
chr1|29500061|intronic|SRSF4|-|Alu|no-conserve	BLCA-Tumor-TCGA-FD-A43S;BLCA-Tumor-TCGA-FD-A43U;BLCA-Tumor-TCGA-FJ-A3Z7	3	BLCA-Tumor-TCGA-DK-A3IV;BLCA-Tumor-TCGA-DK-A3WX;BLCA-Tumor-TCGA-G2-A3IB;BLCA-Tumor-TCGA-G2-A3IE;BLCA-Tumor-TCGA-GV-A3QH	5	-0.320486	0.0368884	BLCA-Cisplatin
chr1|29500073|intronic|SRSF4|-|Alu|no-conserve	BLCA-Tumor-TCGA-CU-A3YL;BLCA-Tumor-TCGA-FD-A43S;BLCA-Tumor-TCGA-FJ-A3Z7	3	BLCA-Tumor-TCGA-DK-A3IV;BLCA-Tumor-TCGA-DK-A3WX;BLCA-Tumor-TCGA-G2-A3IE;BLCA-Tumor-TCGA-GV-A40E	4	-0.333343	0.049746	BLCA-Cisplatin
chr1|29500077|intronic|SRSF4|-|Alu|no-conserve	BLCA-Tumor-TCGA-CU-A3YL;BLCA-Tumor-TCGA-FD-A43S;BLCA-Tumor-TCGA-FJ-A3Z7	3	BLCA-Tumor-TCGA-DK-A3IV;BLCA-Tumor-TCGA-DK-A3WX;BLCA-Tumor-TCGA-G2-A3IB;BLCA-Tumor-TCGA-G2-A3IE;BLCA-Tumor-TCGA-GV-A40E	5	-0.453413	0.0368884	BLCA-Cisplatin
chr1|33086996|UTR3|ZBTB8OS|-|Alu|no-conserve	BLCA-Tumor-TCGA-CU-A3YL;BLCA-Tumor-TCGA-DK-A3WW;BLCA-Tumor-TCGA-DK-A3WY;BLCA-Tumor-TCGA-DK-A6B5;BLCA-Tumor-TCGA-E5-A2PC;BLCA-Tumor-TCGA-FD-A3B4;BLCA-Tumor-TCGA-FD-A43S;BLCA-Tumor-TCGA-FD-A43U;BLCA-Tumor-TCGA-FD-A5C1;BLCA-Tumor-TCGA-FJ-A3Z9;BLCA-Tumor-TCGA-GC-A3YS	11	BLCA-Tumor-TCGA-BT-A20N;BLCA-Tumor-TCGA-BT-A20T;BLCA-Tumor-TCGA-DK-A3IV;BLCA-Tumor-TCGA-DK-A3WX;BLCA-Tumor-TCGA-FD-A3SO;BLCA-Tumor-TCGA-FJ-A871;BLCA-Tumor-TCGA-G2-A3IB;BLCA-Tumor-TCGA-G2-A3IE;BLCA-Tumor-TCGA-GV-A3QH;BLCA-Tumor-TCGA-GV-A40E;BLCA-Tumor-TCGA-UY-A78L	11	-0.0533888	0.0106846	BLCA-Cisplatin
chr1|33148789|UTR3|RBBP4|+|Alu|no-conserve	BLCA-Tumor-TCGA-CU-A3YL;BLCA-Tumor-TCGA-DK-A1AC;BLCA-Tumor-TCGA-DK-A3WW;BLCA-Tumor-TCGA-DK-A3WY;BLCA-Tumor-TCGA-DK-A6B5;BLCA-Tumor-TCGA-FD-A3B4;BLCA-Tumor-TCGA-FD-A43U;BLCA-Tumor-TCGA-LT-A5Z6	8	BLCA-Tumor-TCGA-BT-A20N;BLCA-Tumor-TCGA-DK-A3IV;BLCA-Tumor-TCGA-DK-A3WX;BLCA-Tumor-TCGA-G2-A3IB;BLCA-Tumor-TCGA-G2-A3IE;BLCA-Tumor-TCGA-GV-A3QH	6	-0.247085	0.0198636	BLCA-Cisplatin
chr1|36065613|UTR3|PSMB2|-|Alu|no-conserve	BLCA-Tumor-TCGA-CU-A3YL;BLCA-Tumor-TCGA-DK-A1AC;BLCA-Tumor-TCGA-DK-A3WW;BLCA-Tumor-TCGA-DK-A3WY;BLCA-Tumor-TCGA-DK-A6B5;BLCA-Tumor-TCGA-E5-A2PC;BLCA-Tumor-TCGA-FD-A3B4;BLCA-Tumor-TCGA-FD-A43S;BLCA-Tumor-TCGA-FD-A43U;BLCA-Tumor-TCGA-FD-A5C1;BLCA-Tumor-TCGA-GC-A3YS;BLCA-Tumor-TCGA-LT-A5Z6	12	BLCA-Tumor-TCGA-DK-A3IV;BLCA-Tumor-TCGA-DK-A3WX;BLCA-Tumor-TCGA-FJ-A871;BLCA-Tumor-TCGA-G2-A3IE;BLCA-Tumor-TCGA-GV-A3QH;BLCA-Tumor-TCGA-GV-A40E	6	-0.0792038	0.0136169	BLCA-Cisplatin
chr1|3729911|UTR3|CEP104|-|Alu|rhesus	BLCA-Tumor-TCGA-CU-A3YL;BLCA-Tumor-TCGA-DK-A3WY;BLCA-Tumor-TCGA-DK-A6B6;BLCA-Tumor-TCGA-E5-A2PC;BLCA-Tumor-TCGA-FD-A3B4;BLCA-Tumor-TCGA-GC-A3YS;BLCA-Tumor-TCGA-LT-A5Z6	7	BLCA-Tumor-TCGA-DK-A3IV;BLCA-Tumor-TCGA-G2-A3IE;BLCA-Tumor-TCGA-GV-A3QH	3	-0.118641	0.037837	BLCA-Cisplatin
chr1|3729920|UTR3|CEP104|-|Alu|both	BLCA-Tumor-TCGA-CU-A3YL;BLCA-Tumor-TCGA-DK-A3WY;BLCA-Tumor-TCGA-FD-A3B4;BLCA-Tumor-TCGA-FJ-A3Z9;BLCA-Tumor-TCGA-GC-A3YS;BLCA-Tumor-TCGA-LT-A5Z6	6	BLCA-Tumor-TCGA-DK-A3IV;BLCA-Tumor-TCGA-G2-A3IB;BLCA-Tumor-TCGA-G2-A3IE	3	-0.261915	0.0281858	BLCA-Cisplatin
chr1|3729953|UTR3|CEP104|-|Alu|rhesus	BLCA-Tumor-TCGA-CU-A3YL;BLCA-Tumor-TCGA-DK-A1AC;BLCA-Tumor-TCGA-DK-A3WY;BLCA-Tumor-TCGA-DK-A6B5;BLCA-Tumor-TCGA-E5-A2PC;BLCA-Tumor-TCGA-FD-A3B4;BLCA-Tumor-TCGA-FJ-A3Z9;BLCA-Tumor-TCGA-LT-A5Z6	8	BLCA-Tumor-TCGA-DK-A3IV;BLCA-Tumor-TCGA-DK-A3WX;BLCA-Tumor-TCGA-G2-A3IB;BLCA-Tumor-TCGA-G2-A3IE	4	-0.249792	0.0269798	BLCA-Cisplatin
chr1|3730142|UTR3|CEP104|-|Alu|chimp	BLCA-Tumor-TCGA-DK-A6B5;BLCA-Tumor-TCGA-E5-A2PC;BLCA-Tumor-TCGA-FD-A3B4;BLCA-Tumor-TCGA-GC-A3YS;BLCA-Tumor-TCGA-LT-A5Z6	5	BLCA-Tumor-TCGA-BT-A20N;BLCA-Tumor-TCGA-DK-A3IV;BLCA-Tumor-TCGA-G2-A3IB;BLCA-Tumor-TCGA-G2-A3IE;BLCA-Tumor-TCGA-GV-A3QH	5	-0.314494	0.0211767	BLCA-Cisplatin
chr1|38327578|UTR3|INPP5B|-|Alu|chimp	BLCA-Tumor-TCGA-CU-A3YL;BLCA-Tumor-TCGA-DK-A1AC;BLCA-Tumor-TCGA-DK-A3WW;BLCA-Tumor-TCGA-DK-A3WY;BLCA-Tumor-TCGA-DK-A6B5;BLCA-Tumor-TCGA-FD-A3B4;BLCA-Tumor-TCGA-FD-A43S;BLCA-Tumor-TCGA-FD-A5BS;BLCA-Tumor-TCGA-FD-A5C1;BLCA-Tumor-TCGA-FJ-A3Z9;BLCA-Tumor-TCGA-GC-A3YS;BLCA-Tumor-TCGA-LT-A5Z6	12	BLCA-Tumor-TCGA-BT-A20N;BLCA-Tumor-TCGA-DK-A3IV;BLCA-Tumor-TCGA-DK-A3WX;BLCA-Tumor-TCGA-FD-A3SO;BLCA-Tumor-TCGA-FJ-A871;BLCA-Tumor-TCGA-G2-A3IB;BLCA-Tumor-TCGA-G2-A3IE;BLCA-Tumor-TCGA-GV-A3QH;BLCA-Tumor-TCGA-GV-A40E;BLCA-Tumor-TCGA-UY-A78L	10	-0.164272	0.0293292	BLCA-Cisplatin
chr1|38327645|UTR3|INPP5B|-|Alu|chimp	BLCA-Tumor-TCGA-CU-A3YL;BLCA-Tumor-TCGA-DK-A1AC;BLCA-Tumor-TCGA-DK-A3WW;BLCA-Tumor-TCGA-DK-A3WY;BLCA-Tumor-TCGA-DK-A6B5;BLCA-Tumor-TCGA-E5-A2PC;BLCA-Tumor-TCGA-FD-A3B4;BLCA-Tumor-TCGA-FD-A43S;BLCA-Tumor-TCGA-FD-A43U;BLCA-Tumor-TCGA-FD-A5BS;BLCA-Tumor-TCGA-FD-A5C1;BLCA-Tumor-TCGA-FJ-A3Z7;BLCA-Tumor-TCGA-GC-A3YS;BLCA-Tumor-TCGA-LT-A5Z6	14	BLCA-Tumor-TCGA-BT-A20N;BLCA-Tumor-TCGA-BT-A20T;BLCA-Tumor-TCGA-DK-A3IV;BLCA-Tumor-TCGA-DK-A3WX;BLCA-Tumor-TCGA-FD-A3SO;BLCA-Tumor-TCGA-FJ-A871;BLCA-Tumor-TCGA-G2-A3IB;BLCA-Tumor-TCGA-G2-A3IE;BLCA-Tumor-TCGA-GV-A3QH;BLCA-Tumor-TCGA-GV-A40E;BLCA-Tumor-TCGA-UY-A78L	11	-0.0550477	0.00927666	BLCA-Cisplatin
chr1|43141885|intronic|PPIH|+|Alu|no-conserve	BLCA-Tumor-TCGA-CU-A3YL;BLCA-Tumor-TCGA-DK-A3WY;BLCA-Tumor-TCGA-DK-A6B5;BLCA-Tumor-TCGA-E5-A2PC;BLCA-Tumor-TCGA-FD-A3B4;BLCA-Tumor-TCGA-FD-A43S;BLCA-Tumor-TCGA-FD-A43U;BLCA-Tumor-TCGA-FD-A5BS;BLCA-Tumor-TCGA-FD-A5C1;BLCA-Tumor-TCGA-FJ-A3Z7;BLCA-Tumor-TCGA-FJ-A3Z9;BLCA-Tumor-TCGA-LT-A5Z6	12	BLCA-Tumor-TCGA-DK-A3IV;BLCA-Tumor-TCGA-DK-A3WX;BLCA-Tumor-TCGA-FJ-A871;BLCA-Tumor-TCGA-G2-A3IB;BLCA-Tumor-TCGA-G2-A3IE;BLCA-Tumor-TCGA-GV-A3QH;BLCA-Tumor-TCGA-GV-A40E	7	-0.0595889	0.0317453	BLCA-Cisplatin
chr1|45975345|UTR3|MMACHC|+|Alu|chimp	BLCA-Tumor-TCGA-DK-A1AC;BLCA-Tumor-TCGA-DK-A3WW;BLCA-Tumor-TCGA-DK-A6B5;BLCA-Tumor-TCGA-DK-A6B6;BLCA-Tumor-TCGA-E5-A2PC;BLCA-Tumor-TCGA-FD-A5BS;BLCA-Tumor-TCGA-FD-A5C1;BLCA-Tumor-TCGA-FJ-A3Z7;BLCA-Tumor-TCGA-GC-A3YS;BLCA-Tumor-TCGA-LT-A5Z6	10	BLCA-Tumor-TCGA-BT-A20N;BLCA-Tumor-TCGA-DK-A3IV;BLCA-Tumor-TCGA-DK-A3WX;BLCA-Tumor-TCGA-FD-A3SO;BLCA-Tumor-TCGA-FJ-A871;BLCA-Tumor-TCGA-G2-A3IB;BLCA-Tumor-TCGA-G2-A3IE;BLCA-Tumor-TCGA-GV-A3QH;BLCA-Tumor-TCGA-UY-A78L	9	-0.257815	0.0199645	BLCA-Cisplatin
chr1|46163015|intronic|IPP|-|Alu|no-conserve	BLCA-Tumor-TCGA-CU-A3YL;BLCA-Tumor-TCGA-DK-A3WY;BLCA-Tumor-TCGA-DK-A6B5;BLCA-Tumor-TCGA-E5-A2PC;BLCA-Tumor-TCGA-FD-A3B4;BLCA-Tumor-TCGA-FD-A43S;BLCA-Tumor-TCGA-FD-A43U;BLCA-Tumor-TCGA-FJ-A3Z7;BLCA-Tumor-TCGA-FJ-A3Z9;BLCA-Tumor-TCGA-GC-A3YS;BLCA-Tumor-TCGA-LT-A5Z6	11	BLCA-Tumor-TCGA-BT-A20T;BLCA-Tumor-TCGA-DK-A3IV;BLCA-Tumor-TCGA-DK-A3WX;BLCA-Tumor-TCGA-FJ-A871;BLCA-Tumor-TCGA-G2-A3IB;BLCA-Tumor-TCGA-G2-A3IE;BLCA-Tumor-TCGA-GV-A3QH;BLCA-Tumor-TCGA-GV-A40E	8	-0.139484	0.031653	BLCA-Cisplatin
chr1|52816555|UTR3|CC2D1B|-|Alu|no-conserve	BLCA-Tumor-TCGA-CU-A3YL;BLCA-Tumor-TCGA-DK-A3WY;BLCA-Tumor-TCGA-DK-A6B5;BLCA-Tumor-TCGA-DK-A6B6;BLCA-Tumor-TCGA-E5-A2PC;BLCA-Tumor-TCGA-FD-A3B4;BLCA-Tumor-TCGA-FD-A43S;BLCA-Tumor-TCGA-FD-A43U;BLCA-Tumor-TCGA-FD-A5C1;BLCA-Tumor-TCGA-FJ-A3Z7;BLCA-Tumor-TCGA-FJ-A3Z9;BLCA-Tumor-TCGA-GC-A3YS;BLCA-Tumor-TCGA-LT-A5Z6	13	BLCA-Tumor-TCGA-DK-A3IV;BLCA-Tumor-TCGA-DK-A3WX;BLCA-Tumor-TCGA-FD-A3SO;BLCA-Tumor-TCGA-FJ-A871;BLCA-Tumor-TCGA-G2-A3IB;BLCA-Tumor-TCGA-G2-A3IE;BLCA-Tumor-TCGA-GV-A3QH;BLCA-Tumor-TCGA-GV-A40E;BLCA-Tumor-TCGA-UY-A78L	9	-0.0947146	0.00268715	BLCA-Cisplatin
chr1|52816582|UTR3|CC2D1B|-|Alu|no-conserve	BLCA-Tumor-TCGA-CU-A3YL;BLCA-Tumor-TCGA-DK-A3WY;BLCA-Tumor-TCGA-DK-A6B5;BLCA-Tumor-TCGA-DK-A6B6;BLCA-Tumor-TCGA-E5-A2PC;BLCA-Tumor-TCGA-FD-A3B4;BLCA-Tumor-TCGA-FD-A43S;BLCA-Tumor-TCGA-FD-A43U;BLCA-Tumor-TCGA-FD-A5C1;BLCA-Tumor-TCGA-FJ-A3Z7;BLCA-Tumor-TCGA-FJ-A3Z9;BLCA-Tumor-TCGA-GC-A3YS;BLCA-Tumor-TCGA-LT-A5Z6	13	BLCA-Tumor-TCGA-DK-A3IV;BLCA-Tumor-TCGA-FD-A3SO;BLCA-Tumor-TCGA-G2-A3IB;BLCA-Tumor-TCGA-G2-A3IE;BLCA-Tumor-TCGA-GV-A3QH	5	-0.116098	0.0296041	BLCA-Cisplatin
chr1|52816622|UTR3|CC2D1B|-|Alu|no-conserve	BLCA-Tumor-TCGA-CU-A3YL;BLCA-Tumor-TCGA-DK-A6B5;BLCA-Tumor-TCGA-DK-A6B6;BLCA-Tumor-TCGA-E5-A2PC;BLCA-Tumor-TCGA-FD-A3B4;BLCA-Tumor-TCGA-FD-A43S;BLCA-Tumor-TCGA-FD-A43U;BLCA-Tumor-TCGA-FJ-A3Z7;BLCA-Tumor-TCGA-FJ-A3Z9;BLCA-Tumor-TCGA-LT-A5Z6	10	BLCA-Tumor-TCGA-DK-A3IV;BLCA-Tumor-TCGA-DK-A3WX;BLCA-Tumor-TCGA-FJ-A871;BLCA-Tumor-TCGA-G2-A3IE;BLCA-Tumor-TCGA-GV-A3QH;BLCA-Tumor-TCGA-GV-A40E	6	-0.183679	0.0391738	BLCA-Cisplatin
chr1|52816692|UTR3|CC2D1B|-|Alu|no-conserve	BLCA-Tumor-TCGA-CU-A3YL;BLCA-Tumor-TCGA-DK-A3WY;BLCA-Tumor-TCGA-DK-A6B5;BLCA-Tumor-TCGA-DK-A6B6;BLCA-Tumor-TCGA-E5-A2PC;BLCA-Tumor-TCGA-FD-A3B4;BLCA-Tumor-TCGA-FD-A43S;BLCA-Tumor-TCGA-FD-A43U;BLCA-Tumor-TCGA-FD-A5BS;BLCA-Tumor-TCGA-FD-A5C1;BLCA-Tumor-TCGA-FJ-A3Z7;BLCA-Tumor-TCGA-FJ-A3Z9;BLCA-Tumor-TCGA-GC-A3YS;BLCA-Tumor-TCGA-LT-A5Z6	14	BLCA-Tumor-TCGA-DK-A3IV;BLCA-Tumor-TCGA-FJ-A871;BLCA-Tumor-TCGA-G2-A3IB;BLCA-Tumor-TCGA-G2-A3IE;BLCA-Tumor-TCGA-GV-A3QH;BLCA-Tumor-TCGA-GV-A40E	6	-0.160927	0.0388424	BLCA-Cisplatin
chr1|52817473|UTR3|CC2D1B|-|Alu|no-conserve	BLCA-Tumor-TCGA-CU-A3YL;BLCA-Tumor-TCGA-DK-A3WY;BLCA-Tumor-TCGA-DK-A6B5;BLCA-Tumor-TCGA-DK-A6B6;BLCA-Tumor-TCGA-E5-A2PC;BLCA-Tumor-TCGA-FD-A3B4;BLCA-Tumor-TCGA-FD-A43S;BLCA-Tumor-TCGA-FD-A43U;BLCA-Tumor-TCGA-FJ-A3Z7;BLCA-Tumor-TCGA-FJ-A3Z9;BLCA-Tumor-TCGA-GC-A3YS	11	BLCA-Tumor-TCGA-DK-A3IV;BLCA-Tumor-TCGA-DK-A3WX;BLCA-Tumor-TCGA-G2-A3IE;BLCA-Tumor-TCGA-GV-A3QH;BLCA-Tumor-TCGA-GV-A40E	5	-0.0926242	0.0440216	BLCA-Cisplatin
chr1|53290299|UTR3|ZYG11B|+|Alu|no-conserve	BLCA-Tumor-TCGA-DK-A1AC;BLCA-Tumor-TCGA-DK-A6B5;BLCA-Tumor-TCGA-DK-A6B6;BLCA-Tumor-TCGA-LT-A5Z6	4	BLCA-Tumor-TCGA-DK-A3IV;BLCA-Tumor-TCGA-DK-A3WX;BLCA-Tumor-TCGA-FD-A3SO;BLCA-Tumor-TCGA-G2-A3IE;BLCA-Tumor-TCGA-GV-A3QH	5	-0.0862436	0.0179428	BLCA-Cisplatin
chr1|53291382|UTR3|ZYG11B|+|Alu|both	BLCA-Tumor-TCGA-CU-A3YL;BLCA-Tumor-TCGA-DK-A1AC;BLCA-Tumor-TCGA-DK-A3WW;BLCA-Tumor-TCGA-DK-A3WY;BLCA-Tumor-TCGA-DK-A6B5;BLCA-Tumor-TCGA-DK-A6B6;BLCA-Tumor-TCGA-E5-A2PC;BLCA-Tumor-TCGA-FD-A3B4;BLCA-Tumor-TCGA-FJ-A3Z7;BLCA-Tumor-TCGA-FJ-A3Z9;BLCA-Tumor-TCGA-GC-A3YS;BLCA-Tumor-TCGA-LT-A5Z6	12	BLCA-Tumor-TCGA-BT-A20N;BLCA-Tumor-TCGA-BT-A20T;BLCA-Tumor-TCGA-DK-A3IV;BLCA-Tumor-TCGA-DK-A3WX;BLCA-Tumor-TCGA-FD-A3SO;BLCA-Tumor-TCGA-FJ-A871;BLCA-Tumor-TCGA-G2-A3IB;BLCA-Tumor-TCGA-G2-A3IE;BLCA-Tumor-TCGA-GV-A3QH;BLCA-Tumor-TCGA-GV-A40E;BLCA-Tumor-TCGA-UY-A78L	11	-0.0761019	0.0482866	BLCA-Cisplatin
chr1|53378523|intronic|ECHDC2|-|Alu|no-conserve	BLCA-Tumor-TCGA-CU-A3YL;BLCA-Tumor-TCGA-DK-A6B5;BLCA-Tumor-TCGA-DK-A6B6;BLCA-Tumor-TCGA-E5-A2PC;BLCA-Tumor-TCGA-FJ-A3Z7;BLCA-Tumor-TCGA-FJ-A3Z9;BLCA-Tumor-TCGA-LT-A5Z6	7	BLCA-Tumor-TCGA-DK-A3IV;BLCA-Tumor-TCGA-DK-A3WX;BLCA-Tumor-TCGA-FD-A3SO;BLCA-Tumor-TCGA-G2-A3IE;BLCA-Tumor-TCGA-GV-A3QH	5	-0.0710777	0.0384339	BLCA-Cisplatin
chr1|53378534|intronic|ECHDC2|-|Alu|no-conserve	BLCA-Tumor-TCGA-CU-A3YL;BLCA-Tumor-TCGA-DK-A6B5;BLCA-Tumor-TCGA-DK-A6B6;BLCA-Tumor-TCGA-E5-A2PC;BLCA-Tumor-TCGA-FJ-A3Z7;BLCA-Tumor-TCGA-LT-A5Z6	6	BLCA-Tumor-TCGA-DK-A3IV;BLCA-Tumor-TCGA-DK-A3WX;BLCA-Tumor-TCGA-G2-A3IE;BLCA-Tumor-TCGA-GV-A3QH	4	-0.0638226	0.0477332	BLCA-Cisplatin
chr1|54387823|intronic|HSPB11|-|Alu|no-conserve	BLCA-Tumor-TCGA-CU-A3YL;BLCA-Tumor-TCGA-DK-A3WW;BLCA-Tumor-TCGA-DK-A3WY;BLCA-Tumor-TCGA-DK-A6B5;BLCA-Tumor-TCGA-E5-A2PC;BLCA-Tumor-TCGA-FD-A3B4;BLCA-Tumor-TCGA-FD-A43S;BLCA-Tumor-TCGA-FJ-A3Z7;BLCA-Tumor-TCGA-FJ-A3Z9;BLCA-Tumor-TCGA-GC-A3YS;BLCA-Tumor-TCGA-LT-A5Z6	11	BLCA-Tumor-TCGA-DK-A3IV;BLCA-Tumor-TCGA-DK-A3WX;BLCA-Tumor-TCGA-FD-A3SO;BLCA-Tumor-TCGA-FJ-A871;BLCA-Tumor-TCGA-G2-A3IB;BLCA-Tumor-TCGA-G2-A3IE;BLCA-Tumor-TCGA-GV-A3QH;BLCA-Tumor-TCGA-GV-A40E	8	-0.22262	0.00336134	BLCA-Cisplatin
chr1|6283396|UTR3|ICMT|-|Alu|both	BLCA-Tumor-TCGA-DK-A1AC;BLCA-Tumor-TCGA-DK-A3WW;BLCA-Tumor-TCGA-DK-A3WY;BLCA-Tumor-TCGA-DK-A6B5;BLCA-Tumor-TCGA-DK-A6B6;BLCA-Tumor-TCGA-E5-A2PC;BLCA-Tumor-TCGA-FD-A3B4;BLCA-Tumor-TCGA-FD-A43S;BLCA-Tumor-TCGA-FD-A43U;BLCA-Tumor-TCGA-FD-A5C1;BLCA-Tumor-TCGA-GC-A3YS;BLCA-Tumor-TCGA-LT-A5Z6	12	BLCA-Tumor-TCGA-BT-A20N;BLCA-Tumor-TCGA-DK-A3IV;BLCA-Tumor-TCGA-DK-A3WX;BLCA-Tumor-TCGA-FJ-A871;BLCA-Tumor-TCGA-G2-A3IB;BLCA-Tumor-TCGA-G2-A3IE;BLCA-Tumor-TCGA-GV-A3QH;BLCA-Tumor-TCGA-GV-A40E;BLCA-Tumor-TCGA-UY-A78L	9	-0.0990508	0.0392449	BLCA-Cisplatin
chr1|86117192|UTR3|ZNHIT6|-|Alu|rhesus	BLCA-Tumor-TCGA-CU-A3YL;BLCA-Tumor-TCGA-DK-A1AC;BLCA-Tumor-TCGA-DK-A3WW;BLCA-Tumor-TCGA-DK-A6B5;BLCA-Tumor-TCGA-DK-A6B6;BLCA-Tumor-TCGA-E5-A2PC;BLCA-Tumor-TCGA-FD-A3B4;BLCA-Tumor-TCGA-FD-A5C1	8	BLCA-Tumor-TCGA-DK-A3IV;BLCA-Tumor-TCGA-DK-A3WX;BLCA-Tumor-TCGA-FJ-A871;BLCA-Tumor-TCGA-G2-A3IB;BLCA-Tumor-TCGA-G2-A3IE;BLCA-Tumor-TCGA-GV-A3QH	6	-0.130019	0.0237143	BLCA-Cisplatin
chr1|89649487|UTR3|GBP4|-|Alu|no-conserve	BLCA-Tumor-TCGA-CU-A3YL;BLCA-Tumor-TCGA-DK-A1AC;BLCA-Tumor-TCGA-DK-A3WW;BLCA-Tumor-TCGA-DK-A3WY;BLCA-Tumor-TCGA-DK-A6B5;BLCA-Tumor-TCGA-DK-A6B6;BLCA-Tumor-TCGA-E5-A2PC;BLCA-Tumor-TCGA-FD-A3B4;BLCA-Tumor-TCGA-FD-A43U;BLCA-Tumor-TCGA-FD-A5BS;BLCA-Tumor-TCGA-FD-A5C1;BLCA-Tumor-TCGA-FJ-A3Z7;BLCA-Tumor-TCGA-GC-A3YS;BLCA-Tumor-TCGA-LT-A5Z6	14	BLCA-Tumor-TCGA-BT-A20N;BLCA-Tumor-TCGA-BT-A20T;BLCA-Tumor-TCGA-DK-A3IV;BLCA-Tumor-TCGA-DK-A3WX;BLCA-Tumor-TCGA-FD-A3SO;BLCA-Tumor-TCGA-G2-A3IB;BLCA-Tumor-TCGA-G2-A3IE;BLCA-Tumor-TCGA-GV-A3QH;BLCA-Tumor-TCGA-GV-A40E	9	-0.0804576	0.0297581	BLCA-Cisplatin
chr1|89649549|UTR3|GBP4|-|Alu|no-conserve	BLCA-Tumor-TCGA-DK-A1AC;BLCA-Tumor-TCGA-DK-A3WW;BLCA-Tumor-TCGA-DK-A3WY;BLCA-Tumor-TCGA-DK-A6B5;BLCA-Tumor-TCGA-DK-A6B6;BLCA-Tumor-TCGA-E5-A2PC;BLCA-Tumor-TCGA-FD-A3B4;BLCA-Tumor-TCGA-FD-A5BS;BLCA-Tumor-TCGA-FD-A5C1;BLCA-Tumor-TCGA-FJ-A3Z7;BLCA-Tumor-TCGA-GC-A3YS;BLCA-Tumor-TCGA-LT-A5Z6	12	BLCA-Tumor-TCGA-BT-A20T;BLCA-Tumor-TCGA-DK-A3IV;BLCA-Tumor-TCGA-DK-A3WX;BLCA-Tumor-TCGA-FD-A3SO;BLCA-Tumor-TCGA-G2-A3IE;BLCA-Tumor-TCGA-GV-A3QH	6	-0.192545	0.0245146	BLCA-Cisplatin
chr1|89649560|UTR3|GBP4|-|Alu|no-conserve	BLCA-Tumor-TCGA-CU-A3YL;BLCA-Tumor-TCGA-DK-A1AC;BLCA-Tumor-TCGA-DK-A3WW;BLCA-Tumor-TCGA-DK-A3WY;BLCA-Tumor-TCGA-DK-A6B5;BLCA-Tumor-TCGA-DK-A6B6;BLCA-Tumor-TCGA-E5-A2PC;BLCA-Tumor-TCGA-FD-A3B4;BLCA-Tumor-TCGA-FD-A5BS;BLCA-Tumor-TCGA-FD-A5C1;BLCA-Tumor-TCGA-GC-A3YS	11	BLCA-Tumor-TCGA-BT-A20T;BLCA-Tumor-TCGA-DK-A3IV;BLCA-Tumor-TCGA-DK-A3WX;BLCA-Tumor-TCGA-FD-A3SO;BLCA-Tumor-TCGA-G2-A3IE;BLCA-Tumor-TCGA-GV-A3QH	6	-0.132541	0.0306061	BLCA-Cisplatin
chr1|89853234|UTR3|GBP6|+|Alu|no-conserve	BLCA-Tumor-TCGA-DK-A3WW;BLCA-Tumor-TCGA-E5-A2PC;BLCA-Tumor-TCGA-FD-A3B4;BLCA-Tumor-TCGA-FD-A5C1;BLCA-Tumor-TCGA-FJ-A3Z9;BLCA-Tumor-TCGA-GC-A3YS	6	BLCA-Tumor-TCGA-BT-A20N;BLCA-Tumor-TCGA-DK-A3WX;BLCA-Tumor-TCGA-G2-A3IB;BLCA-Tumor-TCGA-GV-A40E	4	-0.248569	0.014214	BLCA-Cisplatin
chr1|89853236|UTR3|GBP6|+|Alu|no-conserve	BLCA-Tumor-TCGA-DK-A3WW;BLCA-Tumor-TCGA-E5-A2PC;BLCA-Tumor-TCGA-FD-A3B4;BLCA-Tumor-TCGA-FD-A5C1;BLCA-Tumor-TCGA-FJ-A3Z9	5	BLCA-Tumor-TCGA-BT-A20N;BLCA-Tumor-TCGA-DK-A3WX;BLCA-Tumor-TCGA-G2-A3IB;BLCA-Tumor-TCGA-GV-A40E	4	-0.270481	0.0490901	BLCA-Cisplatin
chr1|89853316|UTR3|GBP6|+|Alu|no-conserve	BLCA-Tumor-TCGA-DK-A3WW;BLCA-Tumor-TCGA-E5-A2PC;BLCA-Tumor-TCGA-FD-A3B4;BLCA-Tumor-TCGA-FD-A5C1;BLCA-Tumor-TCGA-GC-A3YS	5	BLCA-Tumor-TCGA-BT-A20N;BLCA-Tumor-TCGA-DK-A3WX;BLCA-Tumor-TCGA-G2-A3IB	3	-0.192663	0.0368884	BLCA-Cisplatin
chr1|92975189|UTR3|EVI5|-|Alu|chimp	BLCA-Tumor-TCGA-CU-A3YL;BLCA-Tumor-TCGA-DK-A1AC;BLCA-Tumor-TCGA-DK-A3WW;BLCA-Tumor-TCGA-DK-A3WY;BLCA-Tumor-TCGA-DK-A6B5;BLCA-Tumor-TCGA-DK-A6B6;BLCA-Tumor-TCGA-E5-A2PC;BLCA-Tumor-TCGA-FD-A3B4;BLCA-Tumor-TCGA-FD-A43S;BLCA-Tumor-TCGA-FD-A5BS;BLCA-Tumor-TCGA-FD-A5C1;BLCA-Tumor-TCGA-FJ-A3Z7;BLCA-Tumor-TCGA-FJ-A3Z9;BLCA-Tumor-TCGA-GC-A3YS;BLCA-Tumor-TCGA-LT-A5Z6	15	BLCA-Tumor-TCGA-BT-A20N;BLCA-Tumor-TCGA-BT-A20T;BLCA-Tumor-TCGA-DK-A3IV;BLCA-Tumor-TCGA-DK-A3WX;BLCA-Tumor-TCGA-FD-A3SO;BLCA-Tumor-TCGA-FJ-A871;BLCA-Tumor-TCGA-G2-A3IB;BLCA-Tumor-TCGA-G2-A3IE;BLCA-Tumor-TCGA-GV-A3QH;BLCA-Tumor-TCGA-GV-A40E;BLCA-Tumor-TCGA-UY-A78L	11	-0.053326	0.0183108	BLCA-Cisplatin
chr10|101992810|UTR3|CWF19L1|-|Alu|no-conserve	BLCA-Tumor-TCGA-CU-A3YL;BLCA-Tumor-TCGA-DK-A1AC;BLCA-Tumor-TCGA-DK-A3WW;BLCA-Tumor-TCGA-DK-A3WY;BLCA-Tumor-TCGA-DK-A6B5;BLCA-Tumor-TCGA-DK-A6B6;BLCA-Tumor-TCGA-E5-A2PC;BLCA-Tumor-TCGA-FD-A3B4;BLCA-Tumor-TCGA-FD-A43S;BLCA-Tumor-TCGA-FD-A43U;BLCA-Tumor-TCGA-FD-A5BS;BLCA-Tumor-TCGA-FD-A5C1;BLCA-Tumor-TCGA-FJ-A3Z7;BLCA-Tumor-TCGA-FJ-A3Z9;BLCA-Tumor-TCGA-GC-A3YS;BLCA-Tumor-TCGA-LT-A5Z6	16	BLCA-Tumor-TCGA-BT-A20N;BLCA-Tumor-TCGA-BT-A20T;BLCA-Tumor-TCGA-DK-A3IV;BLCA-Tumor-TCGA-DK-A3WX;BLCA-Tumor-TCGA-FD-A3SO;BLCA-Tumor-TCGA-FJ-A871;BLCA-Tumor-TCGA-G2-A3IB;BLCA-Tumor-TCGA-G2-A3IE;BLCA-Tumor-TCGA-GV-A3QH;BLCA-Tumor-TCGA-GV-A40E;BLCA-Tumor-TCGA-UY-A78L	11	-0.127964	0.0280981	BLCA-Cisplatin
chr10|102764785|intronic|LZTS2|+|Alu|no-conserve	BLCA-Tumor-TCGA-CU-A3YL;BLCA-Tumor-TCGA-DK-A6B5;BLCA-Tumor-TCGA-E5-A2PC;BLCA-Tumor-TCGA-FJ-A3Z9;BLCA-Tumor-TCGA-GC-A3YS	5	BLCA-Tumor-TCGA-DK-A3IV;BLCA-Tumor-TCGA-DK-A3WX;BLCA-Tumor-TCGA-FJ-A871;BLCA-Tumor-TCGA-G2-A3IB;BLCA-Tumor-TCGA-G2-A3IE;BLCA-Tumor-TCGA-GV-A3QH;BLCA-Tumor-TCGA-GV-A40E	7	-0.2481	0.0148509	BLCA-Cisplatin
chr10|102764895|intronic|LZTS2|+|Alu|no-conserve	BLCA-Tumor-TCGA-CU-A3YL;BLCA-Tumor-TCGA-DK-A3WW;BLCA-Tumor-TCGA-DK-A6B5;BLCA-Tumor-TCGA-E5-A2PC;BLCA-Tumor-TCGA-FD-A3B4;BLCA-Tumor-TCGA-FD-A5C1;BLCA-Tumor-TCGA-FJ-A3Z7;BLCA-Tumor-TCGA-FJ-A3Z9;BLCA-Tumor-TCGA-GC-A3YS	9	BLCA-Tumor-TCGA-DK-A3IV;BLCA-Tumor-TCGA-DK-A3WX;BLCA-Tumor-TCGA-FD-A3SO;BLCA-Tumor-TCGA-FJ-A871;BLCA-Tumor-TCGA-G2-A3IB;BLCA-Tumor-TCGA-G2-A3IE;BLCA-Tumor-TCGA-GV-A3QH;BLCA-Tumor-TCGA-GV-A40E	8	-0.210773	0.0236557	BLCA-Cisplatin
chr10|104661090|ncRNA|BORCS7-ASMT|+|Alu|no-conserve	BLCA-Tumor-TCGA-DK-A1AC;BLCA-Tumor-TCGA-DK-A6B5;BLCA-Tumor-TCGA-FD-A43S;BLCA-Tumor-TCGA-FD-A43U;BLCA-Tumor-TCGA-GC-A3YS	5	BLCA-Tumor-TCGA-BT-A20N;BLCA-Tumor-TCGA-FD-A3SO;BLCA-Tumor-TCGA-FJ-A871;BLCA-Tumor-TCGA-GV-A40E;BLCA-Tumor-TCGA-UY-A78L	5	0.0953281	0.0367139	BLCA-Cisplatin
chr10|114209404|intronic|VTI1A|+|Alu|chimp	BLCA-Tumor-TCGA-DK-A1AC;BLCA-Tumor-TCGA-DK-A3WW;BLCA-Tumor-TCGA-DK-A3WY;BLCA-Tumor-TCGA-DK-A6B5;BLCA-Tumor-TCGA-FD-A3B4	5	BLCA-Tumor-TCGA-BT-A20N;BLCA-Tumor-TCGA-DK-A3WX;BLCA-Tumor-TCGA-FD-A3SO;BLCA-Tumor-TCGA-G2-A3IB;BLCA-Tumor-TCGA-G2-A3IE;BLCA-Tumor-TCGA-GV-A3QH;BLCA-Tumor-TCGA-GV-A40E	7	-0.429131	0.0148509	BLCA-Cisplatin
chr10|114209768|intronic|VTI1A|+|Alu|chimp	BLCA-Tumor-TCGA-CU-A3YL;BLCA-Tumor-TCGA-DK-A1AC;BLCA-Tumor-TCGA-DK-A3WW;BLCA-Tumor-TCGA-DK-A3WY;BLCA-Tumor-TCGA-DK-A6B5;BLCA-Tumor-TCGA-GC-A3YS;BLCA-Tumor-TCGA-LT-A5Z6	7	BLCA-Tumor-TCGA-DK-A3WX;BLCA-Tumor-TCGA-G2-A3IB;BLCA-Tumor-TCGA-G2-A3IE;BLCA-Tumor-TCGA-GV-A3QH;BLCA-Tumor-TCGA-GV-A40E	5	-0.309322	0.00576612	BLCA-Cisplatin
chr10|121332067|intergenic|TIAL1|-|Alu|no-conserve	BLCA-Tumor-TCGA-CU-A3YL;BLCA-Tumor-TCGA-DK-A3WY;BLCA-Tumor-TCGA-DK-A6B5;BLCA-Tumor-TCGA-E5-A2PC;BLCA-Tumor-TCGA-FD-A3B4;BLCA-Tumor-TCGA-FD-A43S;BLCA-Tumor-TCGA-FD-A5C1;BLCA-Tumor-TCGA-FJ-A3Z7;BLCA-Tumor-TCGA-FJ-A3Z9;BLCA-Tumor-TCGA-GC-A3YS	10	BLCA-Tumor-TCGA-FD-A3SO;BLCA-Tumor-TCGA-FJ-A871;BLCA-Tumor-TCGA-G2-A3IE;BLCA-Tumor-TCGA-GV-A3QH	4	-0.172829	0.0400855	BLCA-Cisplatin
chr10|135177236|intronic|ECHS1|-|Alu|no-conserve	BLCA-Tumor-TCGA-CU-A3YL;BLCA-Tumor-TCGA-DK-A1AC;BLCA-Tumor-TCGA-DK-A6B5;BLCA-Tumor-TCGA-FD-A43S;BLCA-Tumor-TCGA-FD-A43U;BLCA-Tumor-TCGA-FJ-A3Z7;BLCA-Tumor-TCGA-GC-A3YS;BLCA-Tumor-TCGA-LT-A5Z6	8	BLCA-Tumor-TCGA-DK-A3IV;BLCA-Tumor-TCGA-DK-A3WX;BLCA-Tumor-TCGA-FJ-A871;BLCA-Tumor-TCGA-G2-A3IE;BLCA-Tumor-TCGA-GV-A3QH	5	-0.244106	0.00425734	BLCA-Cisplatin
chr10|135177254|intronic|ECHS1|-|Alu|no-conserve	BLCA-Tumor-TCGA-CU-A3YL;BLCA-Tumor-TCGA-DK-A1AC;BLCA-Tumor-TCGA-DK-A6B5;BLCA-Tumor-TCGA-FD-A43U;BLCA-Tumor-TCGA-FJ-A3Z7;BLCA-Tumor-TCGA-GC-A3YS;BLCA-Tumor-TCGA-LT-A5Z6	7	BLCA-Tumor-TCGA-DK-A3IV;BLCA-Tumor-TCGA-FJ-A871;BLCA-Tumor-TCGA-G2-A3IE;BLCA-Tumor-TCGA-GV-A3QH	4	-0.107603	0.046719	BLCA-Cisplatin
chr10|28827563|intronic|WAC|+|Alu|no-conserve	BLCA-Tumor-TCGA-CU-A3YL;BLCA-Tumor-TCGA-DK-A3WW;BLCA-Tumor-TCGA-DK-A3WY;BLCA-Tumor-TCGA-DK-A6B5;BLCA-Tumor-TCGA-E5-A2PC;BLCA-Tumor-TCGA-FD-A43S;BLCA-Tumor-TCGA-FD-A43U;BLCA-Tumor-TCGA-FD-A5BS;BLCA-Tumor-TCGA-FD-A5C1;BLCA-Tumor-TCGA-FJ-A3Z7;BLCA-Tumor-TCGA-GC-A3YS	11	BLCA-Tumor-TCGA-DK-A3IV;BLCA-Tumor-TCGA-DK-A3WX;BLCA-Tumor-TCGA-FD-A3SO;BLCA-Tumor-TCGA-G2-A3IB;BLCA-Tumor-TCGA-G2-A3IE;BLCA-Tumor-TCGA-GV-A3QH;BLCA-Tumor-TCGA-GV-A40E	7	-0.112293	0.0371502	BLCA-Cisplatin
chr10|28827564|intronic|WAC|+|Alu|no-conserve	BLCA-Tumor-TCGA-CU-A3YL;BLCA-Tumor-TCGA-DK-A3WW;BLCA-Tumor-TCGA-DK-A3WY;BLCA-Tumor-TCGA-DK-A6B5;BLCA-Tumor-TCGA-E5-A2PC;BLCA-Tumor-TCGA-FD-A43S;BLCA-Tumor-TCGA-FD-A43U;BLCA-Tumor-TCGA-FD-A5BS;BLCA-Tumor-TCGA-FD-A5C1;BLCA-Tumor-TCGA-FJ-A3Z7;BLCA-Tumor-TCGA-GC-A3YS	11	BLCA-Tumor-TCGA-DK-A3IV;BLCA-Tumor-TCGA-DK-A3WX;BLCA-Tumor-TCGA-FD-A3SO;BLCA-Tumor-TCGA-G2-A3IB;BLCA-Tumor-TCGA-G2-A3IE;BLCA-Tumor-TCGA-GV-A3QH;BLCA-Tumor-TCGA-GV-A40E	7	-0.132647	0.00975691	BLCA-Cisplatin
chr10|51733352|ncRNA|TIMM23B-AGAP6|+|Alu|no-conserve	BLCA-Tumor-TCGA-DK-A1AC;BLCA-Tumor-TCGA-DK-A3WW;BLCA-Tumor-TCGA-DK-A3WY;BLCA-Tumor-TCGA-DK-A6B5;BLCA-Tumor-TCGA-GC-A3YS	5	BLCA-Tumor-TCGA-DK-A3IV;BLCA-Tumor-TCGA-DK-A3WX;BLCA-Tumor-TCGA-GV-A3QH	3	-0.283944	0.0368884	BLCA-Cisplatin
chr10|72164154|UTR5|EIF4EBP2|+|no-repetitive|no-conserve	BLCA-Tumor-TCGA-DK-A3WY;BLCA-Tumor-TCGA-DK-A6B5;BLCA-Tumor-TCGA-DK-A6B6;BLCA-Tumor-TCGA-E5-A2PC;BLCA-Tumor-TCGA-FD-A3B4;BLCA-Tumor-TCGA-FD-A5C1;BLCA-Tumor-TCGA-LT-A5Z6	7	BLCA-Tumor-TCGA-DK-A3IV;BLCA-Tumor-TCGA-DK-A3WX;BLCA-Tumor-TCGA-FD-A3SO;BLCA-Tumor-TCGA-FJ-A871;BLCA-Tumor-TCGA-G2-A3IB;BLCA-Tumor-TCGA-GV-A3QH	6	-0.0552426	0.0239836	BLCA-Cisplatin
chr10|73993789|UTR3|ANAPC16|+|Alu|no-conserve	BLCA-Tumor-TCGA-DK-A1AC;BLCA-Tumor-TCGA-DK-A3WW;BLCA-Tumor-TCGA-DK-A3WY;BLCA-Tumor-TCGA-DK-A6B5;BLCA-Tumor-TCGA-E5-A2PC;BLCA-Tumor-TCGA-FD-A3B4;BLCA-Tumor-TCGA-FD-A43S;BLCA-Tumor-TCGA-FD-A43U;BLCA-Tumor-TCGA-FJ-A3Z9;BLCA-Tumor-TCGA-GC-A3YS	10	BLCA-Tumor-TCGA-DK-A3IV;BLCA-Tumor-TCGA-FD-A3SO;BLCA-Tumor-TCGA-G2-A3IB;BLCA-Tumor-TCGA-G2-A3IE;BLCA-Tumor-TCGA-GV-A3QH;BLCA-Tumor-TCGA-GV-A40E;BLCA-Tumor-TCGA-UY-A78L	7	-0.0636706	0.00868403	BLCA-Cisplatin
chr10|73994707|UTR3|ANAPC16|+|Alu|chimp	BLCA-Tumor-TCGA-CU-A3YL;BLCA-Tumor-TCGA-DK-A1AC;BLCA-Tumor-TCGA-DK-A3WW;BLCA-Tumor-TCGA-DK-A3WY;BLCA-Tumor-TCGA-DK-A6B5;BLCA-Tumor-TCGA-DK-A6B6;BLCA-Tumor-TCGA-E5-A2PC;BLCA-Tumor-TCGA-FD-A3B4;BLCA-Tumor-TCGA-FD-A43S;BLCA-Tumor-TCGA-FD-A43U;BLCA-Tumor-TCGA-FD-A5BS;BLCA-Tumor-TCGA-FD-A5C1;BLCA-Tumor-TCGA-FJ-A3Z7;BLCA-Tumor-TCGA-FJ-A3Z9;BLCA-Tumor-TCGA-GC-A3YS;BLCA-Tumor-TCGA-LT-A5Z6	16	BLCA-Tumor-TCGA-BT-A20N;BLCA-Tumor-TCGA-BT-A20T;BLCA-Tumor-TCGA-DK-A3IV;BLCA-Tumor-TCGA-DK-A3WX;BLCA-Tumor-TCGA-FD-A3SO;BLCA-Tumor-TCGA-FJ-A871;BLCA-Tumor-TCGA-G2-A3IB;BLCA-Tumor-TCGA-G2-A3IE;BLCA-Tumor-TCGA-GV-A3QH;BLCA-Tumor-TCGA-GV-A40E;BLCA-Tumor-TCGA-UY-A78L	11	-0.108652	0.00122634	BLCA-Cisplatin
chr10|73995031|UTR3|ANAPC16|+|Alu|no-conserve	BLCA-Tumor-TCGA-CU-A3YL;BLCA-Tumor-TCGA-DK-A1AC;BLCA-Tumor-TCGA-DK-A3WY;BLCA-Tumor-TCGA-DK-A6B5;BLCA-Tumor-TCGA-DK-A6B6;BLCA-Tumor-TCGA-E5-A2PC;BLCA-Tumor-TCGA-FD-A3B4;BLCA-Tumor-TCGA-FD-A43S;BLCA-Tumor-TCGA-FD-A43U;BLCA-Tumor-TCGA-FD-A5BS;BLCA-Tumor-TCGA-FD-A5C1;BLCA-Tumor-TCGA-FJ-A3Z7;BLCA-Tumor-TCGA-FJ-A3Z9;BLCA-Tumor-TCGA-GC-A3YS	14	BLCA-Tumor-TCGA-BT-A20T;BLCA-Tumor-TCGA-DK-A3IV;BLCA-Tumor-TCGA-G2-A3IB;BLCA-Tumor-TCGA-G2-A3IE;BLCA-Tumor-TCGA-GV-A3QH;BLCA-Tumor-TCGA-GV-A40E	6	-0.0538207	0.00743263	BLCA-Cisplatin
chr10|82193809|UTR3|PRXL2A|+|Alu|no-conserve	BLCA-Tumor-TCGA-DK-A1AC;BLCA-Tumor-TCGA-DK-A6B6;BLCA-Tumor-TCGA-E5-A2PC;BLCA-Tumor-TCGA-FD-A3B4;BLCA-Tumor-TCGA-LT-A5Z6	5	BLCA-Tumor-TCGA-BT-A20N;BLCA-Tumor-TCGA-DK-A3IV;BLCA-Tumor-TCGA-FD-A3SO;BLCA-Tumor-TCGA-GV-A3QH	4	-0.0596703	0.0441713	BLCA-Cisplatin
chr10|95154356|intronic|MYOF|-|Alu|no-conserve	BLCA-Tumor-TCGA-CU-A3YL;BLCA-Tumor-TCGA-DK-A3WW;BLCA-Tumor-TCGA-DK-A6B5;BLCA-Tumor-TCGA-FD-A43S;BLCA-Tumor-TCGA-FD-A43U	5	BLCA-Tumor-TCGA-DK-A3WX;BLCA-Tumor-TCGA-G2-A3IE;BLCA-Tumor-TCGA-GV-A3QH	3	-0.349497	0.0357701	BLCA-Cisplatin
chr10|97926248|intergenic|ZNF518A,BLNK|+|Alu|no-conserve	BLCA-Tumor-TCGA-CU-A3YL;BLCA-Tumor-TCGA-DK-A6B5;BLCA-Tumor-TCGA-DK-A6B6;BLCA-Tumor-TCGA-FJ-A3Z9	4	BLCA-Tumor-TCGA-DK-A3IV;BLCA-Tumor-TCGA-DK-A3WX;BLCA-Tumor-TCGA-G2-A3IE;BLCA-Tumor-TCGA-GV-A3QH	4	-0.138704	0.0284295	BLCA-Cisplatin
chr11|108236523|UTR3|ATM|+|Alu|no-conserve	BLCA-Tumor-TCGA-CU-A3YL;BLCA-Tumor-TCGA-DK-A1AC;BLCA-Tumor-TCGA-DK-A3WY;BLCA-Tumor-TCGA-DK-A6B5;BLCA-Tumor-TCGA-FD-A3B4;BLCA-Tumor-TCGA-LT-A5Z6	6	BLCA-Tumor-TCGA-BT-A20N;BLCA-Tumor-TCGA-DK-A3IV;BLCA-Tumor-TCGA-DK-A3WX;BLCA-Tumor-TCGA-FD-A3SO;BLCA-Tumor-TCGA-FJ-A871;BLCA-Tumor-TCGA-G2-A3IE;BLCA-Tumor-TCGA-GV-A3QH	7	-0.170827	0.0268091	BLCA-Cisplatin
chr11|117083537|intronic|PCSK7|-|Alu|no-conserve	BLCA-Tumor-TCGA-CU-A3YL;BLCA-Tumor-TCGA-DK-A3WY;BLCA-Tumor-TCGA-FD-A43S;BLCA-Tumor-TCGA-FD-A43U	4	BLCA-Tumor-TCGA-DK-A3WX;BLCA-Tumor-TCGA-FJ-A871;BLCA-Tumor-TCGA-G2-A3IE;BLCA-Tumor-TCGA-GV-A3QH	4	-0.126891	0.0303828	BLCA-Cisplatin
chr11|118880627|intronic|CCDC84|+|Alu|no-conserve	BLCA-Tumor-TCGA-CU-A3YL;BLCA-Tumor-TCGA-DK-A3WY;BLCA-Tumor-TCGA-DK-A6B6;BLCA-Tumor-TCGA-E5-A2PC;BLCA-Tumor-TCGA-FD-A3B4;BLCA-Tumor-TCGA-FD-A43S;BLCA-Tumor-TCGA-FD-A43U;BLCA-Tumor-TCGA-FJ-A3Z7;BLCA-Tumor-TCGA-FJ-A3Z9;BLCA-Tumor-TCGA-LT-A5Z6	10	BLCA-Tumor-TCGA-DK-A3IV;BLCA-Tumor-TCGA-DK-A3WX;BLCA-Tumor-TCGA-FD-A3SO;BLCA-Tumor-TCGA-FJ-A871;BLCA-Tumor-TCGA-G2-A3IE;BLCA-Tumor-TCGA-GV-A3QH	6	-0.155082	0.034159	BLCA-Cisplatin
chr11|118880703|intronic|CCDC84|+|Alu|no-conserve	BLCA-Tumor-TCGA-CU-A3YL;BLCA-Tumor-TCGA-FD-A3B4;BLCA-Tumor-TCGA-FJ-A3Z7;BLCA-Tumor-TCGA-FJ-A3Z9;BLCA-Tumor-TCGA-LT-A5Z6	5	BLCA-Tumor-TCGA-DK-A3IV;BLCA-Tumor-TCGA-DK-A3WX;BLCA-Tumor-TCGA-FJ-A871;BLCA-Tumor-TCGA-G2-A3IE	4	-0.110187	0.0373364	BLCA-Cisplatin
chr11|118880719|intronic|CCDC84|+|Alu|no-conserve	BLCA-Tumor-TCGA-CU-A3YL;BLCA-Tumor-TCGA-FD-A3B4;BLCA-Tumor-TCGA-FJ-A3Z9;BLCA-Tumor-TCGA-LT-A5Z6	4	BLCA-Tumor-TCGA-DK-A3IV;BLCA-Tumor-TCGA-DK-A3WX;BLCA-Tumor-TCGA-FJ-A871;BLCA-Tumor-TCGA-G2-A3IE	4	-0.190333	0.0303828	BLCA-Cisplatin
chr11|118880805|intronic|CCDC84|+|Alu|no-conserve	BLCA-Tumor-TCGA-CU-A3YL;BLCA-Tumor-TCGA-DK-A6B5;BLCA-Tumor-TCGA-DK-A6B6;BLCA-Tumor-TCGA-E5-A2PC;BLCA-Tumor-TCGA-FD-A3B4;BLCA-Tumor-TCGA-FD-A43S;BLCA-Tumor-TCGA-FD-A43U;BLCA-Tumor-TCGA-FJ-A3Z7;BLCA-Tumor-TCGA-FJ-A3Z9;BLCA-Tumor-TCGA-GC-A3YS;BLCA-Tumor-TCGA-LT-A5Z6	11	BLCA-Tumor-TCGA-DK-A3IV;BLCA-Tumor-TCGA-DK-A3WX;BLCA-Tumor-TCGA-FD-A3SO;BLCA-Tumor-TCGA-FJ-A871;BLCA-Tumor-TCGA-G2-A3IB;BLCA-Tumor-TCGA-G2-A3IE;BLCA-Tumor-TCGA-GV-A3QH;BLCA-Tumor-TCGA-GV-A40E	8	-0.107764	0.0148555	BLCA-Cisplatin
chr11|118887478|intronic|RPS25|-|Alu|no-conserve	BLCA-Tumor-TCGA-CU-A3YL;BLCA-Tumor-TCGA-DK-A1AC;BLCA-Tumor-TCGA-DK-A3WY;BLCA-Tumor-TCGA-FD-A3B4;BLCA-Tumor-TCGA-FD-A43S;BLCA-Tumor-TCGA-FJ-A3Z7;BLCA-Tumor-TCGA-FJ-A3Z9;BLCA-Tumor-TCGA-GC-A3YS;BLCA-Tumor-TCGA-LT-A5Z6	9	BLCA-Tumor-TCGA-DK-A3IV;BLCA-Tumor-TCGA-DK-A3WX;BLCA-Tumor-TCGA-FJ-A871;BLCA-Tumor-TCGA-G2-A3IE;BLCA-Tumor-TCGA-GV-A3QH;BLCA-Tumor-TCGA-GV-A40E	6	-0.0734499	0.0416234	BLCA-Cisplatin
chr11|118887479|intronic|RPS25|-|Alu|no-conserve	BLCA-Tumor-TCGA-CU-A3YL;BLCA-Tumor-TCGA-DK-A1AC;BLCA-Tumor-TCGA-DK-A3WY;BLCA-Tumor-TCGA-FD-A43S;BLCA-Tumor-TCGA-FJ-A3Z7;BLCA-Tumor-TCGA-FJ-A3Z9;BLCA-Tumor-TCGA-GC-A3YS;BLCA-Tumor-TCGA-LT-A5Z6	8	BLCA-Tumor-TCGA-DK-A3IV;BLCA-Tumor-TCGA-FJ-A871;BLCA-Tumor-TCGA-G2-A3IE;BLCA-Tumor-TCGA-GV-A3QH;BLCA-Tumor-TCGA-GV-A40E	5	-0.0939349	0.0347556	BLCA-Cisplatin
chr11|118887550|intronic|RPS25|-|Alu|no-conserve	BLCA-Tumor-TCGA-CU-A3YL;BLCA-Tumor-TCGA-DK-A3WW;BLCA-Tumor-TCGA-DK-A6B5;BLCA-Tumor-TCGA-FD-A3B4;BLCA-Tumor-TCGA-FD-A43U;BLCA-Tumor-TCGA-FJ-A3Z7;BLCA-Tumor-TCGA-GC-A3YS;BLCA-Tumor-TCGA-LT-A5Z6	8	BLCA-Tumor-TCGA-DK-A3IV;BLCA-Tumor-TCGA-FJ-A871;BLCA-Tumor-TCGA-G2-A3IE;BLCA-Tumor-TCGA-GV-A40E	4	-0.222415	0.0172199	BLCA-Cisplatin
chr11|118887552|intronic|RPS25|-|Alu|no-conserve	BLCA-Tumor-TCGA-CU-A3YL;BLCA-Tumor-TCGA-DK-A3WW;BLCA-Tumor-TCGA-DK-A6B5;BLCA-Tumor-TCGA-FD-A3B4;BLCA-Tumor-TCGA-FD-A43U;BLCA-Tumor-TCGA-FJ-A3Z7;BLCA-Tumor-TCGA-GC-A3YS	7	BLCA-Tumor-TCGA-DK-A3IV;BLCA-Tumor-TCGA-FJ-A871;BLCA-Tumor-TCGA-G2-A3IE;BLCA-Tumor-TCGA-GV-A40E	4	-0.158476	0.00885667	BLCA-Cisplatin
chr11|118893731|intronic|TRAPPC4|+|Alu|chimp	BLCA-Tumor-TCGA-CU-A3YL;BLCA-Tumor-TCGA-DK-A3WY;BLCA-Tumor-TCGA-FD-A3B4;BLCA-Tumor-TCGA-FD-A43S;BLCA-Tumor-TCGA-FD-A43U;BLCA-Tumor-TCGA-FJ-A3Z7;BLCA-Tumor-TCGA-LT-A5Z6	7	BLCA-Tumor-TCGA-DK-A3IV;BLCA-Tumor-TCGA-DK-A3WX;BLCA-Tumor-TCGA-G2-A3IE	3	-0.132931	0.0456248	BLCA-Cisplatin
chr11|125526139|UTR3|CHEK1|+|Alu|no-conserve	BLCA-Tumor-TCGA-CU-A3YL;BLCA-Tumor-TCGA-DK-A1AC;BLCA-Tumor-TCGA-DK-A3WW;BLCA-Tumor-TCGA-DK-A3WY;BLCA-Tumor-TCGA-DK-A6B5;BLCA-Tumor-TCGA-DK-A6B6;BLCA-Tumor-TCGA-E5-A2PC;BLCA-Tumor-TCGA-FD-A3B4;BLCA-Tumor-TCGA-FD-A43S;BLCA-Tumor-TCGA-FD-A43U;BLCA-Tumor-TCGA-FD-A5BS;BLCA-Tumor-TCGA-FD-A5C1;BLCA-Tumor-TCGA-FJ-A3Z9;BLCA-Tumor-TCGA-GC-A3YS;BLCA-Tumor-TCGA-LT-A5Z6	15	BLCA-Tumor-TCGA-BT-A20N;BLCA-Tumor-TCGA-BT-A20T;BLCA-Tumor-TCGA-DK-A3IV;BLCA-Tumor-TCGA-DK-A3WX;BLCA-Tumor-TCGA-FD-A3SO;BLCA-Tumor-TCGA-FJ-A871;BLCA-Tumor-TCGA-G2-A3IB;BLCA-Tumor-TCGA-G2-A3IE;BLCA-Tumor-TCGA-GV-A3QH;BLCA-Tumor-TCGA-GV-A40E;BLCA-Tumor-TCGA-UY-A78L	11	-0.126761	0.0118165	BLCA-Cisplatin
chr11|125545856|UTR3|CHEK1|+|Alu|no-conserve	BLCA-Tumor-TCGA-CU-A3YL;BLCA-Tumor-TCGA-DK-A1AC;BLCA-Tumor-TCGA-DK-A3WW;BLCA-Tumor-TCGA-DK-A3WY;BLCA-Tumor-TCGA-DK-A6B5;BLCA-Tumor-TCGA-E5-A2PC;BLCA-Tumor-TCGA-FD-A3B4;BLCA-Tumor-TCGA-FD-A43S;BLCA-Tumor-TCGA-FD-A43U;BLCA-Tumor-TCGA-FD-A5BS;BLCA-Tumor-TCGA-FD-A5C1;BLCA-Tumor-TCGA-FJ-A3Z7;BLCA-Tumor-TCGA-FJ-A3Z9;BLCA-Tumor-TCGA-GC-A3YS;BLCA-Tumor-TCGA-LT-A5Z6	15	BLCA-Tumor-TCGA-BT-A20N;BLCA-Tumor-TCGA-DK-A3IV;BLCA-Tumor-TCGA-DK-A3WX;BLCA-Tumor-TCGA-FD-A3SO;BLCA-Tumor-TCGA-FJ-A871;BLCA-Tumor-TCGA-G2-A3IB;BLCA-Tumor-TCGA-GV-A3QH;BLCA-Tumor-TCGA-GV-A40E;BLCA-Tumor-TCGA-UY-A78L	9	-0.16582	0.00726495	BLCA-Cisplatin
chr11|16777891|UTR3|C11orf58|+|Alu|chimp	BLCA-Tumor-TCGA-CU-A3YL;BLCA-Tumor-TCGA-DK-A1AC;BLCA-Tumor-TCGA-DK-A3WY;BLCA-Tumor-TCGA-DK-A6B5;BLCA-Tumor-TCGA-DK-A6B6;BLCA-Tumor-TCGA-E5-A2PC;BLCA-Tumor-TCGA-FD-A3B4;BLCA-Tumor-TCGA-FD-A43S;BLCA-Tumor-TCGA-FD-A43U;BLCA-Tumor-TCGA-FJ-A3Z7;BLCA-Tumor-TCGA-FJ-A3Z9	11	BLCA-Tumor-TCGA-DK-A3IV;BLCA-Tumor-TCGA-DK-A3WX;BLCA-Tumor-TCGA-FJ-A871;BLCA-Tumor-TCGA-G2-A3IB;BLCA-Tumor-TCGA-G2-A3IE;BLCA-Tumor-TCGA-GV-A3QH	6	-0.149507	0.0442929	BLCA-Cisplatin
chr11|16778090|UTR3|C11orf58|+|Alu|no-conserve	BLCA-Tumor-TCGA-CU-A3YL;BLCA-Tumor-TCGA-DK-A1AC;BLCA-Tumor-TCGA-DK-A3WW;BLCA-Tumor-TCGA-DK-A3WY;BLCA-Tumor-TCGA-DK-A6B5;BLCA-Tumor-TCGA-DK-A6B6;BLCA-Tumor-TCGA-E5-A2PC;BLCA-Tumor-TCGA-FD-A3B4;BLCA-Tumor-TCGA-FD-A43S;BLCA-Tumor-TCGA-FD-A43U;BLCA-Tumor-TCGA-FD-A5BS;BLCA-Tumor-TCGA-FD-A5C1;BLCA-Tumor-TCGA-FJ-A3Z7;BLCA-Tumor-TCGA-FJ-A3Z9;BLCA-Tumor-TCGA-GC-A3YS;BLCA-Tumor-TCGA-LT-A5Z6	16	BLCA-Tumor-TCGA-BT-A20N;BLCA-Tumor-TCGA-BT-A20T;BLCA-Tumor-TCGA-DK-A3IV;BLCA-Tumor-TCGA-DK-A3WX;BLCA-Tumor-TCGA-FD-A3SO;BLCA-Tumor-TCGA-FJ-A871;BLCA-Tumor-TCGA-G2-A3IB;BLCA-Tumor-TCGA-G2-A3IE;BLCA-Tumor-TCGA-GV-A3QH;BLCA-Tumor-TCGA-GV-A40E;BLCA-Tumor-TCGA-UY-A78L	11	0.0504876	0.0229912	BLCA-Cisplatin
chr11|16778410|UTR3|C11orf58|+|Alu|no-conserve	BLCA-Tumor-TCGA-CU-A3YL;BLCA-Tumor-TCGA-DK-A1AC;BLCA-Tumor-TCGA-DK-A6B5;BLCA-Tumor-TCGA-DK-A6B6;BLCA-Tumor-TCGA-E5-A2PC;BLCA-Tumor-TCGA-FD-A3B4;BLCA-Tumor-TCGA-FD-A43S;BLCA-Tumor-TCGA-FD-A43U;BLCA-Tumor-TCGA-FD-A5BS;BLCA-Tumor-TCGA-FJ-A3Z7;BLCA-Tumor-TCGA-FJ-A3Z9;BLCA-Tumor-TCGA-GC-A3YS	12	BLCA-Tumor-TCGA-DK-A3IV;BLCA-Tumor-TCGA-DK-A3WX;BLCA-Tumor-TCGA-FJ-A871;BLCA-Tumor-TCGA-G2-A3IE;BLCA-Tumor-TCGA-GV-A3QH	5	-0.0697241	0.0260387	BLCA-Cisplatin
chr11|17098192|intronic|RPS13|-|Alu|no-conserve	BLCA-Tumor-TCGA-DK-A1AC;BLCA-Tumor-TCGA-FD-A3B4;BLCA-Tumor-TCGA-LT-A5Z6	3	BLCA-Tumor-TCGA-DK-A3IV;BLCA-Tumor-TCGA-DK-A3WX;BLCA-Tumor-TCGA-G2-A3IB;BLCA-Tumor-TCGA-GV-A3QH;BLCA-Tumor-TCGA-GV-A40E	5	-0.331441	0.0357701	BLCA-Cisplatin
chr11|31452571|UTR3|DNAJC24|+|no-repetitive|no-conserve	BLCA-Tumor-TCGA-DK-A1AC;BLCA-Tumor-TCGA-DK-A3WY;BLCA-Tumor-TCGA-DK-A6B5;BLCA-Tumor-TCGA-DK-A6B6;BLCA-Tumor-TCGA-E5-A2PC;BLCA-Tumor-TCGA-FD-A3B4;BLCA-Tumor-TCGA-FJ-A3Z7;BLCA-Tumor-TCGA-GC-A3YS;BLCA-Tumor-TCGA-LT-A5Z6	9	BLCA-Tumor-TCGA-DK-A3IV;BLCA-Tumor-TCGA-DK-A3WX;BLCA-Tumor-TCGA-FD-A3SO;BLCA-Tumor-TCGA-FJ-A871;BLCA-Tumor-TCGA-G2-A3IB;BLCA-Tumor-TCGA-G2-A3IE;BLCA-Tumor-TCGA-GV-A3QH	7	-0.309434	0.0227578	BLCA-Cisplatin
chr11|31452696|UTR3|DNAJC24|+|Alu|both	BLCA-Tumor-TCGA-CU-A3YL;BLCA-Tumor-TCGA-DK-A1AC;BLCA-Tumor-TCGA-DK-A3WY;BLCA-Tumor-TCGA-DK-A6B5;BLCA-Tumor-TCGA-DK-A6B6;BLCA-Tumor-TCGA-E5-A2PC;BLCA-Tumor-TCGA-FD-A3B4;BLCA-Tumor-TCGA-FJ-A3Z7;BLCA-Tumor-TCGA-FJ-A3Z9;BLCA-Tumor-TCGA-GC-A3YS;BLCA-Tumor-TCGA-LT-A5Z6	11	BLCA-Tumor-TCGA-DK-A3IV;BLCA-Tumor-TCGA-DK-A3WX;BLCA-Tumor-TCGA-FD-A3SO;BLCA-Tumor-TCGA-G2-A3IE;BLCA-Tumor-TCGA-GV-A3QH;BLCA-Tumor-TCGA-GV-A40E	6	-0.0883023	0.0154775	BLCA-Cisplatin
chr11|31453223|UTR3|DNAJC24|+|Alu|both	BLCA-Tumor-TCGA-CU-A3YL;BLCA-Tumor-TCGA-DK-A1AC;BLCA-Tumor-TCGA-DK-A3WY;BLCA-Tumor-TCGA-DK-A6B5;BLCA-Tumor-TCGA-E5-A2PC;BLCA-Tumor-TCGA-FD-A3B4;BLCA-Tumor-TCGA-FD-A5C1;BLCA-Tumor-TCGA-FJ-A3Z7;BLCA-Tumor-TCGA-FJ-A3Z9;BLCA-Tumor-TCGA-GC-A3YS;BLCA-Tumor-TCGA-LT-A5Z6	11	BLCA-Tumor-TCGA-DK-A3IV;BLCA-Tumor-TCGA-DK-A3WX;BLCA-Tumor-TCGA-FD-A3SO;BLCA-Tumor-TCGA-G2-A3IB;BLCA-Tumor-TCGA-G2-A3IE;BLCA-Tumor-TCGA-GV-A3QH;BLCA-Tumor-TCGA-GV-A40E	7	-0.0962521	0.0144226	BLCA-Cisplatin
chr11|424047|intronic|ANO9|-|Alu|no-conserve	BLCA-Tumor-TCGA-DK-A3WY;BLCA-Tumor-TCGA-DK-A6B5;BLCA-Tumor-TCGA-FD-A43U;BLCA-Tumor-TCGA-FJ-A3Z7;BLCA-Tumor-TCGA-LT-A5Z6	5	BLCA-Tumor-TCGA-DK-A3IV;BLCA-Tumor-TCGA-DK-A3WX;BLCA-Tumor-TCGA-G2-A3IB;BLCA-Tumor-TCGA-GV-A3QH;BLCA-Tumor-TCGA-GV-A40E	5	0.088989	0.0367139	BLCA-Cisplatin
chr11|47502399|intronic|CELF1|-|Alu|no-conserve	BLCA-Tumor-TCGA-CU-A3YL;BLCA-Tumor-TCGA-DK-A3WW;BLCA-Tumor-TCGA-FD-A43S;BLCA-Tumor-TCGA-FD-A43U;BLCA-Tumor-TCGA-FJ-A3Z7	5	BLCA-Tumor-TCGA-DK-A3IV;BLCA-Tumor-TCGA-DK-A3WX;BLCA-Tumor-TCGA-G2-A3IB;BLCA-Tumor-TCGA-G2-A3IE;BLCA-Tumor-TCGA-GV-A40E	5	-0.0738715	0.0253699	BLCA-Cisplatin
chr11|47502439|intronic|CELF1|-|Alu|no-conserve	BLCA-Tumor-TCGA-CU-A3YL;BLCA-Tumor-TCGA-DK-A3WY;BLCA-Tumor-TCGA-E5-A2PC;BLCA-Tumor-TCGA-FD-A43U;BLCA-Tumor-TCGA-FJ-A3Z7	5	BLCA-Tumor-TCGA-DK-A3IV;BLCA-Tumor-TCGA-DK-A3WX;BLCA-Tumor-TCGA-G2-A3IB;BLCA-Tumor-TCGA-G2-A3IE;BLCA-Tumor-TCGA-GV-A3QH;BLCA-Tumor-TCGA-GV-A40E	6	-0.140472	0.00549411	BLCA-Cisplatin
chr11|47502875|intronic|CELF1|-|Alu|no-conserve	BLCA-Tumor-TCGA-CU-A3YL;BLCA-Tumor-TCGA-DK-A3WW;BLCA-Tumor-TCGA-DK-A3WY;BLCA-Tumor-TCGA-E5-A2PC;BLCA-Tumor-TCGA-FD-A43S;BLCA-Tumor-TCGA-FD-A43U;BLCA-Tumor-TCGA-FD-A5BS;BLCA-Tumor-TCGA-FJ-A3Z7;BLCA-Tumor-TCGA-GC-A3YS	9	BLCA-Tumor-TCGA-DK-A3IV;BLCA-Tumor-TCGA-DK-A3WX;BLCA-Tumor-TCGA-FJ-A871;BLCA-Tumor-TCGA-G2-A3IE;BLCA-Tumor-TCGA-GV-A40E	5	-0.196643	0.00948942	BLCA-Cisplatin
chr11|62532009|intronic|POLR2G|+|Alu|no-conserve	BLCA-Tumor-TCGA-CU-A3YL;BLCA-Tumor-TCGA-DK-A1AC;BLCA-Tumor-TCGA-FD-A43U;BLCA-Tumor-TCGA-FJ-A3Z9	4	BLCA-Tumor-TCGA-DK-A3IV;BLCA-Tumor-TCGA-DK-A3WX;BLCA-Tumor-TCGA-FJ-A871;BLCA-Tumor-TCGA-GV-A3QH;BLCA-Tumor-TCGA-GV-A40E	5	-0.111046	0.0416201	BLCA-Cisplatin
chr11|63996324|intronic|NUDT22|+|Alu|no-conserve	BLCA-Tumor-TCGA-CU-A3YL;BLCA-Tumor-TCGA-DK-A6B5;BLCA-Tumor-TCGA-DK-A6B6;BLCA-Tumor-TCGA-E5-A2PC;BLCA-Tumor-TCGA-FD-A43S;BLCA-Tumor-TCGA-FD-A43U;BLCA-Tumor-TCGA-FJ-A3Z7;BLCA-Tumor-TCGA-LT-A5Z6	8	BLCA-Tumor-TCGA-DK-A3IV;BLCA-Tumor-TCGA-DK-A3WX;BLCA-Tumor-TCGA-FJ-A871;BLCA-Tumor-TCGA-G2-A3IE;BLCA-Tumor-TCGA-GV-A3QH;BLCA-Tumor-TCGA-GV-A40E	6	-0.185009	0.027668	BLCA-Cisplatin
chr11|63996439|intronic|NUDT22|+|Alu|no-conserve	BLCA-Tumor-TCGA-CU-A3YL;BLCA-Tumor-TCGA-DK-A1AC;BLCA-Tumor-TCGA-DK-A3WY;BLCA-Tumor-TCGA-DK-A6B5;BLCA-Tumor-TCGA-DK-A6B6;BLCA-Tumor-TCGA-E5-A2PC;BLCA-Tumor-TCGA-FD-A43S;BLCA-Tumor-TCGA-FJ-A3Z7;BLCA-Tumor-TCGA-LT-A5Z6	9	BLCA-Tumor-TCGA-DK-A3IV;BLCA-Tumor-TCGA-FJ-A871;BLCA-Tumor-TCGA-G2-A3IE;BLCA-Tumor-TCGA-GV-A3QH;BLCA-Tumor-TCGA-GV-A40E	5	-0.0967682	0.0398858	BLCA-Cisplatin
chr11|65143277|UTR3|SLC25A45|-|Alu|no-conserve	BLCA-Tumor-TCGA-DK-A3WY;BLCA-Tumor-TCGA-DK-A6B6;BLCA-Tumor-TCGA-E5-A2PC;BLCA-Tumor-TCGA-FD-A3B4;BLCA-Tumor-TCGA-FD-A43S;BLCA-Tumor-TCGA-FD-A43U;BLCA-Tumor-TCGA-FD-A5BS;BLCA-Tumor-TCGA-GC-A3YS;BLCA-Tumor-TCGA-LT-A5Z6	9	BLCA-Tumor-TCGA-DK-A3IV;BLCA-Tumor-TCGA-DK-A3WX;BLCA-Tumor-TCGA-FD-A3SO;BLCA-Tumor-TCGA-FJ-A871;BLCA-Tumor-TCGA-GV-A3QH	5	0.0509834	0.0462219	BLCA-Cisplatin
chr11|65544426|UTR3|AP5B1|-|Alu|both	BLCA-Tumor-TCGA-DK-A1AC;BLCA-Tumor-TCGA-DK-A6B6;BLCA-Tumor-TCGA-E5-A2PC;BLCA-Tumor-TCGA-FD-A3B4;BLCA-Tumor-TCGA-LT-A5Z6	5	BLCA-Tumor-TCGA-BT-A20N;BLCA-Tumor-TCGA-DK-A3IV;BLCA-Tumor-TCGA-DK-A3WX;BLCA-Tumor-TCGA-FD-A3SO;BLCA-Tumor-TCGA-G2-A3IB;BLCA-Tumor-TCGA-G2-A3IE;BLCA-Tumor-TCGA-GV-A3QH;BLCA-Tumor-TCGA-GV-A40E;BLCA-Tumor-TCGA-UY-A78L	9	-0.089972	0.0321313	BLCA-Cisplatin
chr11|66402831|intronic|RBM14-RBM4|+|Alu|no-conserve	BLCA-Tumor-TCGA-CU-A3YL;BLCA-Tumor-TCGA-DK-A3WW;BLCA-Tumor-TCGA-DK-A3WY;BLCA-Tumor-TCGA-DK-A6B5;BLCA-Tumor-TCGA-DK-A6B6;BLCA-Tumor-TCGA-FD-A3B4;BLCA-Tumor-TCGA-FD-A43S;BLCA-Tumor-TCGA-FD-A43U;BLCA-Tumor-TCGA-FD-A5BS;BLCA-Tumor-TCGA-FJ-A3Z7;BLCA-Tumor-TCGA-LT-A5Z6	11	BLCA-Tumor-TCGA-DK-A3IV;BLCA-Tumor-TCGA-DK-A3WX;BLCA-Tumor-TCGA-G2-A3IB;BLCA-Tumor-TCGA-G2-A3IE;BLCA-Tumor-TCGA-GV-A3QH;BLCA-Tumor-TCGA-GV-A40E	6	-0.294897	0.00658898	BLCA-Cisplatin
chr11|66404627|intronic|RBM14-RBM4|+|Alu|no-conserve	BLCA-Tumor-TCGA-CU-A3YL;BLCA-Tumor-TCGA-DK-A3WY;BLCA-Tumor-TCGA-DK-A6B5;BLCA-Tumor-TCGA-E5-A2PC;BLCA-Tumor-TCGA-FD-A3B4;BLCA-Tumor-TCGA-FD-A43S;BLCA-Tumor-TCGA-FD-A43U;BLCA-Tumor-TCGA-FJ-A3Z9;BLCA-Tumor-TCGA-GC-A3YS;BLCA-Tumor-TCGA-LT-A5Z6	10	BLCA-Tumor-TCGA-DK-A3IV;BLCA-Tumor-TCGA-DK-A3WX;BLCA-Tumor-TCGA-FJ-A871;BLCA-Tumor-TCGA-G2-A3IB;BLCA-Tumor-TCGA-G2-A3IE;BLCA-Tumor-TCGA-GV-A3QH;BLCA-Tumor-TCGA-GV-A40E	7	-0.0507393	0.0303674	BLCA-Cisplatin
chr11|66404752|intronic|RBM14-RBM4|+|Alu|no-conserve	BLCA-Tumor-TCGA-CU-A3YL;BLCA-Tumor-TCGA-DK-A6B5;BLCA-Tumor-TCGA-FD-A43S;BLCA-Tumor-TCGA-FD-A43U;BLCA-Tumor-TCGA-LT-A5Z6	5	BLCA-Tumor-TCGA-DK-A3IV;BLCA-Tumor-TCGA-DK-A3WX;BLCA-Tumor-TCGA-G2-A3IB;BLCA-Tumor-TCGA-G2-A3IE;BLCA-Tumor-TCGA-GV-A3QH	5	-0.17792	0.0311412	BLCA-Cisplatin
chr11|68522974|UTR3|CPT1A|-|Alu|no-conserve	BLCA-Tumor-TCGA-CU-A3YL;BLCA-Tumor-TCGA-DK-A1AC;BLCA-Tumor-TCGA-DK-A3WY;BLCA-Tumor-TCGA-DK-A6B5;BLCA-Tumor-TCGA-DK-A6B6;BLCA-Tumor-TCGA-E5-A2PC;BLCA-Tumor-TCGA-FD-A3B4;BLCA-Tumor-TCGA-FD-A43S;BLCA-Tumor-TCGA-FD-A43U;BLCA-Tumor-TCGA-FD-A5BS;BLCA-Tumor-TCGA-FD-A5C1;BLCA-Tumor-TCGA-FJ-A3Z7;BLCA-Tumor-TCGA-FJ-A3Z9;BLCA-Tumor-TCGA-GC-A3YS;BLCA-Tumor-TCGA-LT-A5Z6	15	BLCA-Tumor-TCGA-BT-A20N;BLCA-Tumor-TCGA-BT-A20T;BLCA-Tumor-TCGA-DK-A3IV;BLCA-Tumor-TCGA-DK-A3WX;BLCA-Tumor-TCGA-FD-A3SO;BLCA-Tumor-TCGA-FJ-A871;BLCA-Tumor-TCGA-G2-A3IB;BLCA-Tumor-TCGA-G2-A3IE;BLCA-Tumor-TCGA-GV-A3QH;BLCA-Tumor-TCGA-GV-A40E	10	-0.0555776	0.00143652	BLCA-Cisplatin
chr11|68523434|UTR3|CPT1A|-|Alu|chimp	BLCA-Tumor-TCGA-CU-A3YL;BLCA-Tumor-TCGA-DK-A1AC;BLCA-Tumor-TCGA-DK-A3WY;BLCA-Tumor-TCGA-DK-A6B5;BLCA-Tumor-TCGA-DK-A6B6;BLCA-Tumor-TCGA-E5-A2PC;BLCA-Tumor-TCGA-FD-A3B4;BLCA-Tumor-TCGA-FD-A43S;BLCA-Tumor-TCGA-FD-A43U;BLCA-Tumor-TCGA-FD-A5BS;BLCA-Tumor-TCGA-FD-A5C1;BLCA-Tumor-TCGA-FJ-A3Z7;BLCA-Tumor-TCGA-FJ-A3Z9;BLCA-Tumor-TCGA-GC-A3YS;BLCA-Tumor-TCGA-LT-A5Z6	15	BLCA-Tumor-TCGA-BT-A20N;BLCA-Tumor-TCGA-BT-A20T;BLCA-Tumor-TCGA-DK-A3IV;BLCA-Tumor-TCGA-DK-A3WX;BLCA-Tumor-TCGA-FD-A3SO;BLCA-Tumor-TCGA-G2-A3IB;BLCA-Tumor-TCGA-G2-A3IE;BLCA-Tumor-TCGA-GV-A3QH;BLCA-Tumor-TCGA-GV-A40E;BLCA-Tumor-TCGA-UY-A78L	10	-0.10723	0.0170481	BLCA-Cisplatin
chr11|68523471|UTR3|CPT1A|-|Alu|chimp	BLCA-Tumor-TCGA-DK-A1AC;BLCA-Tumor-TCGA-DK-A3WY;BLCA-Tumor-TCGA-DK-A6B5;BLCA-Tumor-TCGA-DK-A6B6;BLCA-Tumor-TCGA-E5-A2PC;BLCA-Tumor-TCGA-FD-A3B4;BLCA-Tumor-TCGA-FD-A43S;BLCA-Tumor-TCGA-FD-A43U;BLCA-Tumor-TCGA-FD-A5BS;BLCA-Tumor-TCGA-FD-A5C1;BLCA-Tumor-TCGA-FJ-A3Z7;BLCA-Tumor-TCGA-FJ-A3Z9;BLCA-Tumor-TCGA-GC-A3YS;BLCA-Tumor-TCGA-LT-A5Z6	14	BLCA-Tumor-TCGA-BT-A20N;BLCA-Tumor-TCGA-BT-A20T;BLCA-Tumor-TCGA-DK-A3IV;BLCA-Tumor-TCGA-DK-A3WX;BLCA-Tumor-TCGA-FD-A3SO;BLCA-Tumor-TCGA-FJ-A871;BLCA-Tumor-TCGA-G2-A3IB;BLCA-Tumor-TCGA-G2-A3IE;BLCA-Tumor-TCGA-GV-A3QH;BLCA-Tumor-TCGA-GV-A40E;BLCA-Tumor-TCGA-UY-A78L	11	-0.0540896	0.0126736	BLCA-Cisplatin
chr11|68858535|intergenic|TPCN2|+|Alu|no-conserve	BLCA-Tumor-TCGA-DK-A6B5;BLCA-Tumor-TCGA-DK-A6B6;BLCA-Tumor-TCGA-FD-A43S;BLCA-Tumor-TCGA-FD-A43U;BLCA-Tumor-TCGA-FJ-A3Z9;BLCA-Tumor-TCGA-LT-A5Z6	6	BLCA-Tumor-TCGA-FJ-A871;BLCA-Tumor-TCGA-G2-A3IB;BLCA-Tumor-TCGA-G2-A3IE;BLCA-Tumor-TCGA-GV-A3QH	4	-0.184685	0.0127807	BLCA-Cisplatin
chr11|74166840|UTR3|KCNE3|-|Alu|no-conserve	BLCA-Tumor-TCGA-DK-A6B5;BLCA-Tumor-TCGA-DK-A6B6;BLCA-Tumor-TCGA-FD-A43U;BLCA-Tumor-TCGA-FJ-A3Z7;BLCA-Tumor-TCGA-FJ-A3Z9;BLCA-Tumor-TCGA-GC-A3YS;BLCA-Tumor-TCGA-LT-A5Z6	7	BLCA-Tumor-TCGA-DK-A3IV;BLCA-Tumor-TCGA-FD-A3SO;BLCA-Tumor-TCGA-FJ-A871;BLCA-Tumor-TCGA-G2-A3IE;BLCA-Tumor-TCGA-GV-A3QH;BLCA-Tumor-TCGA-GV-A40E;BLCA-Tumor-TCGA-UY-A78L	7	-0.114652	0.0251866	BLCA-Cisplatin
chr11|74166846|UTR3|KCNE3|-|Alu|no-conserve	BLCA-Tumor-TCGA-DK-A6B6;BLCA-Tumor-TCGA-FD-A43U;BLCA-Tumor-TCGA-FJ-A3Z7;BLCA-Tumor-TCGA-FJ-A3Z9;BLCA-Tumor-TCGA-LT-A5Z6	5	BLCA-Tumor-TCGA-DK-A3IV;BLCA-Tumor-TCGA-FJ-A871;BLCA-Tumor-TCGA-G2-A3IE;BLCA-Tumor-TCGA-GV-A3QH;BLCA-Tumor-TCGA-UY-A78L	5	-0.262131	0.0367139	BLCA-Cisplatin
chr11|74167265|UTR3|KCNE3|-|Alu|no-conserve	BLCA-Tumor-TCGA-CU-A3YL;BLCA-Tumor-TCGA-DK-A6B6;BLCA-Tumor-TCGA-FD-A43U;BLCA-Tumor-TCGA-FJ-A3Z7;BLCA-Tumor-TCGA-FJ-A3Z9;BLCA-Tumor-TCGA-GC-A3YS;BLCA-Tumor-TCGA-LT-A5Z6	7	BLCA-Tumor-TCGA-DK-A3IV;BLCA-Tumor-TCGA-DK-A3WX;BLCA-Tumor-TCGA-FJ-A871;BLCA-Tumor-TCGA-GV-A3QH	4	-0.22797	0.0297581	BLCA-Cisplatin
chr11|761777|intronic|TALDO1|+|Alu|no-conserve	BLCA-Tumor-TCGA-CU-A3YL;BLCA-Tumor-TCGA-E5-A2PC;BLCA-Tumor-TCGA-LT-A5Z6	3	BLCA-Tumor-TCGA-DK-A3IV;BLCA-Tumor-TCGA-DK-A3WX;BLCA-Tumor-TCGA-G2-A3IB;BLCA-Tumor-TCGA-GV-A3QH;BLCA-Tumor-TCGA-GV-A40E	5	-0.124585	0.0168046	BLCA-Cisplatin
chr11|76734954|UTR3|ACER3|+|Alu|chimp	BLCA-Tumor-TCGA-CU-A3YL;BLCA-Tumor-TCGA-DK-A3WY;BLCA-Tumor-TCGA-DK-A6B5;BLCA-Tumor-TCGA-FD-A3B4;BLCA-Tumor-TCGA-FD-A43S;BLCA-Tumor-TCGA-FD-A43U	6	BLCA-Tumor-TCGA-FJ-A871;BLCA-Tumor-TCGA-G2-A3IE;BLCA-Tumor-TCGA-GV-A3QH	3	-0.259728	0.0275319	BLCA-Cisplatin
chr11|76734955|UTR3|ACER3|+|Alu|no-conserve	BLCA-Tumor-TCGA-CU-A3YL;BLCA-Tumor-TCGA-DK-A3WY;BLCA-Tumor-TCGA-DK-A6B5;BLCA-Tumor-TCGA-FD-A3B4;BLCA-Tumor-TCGA-FD-A43S;BLCA-Tumor-TCGA-FD-A43U	6	BLCA-Tumor-TCGA-FJ-A871;BLCA-Tumor-TCGA-G2-A3IE;BLCA-Tumor-TCGA-GV-A3QH	3	-0.252861	0.0275319	BLCA-Cisplatin
chr11|76734997|UTR3|ACER3|+|Alu|rhesus	BLCA-Tumor-TCGA-DK-A6B5;BLCA-Tumor-TCGA-E5-A2PC;BLCA-Tumor-TCGA-FD-A3B4;BLCA-Tumor-TCGA-FD-A43S;BLCA-Tumor-TCGA-FD-A43U;BLCA-Tumor-TCGA-FD-A5BS;BLCA-Tumor-TCGA-FJ-A3Z7	7	BLCA-Tumor-TCGA-DK-A3WX;BLCA-Tumor-TCGA-G2-A3IE;BLCA-Tumor-TCGA-GV-A40E	3	-0.302692	0.0210353	BLCA-Cisplatin
chr11|76736513|UTR3|ACER3|+|Alu|no-conserve	BLCA-Tumor-TCGA-DK-A3WY;BLCA-Tumor-TCGA-DK-A6B5;BLCA-Tumor-TCGA-E5-A2PC;BLCA-Tumor-TCGA-FD-A3B4;BLCA-Tumor-TCGA-FD-A43S;BLCA-Tumor-TCGA-FD-A43U;BLCA-Tumor-TCGA-FD-A5BS	7	BLCA-Tumor-TCGA-DK-A3WX;BLCA-Tumor-TCGA-G2-A3IB;BLCA-Tumor-TCGA-G2-A3IE;BLCA-Tumor-TCGA-GV-A40E	4	-0.189348	0.029018	BLCA-Cisplatin
chr11|76736712|UTR3|ACER3|+|Alu|rhesus	BLCA-Tumor-TCGA-CU-A3YL;BLCA-Tumor-TCGA-DK-A1AC;BLCA-Tumor-TCGA-DK-A3WW;BLCA-Tumor-TCGA-DK-A3WY;BLCA-Tumor-TCGA-DK-A6B5;BLCA-Tumor-TCGA-DK-A6B6;BLCA-Tumor-TCGA-FD-A3B4;BLCA-Tumor-TCGA-FD-A43S;BLCA-Tumor-TCGA-FD-A43U;BLCA-Tumor-TCGA-GC-A3YS	10	BLCA-Tumor-TCGA-BT-A20N;BLCA-Tumor-TCGA-DK-A3IV;BLCA-Tumor-TCGA-DK-A3WX;BLCA-Tumor-TCGA-FJ-A871;BLCA-Tumor-TCGA-G2-A3IE;BLCA-Tumor-TCGA-GV-A3QH;BLCA-Tumor-TCGA-GV-A40E	7	-0.209545	0.0167376	BLCA-Cisplatin
chr11|767989|UTR3|GATD1|-|Alu|chimp	BLCA-Tumor-TCGA-CU-A3YL;BLCA-Tumor-TCGA-DK-A1AC;BLCA-Tumor-TCGA-DK-A3WW;BLCA-Tumor-TCGA-DK-A3WY;BLCA-Tumor-TCGA-DK-A6B5;BLCA-Tumor-TCGA-DK-A6B6;BLCA-Tumor-TCGA-E5-A2PC;BLCA-Tumor-TCGA-FD-A3B4;BLCA-Tumor-TCGA-FD-A43S;BLCA-Tumor-TCGA-FD-A43U;BLCA-Tumor-TCGA-FD-A5BS;BLCA-Tumor-TCGA-FD-A5C1;BLCA-Tumor-TCGA-FJ-A3Z7;BLCA-Tumor-TCGA-FJ-A3Z9;BLCA-Tumor-TCGA-GC-A3YS;BLCA-Tumor-TCGA-LT-A5Z6	16	BLCA-Tumor-TCGA-DK-A3IV;BLCA-Tumor-TCGA-DK-A3WX;BLCA-Tumor-TCGA-FD-A3SO;BLCA-Tumor-TCGA-FJ-A871;BLCA-Tumor-TCGA-G2-A3IB;BLCA-Tumor-TCGA-G2-A3IE;BLCA-Tumor-TCGA-GV-A3QH;BLCA-Tumor-TCGA-GV-A40E;BLCA-Tumor-TCGA-UY-A78L	9	-0.0983608	0.0314178	BLCA-Cisplatin
chr11|768123|UTR3|GATD1|-|Alu|no-conserve	BLCA-Tumor-TCGA-CU-A3YL;BLCA-Tumor-TCGA-DK-A1AC;BLCA-Tumor-TCGA-DK-A3WW;BLCA-Tumor-TCGA-DK-A3WY;BLCA-Tumor-TCGA-DK-A6B5;BLCA-Tumor-TCGA-DK-A6B6;BLCA-Tumor-TCGA-E5-A2PC;BLCA-Tumor-TCGA-FD-A3B4;BLCA-Tumor-TCGA-FD-A43S;BLCA-Tumor-TCGA-FD-A43U;BLCA-Tumor-TCGA-FD-A5BS;BLCA-Tumor-TCGA-FD-A5C1;BLCA-Tumor-TCGA-FJ-A3Z7;BLCA-Tumor-TCGA-FJ-A3Z9;BLCA-Tumor-TCGA-GC-A3YS;BLCA-Tumor-TCGA-LT-A5Z6	16	BLCA-Tumor-TCGA-DK-A3IV;BLCA-Tumor-TCGA-DK-A3WX;BLCA-Tumor-TCGA-FD-A3SO;BLCA-Tumor-TCGA-FJ-A871;BLCA-Tumor-TCGA-G2-A3IB;BLCA-Tumor-TCGA-G2-A3IE;BLCA-Tumor-TCGA-GV-A3QH;BLCA-Tumor-TCGA-GV-A40E;BLCA-Tumor-TCGA-UY-A78L	9	-0.235547	0.0253074	BLCA-Cisplatin
chr11|768124|UTR3|GATD1|-|Alu|no-conserve	BLCA-Tumor-TCGA-CU-A3YL;BLCA-Tumor-TCGA-DK-A1AC;BLCA-Tumor-TCGA-DK-A3WW;BLCA-Tumor-TCGA-DK-A3WY;BLCA-Tumor-TCGA-DK-A6B5;BLCA-Tumor-TCGA-DK-A6B6;BLCA-Tumor-TCGA-E5-A2PC;BLCA-Tumor-TCGA-FD-A3B4;BLCA-Tumor-TCGA-FD-A43S;BLCA-Tumor-TCGA-FD-A43U;BLCA-Tumor-TCGA-FD-A5BS;BLCA-Tumor-TCGA-FD-A5C1;BLCA-Tumor-TCGA-FJ-A3Z7;BLCA-Tumor-TCGA-FJ-A3Z9;BLCA-Tumor-TCGA-GC-A3YS;BLCA-Tumor-TCGA-LT-A5Z6	16	BLCA-Tumor-TCGA-DK-A3IV;BLCA-Tumor-TCGA-DK-A3WX;BLCA-Tumor-TCGA-FD-A3SO;BLCA-Tumor-TCGA-FJ-A871;BLCA-Tumor-TCGA-G2-A3IB;BLCA-Tumor-TCGA-G2-A3IE;BLCA-Tumor-TCGA-GV-A3QH;BLCA-Tumor-TCGA-GV-A40E;BLCA-Tumor-TCGA-UY-A78L	9	-0.116451	0.021856	BLCA-Cisplatin
chr11|768383|UTR3|GATD1|-|Alu|no-conserve	BLCA-Tumor-TCGA-CU-A3YL;BLCA-Tumor-TCGA-DK-A1AC;BLCA-Tumor-TCGA-DK-A3WW;BLCA-Tumor-TCGA-DK-A3WY;BLCA-Tumor-TCGA-DK-A6B5;BLCA-Tumor-TCGA-DK-A6B6;BLCA-Tumor-TCGA-E5-A2PC;BLCA-Tumor-TCGA-FD-A3B4;BLCA-Tumor-TCGA-FD-A43S;BLCA-Tumor-TCGA-FD-A43U;BLCA-Tumor-TCGA-FD-A5C1;BLCA-Tumor-TCGA-FJ-A3Z7;BLCA-Tumor-TCGA-FJ-A3Z9;BLCA-Tumor-TCGA-GC-A3YS;BLCA-Tumor-TCGA-LT-A5Z6	15	BLCA-Tumor-TCGA-BT-A20N;BLCA-Tumor-TCGA-DK-A3IV;BLCA-Tumor-TCGA-DK-A3WX;BLCA-Tumor-TCGA-FD-A3SO;BLCA-Tumor-TCGA-FJ-A871;BLCA-Tumor-TCGA-G2-A3IB;BLCA-Tumor-TCGA-G2-A3IE;BLCA-Tumor-TCGA-GV-A3QH;BLCA-Tumor-TCGA-GV-A40E;BLCA-Tumor-TCGA-UY-A78L	10	-0.0961585	0.0488883	BLCA-Cisplatin
chr11|768537|UTR3|GATD1|-|Alu|chimp	BLCA-Tumor-TCGA-CU-A3YL;BLCA-Tumor-TCGA-DK-A1AC;BLCA-Tumor-TCGA-DK-A3WW;BLCA-Tumor-TCGA-DK-A3WY;BLCA-Tumor-TCGA-DK-A6B5;BLCA-Tumor-TCGA-DK-A6B6;BLCA-Tumor-TCGA-E5-A2PC;BLCA-Tumor-TCGA-FD-A3B4;BLCA-Tumor-TCGA-FD-A43S;BLCA-Tumor-TCGA-FD-A43U;BLCA-Tumor-TCGA-FJ-A3Z9;BLCA-Tumor-TCGA-GC-A3YS;BLCA-Tumor-TCGA-LT-A5Z6	13	BLCA-Tumor-TCGA-DK-A3IV;BLCA-Tumor-TCGA-DK-A3WX;BLCA-Tumor-TCGA-FD-A3SO;BLCA-Tumor-TCGA-FJ-A871;BLCA-Tumor-TCGA-G2-A3IB;BLCA-Tumor-TCGA-G2-A3IE;BLCA-Tumor-TCGA-GV-A3QH;BLCA-Tumor-TCGA-GV-A40E;BLCA-Tumor-TCGA-UY-A78L	9	-0.139247	0.0416194	BLCA-Cisplatin
chr11|768850|UTR3|GATD1|-|Alu|rhesus	BLCA-Tumor-TCGA-CU-A3YL;BLCA-Tumor-TCGA-DK-A3WY;BLCA-Tumor-TCGA-DK-A6B5;BLCA-Tumor-TCGA-DK-A6B6;BLCA-Tumor-TCGA-E5-A2PC;BLCA-Tumor-TCGA-FD-A43S;BLCA-Tumor-TCGA-FD-A43U;BLCA-Tumor-TCGA-FJ-A3Z9;BLCA-Tumor-TCGA-LT-A5Z6	9	BLCA-Tumor-TCGA-DK-A3IV;BLCA-Tumor-TCGA-DK-A3WX;BLCA-Tumor-TCGA-FD-A3SO;BLCA-Tumor-TCGA-FJ-A871;BLCA-Tumor-TCGA-G2-A3IE;BLCA-Tumor-TCGA-GV-A3QH	6	-0.193984	0.0155088	BLCA-Cisplatin
chr11|769662|UTR3|GATD1|-|Alu|chimp	BLCA-Tumor-TCGA-CU-A3YL;BLCA-Tumor-TCGA-DK-A1AC;BLCA-Tumor-TCGA-DK-A3WW;BLCA-Tumor-TCGA-DK-A3WY;BLCA-Tumor-TCGA-DK-A6B5;BLCA-Tumor-TCGA-E5-A2PC;BLCA-Tumor-TCGA-FD-A3B4;BLCA-Tumor-TCGA-FD-A43S;BLCA-Tumor-TCGA-FD-A43U;BLCA-Tumor-TCGA-FJ-A3Z7;BLCA-Tumor-TCGA-FJ-A3Z9;BLCA-Tumor-TCGA-LT-A5Z6	12	BLCA-Tumor-TCGA-DK-A3IV;BLCA-Tumor-TCGA-DK-A3WX;BLCA-Tumor-TCGA-FJ-A871;BLCA-Tumor-TCGA-G2-A3IB;BLCA-Tumor-TCGA-GV-A3QH;BLCA-Tumor-TCGA-GV-A40E;BLCA-Tumor-TCGA-UY-A78L	7	-0.0582596	0.0357322	BLCA-Cisplatin
chr11|769682|UTR3|GATD1|-|Alu|chimp	BLCA-Tumor-TCGA-CU-A3YL;BLCA-Tumor-TCGA-DK-A1AC;BLCA-Tumor-TCGA-DK-A3WW;BLCA-Tumor-TCGA-DK-A3WY;BLCA-Tumor-TCGA-DK-A6B5;BLCA-Tumor-TCGA-E5-A2PC;BLCA-Tumor-TCGA-FD-A3B4;BLCA-Tumor-TCGA-FD-A43S;BLCA-Tumor-TCGA-FD-A43U;BLCA-Tumor-TCGA-FJ-A3Z9;BLCA-Tumor-TCGA-LT-A5Z6	11	BLCA-Tumor-TCGA-DK-A3IV;BLCA-Tumor-TCGA-DK-A3WX;BLCA-Tumor-TCGA-FJ-A871;BLCA-Tumor-TCGA-G2-A3IB;BLCA-Tumor-TCGA-G2-A3IE;BLCA-Tumor-TCGA-GV-A3QH;BLCA-Tumor-TCGA-GV-A40E;BLCA-Tumor-TCGA-UY-A78L	8	-0.200848	0.0231629	BLCA-Cisplatin
chr11|769742|UTR3|GATD1|-|Alu|chimp	BLCA-Tumor-TCGA-CU-A3YL;BLCA-Tumor-TCGA-DK-A1AC;BLCA-Tumor-TCGA-DK-A3WW;BLCA-Tumor-TCGA-DK-A3WY;BLCA-Tumor-TCGA-DK-A6B5;BLCA-Tumor-TCGA-DK-A6B6;BLCA-Tumor-TCGA-E5-A2PC;BLCA-Tumor-TCGA-FD-A3B4;BLCA-Tumor-TCGA-FD-A43S;BLCA-Tumor-TCGA-FD-A43U;BLCA-Tumor-TCGA-FJ-A3Z7;BLCA-Tumor-TCGA-FJ-A3Z9;BLCA-Tumor-TCGA-GC-A3YS;BLCA-Tumor-TCGA-LT-A5Z6	14	BLCA-Tumor-TCGA-DK-A3IV;BLCA-Tumor-TCGA-DK-A3WX;BLCA-Tumor-TCGA-FD-A3SO;BLCA-Tumor-TCGA-FJ-A871;BLCA-Tumor-TCGA-G2-A3IB;BLCA-Tumor-TCGA-G2-A3IE;BLCA-Tumor-TCGA-GV-A3QH;BLCA-Tumor-TCGA-GV-A40E;BLCA-Tumor-TCGA-UY-A78L	9	-0.103161	0.0252605	BLCA-Cisplatin
chr11|769748|UTR3|GATD1|-|Alu|chimp	BLCA-Tumor-TCGA-CU-A3YL;BLCA-Tumor-TCGA-DK-A1AC;BLCA-Tumor-TCGA-DK-A3WW;BLCA-Tumor-TCGA-DK-A3WY;BLCA-Tumor-TCGA-DK-A6B5;BLCA-Tumor-TCGA-DK-A6B6;BLCA-Tumor-TCGA-E5-A2PC;BLCA-Tumor-TCGA-FD-A3B4;BLCA-Tumor-TCGA-FD-A43S;BLCA-Tumor-TCGA-FD-A43U;BLCA-Tumor-TCGA-FJ-A3Z7;BLCA-Tumor-TCGA-FJ-A3Z9;BLCA-Tumor-TCGA-GC-A3YS;BLCA-Tumor-TCGA-LT-A5Z6	14	BLCA-Tumor-TCGA-DK-A3IV;BLCA-Tumor-TCGA-DK-A3WX;BLCA-Tumor-TCGA-FD-A3SO;BLCA-Tumor-TCGA-FJ-A871;BLCA-Tumor-TCGA-G2-A3IB;BLCA-Tumor-TCGA-G2-A3IE;BLCA-Tumor-TCGA-GV-A3QH;BLCA-Tumor-TCGA-GV-A40E;BLCA-Tumor-TCGA-UY-A78L	9	-0.126703	0.0166222	BLCA-Cisplatin
chr11|784181|ncRNA|LOC171391|+|Alu|chimp	BLCA-Tumor-TCGA-CU-A3YL;BLCA-Tumor-TCGA-DK-A3WY;BLCA-Tumor-TCGA-DK-A6B5;BLCA-Tumor-TCGA-E5-A2PC;BLCA-Tumor-TCGA-FD-A3B4;BLCA-Tumor-TCGA-FD-A43S;BLCA-Tumor-TCGA-FD-A43U;BLCA-Tumor-TCGA-FD-A5C1;BLCA-Tumor-TCGA-FJ-A3Z7;BLCA-Tumor-TCGA-FJ-A3Z9;BLCA-Tumor-TCGA-GC-A3YS;BLCA-Tumor-TCGA-LT-A5Z6	12	BLCA-Tumor-TCGA-DK-A3IV;BLCA-Tumor-TCGA-FD-A3SO;BLCA-Tumor-TCGA-FJ-A871;BLCA-Tumor-TCGA-G2-A3IB;BLCA-Tumor-TCGA-G2-A3IE;BLCA-Tumor-TCGA-GV-A3QH;BLCA-Tumor-TCGA-GV-A40E;BLCA-Tumor-TCGA-UY-A78L	8	-0.0501221	0.0260604	BLCA-Cisplatin
chr11|93466916|ncRNA|MIR1304|-|Alu|rhesus	BLCA-Tumor-TCGA-CU-A3YL;BLCA-Tumor-TCGA-DK-A1AC;BLCA-Tumor-TCGA-DK-A3WW;BLCA-Tumor-TCGA-DK-A3WY;BLCA-Tumor-TCGA-DK-A6B5;BLCA-Tumor-TCGA-E5-A2PC;BLCA-Tumor-TCGA-FD-A3B4;BLCA-Tumor-TCGA-FJ-A3Z7;BLCA-Tumor-TCGA-FJ-A3Z9;BLCA-Tumor-TCGA-GC-A3YS;BLCA-Tumor-TCGA-LT-A5Z6	11	BLCA-Tumor-TCGA-DK-A3IV;BLCA-Tumor-TCGA-DK-A3WX;BLCA-Tumor-TCGA-FD-A3SO;BLCA-Tumor-TCGA-FJ-A871;BLCA-Tumor-TCGA-G2-A3IB;BLCA-Tumor-TCGA-G2-A3IE;BLCA-Tumor-TCGA-GV-A3QH;BLCA-Tumor-TCGA-GV-A40E;BLCA-Tumor-TCGA-UY-A78L	9	-0.0636064	0.0376115	BLCA-Cisplatin
chr11|93468592|intergenic|SNORA40;TAF1D|-|Alu|both	BLCA-Tumor-TCGA-CU-A3YL;BLCA-Tumor-TCGA-DK-A1AC;BLCA-Tumor-TCGA-DK-A3WW;BLCA-Tumor-TCGA-DK-A3WY;BLCA-Tumor-TCGA-DK-A6B5;BLCA-Tumor-TCGA-E5-A2PC;BLCA-Tumor-TCGA-FD-A3B4;BLCA-Tumor-TCGA-FD-A5C1;BLCA-Tumor-TCGA-FJ-A3Z7;BLCA-Tumor-TCGA-FJ-A3Z9;BLCA-Tumor-TCGA-GC-A3YS;BLCA-Tumor-TCGA-LT-A5Z6	12	BLCA-Tumor-TCGA-BT-A20N;BLCA-Tumor-TCGA-DK-A3IV;BLCA-Tumor-TCGA-DK-A3WX;BLCA-Tumor-TCGA-FD-A3SO;BLCA-Tumor-TCGA-FJ-A871;BLCA-Tumor-TCGA-G2-A3IB;BLCA-Tumor-TCGA-G2-A3IE;BLCA-Tumor-TCGA-GV-A3QH;BLCA-Tumor-TCGA-GV-A40E;BLCA-Tumor-TCGA-UY-A78L	10	-0.28122	0.0229142	BLCA-Cisplatin
chr11|93468771|UTR3|TAF1D|-|Alu|chimp	BLCA-Tumor-TCGA-CU-A3YL;BLCA-Tumor-TCGA-DK-A1AC;BLCA-Tumor-TCGA-DK-A3WW;BLCA-Tumor-TCGA-DK-A3WY;BLCA-Tumor-TCGA-DK-A6B5;BLCA-Tumor-TCGA-E5-A2PC;BLCA-Tumor-TCGA-FD-A3B4;BLCA-Tumor-TCGA-FJ-A3Z7;BLCA-Tumor-TCGA-FJ-A3Z9;BLCA-Tumor-TCGA-GC-A3YS;BLCA-Tumor-TCGA-LT-A5Z6	11	BLCA-Tumor-TCGA-BT-A20N;BLCA-Tumor-TCGA-DK-A3IV;BLCA-Tumor-TCGA-DK-A3WX;BLCA-Tumor-TCGA-FD-A3SO;BLCA-Tumor-TCGA-FJ-A871;BLCA-Tumor-TCGA-G2-A3IB;BLCA-Tumor-TCGA-G2-A3IE;BLCA-Tumor-TCGA-GV-A3QH;BLCA-Tumor-TCGA-GV-A40E;BLCA-Tumor-TCGA-UY-A78L	10	-0.184447	0.0198946	BLCA-Cisplatin
chr12|101021253|UTR3|GAS2L3|+|Alu|no-conserve	BLCA-Tumor-TCGA-DK-A1AC;BLCA-Tumor-TCGA-DK-A6B6;BLCA-Tumor-TCGA-FD-A3B4;BLCA-Tumor-TCGA-FD-A5C1;BLCA-Tumor-TCGA-FJ-A3Z7;BLCA-Tumor-TCGA-FJ-A3Z9;BLCA-Tumor-TCGA-GC-A3YS;BLCA-Tumor-TCGA-LT-A5Z6	8	BLCA-Tumor-TCGA-DK-A3IV;BLCA-Tumor-TCGA-FJ-A871;BLCA-Tumor-TCGA-G2-A3IE;BLCA-Tumor-TCGA-GV-A3QH;BLCA-Tumor-TCGA-GV-A40E	5	-0.0912907	0.0201995	BLCA-Cisplatin
chr12|101021265|UTR3|GAS2L3|+|Alu|no-conserve	BLCA-Tumor-TCGA-DK-A1AC;BLCA-Tumor-TCGA-DK-A6B6;BLCA-Tumor-TCGA-FD-A3B4;BLCA-Tumor-TCGA-FD-A5C1;BLCA-Tumor-TCGA-FJ-A3Z7;BLCA-Tumor-TCGA-FJ-A3Z9;BLCA-Tumor-TCGA-GC-A3YS;BLCA-Tumor-TCGA-LT-A5Z6	8	BLCA-Tumor-TCGA-DK-A3IV;BLCA-Tumor-TCGA-FD-A3SO;BLCA-Tumor-TCGA-FJ-A871;BLCA-Tumor-TCGA-G2-A3IE;BLCA-Tumor-TCGA-GV-A3QH;BLCA-Tumor-TCGA-GV-A40E	6	-0.0816425	0.0365261	BLCA-Cisplatin
chr12|10270608|UTR3|CLEC7A|-|Alu|no-conserve	BLCA-Tumor-TCGA-CU-A3YL;BLCA-Tumor-TCGA-DK-A1AC;BLCA-Tumor-TCGA-DK-A3WW;BLCA-Tumor-TCGA-DK-A3WY;BLCA-Tumor-TCGA-DK-A6B5;BLCA-Tumor-TCGA-FD-A3B4;BLCA-Tumor-TCGA-FD-A43U;BLCA-Tumor-TCGA-FD-A5BS;BLCA-Tumor-TCGA-FD-A5C1;BLCA-Tumor-TCGA-GC-A3YS	10	BLCA-Tumor-TCGA-DK-A3IV;BLCA-Tumor-TCGA-DK-A3WX;BLCA-Tumor-TCGA-FD-A3SO;BLCA-Tumor-TCGA-G2-A3IB;BLCA-Tumor-TCGA-GV-A3QH;BLCA-Tumor-TCGA-GV-A40E	6	-0.0831527	0.00269507	BLCA-Cisplatin
chr12|105411202|UTR3|C12orf45|+|Alu|no-conserve	BLCA-Tumor-TCGA-CU-A3YL;BLCA-Tumor-TCGA-DK-A6B5;BLCA-Tumor-TCGA-FD-A43S;BLCA-Tumor-TCGA-FD-A43U;BLCA-Tumor-TCGA-FJ-A3Z7	5	BLCA-Tumor-TCGA-FJ-A871;BLCA-Tumor-TCGA-G2-A3IB;BLCA-Tumor-TCGA-G2-A3IE	3	-0.162797	0.0357701	BLCA-Cisplatin
chr12|110817921|intronic|ANAPC7|-|Alu|no-conserve	BLCA-Tumor-TCGA-CU-A3YL;BLCA-Tumor-TCGA-DK-A6B6;BLCA-Tumor-TCGA-FD-A3B4;BLCA-Tumor-TCGA-LT-A5Z6	4	BLCA-Tumor-TCGA-DK-A3IV;BLCA-Tumor-TCGA-DK-A3WX;BLCA-Tumor-TCGA-G2-A3IB;BLCA-Tumor-TCGA-GV-A3QH	4	-0.106029	0.0284295	BLCA-Cisplatin
chr12|110935451|intronic|VPS29|-|Alu|no-conserve	BLCA-Tumor-TCGA-DK-A6B6;BLCA-Tumor-TCGA-FJ-A3Z9;BLCA-Tumor-TCGA-LT-A5Z6	3	BLCA-Tumor-TCGA-DK-A3IV;BLCA-Tumor-TCGA-DK-A3WX;BLCA-Tumor-TCGA-G2-A3IB;BLCA-Tumor-TCGA-GV-A3QH	4	0.100505	0.049746	BLCA-Cisplatin
chr12|114255847|UTR3|RBM19|-|Alu|no-conserve	BLCA-Tumor-TCGA-CU-A3YL;BLCA-Tumor-TCGA-DK-A1AC;BLCA-Tumor-TCGA-DK-A3WY;BLCA-Tumor-TCGA-DK-A6B5;BLCA-Tumor-TCGA-DK-A6B6;BLCA-Tumor-TCGA-E5-A2PC;BLCA-Tumor-TCGA-FD-A3B4;BLCA-Tumor-TCGA-FJ-A3Z9;BLCA-Tumor-TCGA-LT-A5Z6	9	BLCA-Tumor-TCGA-DK-A3IV;BLCA-Tumor-TCGA-FJ-A871;BLCA-Tumor-TCGA-G2-A3IB;BLCA-Tumor-TCGA-G2-A3IE;BLCA-Tumor-TCGA-GV-A3QH	5	0.0643275	0.0156482	BLCA-Cisplatin
chr12|117467651|UTR3|FBXW8|+|Alu|no-conserve	BLCA-Tumor-TCGA-DK-A1AC;BLCA-Tumor-TCGA-DK-A6B5;BLCA-Tumor-TCGA-FD-A3B4;BLCA-Tumor-TCGA-LT-A5Z6	4	BLCA-Tumor-TCGA-BT-A20N;BLCA-Tumor-TCGA-DK-A3IV;BLCA-Tumor-TCGA-DK-A3WX;BLCA-Tumor-TCGA-G2-A3IE;BLCA-Tumor-TCGA-GV-A3QH	5	-0.123966	0.0150785	BLCA-Cisplatin
chr12|118575323|intronic|PEBP1|+|Alu|no-conserve	BLCA-Tumor-TCGA-DK-A1AC;BLCA-Tumor-TCGA-FJ-A3Z7;BLCA-Tumor-TCGA-FJ-A3Z9;BLCA-Tumor-TCGA-LT-A5Z6	4	BLCA-Tumor-TCGA-DK-A3IV;BLCA-Tumor-TCGA-DK-A3WX;BLCA-Tumor-TCGA-G2-A3IB;BLCA-Tumor-TCGA-G2-A3IE;BLCA-Tumor-TCGA-GV-A3QH	5	-0.323885	0.019451	BLCA-Cisplatin
chr12|118575548|intronic|PEBP1|+|Alu|no-conserve	BLCA-Tumor-TCGA-DK-A1AC;BLCA-Tumor-TCGA-DK-A6B5;BLCA-Tumor-TCGA-FJ-A3Z7;BLCA-Tumor-TCGA-FJ-A3Z9;BLCA-Tumor-TCGA-LT-A5Z6	5	BLCA-Tumor-TCGA-DK-A3WX;BLCA-Tumor-TCGA-G2-A3IE;BLCA-Tumor-TCGA-GV-A3QH;BLCA-Tumor-TCGA-GV-A40E	4	-0.330385	0.0365463	BLCA-Cisplatin
chr12|120898728|UTR3|GATC|+|Alu|no-conserve	BLCA-Tumor-TCGA-CU-A3YL;BLCA-Tumor-TCGA-DK-A1AC;BLCA-Tumor-TCGA-DK-A3WW;BLCA-Tumor-TCGA-DK-A3WY;BLCA-Tumor-TCGA-DK-A6B5;BLCA-Tumor-TCGA-DK-A6B6;BLCA-Tumor-TCGA-E5-A2PC;BLCA-Tumor-TCGA-FD-A3B4;BLCA-Tumor-TCGA-FD-A43S;BLCA-Tumor-TCGA-FD-A43U;BLCA-Tumor-TCGA-FD-A5C1;BLCA-Tumor-TCGA-FJ-A3Z7;BLCA-Tumor-TCGA-FJ-A3Z9;BLCA-Tumor-TCGA-GC-A3YS;BLCA-Tumor-TCGA-LT-A5Z6	15	BLCA-Tumor-TCGA-BT-A20N;BLCA-Tumor-TCGA-DK-A3IV;BLCA-Tumor-TCGA-DK-A3WX;BLCA-Tumor-TCGA-FD-A3SO;BLCA-Tumor-TCGA-FJ-A871;BLCA-Tumor-TCGA-G2-A3IB;BLCA-Tumor-TCGA-G2-A3IE;BLCA-Tumor-TCGA-GV-A3QH;BLCA-Tumor-TCGA-GV-A40E;BLCA-Tumor-TCGA-UY-A78L	10	-0.12663	0.0245592	BLCA-Cisplatin
chr12|122214962|UTR3|TMEM120B|+|Alu|no-conserve	BLCA-Tumor-TCGA-CU-A3YL;BLCA-Tumor-TCGA-DK-A3WW;BLCA-Tumor-TCGA-DK-A3WY;BLCA-Tumor-TCGA-FD-A3B4;BLCA-Tumor-TCGA-FD-A43S;BLCA-Tumor-TCGA-FD-A5C1	6	BLCA-Tumor-TCGA-DK-A3IV;BLCA-Tumor-TCGA-DK-A3WX;BLCA-Tumor-TCGA-FJ-A871;BLCA-Tumor-TCGA-GV-A3QH;BLCA-Tumor-TCGA-GV-A40E	5	-0.0607161	0.016591	BLCA-Cisplatin
chr12|122219246|UTR3|TMEM120B|+|Alu|no-conserve	BLCA-Tumor-TCGA-CU-A3YL;BLCA-Tumor-TCGA-DK-A1AC;BLCA-Tumor-TCGA-DK-A3WY;BLCA-Tumor-TCGA-DK-A6B5;BLCA-Tumor-TCGA-DK-A6B6;BLCA-Tumor-TCGA-FD-A3B4;BLCA-Tumor-TCGA-FD-A43S;BLCA-Tumor-TCGA-FD-A43U;BLCA-Tumor-TCGA-FD-A5C1;BLCA-Tumor-TCGA-FJ-A3Z7;BLCA-Tumor-TCGA-FJ-A3Z9;BLCA-Tumor-TCGA-GC-A3YS;BLCA-Tumor-TCGA-LT-A5Z6	13	BLCA-Tumor-TCGA-DK-A3IV;BLCA-Tumor-TCGA-DK-A3WX;BLCA-Tumor-TCGA-FJ-A871;BLCA-Tumor-TCGA-G2-A3IB;BLCA-Tumor-TCGA-G2-A3IE;BLCA-Tumor-TCGA-GV-A3QH;BLCA-Tumor-TCGA-GV-A40E	7	-0.0651801	0.00494291	BLCA-Cisplatin
chr12|133314619|intronic|ANKLE2|-|Alu|no-conserve	BLCA-Tumor-TCGA-CU-A3YL;BLCA-Tumor-TCGA-DK-A6B5;BLCA-Tumor-TCGA-FD-A3B4;BLCA-Tumor-TCGA-FJ-A3Z7;BLCA-Tumor-TCGA-GC-A3YS;BLCA-Tumor-TCGA-LT-A5Z6	6	BLCA-Tumor-TCGA-DK-A3IV;BLCA-Tumor-TCGA-DK-A3WX;BLCA-Tumor-TCGA-G2-A3IB;BLCA-Tumor-TCGA-G2-A3IE;BLCA-Tumor-TCGA-GV-A3QH	5	-0.173049	0.0168867	BLCA-Cisplatin
chr12|14652612|UTR3|ATF7IP|+|Alu|no-conserve	BLCA-Tumor-TCGA-DK-A1AC;BLCA-Tumor-TCGA-DK-A3WW;BLCA-Tumor-TCGA-DK-A3WY;BLCA-Tumor-TCGA-DK-A6B5;BLCA-Tumor-TCGA-DK-A6B6;BLCA-Tumor-TCGA-FD-A3B4;BLCA-Tumor-TCGA-GC-A3YS;BLCA-Tumor-TCGA-LT-A5Z6	8	BLCA-Tumor-TCGA-BT-A20N;BLCA-Tumor-TCGA-DK-A3IV;BLCA-Tumor-TCGA-DK-A3WX;BLCA-Tumor-TCGA-FD-A3SO;BLCA-Tumor-TCGA-GV-A3QH	5	-0.0845995	0.0228923	BLCA-Cisplatin
chr12|44181774|UTR3|IRAK4|+|Alu|no-conserve	BLCA-Tumor-TCGA-CU-A3YL;BLCA-Tumor-TCGA-DK-A1AC;BLCA-Tumor-TCGA-DK-A3WW;BLCA-Tumor-TCGA-DK-A3WY;BLCA-Tumor-TCGA-DK-A6B5;BLCA-Tumor-TCGA-DK-A6B6;BLCA-Tumor-TCGA-E5-A2PC;BLCA-Tumor-TCGA-FD-A3B4;BLCA-Tumor-TCGA-FD-A43S;BLCA-Tumor-TCGA-FD-A43U;BLCA-Tumor-TCGA-FD-A5BS;BLCA-Tumor-TCGA-FD-A5C1;BLCA-Tumor-TCGA-FJ-A3Z7;BLCA-Tumor-TCGA-FJ-A3Z9;BLCA-Tumor-TCGA-GC-A3YS;BLCA-Tumor-TCGA-LT-A5Z6	16	BLCA-Tumor-TCGA-BT-A20N;BLCA-Tumor-TCGA-BT-A20T;BLCA-Tumor-TCGA-DK-A3IV;BLCA-Tumor-TCGA-DK-A3WX;BLCA-Tumor-TCGA-FJ-A871;BLCA-Tumor-TCGA-G2-A3IB;BLCA-Tumor-TCGA-G2-A3IE;BLCA-Tumor-TCGA-GV-A3QH;BLCA-Tumor-TCGA-GV-A40E	9	-0.0835091	0.0202537	BLCA-Cisplatin
chr12|44182555|UTR3|IRAK4|+|Alu|no-conserve	BLCA-Tumor-TCGA-CU-A3YL;BLCA-Tumor-TCGA-DK-A1AC;BLCA-Tumor-TCGA-DK-A3WY;BLCA-Tumor-TCGA-DK-A6B5;BLCA-Tumor-TCGA-DK-A6B6;BLCA-Tumor-TCGA-E5-A2PC;BLCA-Tumor-TCGA-FD-A3B4;BLCA-Tumor-TCGA-FD-A43S;BLCA-Tumor-TCGA-FD-A43U;BLCA-Tumor-TCGA-FD-A5BS;BLCA-Tumor-TCGA-FJ-A3Z9;BLCA-Tumor-TCGA-GC-A3YS;BLCA-Tumor-TCGA-LT-A5Z6	13	BLCA-Tumor-TCGA-BT-A20T;BLCA-Tumor-TCGA-DK-A3IV;BLCA-Tumor-TCGA-DK-A3WX;BLCA-Tumor-TCGA-G2-A3IB;BLCA-Tumor-TCGA-G2-A3IE;BLCA-Tumor-TCGA-GV-A3QH	6	-0.0811104	0.0226514	BLCA-Cisplatin
chr12|47610930|intronic|PCED1B|+|Alu|no-conserve	BLCA-Tumor-TCGA-CU-A3YL;BLCA-Tumor-TCGA-DK-A3WY;BLCA-Tumor-TCGA-DK-A6B6;BLCA-Tumor-TCGA-E5-A2PC;BLCA-Tumor-TCGA-FD-A43S;BLCA-Tumor-TCGA-FD-A43U;BLCA-Tumor-TCGA-FD-A5BS;BLCA-Tumor-TCGA-FJ-A3Z7;BLCA-Tumor-TCGA-FJ-A3Z9	9	BLCA-Tumor-TCGA-DK-A3IV;BLCA-Tumor-TCGA-DK-A3WX;BLCA-Tumor-TCGA-G2-A3IE;BLCA-Tumor-TCGA-GV-A40E	4	-0.110461	0.036722	BLCA-Cisplatin
chr12|47610931|intronic|PCED1B|+|Alu|no-conserve	BLCA-Tumor-TCGA-CU-A3YL;BLCA-Tumor-TCGA-DK-A3WY;BLCA-Tumor-TCGA-DK-A6B6;BLCA-Tumor-TCGA-E5-A2PC;BLCA-Tumor-TCGA-FD-A43S;BLCA-Tumor-TCGA-FD-A43U;BLCA-Tumor-TCGA-FD-A5BS;BLCA-Tumor-TCGA-FJ-A3Z7;BLCA-Tumor-TCGA-FJ-A3Z9	9	BLCA-Tumor-TCGA-DK-A3IV;BLCA-Tumor-TCGA-DK-A3WX;BLCA-Tumor-TCGA-G2-A3IE;BLCA-Tumor-TCGA-GV-A40E	4	-0.339123	0.0068505	BLCA-Cisplatin
chr12|47610936|intronic|PCED1B|+|Alu|no-conserve	BLCA-Tumor-TCGA-CU-A3YL;BLCA-Tumor-TCGA-DK-A3WY;BLCA-Tumor-TCGA-DK-A6B6;BLCA-Tumor-TCGA-E5-A2PC;BLCA-Tumor-TCGA-FD-A43S;BLCA-Tumor-TCGA-FD-A43U;BLCA-Tumor-TCGA-FD-A5BS;BLCA-Tumor-TCGA-FJ-A3Z7;BLCA-Tumor-TCGA-FJ-A3Z9	9	BLCA-Tumor-TCGA-DK-A3IV;BLCA-Tumor-TCGA-DK-A3WX;BLCA-Tumor-TCGA-G2-A3IE;BLCA-Tumor-TCGA-GV-A40E	4	-0.061647	0.0137461	BLCA-Cisplatin
chr12|47610985|intronic|PCED1B|+|Alu|no-conserve	BLCA-Tumor-TCGA-DK-A3WW;BLCA-Tumor-TCGA-DK-A3WY;BLCA-Tumor-TCGA-DK-A6B6;BLCA-Tumor-TCGA-E5-A2PC;BLCA-Tumor-TCGA-FD-A43S;BLCA-Tumor-TCGA-FD-A43U;BLCA-Tumor-TCGA-FD-A5BS;BLCA-Tumor-TCGA-FJ-A3Z9	8	BLCA-Tumor-TCGA-DK-A3IV;BLCA-Tumor-TCGA-G2-A3IE;BLCA-Tumor-TCGA-GV-A40E	3	-0.220131	0.0403075	BLCA-Cisplatin
chr12|47611622|intronic|PCED1B|+|Alu|no-conserve	BLCA-Tumor-TCGA-CU-A3YL;BLCA-Tumor-TCGA-DK-A3WY;BLCA-Tumor-TCGA-FD-A43S;BLCA-Tumor-TCGA-FD-A43U;BLCA-Tumor-TCGA-FD-A5BS;BLCA-Tumor-TCGA-FD-A5C1;BLCA-Tumor-TCGA-FJ-A3Z9	7	BLCA-Tumor-TCGA-DK-A3IV;BLCA-Tumor-TCGA-DK-A3WX;BLCA-Tumor-TCGA-G2-A3IE	3	-0.0663062	0.0449281	BLCA-Cisplatin
chr12|47611640|intronic|PCED1B|+|Alu|no-conserve	BLCA-Tumor-TCGA-CU-A3YL;BLCA-Tumor-TCGA-DK-A3WY;BLCA-Tumor-TCGA-DK-A6B6;BLCA-Tumor-TCGA-FD-A43S;BLCA-Tumor-TCGA-FD-A43U;BLCA-Tumor-TCGA-FD-A5BS;BLCA-Tumor-TCGA-FJ-A3Z7;BLCA-Tumor-TCGA-FJ-A3Z9	8	BLCA-Tumor-TCGA-DK-A3IV;BLCA-Tumor-TCGA-DK-A3WX;BLCA-Tumor-TCGA-G2-A3IE;BLCA-Tumor-TCGA-GV-A40E	4	-0.22339	0.0463866	BLCA-Cisplatin
chr12|53690931|intronic|PFDN5|+|no-repetitive|chimp	BLCA-Tumor-TCGA-CU-A3YL;BLCA-Tumor-TCGA-DK-A1AC;BLCA-Tumor-TCGA-FJ-A3Z7;BLCA-Tumor-TCGA-FJ-A3Z9;BLCA-Tumor-TCGA-LT-A5Z6	5	BLCA-Tumor-TCGA-DK-A3IV;BLCA-Tumor-TCGA-DK-A3WX;BLCA-Tumor-TCGA-FJ-A871;BLCA-Tumor-TCGA-G2-A3IE;BLCA-Tumor-TCGA-GV-A3QH;BLCA-Tumor-TCGA-GV-A40E	6	-0.2201	0.0266765	BLCA-Cisplatin
chr12|53691082|intronic|PFDN5|+|Alu|both	BLCA-Tumor-TCGA-CU-A3YL;BLCA-Tumor-TCGA-DK-A1AC;BLCA-Tumor-TCGA-DK-A6B5;BLCA-Tumor-TCGA-DK-A6B6;BLCA-Tumor-TCGA-FD-A43S;BLCA-Tumor-TCGA-FD-A43U;BLCA-Tumor-TCGA-FJ-A3Z7;BLCA-Tumor-TCGA-FJ-A3Z9;BLCA-Tumor-TCGA-GC-A3YS;BLCA-Tumor-TCGA-LT-A5Z6	10	BLCA-Tumor-TCGA-DK-A3IV;BLCA-Tumor-TCGA-DK-A3WX;BLCA-Tumor-TCGA-FJ-A871;BLCA-Tumor-TCGA-G2-A3IB;BLCA-Tumor-TCGA-G2-A3IE;BLCA-Tumor-TCGA-GV-A3QH;BLCA-Tumor-TCGA-GV-A40E	7	-0.0754144	0.0176393	BLCA-Cisplatin
chr12|53691145|intronic|PFDN5|+|Alu|chimp	BLCA-Tumor-TCGA-CU-A3YL;BLCA-Tumor-TCGA-DK-A1AC;BLCA-Tumor-TCGA-DK-A3WY;BLCA-Tumor-TCGA-DK-A6B5;BLCA-Tumor-TCGA-DK-A6B6;BLCA-Tumor-TCGA-E5-A2PC;BLCA-Tumor-TCGA-FD-A43S;BLCA-Tumor-TCGA-FJ-A3Z7;BLCA-Tumor-TCGA-FJ-A3Z9;BLCA-Tumor-TCGA-LT-A5Z6	10	BLCA-Tumor-TCGA-BT-A20N;BLCA-Tumor-TCGA-DK-A3IV;BLCA-Tumor-TCGA-DK-A3WX;BLCA-Tumor-TCGA-FJ-A871;BLCA-Tumor-TCGA-G2-A3IE;BLCA-Tumor-TCGA-GV-A3QH;BLCA-Tumor-TCGA-GV-A40E	7	-0.105356	0.00987153	BLCA-Cisplatin
chr12|54059874|intronic|ATP5MC2|-|Alu|no-conserve	BLCA-Tumor-TCGA-CU-A3YL;BLCA-Tumor-TCGA-DK-A1AC;BLCA-Tumor-TCGA-DK-A6B5;BLCA-Tumor-TCGA-FJ-A3Z9;BLCA-Tumor-TCGA-GC-A3YS;BLCA-Tumor-TCGA-LT-A5Z6	6	BLCA-Tumor-TCGA-DK-A3IV;BLCA-Tumor-TCGA-FJ-A871;BLCA-Tumor-TCGA-G2-A3IE	3	-0.186435	0.0256011	BLCA-Cisplatin
chr12|54060498|exonic|ATP5MC2|-|Alu|no-conserve	BLCA-Tumor-TCGA-CU-A3YL;BLCA-Tumor-TCGA-DK-A1AC;BLCA-Tumor-TCGA-DK-A3WW;BLCA-Tumor-TCGA-DK-A6B5;BLCA-Tumor-TCGA-E5-A2PC;BLCA-Tumor-TCGA-FD-A43U;BLCA-Tumor-TCGA-FJ-A3Z7;BLCA-Tumor-TCGA-FJ-A3Z9;BLCA-Tumor-TCGA-GC-A3YS	9	BLCA-Tumor-TCGA-BT-A20N;BLCA-Tumor-TCGA-DK-A3IV;BLCA-Tumor-TCGA-FJ-A871;BLCA-Tumor-TCGA-G2-A3IE;BLCA-Tumor-TCGA-GV-A3QH;BLCA-Tumor-TCGA-UY-A78L	6	-0.0922714	0.0242027	BLCA-Cisplatin
chr12|56708093|intronic|CNPY2|-|Alu|no-conserve	BLCA-Tumor-TCGA-CU-A3YL;BLCA-Tumor-TCGA-DK-A1AC;BLCA-Tumor-TCGA-FJ-A3Z7	3	BLCA-Tumor-TCGA-DK-A3IV;BLCA-Tumor-TCGA-DK-A3WX;BLCA-Tumor-TCGA-G2-A3IE;BLCA-Tumor-TCGA-GV-A3QH	4	-0.19816	0.0435966	BLCA-Cisplatin
chr12|57124480|intergenic|PRIM1|-|Alu|no-conserve	BLCA-Tumor-TCGA-DK-A1AC;BLCA-Tumor-TCGA-DK-A6B5;BLCA-Tumor-TCGA-E5-A2PC;BLCA-Tumor-TCGA-FD-A3B4;BLCA-Tumor-TCGA-FD-A43S;BLCA-Tumor-TCGA-FD-A43U;BLCA-Tumor-TCGA-FD-A5C1;BLCA-Tumor-TCGA-GC-A3YS	8	BLCA-Tumor-TCGA-BT-A20N;BLCA-Tumor-TCGA-DK-A3IV;BLCA-Tumor-TCGA-DK-A3WX;BLCA-Tumor-TCGA-FJ-A871;BLCA-Tumor-TCGA-GV-A3QH	5	-0.0736789	0.0335446	BLCA-Cisplatin
chr12|57125135|intergenic|PRIM1|-|Alu|no-conserve	BLCA-Tumor-TCGA-CU-A3YL;BLCA-Tumor-TCGA-DK-A1AC;BLCA-Tumor-TCGA-DK-A3WW;BLCA-Tumor-TCGA-DK-A6B5;BLCA-Tumor-TCGA-DK-A6B6;BLCA-Tumor-TCGA-E5-A2PC;BLCA-Tumor-TCGA-FD-A3B4;BLCA-Tumor-TCGA-FD-A43U;BLCA-Tumor-TCGA-FD-A5BS;BLCA-Tumor-TCGA-FD-A5C1;BLCA-Tumor-TCGA-GC-A3YS;BLCA-Tumor-TCGA-LT-A5Z6	12	BLCA-Tumor-TCGA-BT-A20N;BLCA-Tumor-TCGA-DK-A3IV;BLCA-Tumor-TCGA-DK-A3WX;BLCA-Tumor-TCGA-FD-A3SO;BLCA-Tumor-TCGA-FJ-A871;BLCA-Tumor-TCGA-G2-A3IB;BLCA-Tumor-TCGA-GV-A3QH;BLCA-Tumor-TCGA-GV-A40E;BLCA-Tumor-TCGA-UY-A78L	9	-0.140955	0.00613405	BLCA-Cisplatin
chr12|57125270|intergenic|PRIM1|-|Alu|no-conserve	BLCA-Tumor-TCGA-DK-A1AC;BLCA-Tumor-TCGA-E5-A2PC;BLCA-Tumor-TCGA-FD-A3B4;BLCA-Tumor-TCGA-FD-A5C1;BLCA-Tumor-TCGA-GC-A3YS;BLCA-Tumor-TCGA-LT-A5Z6	6	BLCA-Tumor-TCGA-BT-A20N;BLCA-Tumor-TCGA-DK-A3IV;BLCA-Tumor-TCGA-DK-A3WX;BLCA-Tumor-TCGA-FJ-A871;BLCA-Tumor-TCGA-G2-A3IB;BLCA-Tumor-TCGA-G2-A3IE;BLCA-Tumor-TCGA-GV-A3QH;BLCA-Tumor-TCGA-GV-A40E	8	-0.156744	0.00659924	BLCA-Cisplatin
chr12|62724632|intronic|USP15|+|Alu|no-conserve	BLCA-Tumor-TCGA-CU-A3YL;BLCA-Tumor-TCGA-DK-A3WY;BLCA-Tumor-TCGA-E5-A2PC;BLCA-Tumor-TCGA-FD-A43S;BLCA-Tumor-TCGA-FD-A43U	5	BLCA-Tumor-TCGA-DK-A3WX;BLCA-Tumor-TCGA-G2-A3IB;BLCA-Tumor-TCGA-G2-A3IE	3	-0.15716	0.0324733	BLCA-Cisplatin
chr12|64842759|UTR3|XPOT|+|Alu|no-conserve	BLCA-Tumor-TCGA-DK-A1AC;BLCA-Tumor-TCGA-DK-A6B5;BLCA-Tumor-TCGA-FD-A3B4	3	BLCA-Tumor-TCGA-DK-A3IV;BLCA-Tumor-TCGA-DK-A3WX;BLCA-Tumor-TCGA-FJ-A871;BLCA-Tumor-TCGA-G2-A3IB;BLCA-Tumor-TCGA-G2-A3IE;BLCA-Tumor-TCGA-GV-A3QH	6	-0.255863	0.0212918	BLCA-Cisplatin
chr12|6994716|ncRNA|DSTNP2|+|Alu|no-conserve	BLCA-Tumor-TCGA-CU-A3YL;BLCA-Tumor-TCGA-DK-A3WW;BLCA-Tumor-TCGA-DK-A3WY;BLCA-Tumor-TCGA-DK-A6B5;BLCA-Tumor-TCGA-E5-A2PC;BLCA-Tumor-TCGA-FD-A3B4;BLCA-Tumor-TCGA-FD-A43S;BLCA-Tumor-TCGA-FD-A43U;BLCA-Tumor-TCGA-FD-A5BS;BLCA-Tumor-TCGA-FD-A5C1;BLCA-Tumor-TCGA-FJ-A3Z9;BLCA-Tumor-TCGA-GC-A3YS	12	BLCA-Tumor-TCGA-DK-A3IV;BLCA-Tumor-TCGA-DK-A3WX;BLCA-Tumor-TCGA-FD-A3SO;BLCA-Tumor-TCGA-FJ-A871;BLCA-Tumor-TCGA-G2-A3IE;BLCA-Tumor-TCGA-GV-A40E;BLCA-Tumor-TCGA-UY-A78L	7	-0.136243	0.0111587	BLCA-Cisplatin
chr12|7057980|intronic|PTPN6|+|Alu|no-conserve	BLCA-Tumor-TCGA-CU-A3YL;BLCA-Tumor-TCGA-DK-A6B6;BLCA-Tumor-TCGA-E5-A2PC;BLCA-Tumor-TCGA-FD-A43S;BLCA-Tumor-TCGA-FJ-A3Z7;BLCA-Tumor-TCGA-LT-A5Z6	6	BLCA-Tumor-TCGA-DK-A3IV;BLCA-Tumor-TCGA-DK-A3WX;BLCA-Tumor-TCGA-G2-A3IE;BLCA-Tumor-TCGA-GV-A3QH;BLCA-Tumor-TCGA-GV-A40E	5	-0.0909722	0.0445506	BLCA-Cisplatin
chr12|72096221|UTR3|TMEM19|+|Alu|both	BLCA-Tumor-TCGA-DK-A1AC;BLCA-Tumor-TCGA-DK-A3WY;BLCA-Tumor-TCGA-DK-A6B5;BLCA-Tumor-TCGA-DK-A6B6;BLCA-Tumor-TCGA-E5-A2PC;BLCA-Tumor-TCGA-FD-A3B4;BLCA-Tumor-TCGA-FD-A43U;BLCA-Tumor-TCGA-GC-A3YS;BLCA-Tumor-TCGA-LT-A5Z6	9	BLCA-Tumor-TCGA-BT-A20N;BLCA-Tumor-TCGA-DK-A3IV;BLCA-Tumor-TCGA-DK-A3WX;BLCA-Tumor-TCGA-FJ-A871;BLCA-Tumor-TCGA-G2-A3IE	5	-0.210228	0.0450261	BLCA-Cisplatin
chr12|72096225|UTR3|TMEM19|+|Alu|both	BLCA-Tumor-TCGA-DK-A1AC;BLCA-Tumor-TCGA-DK-A3WY;BLCA-Tumor-TCGA-DK-A6B5;BLCA-Tumor-TCGA-DK-A6B6;BLCA-Tumor-TCGA-E5-A2PC;BLCA-Tumor-TCGA-FD-A3B4;BLCA-Tumor-TCGA-FD-A43U;BLCA-Tumor-TCGA-GC-A3YS	8	BLCA-Tumor-TCGA-BT-A20N;BLCA-Tumor-TCGA-DK-A3IV;BLCA-Tumor-TCGA-DK-A3WX;BLCA-Tumor-TCGA-G2-A3IE	4	-0.0549469	0.0274165	BLCA-Cisplatin
chr12|72096318|UTR3|TMEM19|+|Alu|both	BLCA-Tumor-TCGA-DK-A1AC;BLCA-Tumor-TCGA-DK-A3WY;BLCA-Tumor-TCGA-DK-A6B5;BLCA-Tumor-TCGA-DK-A6B6;BLCA-Tumor-TCGA-E5-A2PC;BLCA-Tumor-TCGA-FD-A3B4;BLCA-Tumor-TCGA-FD-A43S;BLCA-Tumor-TCGA-LT-A5Z6	8	BLCA-Tumor-TCGA-BT-A20N;BLCA-Tumor-TCGA-DK-A3IV;BLCA-Tumor-TCGA-DK-A3WX;BLCA-Tumor-TCGA-G2-A3IB;BLCA-Tumor-TCGA-G2-A3IE;BLCA-Tumor-TCGA-UY-A78L	6	-0.167801	0.0367373	BLCA-Cisplatin
chr12|72096846|UTR3|TMEM19|+|Alu|both	BLCA-Tumor-TCGA-CU-A3YL;BLCA-Tumor-TCGA-DK-A1AC;BLCA-Tumor-TCGA-DK-A3WY;BLCA-Tumor-TCGA-DK-A6B5;BLCA-Tumor-TCGA-DK-A6B6;BLCA-Tumor-TCGA-E5-A2PC;BLCA-Tumor-TCGA-FD-A3B4;BLCA-Tumor-TCGA-FD-A43S;BLCA-Tumor-TCGA-FD-A43U;BLCA-Tumor-TCGA-FD-A5BS;BLCA-Tumor-TCGA-FJ-A3Z7;BLCA-Tumor-TCGA-FJ-A3Z9;BLCA-Tumor-TCGA-GC-A3YS;BLCA-Tumor-TCGA-LT-A5Z6	14	BLCA-Tumor-TCGA-BT-A20N;BLCA-Tumor-TCGA-BT-A20T;BLCA-Tumor-TCGA-DK-A3IV;BLCA-Tumor-TCGA-DK-A3WX;BLCA-Tumor-TCGA-FJ-A871;BLCA-Tumor-TCGA-G2-A3IB;BLCA-Tumor-TCGA-G2-A3IE;BLCA-Tumor-TCGA-GV-A3QH	8	-0.072953	0.00839108	BLCA-Cisplatin
chr12|72096863|UTR3|TMEM19|+|Alu|no-conserve	BLCA-Tumor-TCGA-CU-A3YL;BLCA-Tumor-TCGA-DK-A1AC;BLCA-Tumor-TCGA-DK-A3WY;BLCA-Tumor-TCGA-DK-A6B5;BLCA-Tumor-TCGA-DK-A6B6;BLCA-Tumor-TCGA-E5-A2PC;BLCA-Tumor-TCGA-FD-A3B4;BLCA-Tumor-TCGA-FD-A43S;BLCA-Tumor-TCGA-FD-A43U;BLCA-Tumor-TCGA-FD-A5BS;BLCA-Tumor-TCGA-FJ-A3Z7;BLCA-Tumor-TCGA-FJ-A3Z9;BLCA-Tumor-TCGA-GC-A3YS;BLCA-Tumor-TCGA-LT-A5Z6	14	BLCA-Tumor-TCGA-BT-A20N;BLCA-Tumor-TCGA-DK-A3IV;BLCA-Tumor-TCGA-DK-A3WX;BLCA-Tumor-TCGA-FJ-A871;BLCA-Tumor-TCGA-G2-A3IE	5	-0.159972	0.0292231	BLCA-Cisplatin
chr12|7250106|intronic|C1RL|-|Alu|no-conserve	BLCA-Tumor-TCGA-CU-A3YL;BLCA-Tumor-TCGA-E5-A2PC;BLCA-Tumor-TCGA-FD-A3B4;BLCA-Tumor-TCGA-FJ-A3Z9	4	BLCA-Tumor-TCGA-DK-A3WX;BLCA-Tumor-TCGA-G2-A3IE;BLCA-Tumor-TCGA-GV-A3QH	3	0.0977124	0.0319112	BLCA-Cisplatin
chr12|79990921|intronic|PAWR|-|Alu|no-conserve	BLCA-Tumor-TCGA-CU-A3YL;BLCA-Tumor-TCGA-DK-A1AC;BLCA-Tumor-TCGA-DK-A3WY	3	BLCA-Tumor-TCGA-DK-A3IV;BLCA-Tumor-TCGA-DK-A3WX;BLCA-Tumor-TCGA-G2-A3IB;BLCA-Tumor-TCGA-GV-A3QH	4	0.0714286	0.0435966	BLCA-Cisplatin
chr12|79991071|intronic|PAWR|-|Alu|no-conserve	BLCA-Tumor-TCGA-DK-A1AC;BLCA-Tumor-TCGA-DK-A6B5;BLCA-Tumor-TCGA-FJ-A3Z9;BLCA-Tumor-TCGA-LT-A5Z6	4	BLCA-Tumor-TCGA-DK-A3IV;BLCA-Tumor-TCGA-G2-A3IB;BLCA-Tumor-TCGA-GV-A3QH	3	0.128952	0.049746	BLCA-Cisplatin
chr12|95471886|UTR3|FGD6|-|Alu|both	BLCA-Tumor-TCGA-CU-A3YL;BLCA-Tumor-TCGA-DK-A1AC;BLCA-Tumor-TCGA-DK-A3WW;BLCA-Tumor-TCGA-DK-A3WY;BLCA-Tumor-TCGA-DK-A6B5;BLCA-Tumor-TCGA-E5-A2PC;BLCA-Tumor-TCGA-FD-A3B4;BLCA-Tumor-TCGA-FD-A5C1;BLCA-Tumor-TCGA-FJ-A3Z7;BLCA-Tumor-TCGA-GC-A3YS	10	BLCA-Tumor-TCGA-BT-A20N;BLCA-Tumor-TCGA-BT-A20T;BLCA-Tumor-TCGA-DK-A3IV;BLCA-Tumor-TCGA-DK-A3WX;BLCA-Tumor-TCGA-FD-A3SO;BLCA-Tumor-TCGA-G2-A3IB;BLCA-Tumor-TCGA-G2-A3IE;BLCA-Tumor-TCGA-GV-A3QH;BLCA-Tumor-TCGA-GV-A40E;BLCA-Tumor-TCGA-UY-A78L	10	-0.0593751	0.0153461	BLCA-Cisplatin
chr12|98942690|UTR3|TMPO|+|Alu|no-conserve	BLCA-Tumor-TCGA-CU-A3YL;BLCA-Tumor-TCGA-DK-A1AC;BLCA-Tumor-TCGA-DK-A3WW;BLCA-Tumor-TCGA-DK-A3WY;BLCA-Tumor-TCGA-DK-A6B5;BLCA-Tumor-TCGA-DK-A6B6;BLCA-Tumor-TCGA-E5-A2PC;BLCA-Tumor-TCGA-FD-A3B4;BLCA-Tumor-TCGA-FD-A43S;BLCA-Tumor-TCGA-FD-A5C1;BLCA-Tumor-TCGA-FJ-A3Z7;BLCA-Tumor-TCGA-FJ-A3Z9;BLCA-Tumor-TCGA-GC-A3YS;BLCA-Tumor-TCGA-LT-A5Z6	14	BLCA-Tumor-TCGA-BT-A20N;BLCA-Tumor-TCGA-BT-A20T;BLCA-Tumor-TCGA-DK-A3IV;BLCA-Tumor-TCGA-DK-A3WX;BLCA-Tumor-TCGA-FD-A3SO;BLCA-Tumor-TCGA-FJ-A871;BLCA-Tumor-TCGA-G2-A3IB;BLCA-Tumor-TCGA-G2-A3IE;BLCA-Tumor-TCGA-GV-A3QH;BLCA-Tumor-TCGA-GV-A40E;BLCA-Tumor-TCGA-UY-A78L	11	-0.0671393	0.0285085	BLCA-Cisplatin
chr12|98942698|UTR3|TMPO|+|Alu|no-conserve	BLCA-Tumor-TCGA-CU-A3YL;BLCA-Tumor-TCGA-DK-A1AC;BLCA-Tumor-TCGA-DK-A3WW;BLCA-Tumor-TCGA-DK-A3WY;BLCA-Tumor-TCGA-DK-A6B5;BLCA-Tumor-TCGA-DK-A6B6;BLCA-Tumor-TCGA-E5-A2PC;BLCA-Tumor-TCGA-FD-A3B4;BLCA-Tumor-TCGA-FD-A43S;BLCA-Tumor-TCGA-FD-A5C1;BLCA-Tumor-TCGA-FJ-A3Z9;BLCA-Tumor-TCGA-GC-A3YS;BLCA-Tumor-TCGA-LT-A5Z6	13	BLCA-Tumor-TCGA-BT-A20N;BLCA-Tumor-TCGA-BT-A20T;BLCA-Tumor-TCGA-DK-A3IV;BLCA-Tumor-TCGA-DK-A3WX;BLCA-Tumor-TCGA-FD-A3SO;BLCA-Tumor-TCGA-FJ-A871;BLCA-Tumor-TCGA-G2-A3IB;BLCA-Tumor-TCGA-G2-A3IE;BLCA-Tumor-TCGA-GV-A3QH;BLCA-Tumor-TCGA-GV-A40E;BLCA-Tumor-TCGA-UY-A78L	11	-0.0749955	0.0256783	BLCA-Cisplatin
chr12|98990676|intronic|SLC25A3|+|Alu|no-conserve	BLCA-Tumor-TCGA-CU-A3YL;BLCA-Tumor-TCGA-DK-A1AC;BLCA-Tumor-TCGA-DK-A6B5;BLCA-Tumor-TCGA-FD-A3B4;BLCA-Tumor-TCGA-FD-A5C1;BLCA-Tumor-TCGA-FJ-A3Z7;BLCA-Tumor-TCGA-FJ-A3Z9	7	BLCA-Tumor-TCGA-DK-A3IV;BLCA-Tumor-TCGA-DK-A3WX;BLCA-Tumor-TCGA-G2-A3IB;BLCA-Tumor-TCGA-G2-A3IE;BLCA-Tumor-TCGA-GV-A3QH	5	-0.331195	0.0229904	BLCA-Cisplatin
chr12|98991296|intronic|SLC25A3|+|Alu|no-conserve	BLCA-Tumor-TCGA-CU-A3YL;BLCA-Tumor-TCGA-DK-A1AC;BLCA-Tumor-TCGA-DK-A3WW;BLCA-Tumor-TCGA-DK-A3WY;BLCA-Tumor-TCGA-DK-A6B5;BLCA-Tumor-TCGA-FJ-A3Z7;BLCA-Tumor-TCGA-FJ-A3Z9	7	BLCA-Tumor-TCGA-DK-A3WX;BLCA-Tumor-TCGA-G2-A3IB;BLCA-Tumor-TCGA-G2-A3IE;BLCA-Tumor-TCGA-GV-A3QH	4	-0.166201	0.04522	BLCA-Cisplatin
chr12|98991331|intronic|SLC25A3|+|Alu|no-conserve	BLCA-Tumor-TCGA-CU-A3YL;BLCA-Tumor-TCGA-DK-A1AC;BLCA-Tumor-TCGA-DK-A6B5;BLCA-Tumor-TCGA-FD-A43S;BLCA-Tumor-TCGA-FJ-A3Z7;BLCA-Tumor-TCGA-FJ-A3Z9;BLCA-Tumor-TCGA-LT-A5Z6	7	BLCA-Tumor-TCGA-DK-A3IV;BLCA-Tumor-TCGA-DK-A3WX;BLCA-Tumor-TCGA-G2-A3IB;BLCA-Tumor-TCGA-G2-A3IE;BLCA-Tumor-TCGA-GV-A3QH;BLCA-Tumor-TCGA-GV-A40E	6	-0.158412	0.0268091	BLCA-Cisplatin
chr12|98991367|intronic|SLC25A3|+|Alu|no-conserve	BLCA-Tumor-TCGA-CU-A3YL;BLCA-Tumor-TCGA-DK-A1AC;BLCA-Tumor-TCGA-DK-A6B5;BLCA-Tumor-TCGA-FD-A3B4;BLCA-Tumor-TCGA-FJ-A3Z7;BLCA-Tumor-TCGA-FJ-A3Z9;BLCA-Tumor-TCGA-LT-A5Z6	7	BLCA-Tumor-TCGA-DK-A3IV;BLCA-Tumor-TCGA-DK-A3WX;BLCA-Tumor-TCGA-G2-A3IB;BLCA-Tumor-TCGA-G2-A3IE;BLCA-Tumor-TCGA-GV-A3QH;BLCA-Tumor-TCGA-GV-A40E	6	-0.0610244	0.0181868	BLCA-Cisplatin
chr12|98991368|intronic|SLC25A3|+|Alu|no-conserve	BLCA-Tumor-TCGA-CU-A3YL;BLCA-Tumor-TCGA-DK-A1AC;BLCA-Tumor-TCGA-DK-A6B5;BLCA-Tumor-TCGA-E5-A2PC;BLCA-Tumor-TCGA-FD-A3B4;BLCA-Tumor-TCGA-FJ-A3Z7;BLCA-Tumor-TCGA-FJ-A3Z9;BLCA-Tumor-TCGA-LT-A5Z6	8	BLCA-Tumor-TCGA-DK-A3IV;BLCA-Tumor-TCGA-DK-A3WX;BLCA-Tumor-TCGA-G2-A3IB;BLCA-Tumor-TCGA-G2-A3IE;BLCA-Tumor-TCGA-GV-A3QH;BLCA-Tumor-TCGA-GV-A40E	6	-0.112348	0.0435946	BLCA-Cisplatin
chr12|98991454|intronic|SLC25A3|+|Alu|no-conserve	BLCA-Tumor-TCGA-CU-A3YL;BLCA-Tumor-TCGA-DK-A1AC;BLCA-Tumor-TCGA-FJ-A3Z9;BLCA-Tumor-TCGA-LT-A5Z6	4	BLCA-Tumor-TCGA-DK-A3WX;BLCA-Tumor-TCGA-G2-A3IB;BLCA-Tumor-TCGA-G2-A3IE;BLCA-Tumor-TCGA-GV-A3QH;BLCA-Tumor-TCGA-GV-A40E	5	-0.273437	0.019451	BLCA-Cisplatin
chr13|111547764|intronic|ANKRD10|-|Alu|no-conserve	BLCA-Tumor-TCGA-CU-A3YL;BLCA-Tumor-TCGA-DK-A1AC;BLCA-Tumor-TCGA-DK-A3WW;BLCA-Tumor-TCGA-DK-A3WY;BLCA-Tumor-TCGA-DK-A6B5;BLCA-Tumor-TCGA-DK-A6B6;BLCA-Tumor-TCGA-E5-A2PC;BLCA-Tumor-TCGA-FD-A3B4;BLCA-Tumor-TCGA-FJ-A3Z7;BLCA-Tumor-TCGA-FJ-A3Z9;BLCA-Tumor-TCGA-LT-A5Z6	11	BLCA-Tumor-TCGA-DK-A3IV;BLCA-Tumor-TCGA-DK-A3WX;BLCA-Tumor-TCGA-FD-A3SO;BLCA-Tumor-TCGA-G2-A3IE;BLCA-Tumor-TCGA-GV-A3QH;BLCA-Tumor-TCGA-GV-A40E	6	-0.133881	0.0337009	BLCA-Cisplatin
chr13|111551034|intronic|ANKRD10|-|Alu|no-conserve	BLCA-Tumor-TCGA-CU-A3YL;BLCA-Tumor-TCGA-DK-A1AC;BLCA-Tumor-TCGA-DK-A3WW;BLCA-Tumor-TCGA-DK-A3WY;BLCA-Tumor-TCGA-DK-A6B5;BLCA-Tumor-TCGA-DK-A6B6;BLCA-Tumor-TCGA-E5-A2PC;BLCA-Tumor-TCGA-FD-A3B4;BLCA-Tumor-TCGA-FD-A43S;BLCA-Tumor-TCGA-FD-A43U;BLCA-Tumor-TCGA-FD-A5BS;BLCA-Tumor-TCGA-FJ-A3Z7;BLCA-Tumor-TCGA-FJ-A3Z9;BLCA-Tumor-TCGA-GC-A3YS;BLCA-Tumor-TCGA-LT-A5Z6	15	BLCA-Tumor-TCGA-BT-A20T;BLCA-Tumor-TCGA-DK-A3IV;BLCA-Tumor-TCGA-DK-A3WX;BLCA-Tumor-TCGA-FD-A3SO;BLCA-Tumor-TCGA-G2-A3IB;BLCA-Tumor-TCGA-G2-A3IE;BLCA-Tumor-TCGA-GV-A3QH;BLCA-Tumor-TCGA-GV-A40E;BLCA-Tumor-TCGA-UY-A78L	9	-0.0682964	0.0490487	BLCA-Cisplatin
chr13|111551323|intronic|ANKRD10|-|Alu|no-conserve	BLCA-Tumor-TCGA-CU-A3YL;BLCA-Tumor-TCGA-E5-A2PC;BLCA-Tumor-TCGA-FD-A43S;BLCA-Tumor-TCGA-FJ-A3Z7;BLCA-Tumor-TCGA-LT-A5Z6	5	BLCA-Tumor-TCGA-DK-A3IV;BLCA-Tumor-TCGA-G2-A3IE;BLCA-Tumor-TCGA-GV-A3QH	3	-0.221443	0.0368884	BLCA-Cisplatin
chr13|20247029|UTR3|MPHOSPH8|+|Alu|no-conserve	BLCA-Tumor-TCGA-CU-A3YL;BLCA-Tumor-TCGA-DK-A1AC;BLCA-Tumor-TCGA-DK-A3WW;BLCA-Tumor-TCGA-DK-A3WY;BLCA-Tumor-TCGA-DK-A6B5;BLCA-Tumor-TCGA-DK-A6B6;BLCA-Tumor-TCGA-E5-A2PC;BLCA-Tumor-TCGA-FD-A3B4;BLCA-Tumor-TCGA-FD-A43S;BLCA-Tumor-TCGA-FD-A43U;BLCA-Tumor-TCGA-FD-A5BS;BLCA-Tumor-TCGA-FD-A5C1;BLCA-Tumor-TCGA-FJ-A3Z7;BLCA-Tumor-TCGA-FJ-A3Z9;BLCA-Tumor-TCGA-GC-A3YS;BLCA-Tumor-TCGA-LT-A5Z6	16	BLCA-Tumor-TCGA-BT-A20N;BLCA-Tumor-TCGA-BT-A20T;BLCA-Tumor-TCGA-DK-A3IV;BLCA-Tumor-TCGA-DK-A3WX;BLCA-Tumor-TCGA-FD-A3SO;BLCA-Tumor-TCGA-FJ-A871;BLCA-Tumor-TCGA-G2-A3IB;BLCA-Tumor-TCGA-G2-A3IE;BLCA-Tumor-TCGA-GV-A3QH;BLCA-Tumor-TCGA-GV-A40E;BLCA-Tumor-TCGA-UY-A78L	11	-0.0594393	0.0280981	BLCA-Cisplatin
chr13|21948577|ncRNA|MIPEPP3|-|Alu|no-conserve	BLCA-Tumor-TCGA-CU-A3YL;BLCA-Tumor-TCGA-DK-A1AC;BLCA-Tumor-TCGA-DK-A3WW;BLCA-Tumor-TCGA-DK-A3WY;BLCA-Tumor-TCGA-DK-A6B5;BLCA-Tumor-TCGA-DK-A6B6;BLCA-Tumor-TCGA-E5-A2PC;BLCA-Tumor-TCGA-FD-A3B4;BLCA-Tumor-TCGA-FD-A43S;BLCA-Tumor-TCGA-FD-A5BS;BLCA-Tumor-TCGA-FJ-A3Z7;BLCA-Tumor-TCGA-FJ-A3Z9;BLCA-Tumor-TCGA-GC-A3YS;BLCA-Tumor-TCGA-LT-A5Z6	14	BLCA-Tumor-TCGA-BT-A20N;BLCA-Tumor-TCGA-BT-A20T;BLCA-Tumor-TCGA-DK-A3IV;BLCA-Tumor-TCGA-DK-A3WX;BLCA-Tumor-TCGA-FD-A3SO;BLCA-Tumor-TCGA-FJ-A871;BLCA-Tumor-TCGA-G2-A3IB;BLCA-Tumor-TCGA-G2-A3IE;BLCA-Tumor-TCGA-GV-A3QH;BLCA-Tumor-TCGA-GV-A40E;BLCA-Tumor-TCGA-UY-A78L	11	-0.147219	0.0456962	BLCA-Cisplatin
chr13|28227645|intronic|POLR1D|+|no-repetitive|no-conserve	BLCA-Tumor-TCGA-DK-A1AC;BLCA-Tumor-TCGA-E5-A2PC;BLCA-Tumor-TCGA-FD-A3B4;BLCA-Tumor-TCGA-FJ-A3Z7;BLCA-Tumor-TCGA-LT-A5Z6	5	BLCA-Tumor-TCGA-DK-A3IV;BLCA-Tumor-TCGA-G2-A3IE;BLCA-Tumor-TCGA-GV-A3QH	3	-0.371379	0.0368884	BLCA-Cisplatin
chr13|33095947|intronic|N4BP2L2|-|Alu|no-conserve	BLCA-Tumor-TCGA-CU-A3YL;BLCA-Tumor-TCGA-DK-A1AC;BLCA-Tumor-TCGA-DK-A3WY;BLCA-Tumor-TCGA-DK-A6B5;BLCA-Tumor-TCGA-DK-A6B6;BLCA-Tumor-TCGA-E5-A2PC;BLCA-Tumor-TCGA-FD-A3B4;BLCA-Tumor-TCGA-FD-A43S;BLCA-Tumor-TCGA-FD-A43U;BLCA-Tumor-TCGA-FJ-A3Z7;BLCA-Tumor-TCGA-FJ-A3Z9;BLCA-Tumor-TCGA-GC-A3YS;BLCA-Tumor-TCGA-LT-A5Z6	13	BLCA-Tumor-TCGA-DK-A3IV;BLCA-Tumor-TCGA-DK-A3WX;BLCA-Tumor-TCGA-FD-A3SO;BLCA-Tumor-TCGA-FJ-A871;BLCA-Tumor-TCGA-G2-A3IB;BLCA-Tumor-TCGA-G2-A3IE;BLCA-Tumor-TCGA-GV-A3QH;BLCA-Tumor-TCGA-GV-A40E	8	-0.0630292	0.00655714	BLCA-Cisplatin
chr13|33099038|intronic|N4BP2L2|-|Alu|no-conserve	BLCA-Tumor-TCGA-CU-A3YL;BLCA-Tumor-TCGA-DK-A1AC;BLCA-Tumor-TCGA-DK-A6B5;BLCA-Tumor-TCGA-DK-A6B6;BLCA-Tumor-TCGA-LT-A5Z6	5	BLCA-Tumor-TCGA-DK-A3IV;BLCA-Tumor-TCGA-DK-A3WX;BLCA-Tumor-TCGA-FD-A3SO;BLCA-Tumor-TCGA-G2-A3IB;BLCA-Tumor-TCGA-G2-A3IE;BLCA-Tumor-TCGA-GV-A3QH;BLCA-Tumor-TCGA-UY-A78L	7	-0.129277	0.0115356	BLCA-Cisplatin
chr13|33099150|intronic|N4BP2L2|-|Alu|no-conserve	BLCA-Tumor-TCGA-CU-A3YL;BLCA-Tumor-TCGA-DK-A1AC;BLCA-Tumor-TCGA-DK-A3WY;BLCA-Tumor-TCGA-DK-A6B5;BLCA-Tumor-TCGA-DK-A6B6;BLCA-Tumor-TCGA-FD-A3B4;BLCA-Tumor-TCGA-LT-A5Z6	7	BLCA-Tumor-TCGA-DK-A3IV;BLCA-Tumor-TCGA-DK-A3WX;BLCA-Tumor-TCGA-G2-A3IB;BLCA-Tumor-TCGA-G2-A3IE;BLCA-Tumor-TCGA-GV-A3QH	5	-0.216984	0.0275254	BLCA-Cisplatin
chr13|33099775|intronic|N4BP2L2|-|Alu|no-conserve	BLCA-Tumor-TCGA-CU-A3YL;BLCA-Tumor-TCGA-DK-A6B5;BLCA-Tumor-TCGA-DK-A6B6;BLCA-Tumor-TCGA-FD-A3B4;BLCA-Tumor-TCGA-LT-A5Z6	5	BLCA-Tumor-TCGA-DK-A3IV;BLCA-Tumor-TCGA-G2-A3IE;BLCA-Tumor-TCGA-GV-A3QH	3	-0.192314	0.0368884	BLCA-Cisplatin
chr13|45604782|intronic|GPALPP1|+|Alu|no-conserve	BLCA-Tumor-TCGA-CU-A3YL;BLCA-Tumor-TCGA-DK-A1AC;BLCA-Tumor-TCGA-DK-A3WY;BLCA-Tumor-TCGA-E5-A2PC;BLCA-Tumor-TCGA-FD-A3B4;BLCA-Tumor-TCGA-LT-A5Z6	6	BLCA-Tumor-TCGA-DK-A3IV;BLCA-Tumor-TCGA-G2-A3IB;BLCA-Tumor-TCGA-G2-A3IE;BLCA-Tumor-TCGA-GV-A3QH	4	-0.133629	0.0477332	BLCA-Cisplatin
chr13|45934325|ncRNA|TPT1-AS1|+|Alu|no-conserve	BLCA-Tumor-TCGA-CU-A3YL;BLCA-Tumor-TCGA-DK-A1AC;BLCA-Tumor-TCGA-FD-A3B4;BLCA-Tumor-TCGA-FD-A43S;BLCA-Tumor-TCGA-FJ-A3Z7	5	BLCA-Tumor-TCGA-G2-A3IB;BLCA-Tumor-TCGA-GV-A3QH;BLCA-Tumor-TCGA-GV-A40E;BLCA-Tumor-TCGA-UY-A78L	4	0.078631	0.0189429	BLCA-Cisplatin
chr13|50487434|UTR3|SPRYD7|-|Alu|both	BLCA-Tumor-TCGA-CU-A3YL;BLCA-Tumor-TCGA-DK-A6B5;BLCA-Tumor-TCGA-DK-A6B6;BLCA-Tumor-TCGA-E5-A2PC;BLCA-Tumor-TCGA-FD-A3B4;BLCA-Tumor-TCGA-FD-A43S;BLCA-Tumor-TCGA-FD-A43U;BLCA-Tumor-TCGA-FD-A5C1;BLCA-Tumor-TCGA-FJ-A3Z7;BLCA-Tumor-TCGA-FJ-A3Z9	10	BLCA-Tumor-TCGA-DK-A3WX;BLCA-Tumor-TCGA-FJ-A871;BLCA-Tumor-TCGA-G2-A3IB;BLCA-Tumor-TCGA-G2-A3IE;BLCA-Tumor-TCGA-GV-A3QH;BLCA-Tumor-TCGA-GV-A40E;BLCA-Tumor-TCGA-UY-A78L	7	-0.156665	0.0358888	BLCA-Cisplatin
chr13|50488003|UTR3|SPRYD7|-|Non-Alu-repetitive|chimp	BLCA-Tumor-TCGA-CU-A3YL;BLCA-Tumor-TCGA-DK-A6B5;BLCA-Tumor-TCGA-E5-A2PC;BLCA-Tumor-TCGA-FD-A3B4;BLCA-Tumor-TCGA-FD-A5C1	5	BLCA-Tumor-TCGA-DK-A3WX;BLCA-Tumor-TCGA-FJ-A871;BLCA-Tumor-TCGA-GV-A3QH;BLCA-Tumor-TCGA-UY-A78L	4	-0.165619	0.0481402	BLCA-Cisplatin
chr13|52018520|UTR3|INTS6|-|Alu|no-conserve	BLCA-Tumor-TCGA-CU-A3YL;BLCA-Tumor-TCGA-DK-A6B5;BLCA-Tumor-TCGA-FJ-A3Z7;BLCA-Tumor-TCGA-GC-A3YS	4	BLCA-Tumor-TCGA-DK-A3IV;BLCA-Tumor-TCGA-DK-A3WX;BLCA-Tumor-TCGA-G2-A3IE;BLCA-Tumor-TCGA-GV-A40E	4	-0.26283	0.0303828	BLCA-Cisplatin
chr13|96643226|intronic|UGGT2|-|Non-Alu-repetitive|no-conserve	BLCA-Tumor-TCGA-DK-A1AC;BLCA-Tumor-TCGA-DK-A6B5;BLCA-Tumor-TCGA-E5-A2PC;BLCA-Tumor-TCGA-FJ-A3Z7;BLCA-Tumor-TCGA-LT-A5Z6	5	BLCA-Tumor-TCGA-BT-A20N;BLCA-Tumor-TCGA-G2-A3IE;BLCA-Tumor-TCGA-GV-A3QH	3	-0.290346	0.0357701	BLCA-Cisplatin
chr14|20835121|UTR3|TEP1|-|no-repetitive|no-conserve	BLCA-Tumor-TCGA-CU-A3YL;BLCA-Tumor-TCGA-DK-A3WW;BLCA-Tumor-TCGA-DK-A3WY;BLCA-Tumor-TCGA-DK-A6B5;BLCA-Tumor-TCGA-DK-A6B6;BLCA-Tumor-TCGA-E5-A2PC;BLCA-Tumor-TCGA-FD-A3B4;BLCA-Tumor-TCGA-FD-A43S;BLCA-Tumor-TCGA-FD-A5BS;BLCA-Tumor-TCGA-FD-A5C1;BLCA-Tumor-TCGA-FJ-A3Z9;BLCA-Tumor-TCGA-GC-A3YS	12	BLCA-Tumor-TCGA-DK-A3IV;BLCA-Tumor-TCGA-DK-A3WX;BLCA-Tumor-TCGA-FJ-A871;BLCA-Tumor-TCGA-G2-A3IB;BLCA-Tumor-TCGA-G2-A3IE;BLCA-Tumor-TCGA-GV-A3QH;BLCA-Tumor-TCGA-UY-A78L	7	-0.181463	0.0301939	BLCA-Cisplatin
chr14|20835178|UTR3|TEP1|-|no-repetitive|no-conserve	BLCA-Tumor-TCGA-CU-A3YL;BLCA-Tumor-TCGA-DK-A3WW;BLCA-Tumor-TCGA-DK-A3WY;BLCA-Tumor-TCGA-DK-A6B5;BLCA-Tumor-TCGA-DK-A6B6;BLCA-Tumor-TCGA-E5-A2PC;BLCA-Tumor-TCGA-FD-A3B4;BLCA-Tumor-TCGA-FD-A5C1;BLCA-Tumor-TCGA-FJ-A3Z9;BLCA-Tumor-TCGA-GC-A3YS	10	BLCA-Tumor-TCGA-DK-A3IV;BLCA-Tumor-TCGA-DK-A3WX;BLCA-Tumor-TCGA-FD-A3SO;BLCA-Tumor-TCGA-FJ-A871;BLCA-Tumor-TCGA-G2-A3IB;BLCA-Tumor-TCGA-GV-A3QH;BLCA-Tumor-TCGA-GV-A40E;BLCA-Tumor-TCGA-UY-A78L	8	-0.214949	0.0255582	BLCA-Cisplatin
chr14|20835266|UTR3|TEP1|-|Alu|no-conserve	BLCA-Tumor-TCGA-CU-A3YL;BLCA-Tumor-TCGA-DK-A3WY;BLCA-Tumor-TCGA-DK-A6B5;BLCA-Tumor-TCGA-DK-A6B6;BLCA-Tumor-TCGA-E5-A2PC;BLCA-Tumor-TCGA-FD-A3B4;BLCA-Tumor-TCGA-FD-A43S;BLCA-Tumor-TCGA-FJ-A3Z9	8	BLCA-Tumor-TCGA-DK-A3IV;BLCA-Tumor-TCGA-DK-A3WX;BLCA-Tumor-TCGA-G2-A3IB;BLCA-Tumor-TCGA-G2-A3IE;BLCA-Tumor-TCGA-GV-A3QH	5	-0.167776	0.0125812	BLCA-Cisplatin
chr14|20835288|UTR3|TEP1|-|Alu|both	BLCA-Tumor-TCGA-CU-A3YL;BLCA-Tumor-TCGA-DK-A3WW;BLCA-Tumor-TCGA-DK-A3WY;BLCA-Tumor-TCGA-DK-A6B5;BLCA-Tumor-TCGA-DK-A6B6;BLCA-Tumor-TCGA-E5-A2PC;BLCA-Tumor-TCGA-FD-A3B4;BLCA-Tumor-TCGA-FD-A43S;BLCA-Tumor-TCGA-FD-A5BS;BLCA-Tumor-TCGA-FJ-A3Z9;BLCA-Tumor-TCGA-GC-A3YS	11	BLCA-Tumor-TCGA-DK-A3IV;BLCA-Tumor-TCGA-DK-A3WX;BLCA-Tumor-TCGA-FD-A3SO;BLCA-Tumor-TCGA-FJ-A871;BLCA-Tumor-TCGA-G2-A3IB;BLCA-Tumor-TCGA-G2-A3IE;BLCA-Tumor-TCGA-GV-A3QH;BLCA-Tumor-TCGA-UY-A78L	8	-0.154292	0.0470228	BLCA-Cisplatin
chr14|20835398|UTR3|TEP1|-|Alu|no-conserve	BLCA-Tumor-TCGA-DK-A3WY;BLCA-Tumor-TCGA-E5-A2PC;BLCA-Tumor-TCGA-FD-A3B4;BLCA-Tumor-TCGA-FD-A43S	4	BLCA-Tumor-TCGA-DK-A3IV;BLCA-Tumor-TCGA-DK-A3WX;BLCA-Tumor-TCGA-FJ-A871;BLCA-Tumor-TCGA-G2-A3IB;BLCA-Tumor-TCGA-GV-A3QH	5	-0.160581	0.0150785	BLCA-Cisplatin
chr14|20836040|UTR3|TEP1|-|Alu|no-conserve	BLCA-Tumor-TCGA-CU-A3YL;BLCA-Tumor-TCGA-DK-A3WY;BLCA-Tumor-TCGA-DK-A6B5;BLCA-Tumor-TCGA-DK-A6B6;BLCA-Tumor-TCGA-E5-A2PC;BLCA-Tumor-TCGA-FD-A3B4;BLCA-Tumor-TCGA-GC-A3YS	7	BLCA-Tumor-TCGA-DK-A3IV;BLCA-Tumor-TCGA-DK-A3WX;BLCA-Tumor-TCGA-FJ-A871;BLCA-Tumor-TCGA-G2-A3IB;BLCA-Tumor-TCGA-G2-A3IE;BLCA-Tumor-TCGA-GV-A3QH;BLCA-Tumor-TCGA-UY-A78L	7	-0.194011	0.0471573	BLCA-Cisplatin
chr14|20836041|UTR3|TEP1|-|Alu|no-conserve	BLCA-Tumor-TCGA-CU-A3YL;BLCA-Tumor-TCGA-DK-A3WY;BLCA-Tumor-TCGA-DK-A6B5;BLCA-Tumor-TCGA-DK-A6B6;BLCA-Tumor-TCGA-E5-A2PC;BLCA-Tumor-TCGA-FD-A3B4;BLCA-Tumor-TCGA-GC-A3YS	7	BLCA-Tumor-TCGA-DK-A3IV;BLCA-Tumor-TCGA-DK-A3WX;BLCA-Tumor-TCGA-G2-A3IB;BLCA-Tumor-TCGA-G2-A3IE;BLCA-Tumor-TCGA-GV-A3QH	5	-0.288813	0.0347556	BLCA-Cisplatin
chr14|21928668|UTR3|RAB2B|-|Alu|chimp	BLCA-Tumor-TCGA-CU-A3YL;BLCA-Tumor-TCGA-DK-A1AC;BLCA-Tumor-TCGA-DK-A6B6;BLCA-Tumor-TCGA-FD-A3B4;BLCA-Tumor-TCGA-LT-A5Z6	5	BLCA-Tumor-TCGA-DK-A3IV;BLCA-Tumor-TCGA-DK-A3WX;BLCA-Tumor-TCGA-G2-A3IB;BLCA-Tumor-TCGA-G2-A3IE;BLCA-Tumor-TCGA-GV-A3QH	5	-0.0550326	0.0253699	BLCA-Cisplatin
chr14|21928960|UTR3|RAB2B|-|Alu|chimp	BLCA-Tumor-TCGA-CU-A3YL;BLCA-Tumor-TCGA-DK-A1AC;BLCA-Tumor-TCGA-DK-A3WY;BLCA-Tumor-TCGA-DK-A6B5;BLCA-Tumor-TCGA-DK-A6B6;BLCA-Tumor-TCGA-E5-A2PC;BLCA-Tumor-TCGA-FD-A3B4;BLCA-Tumor-TCGA-GC-A3YS;BLCA-Tumor-TCGA-LT-A5Z6	9	BLCA-Tumor-TCGA-BT-A20N;BLCA-Tumor-TCGA-DK-A3IV;BLCA-Tumor-TCGA-DK-A3WX;BLCA-Tumor-TCGA-FD-A3SO;BLCA-Tumor-TCGA-G2-A3IB;BLCA-Tumor-TCGA-G2-A3IE;BLCA-Tumor-TCGA-GV-A3QH;BLCA-Tumor-TCGA-UY-A78L	8	-0.0853832	0.0148018	BLCA-Cisplatin
chr14|21928998|UTR3|RAB2B|-|Alu|chimp	BLCA-Tumor-TCGA-CU-A3YL;BLCA-Tumor-TCGA-DK-A1AC;BLCA-Tumor-TCGA-DK-A6B5;BLCA-Tumor-TCGA-DK-A6B6;BLCA-Tumor-TCGA-E5-A2PC;BLCA-Tumor-TCGA-FD-A3B4;BLCA-Tumor-TCGA-FJ-A3Z7;BLCA-Tumor-TCGA-FJ-A3Z9;BLCA-Tumor-TCGA-LT-A5Z6	9	BLCA-Tumor-TCGA-BT-A20N;BLCA-Tumor-TCGA-DK-A3IV;BLCA-Tumor-TCGA-DK-A3WX;BLCA-Tumor-TCGA-FD-A3SO;BLCA-Tumor-TCGA-G2-A3IB;BLCA-Tumor-TCGA-G2-A3IE;BLCA-Tumor-TCGA-GV-A3QH	7	-0.205197	0.0443072	BLCA-Cisplatin
chr14|23301961|intronic|MRPL52|+|Alu|no-conserve	BLCA-Tumor-TCGA-CU-A3YL;BLCA-Tumor-TCGA-FD-A43S;BLCA-Tumor-TCGA-LT-A5Z6	3	BLCA-Tumor-TCGA-DK-A3IV;BLCA-Tumor-TCGA-DK-A3WX;BLCA-Tumor-TCGA-FJ-A871;BLCA-Tumor-TCGA-G2-A3IB;BLCA-Tumor-TCGA-GV-A3QH	5	-0.105267	0.0324733	BLCA-Cisplatin
chr14|23302293|intronic|MRPL52|+|Alu|no-conserve	BLCA-Tumor-TCGA-CU-A3YL;BLCA-Tumor-TCGA-DK-A3WY;BLCA-Tumor-TCGA-DK-A6B5;BLCA-Tumor-TCGA-FD-A43S;BLCA-Tumor-TCGA-FJ-A3Z7;BLCA-Tumor-TCGA-FJ-A3Z9;BLCA-Tumor-TCGA-GC-A3YS;BLCA-Tumor-TCGA-LT-A5Z6	8	BLCA-Tumor-TCGA-DK-A3IV;BLCA-Tumor-TCGA-DK-A3WX;BLCA-Tumor-TCGA-FJ-A871;BLCA-Tumor-TCGA-G2-A3IE;BLCA-Tumor-TCGA-GV-A3QH	5	-0.0528691	0.0451928	BLCA-Cisplatin
chr14|23441476|UTR3|AJUBA|-|no-repetitive|no-conserve	BLCA-Tumor-TCGA-CU-A3YL;BLCA-Tumor-TCGA-DK-A1AC;BLCA-Tumor-TCGA-DK-A3WW;BLCA-Tumor-TCGA-DK-A3WY;BLCA-Tumor-TCGA-DK-A6B5;BLCA-Tumor-TCGA-DK-A6B6;BLCA-Tumor-TCGA-E5-A2PC;BLCA-Tumor-TCGA-FD-A3B4;BLCA-Tumor-TCGA-FD-A43S;BLCA-Tumor-TCGA-FD-A43U;BLCA-Tumor-TCGA-FD-A5BS;BLCA-Tumor-TCGA-FD-A5C1;BLCA-Tumor-TCGA-FJ-A3Z7;BLCA-Tumor-TCGA-FJ-A3Z9;BLCA-Tumor-TCGA-GC-A3YS;BLCA-Tumor-TCGA-LT-A5Z6	16	BLCA-Tumor-TCGA-BT-A20N;BLCA-Tumor-TCGA-BT-A20T;BLCA-Tumor-TCGA-DK-A3IV;BLCA-Tumor-TCGA-DK-A3WX;BLCA-Tumor-TCGA-FD-A3SO;BLCA-Tumor-TCGA-FJ-A871;BLCA-Tumor-TCGA-G2-A3IB;BLCA-Tumor-TCGA-G2-A3IE;BLCA-Tumor-TCGA-GV-A3QH;BLCA-Tumor-TCGA-GV-A40E;BLCA-Tumor-TCGA-UY-A78L	11	-0.0957196	0.01458	BLCA-Cisplatin
chr14|23765832|UTR3|PPP1R3E|-|Alu|chimp	BLCA-Tumor-TCGA-CU-A3YL;BLCA-Tumor-TCGA-DK-A3WY;BLCA-Tumor-TCGA-DK-A6B5;BLCA-Tumor-TCGA-DK-A6B6;BLCA-Tumor-TCGA-E5-A2PC;BLCA-Tumor-TCGA-FD-A43S;BLCA-Tumor-TCGA-FJ-A3Z7;BLCA-Tumor-TCGA-FJ-A3Z9;BLCA-Tumor-TCGA-GC-A3YS;BLCA-Tumor-TCGA-LT-A5Z6	10	BLCA-Tumor-TCGA-DK-A3IV;BLCA-Tumor-TCGA-G2-A3IB;BLCA-Tumor-TCGA-G2-A3IE;BLCA-Tumor-TCGA-GV-A3QH;BLCA-Tumor-TCGA-GV-A40E	5	-0.0790326	0.0118211	BLCA-Cisplatin
chr14|35745300|UTR3|PRORP|+|Alu|no-conserve	BLCA-Tumor-TCGA-CU-A3YL;BLCA-Tumor-TCGA-DK-A3WY;BLCA-Tumor-TCGA-DK-A6B5;BLCA-Tumor-TCGA-DK-A6B6;BLCA-Tumor-TCGA-GC-A3YS;BLCA-Tumor-TCGA-LT-A5Z6	6	BLCA-Tumor-TCGA-DK-A3IV;BLCA-Tumor-TCGA-DK-A3WX;BLCA-Tumor-TCGA-FJ-A871;BLCA-Tumor-TCGA-G2-A3IB;BLCA-Tumor-TCGA-GV-A3QH	5	-0.20283	0.0357638	BLCA-Cisplatin
chr14|45600756|intronic|FKBP3|-|Alu|no-conserve	BLCA-Tumor-TCGA-CU-A3YL;BLCA-Tumor-TCGA-DK-A6B6;BLCA-Tumor-TCGA-E5-A2PC;BLCA-Tumor-TCGA-FD-A3B4;BLCA-Tumor-TCGA-GC-A3YS;BLCA-Tumor-TCGA-LT-A5Z6	6	BLCA-Tumor-TCGA-DK-A3IV;BLCA-Tumor-TCGA-DK-A3WX;BLCA-Tumor-TCGA-G2-A3IE;BLCA-Tumor-TCGA-GV-A3QH	4	-0.21461	0.042197	BLCA-Cisplatin
chr14|50051382|intronic|RPS29|-|Alu|no-conserve	BLCA-Tumor-TCGA-CU-A3YL;BLCA-Tumor-TCGA-DK-A1AC;BLCA-Tumor-TCGA-DK-A3WY;BLCA-Tumor-TCGA-E5-A2PC;BLCA-Tumor-TCGA-FD-A3B4;BLCA-Tumor-TCGA-FJ-A3Z9;BLCA-Tumor-TCGA-GC-A3YS	7	BLCA-Tumor-TCGA-DK-A3IV;BLCA-Tumor-TCGA-DK-A3WX;BLCA-Tumor-TCGA-FD-A3SO;BLCA-Tumor-TCGA-FJ-A871;BLCA-Tumor-TCGA-G2-A3IB;BLCA-Tumor-TCGA-GV-A3QH	6	-0.273785	0.0227418	BLCA-Cisplatin
chr14|50792827|UTR3|DMAC2L|+|Alu|both	BLCA-Tumor-TCGA-CU-A3YL;BLCA-Tumor-TCGA-DK-A1AC;BLCA-Tumor-TCGA-DK-A3WY;BLCA-Tumor-TCGA-DK-A6B5;BLCA-Tumor-TCGA-DK-A6B6;BLCA-Tumor-TCGA-E5-A2PC;BLCA-Tumor-TCGA-FD-A3B4;BLCA-Tumor-TCGA-FD-A43S;BLCA-Tumor-TCGA-FJ-A3Z7;BLCA-Tumor-TCGA-GC-A3YS;BLCA-Tumor-TCGA-LT-A5Z6	11	BLCA-Tumor-TCGA-BT-A20N;BLCA-Tumor-TCGA-DK-A3IV;BLCA-Tumor-TCGA-DK-A3WX;BLCA-Tumor-TCGA-FD-A3SO;BLCA-Tumor-TCGA-G2-A3IB;BLCA-Tumor-TCGA-G2-A3IE;BLCA-Tumor-TCGA-GV-A3QH;BLCA-Tumor-TCGA-GV-A40E;BLCA-Tumor-TCGA-UY-A78L	9	-0.0552913	0.0411608	BLCA-Cisplatin
chr14|50792833|UTR3|DMAC2L|+|Alu|chimp	BLCA-Tumor-TCGA-CU-A3YL;BLCA-Tumor-TCGA-DK-A1AC;BLCA-Tumor-TCGA-DK-A3WY;BLCA-Tumor-TCGA-DK-A6B5;BLCA-Tumor-TCGA-DK-A6B6;BLCA-Tumor-TCGA-E5-A2PC;BLCA-Tumor-TCGA-FD-A3B4;BLCA-Tumor-TCGA-FD-A43S;BLCA-Tumor-TCGA-FJ-A3Z7;BLCA-Tumor-TCGA-GC-A3YS;BLCA-Tumor-TCGA-LT-A5Z6	11	BLCA-Tumor-TCGA-BT-A20N;BLCA-Tumor-TCGA-DK-A3IV;BLCA-Tumor-TCGA-DK-A3WX;BLCA-Tumor-TCGA-FD-A3SO;BLCA-Tumor-TCGA-G2-A3IB;BLCA-Tumor-TCGA-G2-A3IE;BLCA-Tumor-TCGA-GV-A3QH;BLCA-Tumor-TCGA-GV-A40E;BLCA-Tumor-TCGA-UY-A78L	9	-0.0744849	0.012272	BLCA-Cisplatin
chr14|50793932|UTR3|CDKL1,DMAC2L|+|Alu|no-conserve	BLCA-Tumor-TCGA-CU-A3YL;BLCA-Tumor-TCGA-DK-A1AC;BLCA-Tumor-TCGA-DK-A3WY;BLCA-Tumor-TCGA-DK-A6B5;BLCA-Tumor-TCGA-DK-A6B6;BLCA-Tumor-TCGA-E5-A2PC;BLCA-Tumor-TCGA-FD-A3B4;BLCA-Tumor-TCGA-FD-A43S;BLCA-Tumor-TCGA-FD-A5BS;BLCA-Tumor-TCGA-FJ-A3Z9;BLCA-Tumor-TCGA-GC-A3YS;BLCA-Tumor-TCGA-LT-A5Z6	12	BLCA-Tumor-TCGA-BT-A20N;BLCA-Tumor-TCGA-DK-A3IV;BLCA-Tumor-TCGA-DK-A3WX;BLCA-Tumor-TCGA-FD-A3SO;BLCA-Tumor-TCGA-FJ-A871;BLCA-Tumor-TCGA-G2-A3IB;BLCA-Tumor-TCGA-GV-A3QH	7	-0.151183	0.0307079	BLCA-Cisplatin
chr14|50794322|UTR3|CDKL1,DMAC2L|+|Alu|no-conserve	BLCA-Tumor-TCGA-CU-A3YL;BLCA-Tumor-TCGA-DK-A1AC;BLCA-Tumor-TCGA-DK-A3WW;BLCA-Tumor-TCGA-DK-A3WY;BLCA-Tumor-TCGA-DK-A6B5;BLCA-Tumor-TCGA-DK-A6B6;BLCA-Tumor-TCGA-E5-A2PC;BLCA-Tumor-TCGA-FD-A3B4;BLCA-Tumor-TCGA-FD-A43S;BLCA-Tumor-TCGA-FD-A43U;BLCA-Tumor-TCGA-FD-A5BS;BLCA-Tumor-TCGA-FD-A5C1;BLCA-Tumor-TCGA-FJ-A3Z7;BLCA-Tumor-TCGA-FJ-A3Z9;BLCA-Tumor-TCGA-GC-A3YS;BLCA-Tumor-TCGA-LT-A5Z6	16	BLCA-Tumor-TCGA-BT-A20N;BLCA-Tumor-TCGA-BT-A20T;BLCA-Tumor-TCGA-DK-A3IV;BLCA-Tumor-TCGA-DK-A3WX;BLCA-Tumor-TCGA-FD-A3SO;BLCA-Tumor-TCGA-FJ-A871;BLCA-Tumor-TCGA-G2-A3IB;BLCA-Tumor-TCGA-G2-A3IE;BLCA-Tumor-TCGA-GV-A3QH;BLCA-Tumor-TCGA-GV-A40E;BLCA-Tumor-TCGA-UY-A78L	11	-0.184157	0.0217155	BLCA-Cisplatin
chr14|53243394|UTR3|GNPNAT1|-|Alu|chimp	BLCA-Tumor-TCGA-CU-A3YL;BLCA-Tumor-TCGA-DK-A1AC;BLCA-Tumor-TCGA-DK-A3WW;BLCA-Tumor-TCGA-DK-A3WY;BLCA-Tumor-TCGA-DK-A6B5;BLCA-Tumor-TCGA-DK-A6B6;BLCA-Tumor-TCGA-E5-A2PC;BLCA-Tumor-TCGA-FD-A3B4;BLCA-Tumor-TCGA-FD-A43S;BLCA-Tumor-TCGA-FD-A43U;BLCA-Tumor-TCGA-FD-A5C1;BLCA-Tumor-TCGA-FJ-A3Z7;BLCA-Tumor-TCGA-FJ-A3Z9;BLCA-Tumor-TCGA-GC-A3YS;BLCA-Tumor-TCGA-LT-A5Z6	15	BLCA-Tumor-TCGA-BT-A20N;BLCA-Tumor-TCGA-DK-A3IV;BLCA-Tumor-TCGA-DK-A3WX;BLCA-Tumor-TCGA-FD-A3SO;BLCA-Tumor-TCGA-FJ-A871;BLCA-Tumor-TCGA-G2-A3IB;BLCA-Tumor-TCGA-G2-A3IE;BLCA-Tumor-TCGA-GV-A3QH;BLCA-Tumor-TCGA-GV-A40E;BLCA-Tumor-TCGA-UY-A78L	10	-0.109609	0.037514	BLCA-Cisplatin
chr14|55765797|intronic|FBXO34|+|no-repetitive|no-conserve	BLCA-Tumor-TCGA-CU-A3YL;BLCA-Tumor-TCGA-DK-A1AC;BLCA-Tumor-TCGA-DK-A3WW;BLCA-Tumor-TCGA-DK-A6B5;BLCA-Tumor-TCGA-E5-A2PC;BLCA-Tumor-TCGA-FD-A43U;BLCA-Tumor-TCGA-FD-A5C1;BLCA-Tumor-TCGA-FJ-A3Z7;BLCA-Tumor-TCGA-GC-A3YS	9	BLCA-Tumor-TCGA-DK-A3IV;BLCA-Tumor-TCGA-FD-A3SO;BLCA-Tumor-TCGA-G2-A3IB;BLCA-Tumor-TCGA-G2-A3IE;BLCA-Tumor-TCGA-UY-A78L	5	0.324292	0.0328974	BLCA-Cisplatin
chr14|55834244|UTR3|ATG14|-|Alu|no-conserve	BLCA-Tumor-TCGA-CU-A3YL;BLCA-Tumor-TCGA-DK-A1AC;BLCA-Tumor-TCGA-DK-A3WW;BLCA-Tumor-TCGA-DK-A3WY;BLCA-Tumor-TCGA-DK-A6B5;BLCA-Tumor-TCGA-DK-A6B6;BLCA-Tumor-TCGA-E5-A2PC;BLCA-Tumor-TCGA-FD-A3B4;BLCA-Tumor-TCGA-FD-A43S;BLCA-Tumor-TCGA-FD-A43U;BLCA-Tumor-TCGA-FD-A5BS;BLCA-Tumor-TCGA-FD-A5C1;BLCA-Tumor-TCGA-FJ-A3Z7;BLCA-Tumor-TCGA-FJ-A3Z9;BLCA-Tumor-TCGA-GC-A3YS;BLCA-Tumor-TCGA-LT-A5Z6	16	BLCA-Tumor-TCGA-BT-A20N;BLCA-Tumor-TCGA-DK-A3IV;BLCA-Tumor-TCGA-DK-A3WX;BLCA-Tumor-TCGA-FD-A3SO;BLCA-Tumor-TCGA-FJ-A871;BLCA-Tumor-TCGA-G2-A3IB;BLCA-Tumor-TCGA-G2-A3IE;BLCA-Tumor-TCGA-GV-A3QH;BLCA-Tumor-TCGA-GV-A40E;BLCA-Tumor-TCGA-UY-A78L	10	-0.154657	0.017609	BLCA-Cisplatin
chr14|55835066|UTR3|ATG14|-|Alu|no-conserve	BLCA-Tumor-TCGA-CU-A3YL;BLCA-Tumor-TCGA-DK-A1AC;BLCA-Tumor-TCGA-DK-A3WY;BLCA-Tumor-TCGA-DK-A6B5;BLCA-Tumor-TCGA-DK-A6B6;BLCA-Tumor-TCGA-E5-A2PC;BLCA-Tumor-TCGA-FD-A3B4;BLCA-Tumor-TCGA-FJ-A3Z7;BLCA-Tumor-TCGA-FJ-A3Z9;BLCA-Tumor-TCGA-GC-A3YS;BLCA-Tumor-TCGA-LT-A5Z6	11	BLCA-Tumor-TCGA-BT-A20N;BLCA-Tumor-TCGA-DK-A3IV;BLCA-Tumor-TCGA-DK-A3WX;BLCA-Tumor-TCGA-FD-A3SO;BLCA-Tumor-TCGA-G2-A3IB;BLCA-Tumor-TCGA-G2-A3IE;BLCA-Tumor-TCGA-GV-A3QH;BLCA-Tumor-TCGA-GV-A40E;BLCA-Tumor-TCGA-UY-A78L	9	-0.153031	0.0434814	BLCA-Cisplatin
chr14|71907245|intronic|SIPA1L1|+|Alu|no-conserve	BLCA-Tumor-TCGA-CU-A3YL;BLCA-Tumor-TCGA-DK-A3WW;BLCA-Tumor-TCGA-FD-A43U;BLCA-Tumor-TCGA-FD-A5BS;BLCA-Tumor-TCGA-GC-A3YS	5	BLCA-Tumor-TCGA-DK-A3WX;BLCA-Tumor-TCGA-G2-A3IE;BLCA-Tumor-TCGA-GV-A40E	3	-0.331345	0.0368884	BLCA-Cisplatin
chr14|74166800|UTR3|DNAL1|+|Alu|both	BLCA-Tumor-TCGA-DK-A1AC;BLCA-Tumor-TCGA-E5-A2PC;BLCA-Tumor-TCGA-FD-A3B4;BLCA-Tumor-TCGA-LT-A5Z6	4	BLCA-Tumor-TCGA-DK-A3IV;BLCA-Tumor-TCGA-DK-A3WX;BLCA-Tumor-TCGA-GV-A3QH;BLCA-Tumor-TCGA-GV-A40E	4	-0.10031	0.029401	BLCA-Cisplatin
chr14|74526984|UTR3|ALDH6A1|-|Alu|no-conserve	BLCA-Tumor-TCGA-DK-A1AC;BLCA-Tumor-TCGA-DK-A3WW;BLCA-Tumor-TCGA-DK-A3WY;BLCA-Tumor-TCGA-DK-A6B5;BLCA-Tumor-TCGA-DK-A6B6;BLCA-Tumor-TCGA-E5-A2PC;BLCA-Tumor-TCGA-FD-A3B4;BLCA-Tumor-TCGA-LT-A5Z6	8	BLCA-Tumor-TCGA-BT-A20N;BLCA-Tumor-TCGA-DK-A3IV;BLCA-Tumor-TCGA-G2-A3IB;BLCA-Tumor-TCGA-G2-A3IE;BLCA-Tumor-TCGA-GV-A3QH	5	-0.215809	0.0478253	BLCA-Cisplatin
chr14|92525900|UTR3|ATXN3|-|Alu|chimp	BLCA-Tumor-TCGA-CU-A3YL;BLCA-Tumor-TCGA-DK-A1AC;BLCA-Tumor-TCGA-DK-A3WY;BLCA-Tumor-TCGA-DK-A6B5;BLCA-Tumor-TCGA-FD-A3B4;BLCA-Tumor-TCGA-FJ-A3Z9;BLCA-Tumor-TCGA-GC-A3YS;BLCA-Tumor-TCGA-LT-A5Z6	8	BLCA-Tumor-TCGA-DK-A3IV;BLCA-Tumor-TCGA-DK-A3WX;BLCA-Tumor-TCGA-FD-A3SO;BLCA-Tumor-TCGA-FJ-A871;BLCA-Tumor-TCGA-G2-A3IB;BLCA-Tumor-TCGA-G2-A3IE;BLCA-Tumor-TCGA-GV-A3QH	7	-0.0574117	0.0202224	BLCA-Cisplatin
chr14|92525948|UTR3|ATXN3|-|Alu|chimp	BLCA-Tumor-TCGA-CU-A3YL;BLCA-Tumor-TCGA-DK-A1AC;BLCA-Tumor-TCGA-DK-A6B5;BLCA-Tumor-TCGA-DK-A6B6;BLCA-Tumor-TCGA-FD-A3B4;BLCA-Tumor-TCGA-FD-A43S;BLCA-Tumor-TCGA-GC-A3YS;BLCA-Tumor-TCGA-LT-A5Z6	8	BLCA-Tumor-TCGA-DK-A3IV;BLCA-Tumor-TCGA-DK-A3WX;BLCA-Tumor-TCGA-FJ-A871;BLCA-Tumor-TCGA-G2-A3IB;BLCA-Tumor-TCGA-G2-A3IE;BLCA-Tumor-TCGA-GV-A3QH	6	-0.212828	0.02	BLCA-Cisplatin
chr14|92526727|UTR3|ATXN3|-|Alu|no-conserve	BLCA-Tumor-TCGA-DK-A1AC;BLCA-Tumor-TCGA-DK-A3WW;BLCA-Tumor-TCGA-DK-A6B5;BLCA-Tumor-TCGA-DK-A6B6;BLCA-Tumor-TCGA-E5-A2PC;BLCA-Tumor-TCGA-FD-A3B4;BLCA-Tumor-TCGA-FD-A43S;BLCA-Tumor-TCGA-GC-A3YS;BLCA-Tumor-TCGA-LT-A5Z6	9	BLCA-Tumor-TCGA-DK-A3IV;BLCA-Tumor-TCGA-DK-A3WX;BLCA-Tumor-TCGA-FD-A3SO;BLCA-Tumor-TCGA-FJ-A871;BLCA-Tumor-TCGA-G2-A3IB;BLCA-Tumor-TCGA-G2-A3IE;BLCA-Tumor-TCGA-GV-A3QH;BLCA-Tumor-TCGA-UY-A78L	8	-0.0532438	0.0198988	BLCA-Cisplatin
chr14|92526806|UTR3|ATXN3|-|Alu|no-conserve	BLCA-Tumor-TCGA-CU-A3YL;BLCA-Tumor-TCGA-DK-A1AC;BLCA-Tumor-TCGA-DK-A3WW;BLCA-Tumor-TCGA-DK-A6B5;BLCA-Tumor-TCGA-E5-A2PC;BLCA-Tumor-TCGA-FD-A43S	6	BLCA-Tumor-TCGA-DK-A3IV;BLCA-Tumor-TCGA-DK-A3WX;BLCA-Tumor-TCGA-FJ-A871;BLCA-Tumor-TCGA-G2-A3IB;BLCA-Tumor-TCGA-GV-A3QH	5	-0.0680556	0.043902	BLCA-Cisplatin
chr14|92526822|UTR3|ATXN3|-|Alu|chimp	BLCA-Tumor-TCGA-CU-A3YL;BLCA-Tumor-TCGA-DK-A1AC;BLCA-Tumor-TCGA-DK-A3WW;BLCA-Tumor-TCGA-DK-A6B5;BLCA-Tumor-TCGA-DK-A6B6;BLCA-Tumor-TCGA-E5-A2PC;BLCA-Tumor-TCGA-FD-A3B4;BLCA-Tumor-TCGA-FD-A43S;BLCA-Tumor-TCGA-FJ-A3Z9;BLCA-Tumor-TCGA-GC-A3YS;BLCA-Tumor-TCGA-LT-A5Z6	11	BLCA-Tumor-TCGA-DK-A3IV;BLCA-Tumor-TCGA-DK-A3WX;BLCA-Tumor-TCGA-FD-A3SO;BLCA-Tumor-TCGA-FJ-A871;BLCA-Tumor-TCGA-G2-A3IB;BLCA-Tumor-TCGA-G2-A3IE;BLCA-Tumor-TCGA-GV-A3QH;BLCA-Tumor-TCGA-GV-A40E	8	-0.114462	0.0371977	BLCA-Cisplatin
chr14|92527162|UTR3|ATXN3|-|Alu|chimp	BLCA-Tumor-TCGA-DK-A1AC;BLCA-Tumor-TCGA-DK-A6B5;BLCA-Tumor-TCGA-DK-A6B6;BLCA-Tumor-TCGA-FD-A3B4;BLCA-Tumor-TCGA-GC-A3YS	5	BLCA-Tumor-TCGA-BT-A20N;BLCA-Tumor-TCGA-DK-A3IV;BLCA-Tumor-TCGA-DK-A3WX;BLCA-Tumor-TCGA-G2-A3IB;BLCA-Tumor-TCGA-G2-A3IE;BLCA-Tumor-TCGA-GV-A3QH	6	-0.0814588	0.0120449	BLCA-Cisplatin
chr14|92584230|intronic|NDUFB1|-|Alu|no-conserve	BLCA-Tumor-TCGA-CU-A3YL;BLCA-Tumor-TCGA-DK-A3WY;BLCA-Tumor-TCGA-DK-A6B5;BLCA-Tumor-TCGA-DK-A6B6;BLCA-Tumor-TCGA-E5-A2PC;BLCA-Tumor-TCGA-FD-A43S;BLCA-Tumor-TCGA-FD-A5C1;BLCA-Tumor-TCGA-FJ-A3Z9;BLCA-Tumor-TCGA-GC-A3YS;BLCA-Tumor-TCGA-LT-A5Z6	10	BLCA-Tumor-TCGA-DK-A3IV;BLCA-Tumor-TCGA-DK-A3WX;BLCA-Tumor-TCGA-FD-A3SO;BLCA-Tumor-TCGA-G2-A3IE;BLCA-Tumor-TCGA-GV-A3QH;BLCA-Tumor-TCGA-GV-A40E	6	-0.0550084	0.0291746	BLCA-Cisplatin
chr14|92584298|intronic|NDUFB1|-|Alu|no-conserve	BLCA-Tumor-TCGA-CU-A3YL;BLCA-Tumor-TCGA-DK-A3WY;BLCA-Tumor-TCGA-DK-A6B5;BLCA-Tumor-TCGA-E5-A2PC;BLCA-Tumor-TCGA-FD-A3B4;BLCA-Tumor-TCGA-FD-A43S;BLCA-Tumor-TCGA-FD-A43U;BLCA-Tumor-TCGA-FJ-A3Z9;BLCA-Tumor-TCGA-GC-A3YS;BLCA-Tumor-TCGA-LT-A5Z6	10	BLCA-Tumor-TCGA-DK-A3IV;BLCA-Tumor-TCGA-DK-A3WX;BLCA-Tumor-TCGA-G2-A3IE;BLCA-Tumor-TCGA-GV-A3QH;BLCA-Tumor-TCGA-GV-A40E	5	-0.113969	0.0120483	BLCA-Cisplatin
chr14|92585314|intronic|NDUFB1|-|Alu|no-conserve	BLCA-Tumor-TCGA-CU-A3YL;BLCA-Tumor-TCGA-DK-A1AC;BLCA-Tumor-TCGA-DK-A6B5;BLCA-Tumor-TCGA-FD-A43S;BLCA-Tumor-TCGA-GC-A3YS;BLCA-Tumor-TCGA-LT-A5Z6	6	BLCA-Tumor-TCGA-DK-A3IV;BLCA-Tumor-TCGA-DK-A3WX;BLCA-Tumor-TCGA-GV-A3QH;BLCA-Tumor-TCGA-GV-A40E	4	-0.0820717	0.0301535	BLCA-Cisplatin
chr14|92585412|intronic|NDUFB1|-|Alu|no-conserve	BLCA-Tumor-TCGA-CU-A3YL;BLCA-Tumor-TCGA-DK-A6B5;BLCA-Tumor-TCGA-FD-A3B4;BLCA-Tumor-TCGA-GC-A3YS;BLCA-Tumor-TCGA-LT-A5Z6	5	BLCA-Tumor-TCGA-BT-A20N;BLCA-Tumor-TCGA-DK-A3IV;BLCA-Tumor-TCGA-DK-A3WX;BLCA-Tumor-TCGA-G2-A3IE;BLCA-Tumor-TCGA-GV-A3QH;BLCA-Tumor-TCGA-GV-A40E	6	-0.101392	0.0276595	BLCA-Cisplatin
chr14|92585459|intronic|NDUFB1|-|Alu|no-conserve	BLCA-Tumor-TCGA-CU-A3YL;BLCA-Tumor-TCGA-DK-A6B5;BLCA-Tumor-TCGA-E5-A2PC;BLCA-Tumor-TCGA-FD-A3B4;BLCA-Tumor-TCGA-FD-A43S;BLCA-Tumor-TCGA-LT-A5Z6	6	BLCA-Tumor-TCGA-DK-A3IV;BLCA-Tumor-TCGA-DK-A3WX;BLCA-Tumor-TCGA-GV-A3QH;BLCA-Tumor-TCGA-GV-A40E	4	-0.229862	0.014214	BLCA-Cisplatin
chr15|34523438|UTR3|SLC12A6|-|Alu|no-conserve	BLCA-Tumor-TCGA-CU-A3YL;BLCA-Tumor-TCGA-DK-A3WY;BLCA-Tumor-TCGA-DK-A6B5;BLCA-Tumor-TCGA-E5-A2PC;BLCA-Tumor-TCGA-FD-A3B4;BLCA-Tumor-TCGA-FD-A43S;BLCA-Tumor-TCGA-LT-A5Z6	7	BLCA-Tumor-TCGA-DK-A3IV;BLCA-Tumor-TCGA-DK-A3WX;BLCA-Tumor-TCGA-G2-A3IB;BLCA-Tumor-TCGA-G2-A3IE;BLCA-Tumor-TCGA-GV-A3QH	5	-0.276077	0.0115356	BLCA-Cisplatin
chr15|34523516|UTR3|SLC12A6|-|Alu|rhesus	BLCA-Tumor-TCGA-CU-A3YL;BLCA-Tumor-TCGA-DK-A1AC;BLCA-Tumor-TCGA-DK-A3WW;BLCA-Tumor-TCGA-DK-A3WY;BLCA-Tumor-TCGA-DK-A6B5;BLCA-Tumor-TCGA-DK-A6B6;BLCA-Tumor-TCGA-E5-A2PC;BLCA-Tumor-TCGA-FD-A3B4;BLCA-Tumor-TCGA-FD-A43S;BLCA-Tumor-TCGA-FD-A43U;BLCA-Tumor-TCGA-FD-A5C1;BLCA-Tumor-TCGA-FJ-A3Z9;BLCA-Tumor-TCGA-GC-A3YS;BLCA-Tumor-TCGA-LT-A5Z6	14	BLCA-Tumor-TCGA-BT-A20N;BLCA-Tumor-TCGA-BT-A20T;BLCA-Tumor-TCGA-DK-A3IV;BLCA-Tumor-TCGA-DK-A3WX;BLCA-Tumor-TCGA-FD-A3SO;BLCA-Tumor-TCGA-FJ-A871;BLCA-Tumor-TCGA-G2-A3IB;BLCA-Tumor-TCGA-G2-A3IE;BLCA-Tumor-TCGA-GV-A3QH;BLCA-Tumor-TCGA-GV-A40E	10	-0.101825	0.0403369	BLCA-Cisplatin
chr15|34523966|UTR3|SLC12A6|-|Alu|chimp	BLCA-Tumor-TCGA-CU-A3YL;BLCA-Tumor-TCGA-DK-A1AC;BLCA-Tumor-TCGA-DK-A3WW;BLCA-Tumor-TCGA-DK-A3WY;BLCA-Tumor-TCGA-DK-A6B5;BLCA-Tumor-TCGA-DK-A6B6;BLCA-Tumor-TCGA-E5-A2PC;BLCA-Tumor-TCGA-FD-A3B4;BLCA-Tumor-TCGA-FD-A43S;BLCA-Tumor-TCGA-FD-A43U;BLCA-Tumor-TCGA-FJ-A3Z7;BLCA-Tumor-TCGA-GC-A3YS;BLCA-Tumor-TCGA-LT-A5Z6	13	BLCA-Tumor-TCGA-BT-A20N;BLCA-Tumor-TCGA-BT-A20T;BLCA-Tumor-TCGA-DK-A3IV;BLCA-Tumor-TCGA-DK-A3WX;BLCA-Tumor-TCGA-FD-A3SO;BLCA-Tumor-TCGA-FJ-A871;BLCA-Tumor-TCGA-G2-A3IB;BLCA-Tumor-TCGA-G2-A3IE;BLCA-Tumor-TCGA-GV-A3QH;BLCA-Tumor-TCGA-GV-A40E	10	-0.0542972	0.0433251	BLCA-Cisplatin
chr15|34524055|UTR3|SLC12A6|-|Alu|no-conserve	BLCA-Tumor-TCGA-CU-A3YL;BLCA-Tumor-TCGA-DK-A1AC;BLCA-Tumor-TCGA-DK-A3WW;BLCA-Tumor-TCGA-DK-A3WY;BLCA-Tumor-TCGA-DK-A6B5;BLCA-Tumor-TCGA-DK-A6B6;BLCA-Tumor-TCGA-E5-A2PC;BLCA-Tumor-TCGA-FD-A3B4;BLCA-Tumor-TCGA-FD-A43S;BLCA-Tumor-TCGA-FD-A43U;BLCA-Tumor-TCGA-LT-A5Z6	11	BLCA-Tumor-TCGA-BT-A20N;BLCA-Tumor-TCGA-BT-A20T;BLCA-Tumor-TCGA-DK-A3IV;BLCA-Tumor-TCGA-DK-A3WX;BLCA-Tumor-TCGA-FD-A3SO;BLCA-Tumor-TCGA-FJ-A871;BLCA-Tumor-TCGA-G2-A3IB;BLCA-Tumor-TCGA-G2-A3IE;BLCA-Tumor-TCGA-GV-A3QH;BLCA-Tumor-TCGA-GV-A40E	10	-0.0542347	0.0235612	BLCA-Cisplatin
chr15|34524608|UTR3|SLC12A6|-|Alu|chimp	BLCA-Tumor-TCGA-DK-A1AC;BLCA-Tumor-TCGA-DK-A3WW;BLCA-Tumor-TCGA-DK-A3WY;BLCA-Tumor-TCGA-DK-A6B5;BLCA-Tumor-TCGA-DK-A6B6;BLCA-Tumor-TCGA-E5-A2PC;BLCA-Tumor-TCGA-FD-A3B4;BLCA-Tumor-TCGA-LT-A5Z6	8	BLCA-Tumor-TCGA-BT-A20N;BLCA-Tumor-TCGA-BT-A20T;BLCA-Tumor-TCGA-DK-A3IV;BLCA-Tumor-TCGA-DK-A3WX;BLCA-Tumor-TCGA-G2-A3IB;BLCA-Tumor-TCGA-G2-A3IE;BLCA-Tumor-TCGA-GV-A3QH	7	-0.079882	0.0271952	BLCA-Cisplatin
chr15|40710778|UTR3|IVD|+|no-repetitive|no-conserve	BLCA-Tumor-TCGA-CU-A3YL;BLCA-Tumor-TCGA-DK-A1AC;BLCA-Tumor-TCGA-DK-A3WY;BLCA-Tumor-TCGA-DK-A6B5;BLCA-Tumor-TCGA-DK-A6B6;BLCA-Tumor-TCGA-E5-A2PC;BLCA-Tumor-TCGA-FD-A3B4;BLCA-Tumor-TCGA-FD-A43S;BLCA-Tumor-TCGA-FD-A43U;BLCA-Tumor-TCGA-FD-A5BS;BLCA-Tumor-TCGA-FD-A5C1;BLCA-Tumor-TCGA-FJ-A3Z7;BLCA-Tumor-TCGA-FJ-A3Z9;BLCA-Tumor-TCGA-GC-A3YS;BLCA-Tumor-TCGA-LT-A5Z6	15	BLCA-Tumor-TCGA-BT-A20N;BLCA-Tumor-TCGA-BT-A20T;BLCA-Tumor-TCGA-DK-A3IV;BLCA-Tumor-TCGA-DK-A3WX;BLCA-Tumor-TCGA-FD-A3SO;BLCA-Tumor-TCGA-FJ-A871;BLCA-Tumor-TCGA-G2-A3IB;BLCA-Tumor-TCGA-G2-A3IE;BLCA-Tumor-TCGA-GV-A3QH;BLCA-Tumor-TCGA-GV-A40E;BLCA-Tumor-TCGA-UY-A78L	11	-0.0588732	0.0348208	BLCA-Cisplatin
chr15|40955399|UTR3|KNL1|+|Alu|no-conserve	BLCA-Tumor-TCGA-CU-A3YL;BLCA-Tumor-TCGA-DK-A1AC;BLCA-Tumor-TCGA-DK-A3WY;BLCA-Tumor-TCGA-DK-A6B5;BLCA-Tumor-TCGA-E5-A2PC;BLCA-Tumor-TCGA-FD-A3B4;BLCA-Tumor-TCGA-FJ-A3Z9;BLCA-Tumor-TCGA-GC-A3YS;BLCA-Tumor-TCGA-LT-A5Z6	9	BLCA-Tumor-TCGA-BT-A20N;BLCA-Tumor-TCGA-DK-A3IV;BLCA-Tumor-TCGA-DK-A3WX;BLCA-Tumor-TCGA-FD-A3SO;BLCA-Tumor-TCGA-G2-A3IB;BLCA-Tumor-TCGA-G2-A3IE;BLCA-Tumor-TCGA-GV-A3QH;BLCA-Tumor-TCGA-GV-A40E;BLCA-Tumor-TCGA-UY-A78L	9	-0.130064	0.0422601	BLCA-Cisplatin
chr15|40955516|UTR3|KNL1|+|Alu|no-conserve	BLCA-Tumor-TCGA-CU-A3YL;BLCA-Tumor-TCGA-DK-A1AC;BLCA-Tumor-TCGA-DK-A3WY;BLCA-Tumor-TCGA-DK-A6B5;BLCA-Tumor-TCGA-E5-A2PC;BLCA-Tumor-TCGA-FD-A3B4;BLCA-Tumor-TCGA-FJ-A3Z9;BLCA-Tumor-TCGA-GC-A3YS;BLCA-Tumor-TCGA-LT-A5Z6	9	BLCA-Tumor-TCGA-BT-A20N;BLCA-Tumor-TCGA-DK-A3IV;BLCA-Tumor-TCGA-DK-A3WX;BLCA-Tumor-TCGA-FD-A3SO;BLCA-Tumor-TCGA-FJ-A871;BLCA-Tumor-TCGA-G2-A3IB;BLCA-Tumor-TCGA-G2-A3IE;BLCA-Tumor-TCGA-GV-A3QH;BLCA-Tumor-TCGA-GV-A40E;BLCA-Tumor-TCGA-UY-A78L	10	-0.0826769	0.045077	BLCA-Cisplatin
chr15|41597647|ncRNA|OIP5-AS1|+|Alu|rhesus	BLCA-Tumor-TCGA-CU-A3YL;BLCA-Tumor-TCGA-DK-A1AC;BLCA-Tumor-TCGA-DK-A3WW;BLCA-Tumor-TCGA-DK-A3WY;BLCA-Tumor-TCGA-DK-A6B5;BLCA-Tumor-TCGA-DK-A6B6;BLCA-Tumor-TCGA-E5-A2PC;BLCA-Tumor-TCGA-FD-A3B4;BLCA-Tumor-TCGA-FD-A43S;BLCA-Tumor-TCGA-FD-A43U;BLCA-Tumor-TCGA-FD-A5BS;BLCA-Tumor-TCGA-FD-A5C1;BLCA-Tumor-TCGA-FJ-A3Z7;BLCA-Tumor-TCGA-FJ-A3Z9;BLCA-Tumor-TCGA-GC-A3YS;BLCA-Tumor-TCGA-LT-A5Z6	16	BLCA-Tumor-TCGA-BT-A20N;BLCA-Tumor-TCGA-BT-A20T;BLCA-Tumor-TCGA-DK-A3IV;BLCA-Tumor-TCGA-DK-A3WX;BLCA-Tumor-TCGA-FD-A3SO;BLCA-Tumor-TCGA-FJ-A871;BLCA-Tumor-TCGA-G2-A3IB;BLCA-Tumor-TCGA-G2-A3IE;BLCA-Tumor-TCGA-GV-A3QH;BLCA-Tumor-TCGA-GV-A40E;BLCA-Tumor-TCGA-UY-A78L	11	-0.112706	0.0203415	BLCA-Cisplatin
chr15|42860080|UTR3|HAUS2|+|Alu|chimp	BLCA-Tumor-TCGA-DK-A1AC;BLCA-Tumor-TCGA-DK-A3WW;BLCA-Tumor-TCGA-DK-A3WY;BLCA-Tumor-TCGA-DK-A6B5;BLCA-Tumor-TCGA-E5-A2PC;BLCA-Tumor-TCGA-FD-A3B4;BLCA-Tumor-TCGA-FD-A43U;BLCA-Tumor-TCGA-GC-A3YS;BLCA-Tumor-TCGA-LT-A5Z6	9	BLCA-Tumor-TCGA-BT-A20N;BLCA-Tumor-TCGA-DK-A3IV;BLCA-Tumor-TCGA-DK-A3WX;BLCA-Tumor-TCGA-FD-A3SO;BLCA-Tumor-TCGA-FJ-A871;BLCA-Tumor-TCGA-G2-A3IB;BLCA-Tumor-TCGA-GV-A3QH;BLCA-Tumor-TCGA-GV-A40E;BLCA-Tumor-TCGA-UY-A78L	9	0.0922364	0.0267999	BLCA-Cisplatin
chr15|42861605|UTR3|HAUS2|+|Alu|rhesus	BLCA-Tumor-TCGA-CU-A3YL;BLCA-Tumor-TCGA-DK-A1AC;BLCA-Tumor-TCGA-DK-A3WW;BLCA-Tumor-TCGA-DK-A3WY;BLCA-Tumor-TCGA-DK-A6B5;BLCA-Tumor-TCGA-DK-A6B6;BLCA-Tumor-TCGA-E5-A2PC;BLCA-Tumor-TCGA-FD-A3B4;BLCA-Tumor-TCGA-FD-A43S;BLCA-Tumor-TCGA-FD-A43U;BLCA-Tumor-TCGA-FD-A5BS;BLCA-Tumor-TCGA-FD-A5C1;BLCA-Tumor-TCGA-FJ-A3Z7;BLCA-Tumor-TCGA-FJ-A3Z9;BLCA-Tumor-TCGA-GC-A3YS;BLCA-Tumor-TCGA-LT-A5Z6	16	BLCA-Tumor-TCGA-BT-A20N;BLCA-Tumor-TCGA-DK-A3IV;BLCA-Tumor-TCGA-DK-A3WX;BLCA-Tumor-TCGA-FD-A3SO;BLCA-Tumor-TCGA-FJ-A871;BLCA-Tumor-TCGA-G2-A3IB;BLCA-Tumor-TCGA-G2-A3IE;BLCA-Tumor-TCGA-GV-A3QH;BLCA-Tumor-TCGA-GV-A40E;BLCA-Tumor-TCGA-UY-A78L	10	-0.13503	0.0286431	BLCA-Cisplatin
chr15|45025710|intergenic|LOC100419583|+|Alu|no-conserve	BLCA-Tumor-TCGA-CU-A3YL;BLCA-Tumor-TCGA-DK-A1AC;BLCA-Tumor-TCGA-DK-A3WY;BLCA-Tumor-TCGA-DK-A6B6;BLCA-Tumor-TCGA-E5-A2PC;BLCA-Tumor-TCGA-FD-A3B4;BLCA-Tumor-TCGA-FD-A43S;BLCA-Tumor-TCGA-FD-A43U;BLCA-Tumor-TCGA-FD-A5BS;BLCA-Tumor-TCGA-FD-A5C1;BLCA-Tumor-TCGA-FJ-A3Z7;BLCA-Tumor-TCGA-FJ-A3Z9	12	BLCA-Tumor-TCGA-BT-A20N;BLCA-Tumor-TCGA-BT-A20T;BLCA-Tumor-TCGA-DK-A3IV;BLCA-Tumor-TCGA-DK-A3WX;BLCA-Tumor-TCGA-FJ-A871;BLCA-Tumor-TCGA-G2-A3IB;BLCA-Tumor-TCGA-G2-A3IE;BLCA-Tumor-TCGA-GV-A3QH;BLCA-Tumor-TCGA-GV-A40E	9	-0.135994	0.00850878	BLCA-Cisplatin
chr15|50662073|intergenic|MIR4712,USP8|+|Alu|no-conserve	BLCA-Tumor-TCGA-CU-A3YL;BLCA-Tumor-TCGA-DK-A3WY;BLCA-Tumor-TCGA-E5-A2PC;BLCA-Tumor-TCGA-FD-A3B4;BLCA-Tumor-TCGA-FD-A43U;BLCA-Tumor-TCGA-FJ-A3Z7	6	BLCA-Tumor-TCGA-DK-A3IV;BLCA-Tumor-TCGA-FJ-A871;BLCA-Tumor-TCGA-G2-A3IB;BLCA-Tumor-TCGA-G2-A3IE;BLCA-Tumor-TCGA-GV-A3QH;BLCA-Tumor-TCGA-GV-A40E	6	-0.0593854	0.00962172	BLCA-Cisplatin
chr15|50662164|intergenic|MIR4712,USP8|+|Alu|no-conserve	BLCA-Tumor-TCGA-CU-A3YL;BLCA-Tumor-TCGA-DK-A3WY;BLCA-Tumor-TCGA-E5-A2PC;BLCA-Tumor-TCGA-FD-A3B4;BLCA-Tumor-TCGA-FJ-A3Z9	5	BLCA-Tumor-TCGA-DK-A3IV;BLCA-Tumor-TCGA-G2-A3IB;BLCA-Tumor-TCGA-G2-A3IE;BLCA-Tumor-TCGA-GV-A40E	4	-0.107156	0.0490901	BLCA-Cisplatin
chr15|52205195|UTR3|TMOD3|+|Alu|no-conserve	BLCA-Tumor-TCGA-DK-A1AC;BLCA-Tumor-TCGA-DK-A3WW;BLCA-Tumor-TCGA-DK-A3WY;BLCA-Tumor-TCGA-DK-A6B6;BLCA-Tumor-TCGA-E5-A2PC;BLCA-Tumor-TCGA-FD-A3B4;BLCA-Tumor-TCGA-FD-A43S;BLCA-Tumor-TCGA-FD-A43U;BLCA-Tumor-TCGA-FJ-A3Z9;BLCA-Tumor-TCGA-GC-A3YS;BLCA-Tumor-TCGA-LT-A5Z6	11	BLCA-Tumor-TCGA-BT-A20N;BLCA-Tumor-TCGA-DK-A3IV;BLCA-Tumor-TCGA-DK-A3WX;BLCA-Tumor-TCGA-FJ-A871;BLCA-Tumor-TCGA-G2-A3IB;BLCA-Tumor-TCGA-G2-A3IE;BLCA-Tumor-TCGA-GV-A3QH;BLCA-Tumor-TCGA-GV-A40E	8	-0.113479	0.0319657	BLCA-Cisplatin
chr15|52205971|UTR3|TMOD3|+|Alu|no-conserve	BLCA-Tumor-TCGA-CU-A3YL;BLCA-Tumor-TCGA-DK-A1AC;BLCA-Tumor-TCGA-DK-A3WW;BLCA-Tumor-TCGA-DK-A3WY;BLCA-Tumor-TCGA-DK-A6B5;BLCA-Tumor-TCGA-DK-A6B6;BLCA-Tumor-TCGA-E5-A2PC;BLCA-Tumor-TCGA-FD-A3B4;BLCA-Tumor-TCGA-FJ-A3Z9;BLCA-Tumor-TCGA-LT-A5Z6	10	BLCA-Tumor-TCGA-BT-A20N;BLCA-Tumor-TCGA-BT-A20T;BLCA-Tumor-TCGA-DK-A3IV;BLCA-Tumor-TCGA-DK-A3WX;BLCA-Tumor-TCGA-FD-A3SO;BLCA-Tumor-TCGA-FJ-A871;BLCA-Tumor-TCGA-G2-A3IB;BLCA-Tumor-TCGA-G2-A3IE;BLCA-Tumor-TCGA-GV-A3QH;BLCA-Tumor-TCGA-GV-A40E;BLCA-Tumor-TCGA-UY-A78L	11	-0.06155	0.0155584	BLCA-Cisplatin
chr15|52206200|UTR3|TMOD3|+|Alu|no-conserve	BLCA-Tumor-TCGA-DK-A1AC;BLCA-Tumor-TCGA-DK-A3WW;BLCA-Tumor-TCGA-DK-A6B5;BLCA-Tumor-TCGA-DK-A6B6;BLCA-Tumor-TCGA-E5-A2PC;BLCA-Tumor-TCGA-FD-A3B4;BLCA-Tumor-TCGA-LT-A5Z6	7	BLCA-Tumor-TCGA-BT-A20N;BLCA-Tumor-TCGA-DK-A3IV;BLCA-Tumor-TCGA-DK-A3WX;BLCA-Tumor-TCGA-FD-A3SO;BLCA-Tumor-TCGA-FJ-A871;BLCA-Tumor-TCGA-G2-A3IB;BLCA-Tumor-TCGA-G2-A3IE;BLCA-Tumor-TCGA-GV-A3QH;BLCA-Tumor-TCGA-GV-A40E;BLCA-Tumor-TCGA-UY-A78L	10	-0.103646	0.0432483	BLCA-Cisplatin
chr15|52206742|UTR3|TMOD3|+|Alu|no-conserve	BLCA-Tumor-TCGA-CU-A3YL;BLCA-Tumor-TCGA-DK-A1AC;BLCA-Tumor-TCGA-DK-A3WY;BLCA-Tumor-TCGA-DK-A6B5;BLCA-Tumor-TCGA-DK-A6B6;BLCA-Tumor-TCGA-E5-A2PC;BLCA-Tumor-TCGA-FD-A3B4;BLCA-Tumor-TCGA-FD-A43S;BLCA-Tumor-TCGA-FD-A43U;BLCA-Tumor-TCGA-FD-A5BS;BLCA-Tumor-TCGA-FJ-A3Z9;BLCA-Tumor-TCGA-GC-A3YS;BLCA-Tumor-TCGA-LT-A5Z6	13	BLCA-Tumor-TCGA-BT-A20N;BLCA-Tumor-TCGA-BT-A20T;BLCA-Tumor-TCGA-DK-A3IV;BLCA-Tumor-TCGA-DK-A3WX;BLCA-Tumor-TCGA-FD-A3SO;BLCA-Tumor-TCGA-FJ-A871;BLCA-Tumor-TCGA-G2-A3IB;BLCA-Tumor-TCGA-G2-A3IE;BLCA-Tumor-TCGA-GV-A3QH;BLCA-Tumor-TCGA-GV-A40E;BLCA-Tumor-TCGA-UY-A78L	11	-0.136493	0.036758	BLCA-Cisplatin
chr15|52207112|UTR3|TMOD3|+|Alu|no-conserve	BLCA-Tumor-TCGA-CU-A3YL;BLCA-Tumor-TCGA-DK-A1AC;BLCA-Tumor-TCGA-DK-A3WY;BLCA-Tumor-TCGA-DK-A6B5;BLCA-Tumor-TCGA-DK-A6B6;BLCA-Tumor-TCGA-E5-A2PC;BLCA-Tumor-TCGA-FD-A3B4;BLCA-Tumor-TCGA-FD-A43U;BLCA-Tumor-TCGA-FJ-A3Z9;BLCA-Tumor-TCGA-LT-A5Z6	10	BLCA-Tumor-TCGA-BT-A20N;BLCA-Tumor-TCGA-BT-A20T;BLCA-Tumor-TCGA-DK-A3IV;BLCA-Tumor-TCGA-DK-A3WX;BLCA-Tumor-TCGA-FJ-A871;BLCA-Tumor-TCGA-G2-A3IB;BLCA-Tumor-TCGA-G2-A3IE;BLCA-Tumor-TCGA-GV-A3QH	8	-0.140078	0.0262525	BLCA-Cisplatin
chr15|52207138|UTR3|TMOD3|+|Alu|no-conserve	BLCA-Tumor-TCGA-CU-A3YL;BLCA-Tumor-TCGA-DK-A1AC;BLCA-Tumor-TCGA-DK-A3WY;BLCA-Tumor-TCGA-DK-A6B6;BLCA-Tumor-TCGA-FD-A3B4;BLCA-Tumor-TCGA-FD-A43U;BLCA-Tumor-TCGA-FJ-A3Z7;BLCA-Tumor-TCGA-FJ-A3Z9;BLCA-Tumor-TCGA-LT-A5Z6	9	BLCA-Tumor-TCGA-BT-A20T;BLCA-Tumor-TCGA-DK-A3IV;BLCA-Tumor-TCGA-DK-A3WX;BLCA-Tumor-TCGA-FJ-A871;BLCA-Tumor-TCGA-G2-A3IB;BLCA-Tumor-TCGA-G2-A3IE;BLCA-Tumor-TCGA-GV-A3QH	7	-0.0536402	0.0150582	BLCA-Cisplatin
chr15|52207150|UTR3|TMOD3|+|Alu|no-conserve	BLCA-Tumor-TCGA-CU-A3YL;BLCA-Tumor-TCGA-DK-A1AC;BLCA-Tumor-TCGA-DK-A3WY;BLCA-Tumor-TCGA-DK-A6B6;BLCA-Tumor-TCGA-FD-A3B4;BLCA-Tumor-TCGA-FD-A43U;BLCA-Tumor-TCGA-FJ-A3Z7;BLCA-Tumor-TCGA-FJ-A3Z9;BLCA-Tumor-TCGA-GC-A3YS;BLCA-Tumor-TCGA-LT-A5Z6	10	BLCA-Tumor-TCGA-BT-A20N;BLCA-Tumor-TCGA-BT-A20T;BLCA-Tumor-TCGA-DK-A3IV;BLCA-Tumor-TCGA-DK-A3WX;BLCA-Tumor-TCGA-FJ-A871;BLCA-Tumor-TCGA-G2-A3IB;BLCA-Tumor-TCGA-G2-A3IE;BLCA-Tumor-TCGA-GV-A3QH	8	-0.089014	0.0247183	BLCA-Cisplatin
chr15|60714456|UTR3|ICE2|-|Alu|rhesus	BLCA-Tumor-TCGA-CU-A3YL;BLCA-Tumor-TCGA-DK-A1AC;BLCA-Tumor-TCGA-DK-A3WW;BLCA-Tumor-TCGA-DK-A3WY;BLCA-Tumor-TCGA-DK-A6B6;BLCA-Tumor-TCGA-E5-A2PC;BLCA-Tumor-TCGA-FD-A3B4;BLCA-Tumor-TCGA-FD-A43U;BLCA-Tumor-TCGA-FJ-A3Z9;BLCA-Tumor-TCGA-LT-A5Z6	10	BLCA-Tumor-TCGA-DK-A3IV;BLCA-Tumor-TCGA-DK-A3WX;BLCA-Tumor-TCGA-FJ-A871;BLCA-Tumor-TCGA-G2-A3IB;BLCA-Tumor-TCGA-G2-A3IE;BLCA-Tumor-TCGA-GV-A3QH;BLCA-Tumor-TCGA-UY-A78L	7	-0.09954	0.0267392	BLCA-Cisplatin
chr15|65442112|UTR3|CLPX|-|Alu|both	BLCA-Tumor-TCGA-CU-A3YL;BLCA-Tumor-TCGA-DK-A1AC;BLCA-Tumor-TCGA-DK-A3WY;BLCA-Tumor-TCGA-DK-A6B5;BLCA-Tumor-TCGA-DK-A6B6;BLCA-Tumor-TCGA-E5-A2PC;BLCA-Tumor-TCGA-FD-A3B4;BLCA-Tumor-TCGA-FD-A43S;BLCA-Tumor-TCGA-FD-A43U;BLCA-Tumor-TCGA-FJ-A3Z9;BLCA-Tumor-TCGA-GC-A3YS;BLCA-Tumor-TCGA-LT-A5Z6	12	BLCA-Tumor-TCGA-BT-A20N;BLCA-Tumor-TCGA-BT-A20T;BLCA-Tumor-TCGA-DK-A3IV;BLCA-Tumor-TCGA-DK-A3WX;BLCA-Tumor-TCGA-FD-A3SO;BLCA-Tumor-TCGA-FJ-A871;BLCA-Tumor-TCGA-G2-A3IB;BLCA-Tumor-TCGA-G2-A3IE;BLCA-Tumor-TCGA-GV-A3QH	9	-0.123766	0.0426907	BLCA-Cisplatin
chr15|65442171|UTR3|CLPX|-|Alu|both	BLCA-Tumor-TCGA-CU-A3YL;BLCA-Tumor-TCGA-DK-A1AC;BLCA-Tumor-TCGA-DK-A3WW;BLCA-Tumor-TCGA-DK-A3WY;BLCA-Tumor-TCGA-DK-A6B5;BLCA-Tumor-TCGA-DK-A6B6;BLCA-Tumor-TCGA-E5-A2PC;BLCA-Tumor-TCGA-FD-A3B4;BLCA-Tumor-TCGA-FD-A43S;BLCA-Tumor-TCGA-FD-A43U;BLCA-Tumor-TCGA-FD-A5BS;BLCA-Tumor-TCGA-FD-A5C1;BLCA-Tumor-TCGA-FJ-A3Z9;BLCA-Tumor-TCGA-GC-A3YS;BLCA-Tumor-TCGA-LT-A5Z6	15	BLCA-Tumor-TCGA-BT-A20N;BLCA-Tumor-TCGA-BT-A20T;BLCA-Tumor-TCGA-DK-A3IV;BLCA-Tumor-TCGA-DK-A3WX;BLCA-Tumor-TCGA-FD-A3SO;BLCA-Tumor-TCGA-FJ-A871;BLCA-Tumor-TCGA-G2-A3IB;BLCA-Tumor-TCGA-G2-A3IE;BLCA-Tumor-TCGA-GV-A3QH	9	-0.0574395	0.0485569	BLCA-Cisplatin
chr15|75644093|intronic|NEIL1|+|Alu|no-conserve	BLCA-Tumor-TCGA-CU-A3YL;BLCA-Tumor-TCGA-DK-A3WY;BLCA-Tumor-TCGA-FD-A43S;BLCA-Tumor-TCGA-FD-A43U;BLCA-Tumor-TCGA-FJ-A3Z9;BLCA-Tumor-TCGA-LT-A5Z6	6	BLCA-Tumor-TCGA-DK-A3IV;BLCA-Tumor-TCGA-DK-A3WX;BLCA-Tumor-TCGA-G2-A3IE;BLCA-Tumor-TCGA-GV-A3QH	4	-0.0681948	0.0307278	BLCA-Cisplatin
chr15|75645621|intronic|NEIL1|+|no-repetitive|no-conserve	BLCA-Tumor-TCGA-CU-A3YL;BLCA-Tumor-TCGA-DK-A1AC;BLCA-Tumor-TCGA-DK-A3WY;BLCA-Tumor-TCGA-DK-A6B5;BLCA-Tumor-TCGA-E5-A2PC;BLCA-Tumor-TCGA-FD-A43S;BLCA-Tumor-TCGA-FD-A43U;BLCA-Tumor-TCGA-FJ-A3Z7;BLCA-Tumor-TCGA-FJ-A3Z9;BLCA-Tumor-TCGA-LT-A5Z6	10	BLCA-Tumor-TCGA-DK-A3IV;BLCA-Tumor-TCGA-DK-A3WX;BLCA-Tumor-TCGA-G2-A3IE;BLCA-Tumor-TCGA-GV-A3QH	4	-0.35537	0.0280301	BLCA-Cisplatin
chr15|75645663|intronic|NEIL1|+|Alu|no-conserve	BLCA-Tumor-TCGA-CU-A3YL;BLCA-Tumor-TCGA-DK-A3WY;BLCA-Tumor-TCGA-DK-A6B6;BLCA-Tumor-TCGA-E5-A2PC;BLCA-Tumor-TCGA-FD-A43S;BLCA-Tumor-TCGA-FD-A43U;BLCA-Tumor-TCGA-FJ-A3Z7;BLCA-Tumor-TCGA-FJ-A3Z9;BLCA-Tumor-TCGA-LT-A5Z6	9	BLCA-Tumor-TCGA-DK-A3IV;BLCA-Tumor-TCGA-DK-A3WX;BLCA-Tumor-TCGA-FD-A3SO;BLCA-Tumor-TCGA-G2-A3IE;BLCA-Tumor-TCGA-GV-A3QH	5	-0.0892691	0.0153697	BLCA-Cisplatin
chr15|75645819|intronic|NEIL1|+|Alu|no-conserve	BLCA-Tumor-TCGA-CU-A3YL;BLCA-Tumor-TCGA-DK-A1AC;BLCA-Tumor-TCGA-DK-A3WY;BLCA-Tumor-TCGA-DK-A6B5;BLCA-Tumor-TCGA-DK-A6B6;BLCA-Tumor-TCGA-E5-A2PC;BLCA-Tumor-TCGA-FD-A43S;BLCA-Tumor-TCGA-FD-A43U;BLCA-Tumor-TCGA-FJ-A3Z7;BLCA-Tumor-TCGA-FJ-A3Z9;BLCA-Tumor-TCGA-LT-A5Z6	11	BLCA-Tumor-TCGA-DK-A3IV;BLCA-Tumor-TCGA-DK-A3WX;BLCA-Tumor-TCGA-FD-A3SO;BLCA-Tumor-TCGA-G2-A3IE;BLCA-Tumor-TCGA-GV-A3QH	5	-0.0766382	0.0199958	BLCA-Cisplatin
chr15|90375568|UTR3|AP3S2,ARPIN-AP3S2|-|Alu|both	BLCA-Tumor-TCGA-CU-A3YL;BLCA-Tumor-TCGA-DK-A3WY;BLCA-Tumor-TCGA-DK-A6B5;BLCA-Tumor-TCGA-DK-A6B6;BLCA-Tumor-TCGA-E5-A2PC;BLCA-Tumor-TCGA-FD-A3B4;BLCA-Tumor-TCGA-FD-A43S;BLCA-Tumor-TCGA-GC-A3YS;BLCA-Tumor-TCGA-LT-A5Z6	9	BLCA-Tumor-TCGA-DK-A3IV;BLCA-Tumor-TCGA-DK-A3WX;BLCA-Tumor-TCGA-FJ-A871;BLCA-Tumor-TCGA-G2-A3IB;BLCA-Tumor-TCGA-G2-A3IE;BLCA-Tumor-TCGA-GV-A3QH	6	-0.207373	0.0250148	BLCA-Cisplatin
chr15|90440660|UTR3|ARPIN|-|Alu|no-conserve	BLCA-Tumor-TCGA-CU-A3YL;BLCA-Tumor-TCGA-DK-A1AC;BLCA-Tumor-TCGA-DK-A3WW;BLCA-Tumor-TCGA-DK-A3WY;BLCA-Tumor-TCGA-DK-A6B5;BLCA-Tumor-TCGA-DK-A6B6;BLCA-Tumor-TCGA-E5-A2PC;BLCA-Tumor-TCGA-FD-A3B4;BLCA-Tumor-TCGA-FD-A43S;BLCA-Tumor-TCGA-FD-A43U;BLCA-Tumor-TCGA-FD-A5C1;BLCA-Tumor-TCGA-FJ-A3Z7;BLCA-Tumor-TCGA-FJ-A3Z9;BLCA-Tumor-TCGA-GC-A3YS;BLCA-Tumor-TCGA-LT-A5Z6	15	BLCA-Tumor-TCGA-BT-A20N;BLCA-Tumor-TCGA-BT-A20T;BLCA-Tumor-TCGA-DK-A3IV;BLCA-Tumor-TCGA-DK-A3WX;BLCA-Tumor-TCGA-FD-A3SO;BLCA-Tumor-TCGA-FJ-A871;BLCA-Tumor-TCGA-G2-A3IB;BLCA-Tumor-TCGA-G2-A3IE;BLCA-Tumor-TCGA-GV-A3QH;BLCA-Tumor-TCGA-GV-A40E;BLCA-Tumor-TCGA-UY-A78L	11	-0.102817	0.0333456	BLCA-Cisplatin
chr15|90441262|UTR3|ARPIN|-|Alu|no-conserve	BLCA-Tumor-TCGA-DK-A6B5;BLCA-Tumor-TCGA-E5-A2PC;BLCA-Tumor-TCGA-FD-A3B4;BLCA-Tumor-TCGA-GC-A3YS;BLCA-Tumor-TCGA-LT-A5Z6	5	BLCA-Tumor-TCGA-DK-A3IV;BLCA-Tumor-TCGA-DK-A3WX;BLCA-Tumor-TCGA-FD-A3SO;BLCA-Tumor-TCGA-G2-A3IB;BLCA-Tumor-TCGA-G2-A3IE	5	-0.162664	0.0458662	BLCA-Cisplatin
chr15|90441263|UTR3|ARPIN|-|Alu|no-conserve	BLCA-Tumor-TCGA-DK-A6B5;BLCA-Tumor-TCGA-E5-A2PC;BLCA-Tumor-TCGA-LT-A5Z6	3	BLCA-Tumor-TCGA-DK-A3IV;BLCA-Tumor-TCGA-DK-A3WX;BLCA-Tumor-TCGA-FD-A3SO;BLCA-Tumor-TCGA-G2-A3IE	4	-0.194401	0.049746	BLCA-Cisplatin
chr15|90442421|UTR3|ARPIN|-|Alu|no-conserve	BLCA-Tumor-TCGA-DK-A3WW;BLCA-Tumor-TCGA-DK-A6B5;BLCA-Tumor-TCGA-DK-A6B6;BLCA-Tumor-TCGA-E5-A2PC;BLCA-Tumor-TCGA-FD-A3B4;BLCA-Tumor-TCGA-GC-A3YS;BLCA-Tumor-TCGA-LT-A5Z6	7	BLCA-Tumor-TCGA-BT-A20N;BLCA-Tumor-TCGA-DK-A3IV;BLCA-Tumor-TCGA-DK-A3WX;BLCA-Tumor-TCGA-FD-A3SO;BLCA-Tumor-TCGA-G2-A3IB;BLCA-Tumor-TCGA-G2-A3IE;BLCA-Tumor-TCGA-GV-A40E	7	-0.137631	0.00858703	BLCA-Cisplatin
chr15|90442598|UTR3|ARPIN|-|Alu|no-conserve	BLCA-Tumor-TCGA-DK-A1AC;BLCA-Tumor-TCGA-DK-A3WW;BLCA-Tumor-TCGA-DK-A6B5;BLCA-Tumor-TCGA-DK-A6B6;BLCA-Tumor-TCGA-E5-A2PC;BLCA-Tumor-TCGA-FD-A3B4;BLCA-Tumor-TCGA-FD-A43U;BLCA-Tumor-TCGA-FD-A5C1;BLCA-Tumor-TCGA-FJ-A3Z9;BLCA-Tumor-TCGA-GC-A3YS;BLCA-Tumor-TCGA-LT-A5Z6	11	BLCA-Tumor-TCGA-BT-A20N;BLCA-Tumor-TCGA-DK-A3IV;BLCA-Tumor-TCGA-DK-A3WX;BLCA-Tumor-TCGA-FD-A3SO;BLCA-Tumor-TCGA-FJ-A871;BLCA-Tumor-TCGA-G2-A3IB;BLCA-Tumor-TCGA-G2-A3IE;BLCA-Tumor-TCGA-GV-A3QH;BLCA-Tumor-TCGA-GV-A40E;BLCA-Tumor-TCGA-UY-A78L	10	-0.0635995	0.0270282	BLCA-Cisplatin
chr15|90819418|intergenic|NGRN,GABARAPL3|+|Alu|both	BLCA-Tumor-TCGA-CU-A3YL;BLCA-Tumor-TCGA-DK-A1AC;BLCA-Tumor-TCGA-DK-A3WY;BLCA-Tumor-TCGA-DK-A6B5;BLCA-Tumor-TCGA-E5-A2PC;BLCA-Tumor-TCGA-FD-A3B4;BLCA-Tumor-TCGA-GC-A3YS;BLCA-Tumor-TCGA-LT-A5Z6	8	BLCA-Tumor-TCGA-DK-A3IV;BLCA-Tumor-TCGA-DK-A3WX;BLCA-Tumor-TCGA-FJ-A871;BLCA-Tumor-TCGA-G2-A3IB;BLCA-Tumor-TCGA-G2-A3IE;BLCA-Tumor-TCGA-GV-A3QH;BLCA-Tumor-TCGA-GV-A40E	7	-0.146716	0.0370731	BLCA-Cisplatin
chr15|90819423|intergenic|NGRN,GABARAPL3|+|Alu|chimp	BLCA-Tumor-TCGA-CU-A3YL;BLCA-Tumor-TCGA-DK-A1AC;BLCA-Tumor-TCGA-DK-A6B5;BLCA-Tumor-TCGA-E5-A2PC;BLCA-Tumor-TCGA-FD-A3B4;BLCA-Tumor-TCGA-LT-A5Z6	6	BLCA-Tumor-TCGA-DK-A3IV;BLCA-Tumor-TCGA-DK-A3WX;BLCA-Tumor-TCGA-FJ-A871;BLCA-Tumor-TCGA-G2-A3IB;BLCA-Tumor-TCGA-G2-A3IE;BLCA-Tumor-TCGA-GV-A3QH	6	-0.110148	0.0277684	BLCA-Cisplatin
chr15|93432464|ncRNA|LINC01578|+|Alu|no-conserve	BLCA-Tumor-TCGA-CU-A3YL;BLCA-Tumor-TCGA-DK-A3WW;BLCA-Tumor-TCGA-DK-A3WY;BLCA-Tumor-TCGA-E5-A2PC;BLCA-Tumor-TCGA-FD-A43S;BLCA-Tumor-TCGA-FD-A43U;BLCA-Tumor-TCGA-FD-A5BS;BLCA-Tumor-TCGA-FJ-A3Z7;BLCA-Tumor-TCGA-FJ-A3Z9	9	BLCA-Tumor-TCGA-BT-A20T;BLCA-Tumor-TCGA-DK-A3IV;BLCA-Tumor-TCGA-DK-A3WX;BLCA-Tumor-TCGA-G2-A3IE;BLCA-Tumor-TCGA-GV-A3QH;BLCA-Tumor-TCGA-GV-A40E	6	-0.155921	0.0474723	BLCA-Cisplatin
chr15|93432511|ncRNA|LINC01578|+|Alu|no-conserve	BLCA-Tumor-TCGA-CU-A3YL;BLCA-Tumor-TCGA-DK-A3WW;BLCA-Tumor-TCGA-DK-A3WY;BLCA-Tumor-TCGA-E5-A2PC;BLCA-Tumor-TCGA-FD-A43S;BLCA-Tumor-TCGA-FD-A43U;BLCA-Tumor-TCGA-FD-A5BS;BLCA-Tumor-TCGA-FJ-A3Z7;BLCA-Tumor-TCGA-FJ-A3Z9	9	BLCA-Tumor-TCGA-DK-A3IV;BLCA-Tumor-TCGA-DK-A3WX;BLCA-Tumor-TCGA-G2-A3IB;BLCA-Tumor-TCGA-G2-A3IE;BLCA-Tumor-TCGA-GV-A3QH;BLCA-Tumor-TCGA-GV-A40E	6	-0.448095	0.00800994	BLCA-Cisplatin
chr15|93432575|ncRNA|LINC01578|+|Alu|no-conserve	BLCA-Tumor-TCGA-CU-A3YL;BLCA-Tumor-TCGA-DK-A3WW;BLCA-Tumor-TCGA-DK-A3WY;BLCA-Tumor-TCGA-FD-A43S;BLCA-Tumor-TCGA-FD-A43U;BLCA-Tumor-TCGA-FD-A5BS;BLCA-Tumor-TCGA-FJ-A3Z7;BLCA-Tumor-TCGA-FJ-A3Z9;BLCA-Tumor-TCGA-GC-A3YS	9	BLCA-Tumor-TCGA-DK-A3IV;BLCA-Tumor-TCGA-G2-A3IB;BLCA-Tumor-TCGA-G2-A3IE;BLCA-Tumor-TCGA-GV-A3QH;BLCA-Tumor-TCGA-GV-A40E	5	-0.240976	0.00680651	BLCA-Cisplatin
chr15|93432595|ncRNA|LINC01578|+|Alu|no-conserve	BLCA-Tumor-TCGA-CU-A3YL;BLCA-Tumor-TCGA-DK-A3WW;BLCA-Tumor-TCGA-DK-A3WY;BLCA-Tumor-TCGA-DK-A6B5;BLCA-Tumor-TCGA-FD-A43S;BLCA-Tumor-TCGA-FD-A43U;BLCA-Tumor-TCGA-FD-A5BS;BLCA-Tumor-TCGA-FJ-A3Z7;BLCA-Tumor-TCGA-FJ-A3Z9;BLCA-Tumor-TCGA-GC-A3YS	10	BLCA-Tumor-TCGA-DK-A3IV;BLCA-Tumor-TCGA-DK-A3WX;BLCA-Tumor-TCGA-G2-A3IB;BLCA-Tumor-TCGA-G2-A3IE;BLCA-Tumor-TCGA-GV-A3QH;BLCA-Tumor-TCGA-GV-A40E	6	-0.168317	0.0107473	BLCA-Cisplatin
chr15|93432638|ncRNA|LINC01578|+|Alu|no-conserve	BLCA-Tumor-TCGA-CU-A3YL;BLCA-Tumor-TCGA-DK-A3WW;BLCA-Tumor-TCGA-DK-A3WY;BLCA-Tumor-TCGA-FD-A43S;BLCA-Tumor-TCGA-FD-A43U;BLCA-Tumor-TCGA-FD-A5BS;BLCA-Tumor-TCGA-FJ-A3Z7;BLCA-Tumor-TCGA-GC-A3YS;BLCA-Tumor-TCGA-LT-A5Z6	9	BLCA-Tumor-TCGA-DK-A3IV;BLCA-Tumor-TCGA-DK-A3WX;BLCA-Tumor-TCGA-G2-A3IB;BLCA-Tumor-TCGA-G2-A3IE;BLCA-Tumor-TCGA-GV-A3QH;BLCA-Tumor-TCGA-GV-A40E	6	-0.151822	0.0209755	BLCA-Cisplatin
chr15|93432655|ncRNA|LINC01578|+|Alu|no-conserve	BLCA-Tumor-TCGA-CU-A3YL;BLCA-Tumor-TCGA-DK-A1AC;BLCA-Tumor-TCGA-DK-A3WW;BLCA-Tumor-TCGA-DK-A3WY;BLCA-Tumor-TCGA-DK-A6B5;BLCA-Tumor-TCGA-FD-A43S;BLCA-Tumor-TCGA-FD-A43U;BLCA-Tumor-TCGA-FD-A5BS;BLCA-Tumor-TCGA-FJ-A3Z7;BLCA-Tumor-TCGA-FJ-A3Z9;BLCA-Tumor-TCGA-GC-A3YS	11	BLCA-Tumor-TCGA-DK-A3IV;BLCA-Tumor-TCGA-DK-A3WX;BLCA-Tumor-TCGA-G2-A3IB;BLCA-Tumor-TCGA-G2-A3IE;BLCA-Tumor-TCGA-GV-A3QH;BLCA-Tumor-TCGA-GV-A40E	6	-0.302095	0.00769921	BLCA-Cisplatin
chr16|1411594|intronic|GNPTG|+|Alu|no-conserve	BLCA-Tumor-TCGA-CU-A3YL;BLCA-Tumor-TCGA-FD-A43U;BLCA-Tumor-TCGA-FJ-A3Z7;BLCA-Tumor-TCGA-LT-A5Z6	4	BLCA-Tumor-TCGA-DK-A3WX;BLCA-Tumor-TCGA-FJ-A871;BLCA-Tumor-TCGA-G2-A3IE;BLCA-Tumor-TCGA-GV-A3QH	4	-0.296861	0.029401	BLCA-Cisplatin
chr16|1411600|intronic|GNPTG|+|Alu|no-conserve	BLCA-Tumor-TCGA-CU-A3YL;BLCA-Tumor-TCGA-FD-A43U;BLCA-Tumor-TCGA-FJ-A3Z7;BLCA-Tumor-TCGA-LT-A5Z6	4	BLCA-Tumor-TCGA-DK-A3WX;BLCA-Tumor-TCGA-FJ-A871;BLCA-Tumor-TCGA-G2-A3IE;BLCA-Tumor-TCGA-GV-A3QH	4	-0.356423	0.0303828	BLCA-Cisplatin
chr16|14423641|intergenic|MIR193BHG,LINC02130|+|Alu|no-conserve	BLCA-Tumor-TCGA-DK-A3WY;BLCA-Tumor-TCGA-DK-A6B5;BLCA-Tumor-TCGA-E5-A2PC;BLCA-Tumor-TCGA-FD-A3B4;BLCA-Tumor-TCGA-FD-A43S;BLCA-Tumor-TCGA-FD-A43U;BLCA-Tumor-TCGA-FJ-A3Z9;BLCA-Tumor-TCGA-GC-A3YS	8	BLCA-Tumor-TCGA-BT-A20N;BLCA-Tumor-TCGA-DK-A3WX;BLCA-Tumor-TCGA-FD-A3SO;BLCA-Tumor-TCGA-G2-A3IB;BLCA-Tumor-TCGA-G2-A3IE;BLCA-Tumor-TCGA-GV-A3QH;BLCA-Tumor-TCGA-GV-A40E;BLCA-Tumor-TCGA-UY-A78L	8	-0.0631594	0.048427	BLCA-Cisplatin
chr16|15794136|intronic|NDE1|+|Alu|no-conserve	BLCA-Tumor-TCGA-DK-A1AC;BLCA-Tumor-TCGA-DK-A3WW;BLCA-Tumor-TCGA-DK-A3WY;BLCA-Tumor-TCGA-DK-A6B5;BLCA-Tumor-TCGA-E5-A2PC;BLCA-Tumor-TCGA-FD-A3B4;BLCA-Tumor-TCGA-FD-A43S;BLCA-Tumor-TCGA-FD-A43U;BLCA-Tumor-TCGA-FD-A5BS;BLCA-Tumor-TCGA-FD-A5C1;BLCA-Tumor-TCGA-FJ-A3Z9;BLCA-Tumor-TCGA-GC-A3YS	12	BLCA-Tumor-TCGA-BT-A20N;BLCA-Tumor-TCGA-BT-A20T;BLCA-Tumor-TCGA-DK-A3IV;BLCA-Tumor-TCGA-DK-A3WX;BLCA-Tumor-TCGA-FD-A3SO;BLCA-Tumor-TCGA-FJ-A871;BLCA-Tumor-TCGA-G2-A3IB;BLCA-Tumor-TCGA-G2-A3IE;BLCA-Tumor-TCGA-GV-A3QH;BLCA-Tumor-TCGA-GV-A40E;BLCA-Tumor-TCGA-UY-A78L	11	-0.0786423	0.0390345	BLCA-Cisplatin
chr16|15794426|intronic|NDE1|+|Alu|no-conserve	BLCA-Tumor-TCGA-CU-A3YL;BLCA-Tumor-TCGA-DK-A1AC;BLCA-Tumor-TCGA-DK-A3WW;BLCA-Tumor-TCGA-DK-A3WY;BLCA-Tumor-TCGA-DK-A6B5;BLCA-Tumor-TCGA-E5-A2PC;BLCA-Tumor-TCGA-FD-A3B4;BLCA-Tumor-TCGA-FD-A43S;BLCA-Tumor-TCGA-FD-A43U;BLCA-Tumor-TCGA-FD-A5BS;BLCA-Tumor-TCGA-FD-A5C1;BLCA-Tumor-TCGA-GC-A3YS	12	BLCA-Tumor-TCGA-BT-A20N;BLCA-Tumor-TCGA-BT-A20T;BLCA-Tumor-TCGA-DK-A3IV;BLCA-Tumor-TCGA-DK-A3WX;BLCA-Tumor-TCGA-FD-A3SO;BLCA-Tumor-TCGA-FJ-A871;BLCA-Tumor-TCGA-G2-A3IB;BLCA-Tumor-TCGA-G2-A3IE;BLCA-Tumor-TCGA-GV-A3QH;BLCA-Tumor-TCGA-GV-A40E;BLCA-Tumor-TCGA-UY-A78L	11	-0.0888244	0.00498545	BLCA-Cisplatin
chr16|15794883|intronic|NDE1|+|Alu|no-conserve	BLCA-Tumor-TCGA-DK-A1AC;BLCA-Tumor-TCGA-DK-A3WW;BLCA-Tumor-TCGA-DK-A3WY;BLCA-Tumor-TCGA-DK-A6B5;BLCA-Tumor-TCGA-E5-A2PC;BLCA-Tumor-TCGA-FD-A3B4;BLCA-Tumor-TCGA-FD-A43S;BLCA-Tumor-TCGA-FD-A43U;BLCA-Tumor-TCGA-FD-A5BS;BLCA-Tumor-TCGA-FD-A5C1;BLCA-Tumor-TCGA-GC-A3YS	11	BLCA-Tumor-TCGA-BT-A20N;BLCA-Tumor-TCGA-DK-A3IV;BLCA-Tumor-TCGA-DK-A3WX;BLCA-Tumor-TCGA-FD-A3SO;BLCA-Tumor-TCGA-FJ-A871;BLCA-Tumor-TCGA-G2-A3IB;BLCA-Tumor-TCGA-G2-A3IE;BLCA-Tumor-TCGA-GV-A3QH;BLCA-Tumor-TCGA-GV-A40E;BLCA-Tumor-TCGA-UY-A78L	10	-0.14889	0.00601084	BLCA-Cisplatin
chr16|21445618|ncRNA|LOC100190986|-|Alu|no-conserve	BLCA-Tumor-TCGA-CU-A3YL;BLCA-Tumor-TCGA-DK-A1AC;BLCA-Tumor-TCGA-DK-A6B5;BLCA-Tumor-TCGA-E5-A2PC;BLCA-Tumor-TCGA-FD-A3B4;BLCA-Tumor-TCGA-FJ-A3Z9	6	BLCA-Tumor-TCGA-DK-A3IV;BLCA-Tumor-TCGA-DK-A3WX;BLCA-Tumor-TCGA-G2-A3IB;BLCA-Tumor-TCGA-GV-A3QH	4	-0.200563	0.0139219	BLCA-Cisplatin
chr16|28966395|intronic|NFATC2IP|+|Alu|no-conserve	BLCA-Tumor-TCGA-DK-A3WY;BLCA-Tumor-TCGA-DK-A6B5;BLCA-Tumor-TCGA-FD-A3B4;BLCA-Tumor-TCGA-FJ-A3Z9;BLCA-Tumor-TCGA-GC-A3YS;BLCA-Tumor-TCGA-LT-A5Z6	6	BLCA-Tumor-TCGA-DK-A3IV;BLCA-Tumor-TCGA-DK-A3WX;BLCA-Tumor-TCGA-FD-A3SO;BLCA-Tumor-TCGA-G2-A3IE;BLCA-Tumor-TCGA-GV-A3QH;BLCA-Tumor-TCGA-GV-A40E	6	-0.0841485	0.0340869	BLCA-Cisplatin
chr16|31132644|intronic|KAT8|+|Alu|no-conserve	BLCA-Tumor-TCGA-CU-A3YL;BLCA-Tumor-TCGA-DK-A1AC;BLCA-Tumor-TCGA-DK-A3WW;BLCA-Tumor-TCGA-DK-A3WY;BLCA-Tumor-TCGA-DK-A6B5;BLCA-Tumor-TCGA-DK-A6B6;BLCA-Tumor-TCGA-E5-A2PC;BLCA-Tumor-TCGA-FD-A3B4;BLCA-Tumor-TCGA-GC-A3YS;BLCA-Tumor-TCGA-LT-A5Z6	10	BLCA-Tumor-TCGA-BT-A20N;BLCA-Tumor-TCGA-DK-A3IV;BLCA-Tumor-TCGA-DK-A3WX;BLCA-Tumor-TCGA-FD-A3SO;BLCA-Tumor-TCGA-FJ-A871;BLCA-Tumor-TCGA-G2-A3IB;BLCA-Tumor-TCGA-G2-A3IE;BLCA-Tumor-TCGA-GV-A3QH;BLCA-Tumor-TCGA-UY-A78L	9	-0.0690863	0.0379684	BLCA-Cisplatin
chr16|31134081|intronic|KAT8|+|Alu|no-conserve	BLCA-Tumor-TCGA-CU-A3YL;BLCA-Tumor-TCGA-DK-A1AC;BLCA-Tumor-TCGA-DK-A3WY;BLCA-Tumor-TCGA-DK-A6B5;BLCA-Tumor-TCGA-DK-A6B6;BLCA-Tumor-TCGA-E5-A2PC;BLCA-Tumor-TCGA-FD-A3B4;BLCA-Tumor-TCGA-FD-A43S;BLCA-Tumor-TCGA-FD-A43U;BLCA-Tumor-TCGA-FD-A5C1;BLCA-Tumor-TCGA-FJ-A3Z7;BLCA-Tumor-TCGA-FJ-A3Z9;BLCA-Tumor-TCGA-GC-A3YS;BLCA-Tumor-TCGA-LT-A5Z6	14	BLCA-Tumor-TCGA-BT-A20N;BLCA-Tumor-TCGA-DK-A3IV;BLCA-Tumor-TCGA-DK-A3WX;BLCA-Tumor-TCGA-FD-A3SO;BLCA-Tumor-TCGA-FJ-A871;BLCA-Tumor-TCGA-G2-A3IB;BLCA-Tumor-TCGA-G2-A3IE;BLCA-Tumor-TCGA-GV-A3QH;BLCA-Tumor-TCGA-GV-A40E;BLCA-Tumor-TCGA-UY-A78L	10	-0.122359	0.0403369	BLCA-Cisplatin
chr16|31134182|intronic|KAT8|+|Alu|no-conserve	BLCA-Tumor-TCGA-CU-A3YL;BLCA-Tumor-TCGA-DK-A1AC;BLCA-Tumor-TCGA-DK-A3WW;BLCA-Tumor-TCGA-DK-A3WY;BLCA-Tumor-TCGA-DK-A6B5;BLCA-Tumor-TCGA-DK-A6B6;BLCA-Tumor-TCGA-E5-A2PC;BLCA-Tumor-TCGA-FD-A3B4;BLCA-Tumor-TCGA-FD-A43S;BLCA-Tumor-TCGA-FD-A43U;BLCA-Tumor-TCGA-FD-A5C1;BLCA-Tumor-TCGA-FJ-A3Z7;BLCA-Tumor-TCGA-FJ-A3Z9;BLCA-Tumor-TCGA-GC-A3YS;BLCA-Tumor-TCGA-LT-A5Z6	15	BLCA-Tumor-TCGA-DK-A3IV;BLCA-Tumor-TCGA-DK-A3WX;BLCA-Tumor-TCGA-FD-A3SO;BLCA-Tumor-TCGA-FJ-A871;BLCA-Tumor-TCGA-G2-A3IB;BLCA-Tumor-TCGA-G2-A3IE;BLCA-Tumor-TCGA-GV-A3QH;BLCA-Tumor-TCGA-GV-A40E	8	-0.154693	0.00349298	BLCA-Cisplatin
chr16|31134287|intronic|KAT8|+|Alu|no-conserve	BLCA-Tumor-TCGA-CU-A3YL;BLCA-Tumor-TCGA-DK-A1AC;BLCA-Tumor-TCGA-DK-A3WW;BLCA-Tumor-TCGA-DK-A3WY;BLCA-Tumor-TCGA-DK-A6B5;BLCA-Tumor-TCGA-DK-A6B6;BLCA-Tumor-TCGA-E5-A2PC;BLCA-Tumor-TCGA-FD-A3B4;BLCA-Tumor-TCGA-FD-A43S;BLCA-Tumor-TCGA-FD-A43U;BLCA-Tumor-TCGA-FD-A5BS;BLCA-Tumor-TCGA-FD-A5C1;BLCA-Tumor-TCGA-FJ-A3Z7;BLCA-Tumor-TCGA-FJ-A3Z9;BLCA-Tumor-TCGA-GC-A3YS;BLCA-Tumor-TCGA-LT-A5Z6	16	BLCA-Tumor-TCGA-BT-A20N;BLCA-Tumor-TCGA-DK-A3IV;BLCA-Tumor-TCGA-DK-A3WX;BLCA-Tumor-TCGA-FD-A3SO;BLCA-Tumor-TCGA-FJ-A871;BLCA-Tumor-TCGA-G2-A3IB;BLCA-Tumor-TCGA-G2-A3IE;BLCA-Tumor-TCGA-GV-A3QH;BLCA-Tumor-TCGA-GV-A40E;BLCA-Tumor-TCGA-UY-A78L	10	-0.194553	0.00478526	BLCA-Cisplatin
chr16|31134288|intronic|KAT8|+|Alu|no-conserve	BLCA-Tumor-TCGA-CU-A3YL;BLCA-Tumor-TCGA-DK-A1AC;BLCA-Tumor-TCGA-DK-A3WW;BLCA-Tumor-TCGA-DK-A3WY;BLCA-Tumor-TCGA-DK-A6B5;BLCA-Tumor-TCGA-DK-A6B6;BLCA-Tumor-TCGA-E5-A2PC;BLCA-Tumor-TCGA-FD-A3B4;BLCA-Tumor-TCGA-FD-A43S;BLCA-Tumor-TCGA-FD-A43U;BLCA-Tumor-TCGA-FD-A5BS;BLCA-Tumor-TCGA-FD-A5C1;BLCA-Tumor-TCGA-FJ-A3Z7;BLCA-Tumor-TCGA-FJ-A3Z9;BLCA-Tumor-TCGA-GC-A3YS;BLCA-Tumor-TCGA-LT-A5Z6	16	BLCA-Tumor-TCGA-BT-A20N;BLCA-Tumor-TCGA-DK-A3IV;BLCA-Tumor-TCGA-DK-A3WX;BLCA-Tumor-TCGA-FD-A3SO;BLCA-Tumor-TCGA-FJ-A871;BLCA-Tumor-TCGA-G2-A3IB;BLCA-Tumor-TCGA-G2-A3IE;BLCA-Tumor-TCGA-GV-A3QH;BLCA-Tumor-TCGA-GV-A40E;BLCA-Tumor-TCGA-UY-A78L	10	-0.0548384	0.0349527	BLCA-Cisplatin
chr16|31134393|intronic|KAT8|+|Alu|no-conserve	BLCA-Tumor-TCGA-CU-A3YL;BLCA-Tumor-TCGA-DK-A1AC;BLCA-Tumor-TCGA-E5-A2PC;BLCA-Tumor-TCGA-FD-A43S;BLCA-Tumor-TCGA-FD-A43U;BLCA-Tumor-TCGA-FJ-A3Z7;BLCA-Tumor-TCGA-FJ-A3Z9	7	BLCA-Tumor-TCGA-DK-A3IV;BLCA-Tumor-TCGA-FJ-A871;BLCA-Tumor-TCGA-G2-A3IE	3	0.0599483	0.0344768	BLCA-Cisplatin
chr16|31134607|intronic|KAT8|+|Alu|no-conserve	BLCA-Tumor-TCGA-CU-A3YL;BLCA-Tumor-TCGA-DK-A1AC;BLCA-Tumor-TCGA-DK-A3WY;BLCA-Tumor-TCGA-DK-A6B5;BLCA-Tumor-TCGA-DK-A6B6;BLCA-Tumor-TCGA-E5-A2PC;BLCA-Tumor-TCGA-FD-A3B4;BLCA-Tumor-TCGA-FD-A43S;BLCA-Tumor-TCGA-FD-A43U;BLCA-Tumor-TCGA-FD-A5C1;BLCA-Tumor-TCGA-FJ-A3Z7;BLCA-Tumor-TCGA-FJ-A3Z9;BLCA-Tumor-TCGA-GC-A3YS;BLCA-Tumor-TCGA-LT-A5Z6	14	BLCA-Tumor-TCGA-BT-A20N;BLCA-Tumor-TCGA-DK-A3IV;BLCA-Tumor-TCGA-DK-A3WX;BLCA-Tumor-TCGA-FD-A3SO;BLCA-Tumor-TCGA-FJ-A871;BLCA-Tumor-TCGA-G2-A3IB;BLCA-Tumor-TCGA-G2-A3IE;BLCA-Tumor-TCGA-GV-A3QH;BLCA-Tumor-TCGA-GV-A40E;BLCA-Tumor-TCGA-UY-A78L	10	-0.133389	0.0464037	BLCA-Cisplatin
chr16|31134631|intronic|KAT8|+|Alu|no-conserve	BLCA-Tumor-TCGA-CU-A3YL;BLCA-Tumor-TCGA-DK-A1AC;BLCA-Tumor-TCGA-DK-A3WY;BLCA-Tumor-TCGA-DK-A6B5;BLCA-Tumor-TCGA-DK-A6B6;BLCA-Tumor-TCGA-E5-A2PC;BLCA-Tumor-TCGA-FD-A3B4;BLCA-Tumor-TCGA-FD-A43S;BLCA-Tumor-TCGA-FD-A43U;BLCA-Tumor-TCGA-FD-A5BS;BLCA-Tumor-TCGA-FD-A5C1;BLCA-Tumor-TCGA-FJ-A3Z7;BLCA-Tumor-TCGA-FJ-A3Z9;BLCA-Tumor-TCGA-GC-A3YS	14	BLCA-Tumor-TCGA-DK-A3IV;BLCA-Tumor-TCGA-DK-A3WX;BLCA-Tumor-TCGA-FD-A3SO;BLCA-Tumor-TCGA-FJ-A871;BLCA-Tumor-TCGA-G2-A3IB;BLCA-Tumor-TCGA-G2-A3IE;BLCA-Tumor-TCGA-GV-A3QH;BLCA-Tumor-TCGA-GV-A40E;BLCA-Tumor-TCGA-UY-A78L	9	-0.117201	0.0273158	BLCA-Cisplatin
chr16|31134664|intronic|KAT8|+|Alu|no-conserve	BLCA-Tumor-TCGA-CU-A3YL;BLCA-Tumor-TCGA-DK-A1AC;BLCA-Tumor-TCGA-DK-A3WY;BLCA-Tumor-TCGA-DK-A6B5;BLCA-Tumor-TCGA-DK-A6B6;BLCA-Tumor-TCGA-E5-A2PC;BLCA-Tumor-TCGA-FD-A3B4;BLCA-Tumor-TCGA-FD-A43S;BLCA-Tumor-TCGA-FD-A43U;BLCA-Tumor-TCGA-FD-A5BS;BLCA-Tumor-TCGA-FD-A5C1;BLCA-Tumor-TCGA-FJ-A3Z7;BLCA-Tumor-TCGA-FJ-A3Z9;BLCA-Tumor-TCGA-GC-A3YS;BLCA-Tumor-TCGA-LT-A5Z6	15	BLCA-Tumor-TCGA-DK-A3IV;BLCA-Tumor-TCGA-DK-A3WX;BLCA-Tumor-TCGA-FD-A3SO;BLCA-Tumor-TCGA-FJ-A871;BLCA-Tumor-TCGA-G2-A3IB;BLCA-Tumor-TCGA-G2-A3IE;BLCA-Tumor-TCGA-GV-A3QH;BLCA-Tumor-TCGA-UY-A78L	8	-0.104446	0.0452282	BLCA-Cisplatin
chr16|31134703|intronic|KAT8|+|Alu|no-conserve	BLCA-Tumor-TCGA-CU-A3YL;BLCA-Tumor-TCGA-DK-A1AC;BLCA-Tumor-TCGA-DK-A3WY;BLCA-Tumor-TCGA-DK-A6B5;BLCA-Tumor-TCGA-DK-A6B6;BLCA-Tumor-TCGA-E5-A2PC;BLCA-Tumor-TCGA-FD-A43S;BLCA-Tumor-TCGA-FD-A43U;BLCA-Tumor-TCGA-FD-A5C1;BLCA-Tumor-TCGA-FJ-A3Z7;BLCA-Tumor-TCGA-FJ-A3Z9;BLCA-Tumor-TCGA-GC-A3YS;BLCA-Tumor-TCGA-LT-A5Z6	13	BLCA-Tumor-TCGA-DK-A3IV;BLCA-Tumor-TCGA-DK-A3WX;BLCA-Tumor-TCGA-FJ-A871;BLCA-Tumor-TCGA-G2-A3IB;BLCA-Tumor-TCGA-G2-A3IE;BLCA-Tumor-TCGA-GV-A3QH;BLCA-Tumor-TCGA-UY-A78L	7	-0.180304	0.035665	BLCA-Cisplatin
chr16|31134791|intronic|KAT8|+|Alu|no-conserve	BLCA-Tumor-TCGA-CU-A3YL;BLCA-Tumor-TCGA-DK-A1AC;BLCA-Tumor-TCGA-DK-A3WY;BLCA-Tumor-TCGA-DK-A6B5;BLCA-Tumor-TCGA-DK-A6B6;BLCA-Tumor-TCGA-E5-A2PC;BLCA-Tumor-TCGA-FD-A3B4;BLCA-Tumor-TCGA-FD-A43S;BLCA-Tumor-TCGA-FD-A43U;BLCA-Tumor-TCGA-FD-A5BS;BLCA-Tumor-TCGA-FD-A5C1;BLCA-Tumor-TCGA-FJ-A3Z7;BLCA-Tumor-TCGA-FJ-A3Z9;BLCA-Tumor-TCGA-GC-A3YS;BLCA-Tumor-TCGA-LT-A5Z6	15	BLCA-Tumor-TCGA-BT-A20N;BLCA-Tumor-TCGA-DK-A3IV;BLCA-Tumor-TCGA-DK-A3WX;BLCA-Tumor-TCGA-FD-A3SO;BLCA-Tumor-TCGA-FJ-A871;BLCA-Tumor-TCGA-G2-A3IB;BLCA-Tumor-TCGA-G2-A3IE;BLCA-Tumor-TCGA-GV-A3QH;BLCA-Tumor-TCGA-GV-A40E;BLCA-Tumor-TCGA-UY-A78L	10	-0.109884	0.0284166	BLCA-Cisplatin
chr16|31134792|intronic|KAT8|+|Alu|no-conserve	BLCA-Tumor-TCGA-CU-A3YL;BLCA-Tumor-TCGA-DK-A1AC;BLCA-Tumor-TCGA-DK-A3WY;BLCA-Tumor-TCGA-DK-A6B5;BLCA-Tumor-TCGA-DK-A6B6;BLCA-Tumor-TCGA-E5-A2PC;BLCA-Tumor-TCGA-FD-A3B4;BLCA-Tumor-TCGA-FD-A43S;BLCA-Tumor-TCGA-FD-A43U;BLCA-Tumor-TCGA-FD-A5BS;BLCA-Tumor-TCGA-FD-A5C1;BLCA-Tumor-TCGA-FJ-A3Z7;BLCA-Tumor-TCGA-FJ-A3Z9;BLCA-Tumor-TCGA-GC-A3YS;BLCA-Tumor-TCGA-LT-A5Z6	15	BLCA-Tumor-TCGA-BT-A20N;BLCA-Tumor-TCGA-DK-A3IV;BLCA-Tumor-TCGA-DK-A3WX;BLCA-Tumor-TCGA-FD-A3SO;BLCA-Tumor-TCGA-FJ-A871;BLCA-Tumor-TCGA-G2-A3IB;BLCA-Tumor-TCGA-G2-A3IE;BLCA-Tumor-TCGA-GV-A3QH;BLCA-Tumor-TCGA-GV-A40E;BLCA-Tumor-TCGA-UY-A78L	10	-0.15455	0.0115106	BLCA-Cisplatin
chr16|4512379|intronic|NMRAL1|-|Alu|no-conserve	BLCA-Tumor-TCGA-CU-A3YL;BLCA-Tumor-TCGA-DK-A1AC;BLCA-Tumor-TCGA-DK-A3WW;BLCA-Tumor-TCGA-DK-A3WY;BLCA-Tumor-TCGA-DK-A6B5;BLCA-Tumor-TCGA-DK-A6B6;BLCA-Tumor-TCGA-E5-A2PC;BLCA-Tumor-TCGA-FD-A3B4;BLCA-Tumor-TCGA-FD-A43S;BLCA-Tumor-TCGA-FJ-A3Z7;BLCA-Tumor-TCGA-FJ-A3Z9;BLCA-Tumor-TCGA-GC-A3YS	12	BLCA-Tumor-TCGA-BT-A20N;BLCA-Tumor-TCGA-BT-A20T;BLCA-Tumor-TCGA-DK-A3IV;BLCA-Tumor-TCGA-DK-A3WX;BLCA-Tumor-TCGA-FD-A3SO;BLCA-Tumor-TCGA-FJ-A871;BLCA-Tumor-TCGA-G2-A3IB;BLCA-Tumor-TCGA-G2-A3IE;BLCA-Tumor-TCGA-GV-A3QH;BLCA-Tumor-TCGA-GV-A40E;BLCA-Tumor-TCGA-UY-A78L	11	-0.0611788	0.0100232	BLCA-Cisplatin
chr16|4512953|intronic|NMRAL1|-|Alu|no-conserve	BLCA-Tumor-TCGA-DK-A3WY;BLCA-Tumor-TCGA-E5-A2PC;BLCA-Tumor-TCGA-FJ-A3Z9	3	BLCA-Tumor-TCGA-DK-A3WX;BLCA-Tumor-TCGA-FJ-A871;BLCA-Tumor-TCGA-G2-A3IE;BLCA-Tumor-TCGA-GV-A3QH;BLCA-Tumor-TCGA-GV-A40E	5	-0.075641	0.0168046	BLCA-Cisplatin
chr16|4800628|UTR3|ZNF500|-|Alu|no-conserve	BLCA-Tumor-TCGA-CU-A3YL;BLCA-Tumor-TCGA-DK-A1AC;BLCA-Tumor-TCGA-DK-A3WW;BLCA-Tumor-TCGA-DK-A3WY;BLCA-Tumor-TCGA-DK-A6B5;BLCA-Tumor-TCGA-DK-A6B6;BLCA-Tumor-TCGA-E5-A2PC;BLCA-Tumor-TCGA-FD-A3B4;BLCA-Tumor-TCGA-FD-A43S;BLCA-Tumor-TCGA-FD-A43U;BLCA-Tumor-TCGA-FD-A5BS;BLCA-Tumor-TCGA-FD-A5C1;BLCA-Tumor-TCGA-FJ-A3Z7;BLCA-Tumor-TCGA-FJ-A3Z9;BLCA-Tumor-TCGA-GC-A3YS;BLCA-Tumor-TCGA-LT-A5Z6	16	BLCA-Tumor-TCGA-BT-A20N;BLCA-Tumor-TCGA-BT-A20T;BLCA-Tumor-TCGA-DK-A3IV;BLCA-Tumor-TCGA-DK-A3WX;BLCA-Tumor-TCGA-FD-A3SO;BLCA-Tumor-TCGA-FJ-A871;BLCA-Tumor-TCGA-G2-A3IB;BLCA-Tumor-TCGA-G2-A3IE;BLCA-Tumor-TCGA-GV-A3QH;BLCA-Tumor-TCGA-GV-A40E;BLCA-Tumor-TCGA-UY-A78L	11	-0.0883345	0.0272625	BLCA-Cisplatin
chr16|48387261|UTR3|LONP2|+|Alu|both	BLCA-Tumor-TCGA-DK-A1AC;BLCA-Tumor-TCGA-DK-A3WY;BLCA-Tumor-TCGA-DK-A6B5;BLCA-Tumor-TCGA-DK-A6B6;BLCA-Tumor-TCGA-E5-A2PC;BLCA-Tumor-TCGA-FD-A3B4;BLCA-Tumor-TCGA-FD-A43S;BLCA-Tumor-TCGA-FD-A43U;BLCA-Tumor-TCGA-FD-A5BS;BLCA-Tumor-TCGA-FD-A5C1;BLCA-Tumor-TCGA-FJ-A3Z7;BLCA-Tumor-TCGA-FJ-A3Z9;BLCA-Tumor-TCGA-GC-A3YS;BLCA-Tumor-TCGA-LT-A5Z6	14	BLCA-Tumor-TCGA-BT-A20N;BLCA-Tumor-TCGA-BT-A20T;BLCA-Tumor-TCGA-DK-A3IV;BLCA-Tumor-TCGA-DK-A3WX;BLCA-Tumor-TCGA-FD-A3SO;BLCA-Tumor-TCGA-FJ-A871;BLCA-Tumor-TCGA-G2-A3IB;BLCA-Tumor-TCGA-G2-A3IE;BLCA-Tumor-TCGA-GV-A3QH;BLCA-Tumor-TCGA-GV-A40E;BLCA-Tumor-TCGA-UY-A78L	11	-0.0613104	0.00446289	BLCA-Cisplatin
chr16|48388260|UTR3|LONP2|+|Alu|both	BLCA-Tumor-TCGA-CU-A3YL;BLCA-Tumor-TCGA-DK-A3WW;BLCA-Tumor-TCGA-DK-A3WY;BLCA-Tumor-TCGA-DK-A6B5;BLCA-Tumor-TCGA-DK-A6B6;BLCA-Tumor-TCGA-E5-A2PC;BLCA-Tumor-TCGA-FD-A3B4;BLCA-Tumor-TCGA-FD-A43S;BLCA-Tumor-TCGA-FJ-A3Z9;BLCA-Tumor-TCGA-GC-A3YS;BLCA-Tumor-TCGA-LT-A5Z6	11	BLCA-Tumor-TCGA-BT-A20N;BLCA-Tumor-TCGA-BT-A20T;BLCA-Tumor-TCGA-DK-A3IV;BLCA-Tumor-TCGA-DK-A3WX;BLCA-Tumor-TCGA-FJ-A871;BLCA-Tumor-TCGA-G2-A3IB;BLCA-Tumor-TCGA-G2-A3IE;BLCA-Tumor-TCGA-GV-A3QH;BLCA-Tumor-TCGA-GV-A40E;BLCA-Tumor-TCGA-UY-A78L	10	-0.0715529	0.0261032	BLCA-Cisplatin
chr16|48388380|UTR3|LONP2|+|Alu|chimp	BLCA-Tumor-TCGA-CU-A3YL;BLCA-Tumor-TCGA-DK-A1AC;BLCA-Tumor-TCGA-DK-A3WW;BLCA-Tumor-TCGA-DK-A3WY;BLCA-Tumor-TCGA-DK-A6B5;BLCA-Tumor-TCGA-DK-A6B6;BLCA-Tumor-TCGA-E5-A2PC;BLCA-Tumor-TCGA-FD-A3B4;BLCA-Tumor-TCGA-FD-A43S;BLCA-Tumor-TCGA-FD-A5C1;BLCA-Tumor-TCGA-FJ-A3Z7;BLCA-Tumor-TCGA-FJ-A3Z9;BLCA-Tumor-TCGA-GC-A3YS;BLCA-Tumor-TCGA-LT-A5Z6	14	BLCA-Tumor-TCGA-BT-A20N;BLCA-Tumor-TCGA-DK-A3IV;BLCA-Tumor-TCGA-DK-A3WX;BLCA-Tumor-TCGA-FD-A3SO;BLCA-Tumor-TCGA-FJ-A871;BLCA-Tumor-TCGA-G2-A3IB;BLCA-Tumor-TCGA-G2-A3IE;BLCA-Tumor-TCGA-GV-A3QH;BLCA-Tumor-TCGA-GV-A40E;BLCA-Tumor-TCGA-UY-A78L	10	-0.102395	0.037648	BLCA-Cisplatin
chr16|48388381|UTR3|LONP2|+|Alu|both	BLCA-Tumor-TCGA-CU-A3YL;BLCA-Tumor-TCGA-DK-A1AC;BLCA-Tumor-TCGA-DK-A3WW;BLCA-Tumor-TCGA-DK-A3WY;BLCA-Tumor-TCGA-DK-A6B5;BLCA-Tumor-TCGA-DK-A6B6;BLCA-Tumor-TCGA-E5-A2PC;BLCA-Tumor-TCGA-FD-A3B4;BLCA-Tumor-TCGA-FD-A43S;BLCA-Tumor-TCGA-FD-A5C1;BLCA-Tumor-TCGA-FJ-A3Z7;BLCA-Tumor-TCGA-FJ-A3Z9;BLCA-Tumor-TCGA-GC-A3YS;BLCA-Tumor-TCGA-LT-A5Z6	14	BLCA-Tumor-TCGA-BT-A20N;BLCA-Tumor-TCGA-DK-A3IV;BLCA-Tumor-TCGA-DK-A3WX;BLCA-Tumor-TCGA-FD-A3SO;BLCA-Tumor-TCGA-FJ-A871;BLCA-Tumor-TCGA-G2-A3IB;BLCA-Tumor-TCGA-G2-A3IE;BLCA-Tumor-TCGA-GV-A3QH;BLCA-Tumor-TCGA-GV-A40E;BLCA-Tumor-TCGA-UY-A78L	10	-0.153136	0.00279429	BLCA-Cisplatin
chr16|50139716|UTR3|HEATR3|+|Alu|chimp	BLCA-Tumor-TCGA-CU-A3YL;BLCA-Tumor-TCGA-DK-A1AC;BLCA-Tumor-TCGA-DK-A3WW;BLCA-Tumor-TCGA-DK-A3WY;BLCA-Tumor-TCGA-DK-A6B5;BLCA-Tumor-TCGA-DK-A6B6;BLCA-Tumor-TCGA-E5-A2PC;BLCA-Tumor-TCGA-FD-A3B4;BLCA-Tumor-TCGA-FD-A43S;BLCA-Tumor-TCGA-FD-A43U;BLCA-Tumor-TCGA-FD-A5BS;BLCA-Tumor-TCGA-FD-A5C1;BLCA-Tumor-TCGA-FJ-A3Z7;BLCA-Tumor-TCGA-FJ-A3Z9;BLCA-Tumor-TCGA-GC-A3YS;BLCA-Tumor-TCGA-LT-A5Z6	16	BLCA-Tumor-TCGA-BT-A20N;BLCA-Tumor-TCGA-BT-A20T;BLCA-Tumor-TCGA-DK-A3IV;BLCA-Tumor-TCGA-DK-A3WX;BLCA-Tumor-TCGA-FD-A3SO;BLCA-Tumor-TCGA-FJ-A871;BLCA-Tumor-TCGA-G2-A3IB;BLCA-Tumor-TCGA-G2-A3IE;BLCA-Tumor-TCGA-GV-A3QH;BLCA-Tumor-TCGA-GV-A40E;BLCA-Tumor-TCGA-UY-A78L	11	-0.0729275	0.00715854	BLCA-Cisplatin
chr16|50139743|UTR3|HEATR3|+|Alu|both	BLCA-Tumor-TCGA-CU-A3YL;BLCA-Tumor-TCGA-DK-A1AC;BLCA-Tumor-TCGA-DK-A3WY;BLCA-Tumor-TCGA-DK-A6B5;BLCA-Tumor-TCGA-DK-A6B6;BLCA-Tumor-TCGA-E5-A2PC;BLCA-Tumor-TCGA-FD-A3B4;BLCA-Tumor-TCGA-FD-A43S;BLCA-Tumor-TCGA-FD-A5C1;BLCA-Tumor-TCGA-FJ-A3Z7;BLCA-Tumor-TCGA-FJ-A3Z9;BLCA-Tumor-TCGA-GC-A3YS	12	BLCA-Tumor-TCGA-DK-A3WX;BLCA-Tumor-TCGA-FJ-A871;BLCA-Tumor-TCGA-G2-A3IB;BLCA-Tumor-TCGA-G2-A3IE;BLCA-Tumor-TCGA-GV-A3QH;BLCA-Tumor-TCGA-GV-A40E	6	-0.101045	0.0489688	BLCA-Cisplatin
chr16|50139744|UTR3|HEATR3|+|Alu|both	BLCA-Tumor-TCGA-CU-A3YL;BLCA-Tumor-TCGA-DK-A1AC;BLCA-Tumor-TCGA-DK-A3WY;BLCA-Tumor-TCGA-DK-A6B5;BLCA-Tumor-TCGA-DK-A6B6;BLCA-Tumor-TCGA-E5-A2PC;BLCA-Tumor-TCGA-FD-A3B4;BLCA-Tumor-TCGA-FD-A43S;BLCA-Tumor-TCGA-FD-A5C1;BLCA-Tumor-TCGA-FJ-A3Z7;BLCA-Tumor-TCGA-FJ-A3Z9;BLCA-Tumor-TCGA-GC-A3YS	12	BLCA-Tumor-TCGA-DK-A3WX;BLCA-Tumor-TCGA-FJ-A871;BLCA-Tumor-TCGA-G2-A3IB;BLCA-Tumor-TCGA-G2-A3IE;BLCA-Tumor-TCGA-GV-A3QH;BLCA-Tumor-TCGA-GV-A40E	6	-0.22382	0.0277377	BLCA-Cisplatin
chr16|50139758|UTR3|HEATR3|+|Alu|no-conserve	BLCA-Tumor-TCGA-CU-A3YL;BLCA-Tumor-TCGA-DK-A1AC;BLCA-Tumor-TCGA-DK-A3WW;BLCA-Tumor-TCGA-DK-A3WY;BLCA-Tumor-TCGA-DK-A6B5;BLCA-Tumor-TCGA-DK-A6B6;BLCA-Tumor-TCGA-E5-A2PC;BLCA-Tumor-TCGA-FD-A3B4;BLCA-Tumor-TCGA-FD-A43S;BLCA-Tumor-TCGA-FD-A43U;BLCA-Tumor-TCGA-FD-A5BS;BLCA-Tumor-TCGA-FD-A5C1;BLCA-Tumor-TCGA-FJ-A3Z7;BLCA-Tumor-TCGA-FJ-A3Z9;BLCA-Tumor-TCGA-GC-A3YS	15	BLCA-Tumor-TCGA-DK-A3IV;BLCA-Tumor-TCGA-DK-A3WX;BLCA-Tumor-TCGA-FD-A3SO;BLCA-Tumor-TCGA-FJ-A871;BLCA-Tumor-TCGA-G2-A3IB;BLCA-Tumor-TCGA-G2-A3IE;BLCA-Tumor-TCGA-GV-A3QH;BLCA-Tumor-TCGA-GV-A40E;BLCA-Tumor-TCGA-UY-A78L	9	-0.116876	0.00767027	BLCA-Cisplatin
chr16|66923384|UTR3|PDP2|+|Alu|both	BLCA-Tumor-TCGA-DK-A6B5;BLCA-Tumor-TCGA-DK-A6B6;BLCA-Tumor-TCGA-E5-A2PC;BLCA-Tumor-TCGA-GC-A3YS	4	BLCA-Tumor-TCGA-BT-A20N;BLCA-Tumor-TCGA-DK-A3IV;BLCA-Tumor-TCGA-DK-A3WX;BLCA-Tumor-TCGA-G2-A3IB;BLCA-Tumor-TCGA-G2-A3IE;BLCA-Tumor-TCGA-GV-A3QH	6	-0.291507	0.0251815	BLCA-Cisplatin
chr16|66924046|UTR3|PDP2|+|Alu|no-conserve	BLCA-Tumor-TCGA-CU-A3YL;BLCA-Tumor-TCGA-DK-A1AC;BLCA-Tumor-TCGA-DK-A3WY;BLCA-Tumor-TCGA-DK-A6B5;BLCA-Tumor-TCGA-E5-A2PC;BLCA-Tumor-TCGA-FD-A3B4;BLCA-Tumor-TCGA-FD-A43S;BLCA-Tumor-TCGA-FD-A5C1;BLCA-Tumor-TCGA-FJ-A3Z7;BLCA-Tumor-TCGA-FJ-A3Z9;BLCA-Tumor-TCGA-GC-A3YS	11	BLCA-Tumor-TCGA-BT-A20N;BLCA-Tumor-TCGA-DK-A3IV;BLCA-Tumor-TCGA-DK-A3WX;BLCA-Tumor-TCGA-G2-A3IE;BLCA-Tumor-TCGA-GV-A3QH;BLCA-Tumor-TCGA-GV-A40E;BLCA-Tumor-TCGA-UY-A78L	7	-0.0562857	0.0315948	BLCA-Cisplatin
chr16|66924111|UTR3|PDP2|+|Alu|chimp	BLCA-Tumor-TCGA-CU-A3YL;BLCA-Tumor-TCGA-DK-A6B5;BLCA-Tumor-TCGA-DK-A6B6;BLCA-Tumor-TCGA-E5-A2PC;BLCA-Tumor-TCGA-FD-A43S	5	BLCA-Tumor-TCGA-BT-A20N;BLCA-Tumor-TCGA-DK-A3IV;BLCA-Tumor-TCGA-G2-A3IB;BLCA-Tumor-TCGA-G2-A3IE;BLCA-Tumor-TCGA-GV-A3QH	5	0.0973493	0.0458662	BLCA-Cisplatin
chr16|67715872|UTR3|GFOD2|-|Alu|both	BLCA-Tumor-TCGA-CU-A3YL;BLCA-Tumor-TCGA-DK-A1AC;BLCA-Tumor-TCGA-DK-A3WY;BLCA-Tumor-TCGA-DK-A6B5;BLCA-Tumor-TCGA-DK-A6B6;BLCA-Tumor-TCGA-FD-A43S;BLCA-Tumor-TCGA-FJ-A3Z7;BLCA-Tumor-TCGA-FJ-A3Z9;BLCA-Tumor-TCGA-GC-A3YS;BLCA-Tumor-TCGA-LT-A5Z6	10	BLCA-Tumor-TCGA-DK-A3IV;BLCA-Tumor-TCGA-DK-A3WX;BLCA-Tumor-TCGA-FJ-A871;BLCA-Tumor-TCGA-G2-A3IB;BLCA-Tumor-TCGA-G2-A3IE;BLCA-Tumor-TCGA-GV-A3QH;BLCA-Tumor-TCGA-GV-A40E	7	-0.160652	0.0140948	BLCA-Cisplatin
chr16|67715911|UTR3|GFOD2|-|Alu|chimp	BLCA-Tumor-TCGA-CU-A3YL;BLCA-Tumor-TCGA-DK-A1AC;BLCA-Tumor-TCGA-DK-A3WW;BLCA-Tumor-TCGA-DK-A3WY;BLCA-Tumor-TCGA-DK-A6B5;BLCA-Tumor-TCGA-DK-A6B6;BLCA-Tumor-TCGA-FD-A43S;BLCA-Tumor-TCGA-FD-A5C1;BLCA-Tumor-TCGA-FJ-A3Z7;BLCA-Tumor-TCGA-FJ-A3Z9;BLCA-Tumor-TCGA-GC-A3YS;BLCA-Tumor-TCGA-LT-A5Z6	12	BLCA-Tumor-TCGA-DK-A3IV;BLCA-Tumor-TCGA-DK-A3WX;BLCA-Tumor-TCGA-FJ-A871;BLCA-Tumor-TCGA-G2-A3IE;BLCA-Tumor-TCGA-GV-A3QH;BLCA-Tumor-TCGA-GV-A40E	6	-0.106714	0.0429567	BLCA-Cisplatin
chr16|67717028|UTR3|GFOD2|-|Alu|no-conserve	BLCA-Tumor-TCGA-CU-A3YL;BLCA-Tumor-TCGA-DK-A1AC;BLCA-Tumor-TCGA-DK-A6B5;BLCA-Tumor-TCGA-DK-A6B6;BLCA-Tumor-TCGA-E5-A2PC;BLCA-Tumor-TCGA-FD-A3B4	6	BLCA-Tumor-TCGA-DK-A3IV;BLCA-Tumor-TCGA-DK-A3WX;BLCA-Tumor-TCGA-GV-A3QH	3	-0.161029	0.0256011	BLCA-Cisplatin
chr16|70283189|UTR3|EXOSC6|-|Alu|no-conserve	BLCA-Tumor-TCGA-DK-A1AC;BLCA-Tumor-TCGA-DK-A3WY;BLCA-Tumor-TCGA-DK-A6B5;BLCA-Tumor-TCGA-DK-A6B6;BLCA-Tumor-TCGA-E5-A2PC;BLCA-Tumor-TCGA-FD-A3B4;BLCA-Tumor-TCGA-FD-A5C1;BLCA-Tumor-TCGA-GC-A3YS;BLCA-Tumor-TCGA-LT-A5Z6	9	BLCA-Tumor-TCGA-BT-A20N;BLCA-Tumor-TCGA-DK-A3IV;BLCA-Tumor-TCGA-DK-A3WX;BLCA-Tumor-TCGA-FD-A3SO;BLCA-Tumor-TCGA-FJ-A871;BLCA-Tumor-TCGA-G2-A3IB;BLCA-Tumor-TCGA-G2-A3IE;BLCA-Tumor-TCGA-GV-A3QH;BLCA-Tumor-TCGA-GV-A40E;BLCA-Tumor-TCGA-UY-A78L	10	-0.0766084	0.041553	BLCA-Cisplatin
chr16|70283201|UTR3|EXOSC6|-|Alu|no-conserve	BLCA-Tumor-TCGA-CU-A3YL;BLCA-Tumor-TCGA-DK-A1AC;BLCA-Tumor-TCGA-DK-A3WY;BLCA-Tumor-TCGA-DK-A6B5;BLCA-Tumor-TCGA-DK-A6B6;BLCA-Tumor-TCGA-E5-A2PC;BLCA-Tumor-TCGA-FD-A3B4;BLCA-Tumor-TCGA-FD-A5C1;BLCA-Tumor-TCGA-FJ-A3Z9;BLCA-Tumor-TCGA-GC-A3YS;BLCA-Tumor-TCGA-LT-A5Z6	11	BLCA-Tumor-TCGA-BT-A20N;BLCA-Tumor-TCGA-DK-A3IV;BLCA-Tumor-TCGA-DK-A3WX;BLCA-Tumor-TCGA-FD-A3SO;BLCA-Tumor-TCGA-FJ-A871;BLCA-Tumor-TCGA-G2-A3IB;BLCA-Tumor-TCGA-G2-A3IE;BLCA-Tumor-TCGA-GV-A3QH;BLCA-Tumor-TCGA-GV-A40E;BLCA-Tumor-TCGA-UY-A78L	10	-0.0620409	0.00998892	BLCA-Cisplatin
chr16|70413821|UTR3|ST3GAL2|-|Alu|both	BLCA-Tumor-TCGA-CU-A3YL;BLCA-Tumor-TCGA-DK-A1AC;BLCA-Tumor-TCGA-DK-A3WW;BLCA-Tumor-TCGA-DK-A3WY;BLCA-Tumor-TCGA-DK-A6B5;BLCA-Tumor-TCGA-DK-A6B6;BLCA-Tumor-TCGA-E5-A2PC;BLCA-Tumor-TCGA-FD-A3B4;BLCA-Tumor-TCGA-FD-A43S;BLCA-Tumor-TCGA-FD-A43U;BLCA-Tumor-TCGA-FD-A5BS;BLCA-Tumor-TCGA-FD-A5C1;BLCA-Tumor-TCGA-FJ-A3Z7;BLCA-Tumor-TCGA-FJ-A3Z9;BLCA-Tumor-TCGA-GC-A3YS;BLCA-Tumor-TCGA-LT-A5Z6	16	BLCA-Tumor-TCGA-BT-A20N;BLCA-Tumor-TCGA-BT-A20T;BLCA-Tumor-TCGA-DK-A3IV;BLCA-Tumor-TCGA-DK-A3WX;BLCA-Tumor-TCGA-FD-A3SO;BLCA-Tumor-TCGA-FJ-A871;BLCA-Tumor-TCGA-G2-A3IE;BLCA-Tumor-TCGA-GV-A3QH;BLCA-Tumor-TCGA-GV-A40E;BLCA-Tumor-TCGA-UY-A78L	10	-0.075849	0.00754794	BLCA-Cisplatin
chr16|70610818|UTR3|SF3B3|+|Alu|no-conserve	BLCA-Tumor-TCGA-CU-A3YL;BLCA-Tumor-TCGA-DK-A6B5;BLCA-Tumor-TCGA-E5-A2PC;BLCA-Tumor-TCGA-FD-A3B4;BLCA-Tumor-TCGA-FD-A43U;BLCA-Tumor-TCGA-FD-A5C1;BLCA-Tumor-TCGA-FJ-A3Z9;BLCA-Tumor-TCGA-GC-A3YS	8	BLCA-Tumor-TCGA-BT-A20N;BLCA-Tumor-TCGA-DK-A3IV;BLCA-Tumor-TCGA-DK-A3WX;BLCA-Tumor-TCGA-FJ-A871;BLCA-Tumor-TCGA-G2-A3IE;BLCA-Tumor-TCGA-GV-A3QH;BLCA-Tumor-TCGA-GV-A40E	7	-0.159289	0.00795181	BLCA-Cisplatin
chr16|70610889|UTR3|SF3B3|+|Alu|chimp	BLCA-Tumor-TCGA-CU-A3YL;BLCA-Tumor-TCGA-DK-A6B5;BLCA-Tumor-TCGA-E5-A2PC;BLCA-Tumor-TCGA-FD-A3B4;BLCA-Tumor-TCGA-FD-A43S;BLCA-Tumor-TCGA-FD-A43U;BLCA-Tumor-TCGA-FD-A5C1;BLCA-Tumor-TCGA-FJ-A3Z9;BLCA-Tumor-TCGA-GC-A3YS	9	BLCA-Tumor-TCGA-DK-A3IV;BLCA-Tumor-TCGA-DK-A3WX;BLCA-Tumor-TCGA-FJ-A871;BLCA-Tumor-TCGA-G2-A3IE;BLCA-Tumor-TCGA-GV-A3QH;BLCA-Tumor-TCGA-GV-A40E	6	-0.139284	0.04417	BLCA-Cisplatin
chr16|70610946|UTR3|SF3B3|+|Alu|chimp	BLCA-Tumor-TCGA-CU-A3YL;BLCA-Tumor-TCGA-DK-A6B5;BLCA-Tumor-TCGA-E5-A2PC;BLCA-Tumor-TCGA-FD-A3B4;BLCA-Tumor-TCGA-FD-A43S;BLCA-Tumor-TCGA-FD-A43U;BLCA-Tumor-TCGA-FD-A5BS;BLCA-Tumor-TCGA-FD-A5C1;BLCA-Tumor-TCGA-FJ-A3Z7;BLCA-Tumor-TCGA-GC-A3YS	10	BLCA-Tumor-TCGA-DK-A3IV;BLCA-Tumor-TCGA-DK-A3WX;BLCA-Tumor-TCGA-FJ-A871;BLCA-Tumor-TCGA-G2-A3IE;BLCA-Tumor-TCGA-GV-A3QH;BLCA-Tumor-TCGA-GV-A40E	6	-0.174784	0.034159	BLCA-Cisplatin
chr16|713429|intronic|WDR90|+|Alu|no-conserve	BLCA-Tumor-TCGA-CU-A3YL;BLCA-Tumor-TCGA-DK-A3WW;BLCA-Tumor-TCGA-DK-A6B5;BLCA-Tumor-TCGA-E5-A2PC;BLCA-Tumor-TCGA-FD-A3B4;BLCA-Tumor-TCGA-FJ-A3Z9;BLCA-Tumor-TCGA-GC-A3YS;BLCA-Tumor-TCGA-LT-A5Z6	8	BLCA-Tumor-TCGA-BT-A20N;BLCA-Tumor-TCGA-BT-A20T;BLCA-Tumor-TCGA-DK-A3IV;BLCA-Tumor-TCGA-DK-A3WX;BLCA-Tumor-TCGA-FD-A3SO;BLCA-Tumor-TCGA-FJ-A871;BLCA-Tumor-TCGA-G2-A3IB;BLCA-Tumor-TCGA-GV-A3QH;BLCA-Tumor-TCGA-GV-A40E	9	-0.123888	0.0337148	BLCA-Cisplatin
chr16|75479990|UTR3|TMEM170A|-|Alu|no-conserve	BLCA-Tumor-TCGA-DK-A1AC;BLCA-Tumor-TCGA-DK-A3WW;BLCA-Tumor-TCGA-DK-A3WY;BLCA-Tumor-TCGA-FD-A3B4;BLCA-Tumor-TCGA-GC-A3YS;BLCA-Tumor-TCGA-LT-A5Z6	6	BLCA-Tumor-TCGA-BT-A20N;BLCA-Tumor-TCGA-DK-A3IV;BLCA-Tumor-TCGA-DK-A3WX;BLCA-Tumor-TCGA-FD-A3SO;BLCA-Tumor-TCGA-G2-A3IB;BLCA-Tumor-TCGA-GV-A3QH;BLCA-Tumor-TCGA-GV-A40E	7	-0.0939474	0.00416285	BLCA-Cisplatin
chr16|75480010|UTR3|TMEM170A|-|Alu|both	BLCA-Tumor-TCGA-DK-A1AC;BLCA-Tumor-TCGA-DK-A3WW;BLCA-Tumor-TCGA-DK-A3WY;BLCA-Tumor-TCGA-E5-A2PC;BLCA-Tumor-TCGA-FD-A3B4;BLCA-Tumor-TCGA-GC-A3YS;BLCA-Tumor-TCGA-LT-A5Z6	7	BLCA-Tumor-TCGA-BT-A20N;BLCA-Tumor-TCGA-DK-A3IV;BLCA-Tumor-TCGA-DK-A3WX;BLCA-Tumor-TCGA-FD-A3SO;BLCA-Tumor-TCGA-G2-A3IB;BLCA-Tumor-TCGA-G2-A3IE;BLCA-Tumor-TCGA-GV-A3QH	7	-0.109969	0.0406919	BLCA-Cisplatin
chr16|81064373|UTR3|CENPN|+|Alu|no-conserve	BLCA-Tumor-TCGA-CU-A3YL;BLCA-Tumor-TCGA-DK-A1AC;BLCA-Tumor-TCGA-DK-A3WW;BLCA-Tumor-TCGA-DK-A3WY;BLCA-Tumor-TCGA-DK-A6B5;BLCA-Tumor-TCGA-DK-A6B6;BLCA-Tumor-TCGA-E5-A2PC;BLCA-Tumor-TCGA-FD-A3B4;BLCA-Tumor-TCGA-FD-A43S;BLCA-Tumor-TCGA-FD-A43U;BLCA-Tumor-TCGA-FD-A5C1;BLCA-Tumor-TCGA-FJ-A3Z9;BLCA-Tumor-TCGA-GC-A3YS;BLCA-Tumor-TCGA-LT-A5Z6	14	BLCA-Tumor-TCGA-BT-A20N;BLCA-Tumor-TCGA-BT-A20T;BLCA-Tumor-TCGA-DK-A3IV;BLCA-Tumor-TCGA-DK-A3WX;BLCA-Tumor-TCGA-FD-A3SO;BLCA-Tumor-TCGA-FJ-A871;BLCA-Tumor-TCGA-G2-A3IB;BLCA-Tumor-TCGA-G2-A3IE;BLCA-Tumor-TCGA-GV-A3QH;BLCA-Tumor-TCGA-GV-A40E;BLCA-Tumor-TCGA-UY-A78L	11	-0.0605268	0.00768971	BLCA-Cisplatin
chr16|81064629|UTR3|CENPN|+|Alu|chimp	BLCA-Tumor-TCGA-CU-A3YL;BLCA-Tumor-TCGA-DK-A1AC;BLCA-Tumor-TCGA-DK-A3WY;BLCA-Tumor-TCGA-DK-A6B5;BLCA-Tumor-TCGA-DK-A6B6;BLCA-Tumor-TCGA-E5-A2PC;BLCA-Tumor-TCGA-FD-A3B4;BLCA-Tumor-TCGA-FD-A43S;BLCA-Tumor-TCGA-FD-A43U;BLCA-Tumor-TCGA-FJ-A3Z7;BLCA-Tumor-TCGA-FJ-A3Z9;BLCA-Tumor-TCGA-GC-A3YS	12	BLCA-Tumor-TCGA-BT-A20N;BLCA-Tumor-TCGA-DK-A3IV;BLCA-Tumor-TCGA-DK-A3WX;BLCA-Tumor-TCGA-FD-A3SO;BLCA-Tumor-TCGA-FJ-A871;BLCA-Tumor-TCGA-G2-A3IB;BLCA-Tumor-TCGA-G2-A3IE;BLCA-Tumor-TCGA-GV-A3QH;BLCA-Tumor-TCGA-GV-A40E;BLCA-Tumor-TCGA-UY-A78L	10	-0.210838	0.0408887	BLCA-Cisplatin
chr17|1606946|UTR3|TLCD2|-|Alu|no-conserve	BLCA-Tumor-TCGA-DK-A1AC;BLCA-Tumor-TCGA-DK-A6B6;BLCA-Tumor-TCGA-E5-A2PC;BLCA-Tumor-TCGA-FD-A3B4;BLCA-Tumor-TCGA-FD-A43S;BLCA-Tumor-TCGA-FD-A43U;BLCA-Tumor-TCGA-FJ-A3Z7;BLCA-Tumor-TCGA-FJ-A3Z9;BLCA-Tumor-TCGA-GC-A3YS;BLCA-Tumor-TCGA-LT-A5Z6	10	BLCA-Tumor-TCGA-DK-A3IV;BLCA-Tumor-TCGA-DK-A3WX;BLCA-Tumor-TCGA-G2-A3IB;BLCA-Tumor-TCGA-G2-A3IE;BLCA-Tumor-TCGA-GV-A3QH	5	-0.178573	0.0432975	BLCA-Cisplatin
chr17|1607253|UTR3|TLCD2|-|Alu|no-conserve	BLCA-Tumor-TCGA-DK-A6B6;BLCA-Tumor-TCGA-E5-A2PC;BLCA-Tumor-TCGA-FD-A43S;BLCA-Tumor-TCGA-FD-A43U;BLCA-Tumor-TCGA-FD-A5BS;BLCA-Tumor-TCGA-FD-A5C1;BLCA-Tumor-TCGA-GC-A3YS;BLCA-Tumor-TCGA-LT-A5Z6	8	BLCA-Tumor-TCGA-DK-A3IV;BLCA-Tumor-TCGA-DK-A3WX;BLCA-Tumor-TCGA-FJ-A871;BLCA-Tumor-TCGA-G2-A3IE;BLCA-Tumor-TCGA-GV-A3QH	5	-0.0519958	0.0448092	BLCA-Cisplatin
chr17|1684001|UTR3|SMYD4|-|Alu|no-conserve	BLCA-Tumor-TCGA-CU-A3YL;BLCA-Tumor-TCGA-DK-A1AC;BLCA-Tumor-TCGA-DK-A3WY;BLCA-Tumor-TCGA-E5-A2PC;BLCA-Tumor-TCGA-FD-A3B4;BLCA-Tumor-TCGA-FD-A43S;BLCA-Tumor-TCGA-FD-A5C1;BLCA-Tumor-TCGA-GC-A3YS;BLCA-Tumor-TCGA-LT-A5Z6	9	BLCA-Tumor-TCGA-DK-A3IV;BLCA-Tumor-TCGA-FD-A3SO;BLCA-Tumor-TCGA-FJ-A871;BLCA-Tumor-TCGA-G2-A3IB;BLCA-Tumor-TCGA-GV-A3QH	5	-0.117033	0.0366395	BLCA-Cisplatin
chr17|1684080|UTR3|SMYD4|-|Alu|both	BLCA-Tumor-TCGA-CU-A3YL;BLCA-Tumor-TCGA-DK-A1AC;BLCA-Tumor-TCGA-DK-A3WW;BLCA-Tumor-TCGA-DK-A3WY;BLCA-Tumor-TCGA-DK-A6B5;BLCA-Tumor-TCGA-DK-A6B6;BLCA-Tumor-TCGA-FD-A3B4;BLCA-Tumor-TCGA-GC-A3YS;BLCA-Tumor-TCGA-LT-A5Z6	9	BLCA-Tumor-TCGA-DK-A3IV;BLCA-Tumor-TCGA-DK-A3WX;BLCA-Tumor-TCGA-FD-A3SO;BLCA-Tumor-TCGA-FJ-A871;BLCA-Tumor-TCGA-G2-A3IB;BLCA-Tumor-TCGA-GV-A3QH;BLCA-Tumor-TCGA-GV-A40E;BLCA-Tumor-TCGA-UY-A78L	8	-0.16952	0.0137853	BLCA-Cisplatin
chr17|1684196|UTR3|SMYD4|-|Alu|no-conserve	BLCA-Tumor-TCGA-CU-A3YL;BLCA-Tumor-TCGA-DK-A1AC;BLCA-Tumor-TCGA-DK-A3WW;BLCA-Tumor-TCGA-DK-A3WY;BLCA-Tumor-TCGA-DK-A6B6;BLCA-Tumor-TCGA-FD-A3B4;BLCA-Tumor-TCGA-FD-A43S;BLCA-Tumor-TCGA-GC-A3YS;BLCA-Tumor-TCGA-LT-A5Z6	9	BLCA-Tumor-TCGA-DK-A3IV;BLCA-Tumor-TCGA-DK-A3WX;BLCA-Tumor-TCGA-FD-A3SO;BLCA-Tumor-TCGA-FJ-A871;BLCA-Tumor-TCGA-G2-A3IB;BLCA-Tumor-TCGA-GV-A3QH;BLCA-Tumor-TCGA-UY-A78L	7	-0.0663093	0.0478573	BLCA-Cisplatin
chr17|2320486|UTR3|METTL16|-|Alu|both	BLCA-Tumor-TCGA-CU-A3YL;BLCA-Tumor-TCGA-DK-A3WY;BLCA-Tumor-TCGA-E5-A2PC;BLCA-Tumor-TCGA-FD-A3B4;BLCA-Tumor-TCGA-FD-A43S;BLCA-Tumor-TCGA-FD-A43U;BLCA-Tumor-TCGA-FD-A5BS;BLCA-Tumor-TCGA-FJ-A3Z7;BLCA-Tumor-TCGA-FJ-A3Z9;BLCA-Tumor-TCGA-GC-A3YS;BLCA-Tumor-TCGA-LT-A5Z6	11	BLCA-Tumor-TCGA-DK-A3IV;BLCA-Tumor-TCGA-DK-A3WX;BLCA-Tumor-TCGA-FD-A3SO;BLCA-Tumor-TCGA-FJ-A871;BLCA-Tumor-TCGA-G2-A3IB;BLCA-Tumor-TCGA-G2-A3IE;BLCA-Tumor-TCGA-GV-A3QH;BLCA-Tumor-TCGA-UY-A78L	8	-0.0994972	0.0388171	BLCA-Cisplatin
chr17|2320522|UTR3|METTL16|-|Alu|rhesus	BLCA-Tumor-TCGA-CU-A3YL;BLCA-Tumor-TCGA-DK-A1AC;BLCA-Tumor-TCGA-DK-A3WW;BLCA-Tumor-TCGA-DK-A3WY;BLCA-Tumor-TCGA-DK-A6B6;BLCA-Tumor-TCGA-E5-A2PC;BLCA-Tumor-TCGA-FD-A3B4;BLCA-Tumor-TCGA-FD-A43S;BLCA-Tumor-TCGA-FD-A43U;BLCA-Tumor-TCGA-FD-A5BS;BLCA-Tumor-TCGA-FJ-A3Z7;BLCA-Tumor-TCGA-GC-A3YS	12	BLCA-Tumor-TCGA-BT-A20N;BLCA-Tumor-TCGA-DK-A3WX;BLCA-Tumor-TCGA-FJ-A871;BLCA-Tumor-TCGA-G2-A3IB;BLCA-Tumor-TCGA-G2-A3IE;BLCA-Tumor-TCGA-GV-A3QH;BLCA-Tumor-TCGA-UY-A78L	7	-0.177695	0.033741	BLCA-Cisplatin
chr17|2320651|UTR3|METTL16|-|Alu|chimp	BLCA-Tumor-TCGA-CU-A3YL;BLCA-Tumor-TCGA-DK-A1AC;BLCA-Tumor-TCGA-DK-A3WW;BLCA-Tumor-TCGA-DK-A3WY;BLCA-Tumor-TCGA-DK-A6B5;BLCA-Tumor-TCGA-DK-A6B6;BLCA-Tumor-TCGA-E5-A2PC;BLCA-Tumor-TCGA-FD-A3B4;BLCA-Tumor-TCGA-FD-A43S;BLCA-Tumor-TCGA-FD-A43U;BLCA-Tumor-TCGA-FD-A5BS;BLCA-Tumor-TCGA-FD-A5C1;BLCA-Tumor-TCGA-FJ-A3Z7;BLCA-Tumor-TCGA-FJ-A3Z9;BLCA-Tumor-TCGA-GC-A3YS;BLCA-Tumor-TCGA-LT-A5Z6	16	BLCA-Tumor-TCGA-BT-A20N;BLCA-Tumor-TCGA-BT-A20T;BLCA-Tumor-TCGA-DK-A3IV;BLCA-Tumor-TCGA-DK-A3WX;BLCA-Tumor-TCGA-FD-A3SO;BLCA-Tumor-TCGA-FJ-A871;BLCA-Tumor-TCGA-G2-A3IB;BLCA-Tumor-TCGA-G2-A3IE;BLCA-Tumor-TCGA-GV-A3QH;BLCA-Tumor-TCGA-GV-A40E;BLCA-Tumor-TCGA-UY-A78L	11	-0.133266	0.00388682	BLCA-Cisplatin
chr17|26935520|ncRNA|SPAG5-AS1|-|Alu|no-conserve	BLCA-Tumor-TCGA-CU-A3YL;BLCA-Tumor-TCGA-DK-A6B5;BLCA-Tumor-TCGA-E5-A2PC;BLCA-Tumor-TCGA-FD-A43U;BLCA-Tumor-TCGA-FJ-A3Z7;BLCA-Tumor-TCGA-FJ-A3Z9;BLCA-Tumor-TCGA-LT-A5Z6	7	BLCA-Tumor-TCGA-DK-A3WX;BLCA-Tumor-TCGA-G2-A3IB;BLCA-Tumor-TCGA-G2-A3IE;BLCA-Tumor-TCGA-GV-A3QH;BLCA-Tumor-TCGA-GV-A40E	5	-0.135147	0.0181785	BLCA-Cisplatin
chr17|26936238|ncRNA|SPAG5-AS1|-|Alu|no-conserve	BLCA-Tumor-TCGA-CU-A3YL;BLCA-Tumor-TCGA-FD-A43U;BLCA-Tumor-TCGA-FJ-A3Z7;BLCA-Tumor-TCGA-LT-A5Z6	4	BLCA-Tumor-TCGA-DK-A3WX;BLCA-Tumor-TCGA-G2-A3IB;BLCA-Tumor-TCGA-G2-A3IE;BLCA-Tumor-TCGA-GV-A3QH	4	0.122154	0.029401	BLCA-Cisplatin
chr17|26936285|ncRNA|SPAG5-AS1|-|Alu|no-conserve	BLCA-Tumor-TCGA-CU-A3YL;BLCA-Tumor-TCGA-DK-A3WY;BLCA-Tumor-TCGA-DK-A6B5;BLCA-Tumor-TCGA-DK-A6B6;BLCA-Tumor-TCGA-E5-A2PC;BLCA-Tumor-TCGA-FD-A3B4;BLCA-Tumor-TCGA-FJ-A3Z7;BLCA-Tumor-TCGA-GC-A3YS;BLCA-Tumor-TCGA-LT-A5Z6	9	BLCA-Tumor-TCGA-DK-A3IV;BLCA-Tumor-TCGA-DK-A3WX;BLCA-Tumor-TCGA-G2-A3IB;BLCA-Tumor-TCGA-G2-A3IE;BLCA-Tumor-TCGA-GV-A3QH;BLCA-Tumor-TCGA-GV-A40E	6	-0.187625	0.0108503	BLCA-Cisplatin
chr17|27072836|intronic|TRAF4|+|no-repetitive|no-conserve	BLCA-Tumor-TCGA-CU-A3YL;BLCA-Tumor-TCGA-DK-A1AC;BLCA-Tumor-TCGA-DK-A3WY;BLCA-Tumor-TCGA-DK-A6B5;BLCA-Tumor-TCGA-DK-A6B6;BLCA-Tumor-TCGA-E5-A2PC;BLCA-Tumor-TCGA-FD-A3B4;BLCA-Tumor-TCGA-FJ-A3Z7;BLCA-Tumor-TCGA-FJ-A3Z9;BLCA-Tumor-TCGA-GC-A3YS;BLCA-Tumor-TCGA-LT-A5Z6	11	BLCA-Tumor-TCGA-DK-A3IV;BLCA-Tumor-TCGA-DK-A3WX;BLCA-Tumor-TCGA-G2-A3IE;BLCA-Tumor-TCGA-GV-A3QH;BLCA-Tumor-TCGA-GV-A40E	5	-0.139852	0.0331359	BLCA-Cisplatin
chr17|27072866|intronic|TRAF4|+|no-repetitive|no-conserve	BLCA-Tumor-TCGA-CU-A3YL;BLCA-Tumor-TCGA-DK-A1AC;BLCA-Tumor-TCGA-DK-A6B5;BLCA-Tumor-TCGA-DK-A6B6;BLCA-Tumor-TCGA-E5-A2PC;BLCA-Tumor-TCGA-FD-A3B4;BLCA-Tumor-TCGA-FJ-A3Z7;BLCA-Tumor-TCGA-FJ-A3Z9;BLCA-Tumor-TCGA-GC-A3YS;BLCA-Tumor-TCGA-LT-A5Z6	10	BLCA-Tumor-TCGA-DK-A3IV;BLCA-Tumor-TCGA-DK-A3WX;BLCA-Tumor-TCGA-G2-A3IB;BLCA-Tumor-TCGA-G2-A3IE;BLCA-Tumor-TCGA-GV-A3QH;BLCA-Tumor-TCGA-GV-A40E	6	-0.165606	0.0370308	BLCA-Cisplatin
chr17|291773|UTR3|RFLNB|-|Alu|rhesus	BLCA-Tumor-TCGA-CU-A3YL;BLCA-Tumor-TCGA-DK-A1AC;BLCA-Tumor-TCGA-DK-A3WY;BLCA-Tumor-TCGA-FD-A3B4;BLCA-Tumor-TCGA-FD-A5C1;BLCA-Tumor-TCGA-FJ-A3Z7;BLCA-Tumor-TCGA-GC-A3YS;BLCA-Tumor-TCGA-LT-A5Z6	8	BLCA-Tumor-TCGA-BT-A20N;BLCA-Tumor-TCGA-DK-A3IV;BLCA-Tumor-TCGA-DK-A3WX;BLCA-Tumor-TCGA-FD-A3SO;BLCA-Tumor-TCGA-FJ-A871;BLCA-Tumor-TCGA-G2-A3IB;BLCA-Tumor-TCGA-GV-A3QH	7	-0.092173	0.0235256	BLCA-Cisplatin
chr17|291783|UTR3|RFLNB|-|Alu|no-conserve	BLCA-Tumor-TCGA-CU-A3YL;BLCA-Tumor-TCGA-DK-A1AC;BLCA-Tumor-TCGA-DK-A3WY;BLCA-Tumor-TCGA-FD-A3B4;BLCA-Tumor-TCGA-FD-A5C1;BLCA-Tumor-TCGA-GC-A3YS;BLCA-Tumor-TCGA-LT-A5Z6	7	BLCA-Tumor-TCGA-BT-A20N;BLCA-Tumor-TCGA-DK-A3IV;BLCA-Tumor-TCGA-DK-A3WX;BLCA-Tumor-TCGA-FD-A3SO;BLCA-Tumor-TCGA-FJ-A871;BLCA-Tumor-TCGA-G2-A3IB;BLCA-Tumor-TCGA-GV-A3QH	7	-0.0899104	0.0139861	BLCA-Cisplatin
chr17|30189755|UTR3|UTP6|-|Alu|no-conserve	BLCA-Tumor-TCGA-CU-A3YL;BLCA-Tumor-TCGA-DK-A1AC;BLCA-Tumor-TCGA-DK-A3WW;BLCA-Tumor-TCGA-DK-A3WY;BLCA-Tumor-TCGA-DK-A6B6;BLCA-Tumor-TCGA-E5-A2PC;BLCA-Tumor-TCGA-FD-A3B4;BLCA-Tumor-TCGA-FD-A43U;BLCA-Tumor-TCGA-FJ-A3Z7	9	BLCA-Tumor-TCGA-DK-A3IV;BLCA-Tumor-TCGA-DK-A3WX;BLCA-Tumor-TCGA-FJ-A871;BLCA-Tumor-TCGA-G2-A3IB;BLCA-Tumor-TCGA-G2-A3IE;BLCA-Tumor-TCGA-GV-A3QH;BLCA-Tumor-TCGA-GV-A40E	7	0.0617194	0.0173901	BLCA-Cisplatin
chr17|34853561|exonic|ZNHIT3|-|Alu|no-conserve	BLCA-Tumor-TCGA-CU-A3YL;BLCA-Tumor-TCGA-DK-A3WY;BLCA-Tumor-TCGA-DK-A6B5;BLCA-Tumor-TCGA-FD-A3B4;BLCA-Tumor-TCGA-FD-A43U;BLCA-Tumor-TCGA-FJ-A3Z9;BLCA-Tumor-TCGA-GC-A3YS;BLCA-Tumor-TCGA-LT-A5Z6	8	BLCA-Tumor-TCGA-BT-A20T;BLCA-Tumor-TCGA-DK-A3IV;BLCA-Tumor-TCGA-DK-A3WX;BLCA-Tumor-TCGA-G2-A3IB;BLCA-Tumor-TCGA-G2-A3IE;BLCA-Tumor-TCGA-GV-A3QH	6	-0.0530303	0.0291389	BLCA-Cisplatin
chr17|35837725|UTR3|TADA2A|+|Alu|no-conserve	BLCA-Tumor-TCGA-CU-A3YL;BLCA-Tumor-TCGA-DK-A1AC;BLCA-Tumor-TCGA-DK-A3WY;BLCA-Tumor-TCGA-DK-A6B5;BLCA-Tumor-TCGA-DK-A6B6;BLCA-Tumor-TCGA-E5-A2PC;BLCA-Tumor-TCGA-FD-A3B4;BLCA-Tumor-TCGA-FD-A43S;BLCA-Tumor-TCGA-FD-A43U;BLCA-Tumor-TCGA-FD-A5C1;BLCA-Tumor-TCGA-FJ-A3Z7;BLCA-Tumor-TCGA-FJ-A3Z9;BLCA-Tumor-TCGA-GC-A3YS;BLCA-Tumor-TCGA-LT-A5Z6	14	BLCA-Tumor-TCGA-DK-A3IV;BLCA-Tumor-TCGA-DK-A3WX;BLCA-Tumor-TCGA-FJ-A871;BLCA-Tumor-TCGA-G2-A3IB;BLCA-Tumor-TCGA-G2-A3IE;BLCA-Tumor-TCGA-GV-A3QH;BLCA-Tumor-TCGA-GV-A40E	7	-0.10561	0.0334838	BLCA-Cisplatin
chr17|35838015|UTR3|TADA2A|+|Alu|no-conserve	BLCA-Tumor-TCGA-CU-A3YL;BLCA-Tumor-TCGA-DK-A1AC;BLCA-Tumor-TCGA-DK-A3WW;BLCA-Tumor-TCGA-DK-A3WY;BLCA-Tumor-TCGA-DK-A6B5;BLCA-Tumor-TCGA-DK-A6B6;BLCA-Tumor-TCGA-E5-A2PC;BLCA-Tumor-TCGA-FD-A3B4;BLCA-Tumor-TCGA-FD-A43S;BLCA-Tumor-TCGA-FD-A43U;BLCA-Tumor-TCGA-FD-A5BS;BLCA-Tumor-TCGA-FD-A5C1;BLCA-Tumor-TCGA-FJ-A3Z7;BLCA-Tumor-TCGA-FJ-A3Z9;BLCA-Tumor-TCGA-GC-A3YS;BLCA-Tumor-TCGA-LT-A5Z6	16	BLCA-Tumor-TCGA-BT-A20T;BLCA-Tumor-TCGA-DK-A3IV;BLCA-Tumor-TCGA-DK-A3WX;BLCA-Tumor-TCGA-FD-A3SO;BLCA-Tumor-TCGA-FJ-A871;BLCA-Tumor-TCGA-G2-A3IB;BLCA-Tumor-TCGA-G2-A3IE;BLCA-Tumor-TCGA-GV-A3QH;BLCA-Tumor-TCGA-GV-A40E	9	-0.142178	0.0444123	BLCA-Cisplatin
chr17|35877145|UTR3|SYNRG|-|Alu|chimp	BLCA-Tumor-TCGA-CU-A3YL;BLCA-Tumor-TCGA-DK-A1AC;BLCA-Tumor-TCGA-DK-A3WY;BLCA-Tumor-TCGA-DK-A6B5;BLCA-Tumor-TCGA-DK-A6B6;BLCA-Tumor-TCGA-E5-A2PC;BLCA-Tumor-TCGA-FD-A3B4;BLCA-Tumor-TCGA-FD-A43U;BLCA-Tumor-TCGA-FJ-A3Z7;BLCA-Tumor-TCGA-FJ-A3Z9	10	BLCA-Tumor-TCGA-DK-A3IV;BLCA-Tumor-TCGA-G2-A3IB;BLCA-Tumor-TCGA-G2-A3IE;BLCA-Tumor-TCGA-GV-A3QH;BLCA-Tumor-TCGA-GV-A40E	5	-0.227415	0.0119719	BLCA-Cisplatin
chr17|35971590|UTR3|DDX52|-|Alu|chimp	BLCA-Tumor-TCGA-CU-A3YL;BLCA-Tumor-TCGA-DK-A1AC;BLCA-Tumor-TCGA-DK-A6B6;BLCA-Tumor-TCGA-E5-A2PC;BLCA-Tumor-TCGA-LT-A5Z6	5	BLCA-Tumor-TCGA-DK-A3IV;BLCA-Tumor-TCGA-DK-A3WX;BLCA-Tumor-TCGA-GV-A3QH	3	-0.156645	0.0368884	BLCA-Cisplatin
chr17|35971602|UTR3|DDX52|-|Alu|chimp	BLCA-Tumor-TCGA-CU-A3YL;BLCA-Tumor-TCGA-DK-A1AC;BLCA-Tumor-TCGA-DK-A6B6;BLCA-Tumor-TCGA-E5-A2PC;BLCA-Tumor-TCGA-FD-A3B4;BLCA-Tumor-TCGA-FD-A43U	6	BLCA-Tumor-TCGA-DK-A3IV;BLCA-Tumor-TCGA-DK-A3WX;BLCA-Tumor-TCGA-G2-A3IB;BLCA-Tumor-TCGA-G2-A3IE;BLCA-Tumor-TCGA-GV-A3QH	5	-0.119756	0.00955243	BLCA-Cisplatin
chr17|37005840|UTR3|RPL23|-|Alu|no-conserve	BLCA-Tumor-TCGA-CU-A3YL;BLCA-Tumor-TCGA-DK-A1AC;BLCA-Tumor-TCGA-DK-A3WW;BLCA-Tumor-TCGA-DK-A3WY;BLCA-Tumor-TCGA-DK-A6B5;BLCA-Tumor-TCGA-DK-A6B6;BLCA-Tumor-TCGA-E5-A2PC;BLCA-Tumor-TCGA-FD-A3B4;BLCA-Tumor-TCGA-FD-A43S;BLCA-Tumor-TCGA-FD-A43U;BLCA-Tumor-TCGA-FD-A5C1;BLCA-Tumor-TCGA-FJ-A3Z7;BLCA-Tumor-TCGA-FJ-A3Z9;BLCA-Tumor-TCGA-GC-A3YS;BLCA-Tumor-TCGA-LT-A5Z6	15	BLCA-Tumor-TCGA-BT-A20T;BLCA-Tumor-TCGA-DK-A3IV;BLCA-Tumor-TCGA-DK-A3WX;BLCA-Tumor-TCGA-FJ-A871;BLCA-Tumor-TCGA-G2-A3IB;BLCA-Tumor-TCGA-G2-A3IE;BLCA-Tumor-TCGA-GV-A3QH;BLCA-Tumor-TCGA-GV-A40E	8	-0.133423	0.0333782	BLCA-Cisplatin
chr17|37411940|UTR3|FBXL20|-|Alu|no-conserve	BLCA-Tumor-TCGA-CU-A3YL;BLCA-Tumor-TCGA-DK-A1AC;BLCA-Tumor-TCGA-DK-A6B5;BLCA-Tumor-TCGA-DK-A6B6;BLCA-Tumor-TCGA-FD-A3B4;BLCA-Tumor-TCGA-LT-A5Z6	6	BLCA-Tumor-TCGA-DK-A3IV;BLCA-Tumor-TCGA-FD-A3SO;BLCA-Tumor-TCGA-G2-A3IE;BLCA-Tumor-TCGA-GV-A3QH;BLCA-Tumor-TCGA-GV-A40E	5	0.0562987	0.00379471	BLCA-Cisplatin
chr17|38439237|UTR3|WIPF2|+|Alu|chimp	BLCA-Tumor-TCGA-CU-A3YL;BLCA-Tumor-TCGA-DK-A1AC;BLCA-Tumor-TCGA-DK-A6B5;BLCA-Tumor-TCGA-DK-A6B6;BLCA-Tumor-TCGA-E5-A2PC;BLCA-Tumor-TCGA-FD-A3B4;BLCA-Tumor-TCGA-FD-A43S;BLCA-Tumor-TCGA-FD-A43U;BLCA-Tumor-TCGA-FJ-A3Z7;BLCA-Tumor-TCGA-FJ-A3Z9;BLCA-Tumor-TCGA-LT-A5Z6	11	BLCA-Tumor-TCGA-BT-A20N;BLCA-Tumor-TCGA-DK-A3IV;BLCA-Tumor-TCGA-DK-A3WX;BLCA-Tumor-TCGA-FJ-A871;BLCA-Tumor-TCGA-G2-A3IB;BLCA-Tumor-TCGA-G2-A3IE;BLCA-Tumor-TCGA-GV-A3QH	7	-0.214062	0.018536	BLCA-Cisplatin
chr17|38439317|UTR3|WIPF2|+|Alu|both	BLCA-Tumor-TCGA-CU-A3YL;BLCA-Tumor-TCGA-DK-A6B5;BLCA-Tumor-TCGA-E5-A2PC;BLCA-Tumor-TCGA-FD-A43S;BLCA-Tumor-TCGA-FD-A43U;BLCA-Tumor-TCGA-FJ-A3Z7;BLCA-Tumor-TCGA-FJ-A3Z9;BLCA-Tumor-TCGA-GC-A3YS;BLCA-Tumor-TCGA-LT-A5Z6	9	BLCA-Tumor-TCGA-DK-A3IV;BLCA-Tumor-TCGA-DK-A3WX;BLCA-Tumor-TCGA-FJ-A871;BLCA-Tumor-TCGA-G2-A3IE;BLCA-Tumor-TCGA-GV-A3QH;BLCA-Tumor-TCGA-GV-A40E	6	-0.234248	0.0215563	BLCA-Cisplatin
chr17|38439614|UTR3|WIPF2|+|Alu|both	BLCA-Tumor-TCGA-CU-A3YL;BLCA-Tumor-TCGA-DK-A1AC;BLCA-Tumor-TCGA-DK-A6B5;BLCA-Tumor-TCGA-DK-A6B6;BLCA-Tumor-TCGA-E5-A2PC;BLCA-Tumor-TCGA-FD-A3B4;BLCA-Tumor-TCGA-FD-A43S;BLCA-Tumor-TCGA-FD-A43U;BLCA-Tumor-TCGA-FJ-A3Z7;BLCA-Tumor-TCGA-FJ-A3Z9;BLCA-Tumor-TCGA-GC-A3YS;BLCA-Tumor-TCGA-LT-A5Z6	12	BLCA-Tumor-TCGA-BT-A20T;BLCA-Tumor-TCGA-DK-A3IV;BLCA-Tumor-TCGA-DK-A3WX;BLCA-Tumor-TCGA-FJ-A871;BLCA-Tumor-TCGA-G2-A3IB;BLCA-Tumor-TCGA-G2-A3IE;BLCA-Tumor-TCGA-GV-A3QH	7	-0.201996	0.0224352	BLCA-Cisplatin
chr17|38439683|UTR3|WIPF2|+|Alu|both	BLCA-Tumor-TCGA-CU-A3YL;BLCA-Tumor-TCGA-DK-A1AC;BLCA-Tumor-TCGA-DK-A3WW;BLCA-Tumor-TCGA-DK-A6B5;BLCA-Tumor-TCGA-DK-A6B6;BLCA-Tumor-TCGA-E5-A2PC;BLCA-Tumor-TCGA-FD-A3B4;BLCA-Tumor-TCGA-FD-A43S;BLCA-Tumor-TCGA-FD-A43U;BLCA-Tumor-TCGA-FJ-A3Z7;BLCA-Tumor-TCGA-FJ-A3Z9;BLCA-Tumor-TCGA-LT-A5Z6	12	BLCA-Tumor-TCGA-BT-A20N;BLCA-Tumor-TCGA-DK-A3IV;BLCA-Tumor-TCGA-DK-A3WX;BLCA-Tumor-TCGA-FJ-A871;BLCA-Tumor-TCGA-G2-A3IB;BLCA-Tumor-TCGA-G2-A3IE;BLCA-Tumor-TCGA-GV-A3QH;BLCA-Tumor-TCGA-GV-A40E	8	-0.088771	0.00608784	BLCA-Cisplatin
chr17|38439708|UTR3|WIPF2|+|Alu|chimp	BLCA-Tumor-TCGA-CU-A3YL;BLCA-Tumor-TCGA-DK-A1AC;BLCA-Tumor-TCGA-DK-A6B5;BLCA-Tumor-TCGA-DK-A6B6;BLCA-Tumor-TCGA-E5-A2PC;BLCA-Tumor-TCGA-FD-A3B4;BLCA-Tumor-TCGA-FD-A43S;BLCA-Tumor-TCGA-FD-A43U;BLCA-Tumor-TCGA-FJ-A3Z9;BLCA-Tumor-TCGA-LT-A5Z6	10	BLCA-Tumor-TCGA-BT-A20N;BLCA-Tumor-TCGA-DK-A3IV;BLCA-Tumor-TCGA-DK-A3WX;BLCA-Tumor-TCGA-FJ-A871;BLCA-Tumor-TCGA-G2-A3IB;BLCA-Tumor-TCGA-G2-A3IE;BLCA-Tumor-TCGA-GV-A3QH	7	-0.190134	0.045436	BLCA-Cisplatin
chr17|38439719|UTR3|WIPF2|+|Alu|both	BLCA-Tumor-TCGA-CU-A3YL;BLCA-Tumor-TCGA-DK-A1AC;BLCA-Tumor-TCGA-DK-A3WY;BLCA-Tumor-TCGA-DK-A6B5;BLCA-Tumor-TCGA-DK-A6B6;BLCA-Tumor-TCGA-E5-A2PC;BLCA-Tumor-TCGA-FD-A3B4;BLCA-Tumor-TCGA-FD-A43S;BLCA-Tumor-TCGA-FD-A43U;BLCA-Tumor-TCGA-FJ-A3Z9;BLCA-Tumor-TCGA-LT-A5Z6	11	BLCA-Tumor-TCGA-BT-A20N;BLCA-Tumor-TCGA-DK-A3IV;BLCA-Tumor-TCGA-DK-A3WX;BLCA-Tumor-TCGA-FJ-A871;BLCA-Tumor-TCGA-G2-A3IB;BLCA-Tumor-TCGA-G2-A3IE;BLCA-Tumor-TCGA-GV-A3QH;BLCA-Tumor-TCGA-GV-A40E	8	-0.225499	0.00926363	BLCA-Cisplatin
chr17|40964345|intronic|BECN1|-|Alu|no-conserve	BLCA-Tumor-TCGA-CU-A3YL;BLCA-Tumor-TCGA-DK-A1AC;BLCA-Tumor-TCGA-DK-A3WW;BLCA-Tumor-TCGA-DK-A3WY;BLCA-Tumor-TCGA-DK-A6B5;BLCA-Tumor-TCGA-DK-A6B6;BLCA-Tumor-TCGA-E5-A2PC;BLCA-Tumor-TCGA-FD-A3B4;BLCA-Tumor-TCGA-GC-A3YS;BLCA-Tumor-TCGA-LT-A5Z6	10	BLCA-Tumor-TCGA-BT-A20N;BLCA-Tumor-TCGA-DK-A3IV;BLCA-Tumor-TCGA-DK-A3WX;BLCA-Tumor-TCGA-FJ-A871;BLCA-Tumor-TCGA-G2-A3IB;BLCA-Tumor-TCGA-G2-A3IE;BLCA-Tumor-TCGA-GV-A3QH;BLCA-Tumor-TCGA-GV-A40E	8	-0.0583063	0.0432592	BLCA-Cisplatin
chr17|41371683|UTR3|TMEM106A|+|Alu|no-conserve	BLCA-Tumor-TCGA-DK-A1AC;BLCA-Tumor-TCGA-DK-A3WW;BLCA-Tumor-TCGA-DK-A3WY;BLCA-Tumor-TCGA-DK-A6B5;BLCA-Tumor-TCGA-FD-A3B4;BLCA-Tumor-TCGA-FD-A43S;BLCA-Tumor-TCGA-FD-A43U;BLCA-Tumor-TCGA-FD-A5BS;BLCA-Tumor-TCGA-FD-A5C1;BLCA-Tumor-TCGA-GC-A3YS	10	BLCA-Tumor-TCGA-DK-A3WX;BLCA-Tumor-TCGA-FD-A3SO;BLCA-Tumor-TCGA-GV-A40E	3	-0.0611472	0.0452335	BLCA-Cisplatin
chr17|420793|UTR3|VPS53|-|Alu|chimp	BLCA-Tumor-TCGA-CU-A3YL;BLCA-Tumor-TCGA-DK-A1AC;BLCA-Tumor-TCGA-DK-A3WW;BLCA-Tumor-TCGA-DK-A3WY;BLCA-Tumor-TCGA-DK-A6B5;BLCA-Tumor-TCGA-DK-A6B6;BLCA-Tumor-TCGA-E5-A2PC;BLCA-Tumor-TCGA-FD-A3B4;BLCA-Tumor-TCGA-FD-A43S;BLCA-Tumor-TCGA-FD-A43U;BLCA-Tumor-TCGA-FD-A5C1;BLCA-Tumor-TCGA-FJ-A3Z7;BLCA-Tumor-TCGA-GC-A3YS;BLCA-Tumor-TCGA-LT-A5Z6	14	BLCA-Tumor-TCGA-BT-A20N;BLCA-Tumor-TCGA-BT-A20T;BLCA-Tumor-TCGA-DK-A3IV;BLCA-Tumor-TCGA-DK-A3WX;BLCA-Tumor-TCGA-FD-A3SO;BLCA-Tumor-TCGA-FJ-A871;BLCA-Tumor-TCGA-G2-A3IB;BLCA-Tumor-TCGA-G2-A3IE;BLCA-Tumor-TCGA-GV-A3QH;BLCA-Tumor-TCGA-GV-A40E;BLCA-Tumor-TCGA-UY-A78L	11	-0.050711	0.0149545	BLCA-Cisplatin
chr17|42876670|UTR3|GJC1|-|Alu|rhesus	BLCA-Tumor-TCGA-CU-A3YL;BLCA-Tumor-TCGA-DK-A1AC;BLCA-Tumor-TCGA-DK-A3WW;BLCA-Tumor-TCGA-DK-A3WY;BLCA-Tumor-TCGA-DK-A6B5;BLCA-Tumor-TCGA-E5-A2PC;BLCA-Tumor-TCGA-FD-A3B4;BLCA-Tumor-TCGA-FD-A43S;BLCA-Tumor-TCGA-FD-A43U;BLCA-Tumor-TCGA-FJ-A3Z7;BLCA-Tumor-TCGA-FJ-A3Z9;BLCA-Tumor-TCGA-GC-A3YS;BLCA-Tumor-TCGA-LT-A5Z6	13	BLCA-Tumor-TCGA-DK-A3IV;BLCA-Tumor-TCGA-DK-A3WX;BLCA-Tumor-TCGA-FD-A3SO;BLCA-Tumor-TCGA-FJ-A871;BLCA-Tumor-TCGA-G2-A3IE;BLCA-Tumor-TCGA-GV-A3QH;BLCA-Tumor-TCGA-GV-A40E;BLCA-Tumor-TCGA-UY-A78L	8	-0.0774248	0.0356513	BLCA-Cisplatin
chr17|42877024|UTR3|GJC1|-|Alu|no-conserve	BLCA-Tumor-TCGA-CU-A3YL;BLCA-Tumor-TCGA-DK-A1AC;BLCA-Tumor-TCGA-DK-A3WY;BLCA-Tumor-TCGA-DK-A6B5;BLCA-Tumor-TCGA-FD-A3B4;BLCA-Tumor-TCGA-FD-A43U;BLCA-Tumor-TCGA-FJ-A3Z7;BLCA-Tumor-TCGA-GC-A3YS;BLCA-Tumor-TCGA-LT-A5Z6	9	BLCA-Tumor-TCGA-DK-A3IV;BLCA-Tumor-TCGA-DK-A3WX;BLCA-Tumor-TCGA-FD-A3SO;BLCA-Tumor-TCGA-FJ-A871;BLCA-Tumor-TCGA-GV-A3QH;BLCA-Tumor-TCGA-GV-A40E	6	-0.0993201	0.0105661	BLCA-Cisplatin
chr17|42877030|UTR3|GJC1|-|Alu|rhesus	BLCA-Tumor-TCGA-DK-A1AC;BLCA-Tumor-TCGA-DK-A3WY;BLCA-Tumor-TCGA-DK-A6B5;BLCA-Tumor-TCGA-FD-A3B4;BLCA-Tumor-TCGA-FD-A43U;BLCA-Tumor-TCGA-FJ-A3Z7;BLCA-Tumor-TCGA-GC-A3YS;BLCA-Tumor-TCGA-LT-A5Z6	8	BLCA-Tumor-TCGA-DK-A3IV;BLCA-Tumor-TCGA-DK-A3WX;BLCA-Tumor-TCGA-FD-A3SO;BLCA-Tumor-TCGA-FJ-A871;BLCA-Tumor-TCGA-GV-A3QH;BLCA-Tumor-TCGA-GV-A40E	6	-0.103979	0.016804	BLCA-Cisplatin
chr17|42877163|UTR3|GJC1|-|Alu|both	BLCA-Tumor-TCGA-DK-A1AC;BLCA-Tumor-TCGA-DK-A3WY;BLCA-Tumor-TCGA-FD-A3B4;BLCA-Tumor-TCGA-FD-A43U;BLCA-Tumor-TCGA-FJ-A3Z7;BLCA-Tumor-TCGA-GC-A3YS;BLCA-Tumor-TCGA-LT-A5Z6	7	BLCA-Tumor-TCGA-DK-A3IV;BLCA-Tumor-TCGA-DK-A3WX;BLCA-Tumor-TCGA-FJ-A871;BLCA-Tumor-TCGA-GV-A3QH;BLCA-Tumor-TCGA-GV-A40E	5	-0.212166	0.0229904	BLCA-Cisplatin
chr17|42877235|UTR3|GJC1|-|Alu|both	BLCA-Tumor-TCGA-DK-A1AC;BLCA-Tumor-TCGA-DK-A3WY;BLCA-Tumor-TCGA-FD-A3B4;BLCA-Tumor-TCGA-FJ-A3Z7;BLCA-Tumor-TCGA-GC-A3YS;BLCA-Tumor-TCGA-LT-A5Z6	6	BLCA-Tumor-TCGA-DK-A3IV;BLCA-Tumor-TCGA-DK-A3WX;BLCA-Tumor-TCGA-FD-A3SO;BLCA-Tumor-TCGA-FJ-A871;BLCA-Tumor-TCGA-GV-A3QH;BLCA-Tumor-TCGA-GV-A40E	6	-0.244571	0.0202406	BLCA-Cisplatin
chr17|42877645|UTR3|GJC1|-|Alu|no-conserve	BLCA-Tumor-TCGA-DK-A1AC;BLCA-Tumor-TCGA-DK-A3WY;BLCA-Tumor-TCGA-FD-A3B4;BLCA-Tumor-TCGA-FJ-A3Z7;BLCA-Tumor-TCGA-GC-A3YS;BLCA-Tumor-TCGA-LT-A5Z6	6	BLCA-Tumor-TCGA-DK-A3IV;BLCA-Tumor-TCGA-DK-A3WX;BLCA-Tumor-TCGA-FJ-A871;BLCA-Tumor-TCGA-GV-A3QH;BLCA-Tumor-TCGA-GV-A40E	5	0.0758433	0.00549411	BLCA-Cisplatin
chr17|42878652|UTR3|GJC1|-|Alu|no-conserve	BLCA-Tumor-TCGA-DK-A1AC;BLCA-Tumor-TCGA-FD-A3B4;BLCA-Tumor-TCGA-FJ-A3Z7;BLCA-Tumor-TCGA-LT-A5Z6	4	BLCA-Tumor-TCGA-DK-A3WX;BLCA-Tumor-TCGA-FJ-A871;BLCA-Tumor-TCGA-GV-A3QH;BLCA-Tumor-TCGA-GV-A40E	4	-0.0716011	0.0408331	BLCA-Cisplatin
chr17|48160833|intronic|ITGA3|+|Alu|no-conserve	BLCA-Tumor-TCGA-CU-A3YL;BLCA-Tumor-TCGA-DK-A3WW;BLCA-Tumor-TCGA-E5-A2PC;BLCA-Tumor-TCGA-FD-A3B4;BLCA-Tumor-TCGA-FD-A5C1;BLCA-Tumor-TCGA-GC-A3YS	6	BLCA-Tumor-TCGA-BT-A20N;BLCA-Tumor-TCGA-DK-A3IV;BLCA-Tumor-TCGA-DK-A3WX	3	-0.188317	0.0281858	BLCA-Cisplatin
chr17|48161346|intronic|ITGA3|+|Alu|no-conserve	BLCA-Tumor-TCGA-CU-A3YL;BLCA-Tumor-TCGA-DK-A3WW;BLCA-Tumor-TCGA-E5-A2PC;BLCA-Tumor-TCGA-FD-A3B4;BLCA-Tumor-TCGA-FD-A43S;BLCA-Tumor-TCGA-FD-A5C1;BLCA-Tumor-TCGA-GC-A3YS	7	BLCA-Tumor-TCGA-DK-A3IV;BLCA-Tumor-TCGA-DK-A3WX;BLCA-Tumor-TCGA-G2-A3IE;BLCA-Tumor-TCGA-GV-A40E	4	-0.0673077	0.0329404	BLCA-Cisplatin
chr17|48161427|intronic|ITGA3|+|Alu|no-conserve	BLCA-Tumor-TCGA-CU-A3YL;BLCA-Tumor-TCGA-DK-A3WW;BLCA-Tumor-TCGA-E5-A2PC;BLCA-Tumor-TCGA-FD-A3B4;BLCA-Tumor-TCGA-FD-A43S;BLCA-Tumor-TCGA-FD-A43U;BLCA-Tumor-TCGA-FD-A5C1;BLCA-Tumor-TCGA-FJ-A3Z7;BLCA-Tumor-TCGA-GC-A3YS	9	BLCA-Tumor-TCGA-DK-A3IV;BLCA-Tumor-TCGA-DK-A3WX;BLCA-Tumor-TCGA-G2-A3IB;BLCA-Tumor-TCGA-G2-A3IE;BLCA-Tumor-TCGA-GV-A40E	5	-0.0891677	0.0126231	BLCA-Cisplatin
chr17|48161451|intronic|ITGA3|+|Alu|no-conserve	BLCA-Tumor-TCGA-CU-A3YL;BLCA-Tumor-TCGA-DK-A3WW;BLCA-Tumor-TCGA-E5-A2PC;BLCA-Tumor-TCGA-FD-A3B4;BLCA-Tumor-TCGA-FD-A43S;BLCA-Tumor-TCGA-FD-A43U;BLCA-Tumor-TCGA-FD-A5C1;BLCA-Tumor-TCGA-FJ-A3Z7;BLCA-Tumor-TCGA-GC-A3YS	9	BLCA-Tumor-TCGA-DK-A3IV;BLCA-Tumor-TCGA-DK-A3WX;BLCA-Tumor-TCGA-G2-A3IB;BLCA-Tumor-TCGA-G2-A3IE;BLCA-Tumor-TCGA-GV-A40E	5	-0.115845	0.00598729	BLCA-Cisplatin
chr17|48161478|intronic|ITGA3|+|Alu|no-conserve	BLCA-Tumor-TCGA-CU-A3YL;BLCA-Tumor-TCGA-DK-A3WW;BLCA-Tumor-TCGA-E5-A2PC;BLCA-Tumor-TCGA-FD-A3B4;BLCA-Tumor-TCGA-FD-A43S;BLCA-Tumor-TCGA-FD-A43U;BLCA-Tumor-TCGA-FD-A5C1;BLCA-Tumor-TCGA-FJ-A3Z7;BLCA-Tumor-TCGA-GC-A3YS;BLCA-Tumor-TCGA-LT-A5Z6	10	BLCA-Tumor-TCGA-BT-A20T;BLCA-Tumor-TCGA-DK-A3IV;BLCA-Tumor-TCGA-DK-A3WX;BLCA-Tumor-TCGA-G2-A3IB;BLCA-Tumor-TCGA-G2-A3IE;BLCA-Tumor-TCGA-GV-A40E	6	-0.102123	0.0257404	BLCA-Cisplatin
chr17|48162029|intronic|ITGA3|+|Alu|no-conserve	BLCA-Tumor-TCGA-CU-A3YL;BLCA-Tumor-TCGA-DK-A3WW;BLCA-Tumor-TCGA-DK-A6B5;BLCA-Tumor-TCGA-E5-A2PC;BLCA-Tumor-TCGA-FD-A3B4;BLCA-Tumor-TCGA-FD-A5C1;BLCA-Tumor-TCGA-GC-A3YS	7	BLCA-Tumor-TCGA-BT-A20T;BLCA-Tumor-TCGA-DK-A3IV;BLCA-Tumor-TCGA-DK-A3WX;BLCA-Tumor-TCGA-G2-A3IB;BLCA-Tumor-TCGA-G2-A3IE;BLCA-Tumor-TCGA-GV-A40E	6	-0.124962	0.00736385	BLCA-Cisplatin
chr17|48162185|intronic|ITGA3|+|Alu|no-conserve	BLCA-Tumor-TCGA-CU-A3YL;BLCA-Tumor-TCGA-DK-A3WW;BLCA-Tumor-TCGA-DK-A6B5;BLCA-Tumor-TCGA-E5-A2PC;BLCA-Tumor-TCGA-FD-A3B4;BLCA-Tumor-TCGA-FD-A5C1;BLCA-Tumor-TCGA-GC-A3YS	7	BLCA-Tumor-TCGA-DK-A3IV;BLCA-Tumor-TCGA-DK-A3WX;BLCA-Tumor-TCGA-GV-A40E	3	-0.116337	0.0226545	BLCA-Cisplatin
chr17|4929898|UTR3|KIF1C|+|Alu|chimp	BLCA-Tumor-TCGA-DK-A1AC;BLCA-Tumor-TCGA-DK-A3WY;BLCA-Tumor-TCGA-E5-A2PC;BLCA-Tumor-TCGA-LT-A5Z6	4	BLCA-Tumor-TCGA-BT-A20N;BLCA-Tumor-TCGA-DK-A3WX;BLCA-Tumor-TCGA-FJ-A871;BLCA-Tumor-TCGA-G2-A3IB;BLCA-Tumor-TCGA-G2-A3IE;BLCA-Tumor-TCGA-GV-A3QH	6	-0.160977	0.0403242	BLCA-Cisplatin
chr17|4930177|UTR3|KIF1C|+|Alu|chimp	BLCA-Tumor-TCGA-DK-A1AC;BLCA-Tumor-TCGA-E5-A2PC;BLCA-Tumor-TCGA-FD-A5C1;BLCA-Tumor-TCGA-FJ-A3Z7;BLCA-Tumor-TCGA-LT-A5Z6	5	BLCA-Tumor-TCGA-BT-A20N;BLCA-Tumor-TCGA-DK-A3WX;BLCA-Tumor-TCGA-FJ-A871;BLCA-Tumor-TCGA-G2-A3IB;BLCA-Tumor-TCGA-GV-A3QH;BLCA-Tumor-TCGA-GV-A40E	6	-0.0600622	0.048406	BLCA-Cisplatin
chr17|4930605|UTR3|KIF1C|+|Alu|chimp	BLCA-Tumor-TCGA-CU-A3YL;BLCA-Tumor-TCGA-DK-A1AC;BLCA-Tumor-TCGA-DK-A3WY;BLCA-Tumor-TCGA-FD-A3B4;BLCA-Tumor-TCGA-FD-A43S;BLCA-Tumor-TCGA-FJ-A3Z7;BLCA-Tumor-TCGA-GC-A3YS;BLCA-Tumor-TCGA-LT-A5Z6	8	BLCA-Tumor-TCGA-DK-A3WX;BLCA-Tumor-TCGA-FJ-A871;BLCA-Tumor-TCGA-G2-A3IB;BLCA-Tumor-TCGA-G2-A3IE;BLCA-Tumor-TCGA-GV-A3QH	5	-0.114277	0.0128394	BLCA-Cisplatin
chr17|4931067|UTR3|KIF1C|+|Alu|no-conserve	BLCA-Tumor-TCGA-CU-A3YL;BLCA-Tumor-TCGA-DK-A1AC;BLCA-Tumor-TCGA-DK-A3WY;BLCA-Tumor-TCGA-DK-A6B5;BLCA-Tumor-TCGA-E5-A2PC;BLCA-Tumor-TCGA-FD-A43S;BLCA-Tumor-TCGA-FD-A43U;BLCA-Tumor-TCGA-FD-A5C1;BLCA-Tumor-TCGA-FJ-A3Z7;BLCA-Tumor-TCGA-FJ-A3Z9;BLCA-Tumor-TCGA-GC-A3YS;BLCA-Tumor-TCGA-LT-A5Z6	12	BLCA-Tumor-TCGA-DK-A3IV;BLCA-Tumor-TCGA-DK-A3WX;BLCA-Tumor-TCGA-FD-A3SO;BLCA-Tumor-TCGA-FJ-A871;BLCA-Tumor-TCGA-G2-A3IB;BLCA-Tumor-TCGA-G2-A3IE;BLCA-Tumor-TCGA-GV-A3QH;BLCA-Tumor-TCGA-GV-A40E	8	-0.0579266	0.0126068	BLCA-Cisplatin
chr17|4931115|UTR3|KIF1C|+|Alu|no-conserve	BLCA-Tumor-TCGA-CU-A3YL;BLCA-Tumor-TCGA-DK-A1AC;BLCA-Tumor-TCGA-DK-A3WY;BLCA-Tumor-TCGA-FD-A43S;BLCA-Tumor-TCGA-FJ-A3Z7;BLCA-Tumor-TCGA-FJ-A3Z9;BLCA-Tumor-TCGA-GC-A3YS;BLCA-Tumor-TCGA-LT-A5Z6	8	BLCA-Tumor-TCGA-BT-A20N;BLCA-Tumor-TCGA-DK-A3IV;BLCA-Tumor-TCGA-DK-A3WX;BLCA-Tumor-TCGA-FJ-A871;BLCA-Tumor-TCGA-G2-A3IB;BLCA-Tumor-TCGA-G2-A3IE;BLCA-Tumor-TCGA-GV-A3QH	7	0.0769636	0.0157211	BLCA-Cisplatin
chr17|4931121|UTR3|KIF1C|+|Alu|no-conserve	BLCA-Tumor-TCGA-CU-A3YL;BLCA-Tumor-TCGA-DK-A1AC;BLCA-Tumor-TCGA-DK-A3WY;BLCA-Tumor-TCGA-FD-A3B4;BLCA-Tumor-TCGA-FD-A43S;BLCA-Tumor-TCGA-FJ-A3Z7;BLCA-Tumor-TCGA-FJ-A3Z9;BLCA-Tumor-TCGA-GC-A3YS;BLCA-Tumor-TCGA-LT-A5Z6	9	BLCA-Tumor-TCGA-BT-A20N;BLCA-Tumor-TCGA-BT-A20T;BLCA-Tumor-TCGA-DK-A3IV;BLCA-Tumor-TCGA-DK-A3WX;BLCA-Tumor-TCGA-FJ-A871;BLCA-Tumor-TCGA-G2-A3IB;BLCA-Tumor-TCGA-G2-A3IE;BLCA-Tumor-TCGA-GV-A3QH	8	-0.0667869	0.0283727	BLCA-Cisplatin
chr17|54906079|intronic|C17orf67|-|Non-Alu-repetitive|no-conserve	BLCA-Tumor-TCGA-CU-A3YL;BLCA-Tumor-TCGA-DK-A6B5;BLCA-Tumor-TCGA-DK-A6B6;BLCA-Tumor-TCGA-E5-A2PC;BLCA-Tumor-TCGA-FD-A43S;BLCA-Tumor-TCGA-FD-A43U;BLCA-Tumor-TCGA-FJ-A3Z7;BLCA-Tumor-TCGA-GC-A3YS;BLCA-Tumor-TCGA-LT-A5Z6	9	BLCA-Tumor-TCGA-DK-A3IV;BLCA-Tumor-TCGA-FJ-A871;BLCA-Tumor-TCGA-G2-A3IB;BLCA-Tumor-TCGA-GV-A3QH;BLCA-Tumor-TCGA-GV-A40E;BLCA-Tumor-TCGA-UY-A78L	6	-0.105404	0.00878103	BLCA-Cisplatin
chr17|60527646|intergenic|METTL2A|+|Alu|no-conserve	BLCA-Tumor-TCGA-CU-A3YL;BLCA-Tumor-TCGA-DK-A1AC;BLCA-Tumor-TCGA-DK-A3WY;BLCA-Tumor-TCGA-DK-A6B6;BLCA-Tumor-TCGA-E5-A2PC;BLCA-Tumor-TCGA-FD-A3B4;BLCA-Tumor-TCGA-FD-A43U;BLCA-Tumor-TCGA-FD-A5C1;BLCA-Tumor-TCGA-GC-A3YS;BLCA-Tumor-TCGA-LT-A5Z6	10	BLCA-Tumor-TCGA-DK-A3IV;BLCA-Tumor-TCGA-DK-A3WX;BLCA-Tumor-TCGA-FJ-A871;BLCA-Tumor-TCGA-G2-A3IE;BLCA-Tumor-TCGA-GV-A3QH;BLCA-Tumor-TCGA-GV-A40E;BLCA-Tumor-TCGA-UY-A78L	7	-0.225595	0.0126622	BLCA-Cisplatin
chr17|60529130|intergenic|METTL2A,TLK2|+|Alu|no-conserve	BLCA-Tumor-TCGA-CU-A3YL;BLCA-Tumor-TCGA-DK-A3WW;BLCA-Tumor-TCGA-DK-A3WY;BLCA-Tumor-TCGA-DK-A6B5;BLCA-Tumor-TCGA-DK-A6B6;BLCA-Tumor-TCGA-E5-A2PC;BLCA-Tumor-TCGA-FD-A3B4;BLCA-Tumor-TCGA-FD-A43S;BLCA-Tumor-TCGA-FD-A43U;BLCA-Tumor-TCGA-FD-A5BS;BLCA-Tumor-TCGA-FD-A5C1;BLCA-Tumor-TCGA-FJ-A3Z7;BLCA-Tumor-TCGA-FJ-A3Z9;BLCA-Tumor-TCGA-GC-A3YS;BLCA-Tumor-TCGA-LT-A5Z6	15	BLCA-Tumor-TCGA-BT-A20T;BLCA-Tumor-TCGA-DK-A3IV;BLCA-Tumor-TCGA-DK-A3WX;BLCA-Tumor-TCGA-FJ-A871;BLCA-Tumor-TCGA-G2-A3IB;BLCA-Tumor-TCGA-G2-A3IE;BLCA-Tumor-TCGA-GV-A3QH;BLCA-Tumor-TCGA-GV-A40E;BLCA-Tumor-TCGA-UY-A78L	9	-0.11171	0.0396257	BLCA-Cisplatin
chr17|62464506|UTR3|MILR1|+|Alu|no-conserve	BLCA-Tumor-TCGA-CU-A3YL;BLCA-Tumor-TCGA-DK-A1AC;BLCA-Tumor-TCGA-DK-A3WY;BLCA-Tumor-TCGA-DK-A6B5;BLCA-Tumor-TCGA-E5-A2PC;BLCA-Tumor-TCGA-FD-A43S;BLCA-Tumor-TCGA-FD-A43U;BLCA-Tumor-TCGA-FD-A5BS;BLCA-Tumor-TCGA-FD-A5C1;BLCA-Tumor-TCGA-GC-A3YS	10	BLCA-Tumor-TCGA-DK-A3WX;BLCA-Tumor-TCGA-FD-A3SO;BLCA-Tumor-TCGA-GV-A40E;BLCA-Tumor-TCGA-UY-A78L	4	-0.0721682	0.0472263	BLCA-Cisplatin
chr17|6943688|intergenic|SLC16A13|+|Alu|no-conserve	BLCA-Tumor-TCGA-CU-A3YL;BLCA-Tumor-TCGA-DK-A1AC;BLCA-Tumor-TCGA-DK-A6B5;BLCA-Tumor-TCGA-E5-A2PC;BLCA-Tumor-TCGA-FD-A43S;BLCA-Tumor-TCGA-FD-A43U;BLCA-Tumor-TCGA-FD-A5C1;BLCA-Tumor-TCGA-FJ-A3Z7;BLCA-Tumor-TCGA-GC-A3YS;BLCA-Tumor-TCGA-LT-A5Z6	10	BLCA-Tumor-TCGA-BT-A20T;BLCA-Tumor-TCGA-DK-A3IV;BLCA-Tumor-TCGA-DK-A3WX;BLCA-Tumor-TCGA-G2-A3IB;BLCA-Tumor-TCGA-GV-A3QH;BLCA-Tumor-TCGA-UY-A78L	6	0.0764012	0.0441636	BLCA-Cisplatin
chr17|6943778|intergenic|SLC16A13|+|Alu|no-conserve	BLCA-Tumor-TCGA-CU-A3YL;BLCA-Tumor-TCGA-DK-A1AC;BLCA-Tumor-TCGA-DK-A6B5;BLCA-Tumor-TCGA-FD-A43S;BLCA-Tumor-TCGA-FD-A5C1;BLCA-Tumor-TCGA-FJ-A3Z7;BLCA-Tumor-TCGA-GC-A3YS;BLCA-Tumor-TCGA-LT-A5Z6	8	BLCA-Tumor-TCGA-BT-A20N;BLCA-Tumor-TCGA-BT-A20T;BLCA-Tumor-TCGA-DK-A3IV;BLCA-Tumor-TCGA-DK-A3WX;BLCA-Tumor-TCGA-G2-A3IB;BLCA-Tumor-TCGA-GV-A3QH;BLCA-Tumor-TCGA-GV-A40E;BLCA-Tumor-TCGA-UY-A78L	8	-0.204694	0.0239487	BLCA-Cisplatin
chr17|73133724|intronic|JPT1|-|Alu|no-conserve	BLCA-Tumor-TCGA-CU-A3YL;BLCA-Tumor-TCGA-E5-A2PC;BLCA-Tumor-TCGA-FD-A43U;BLCA-Tumor-TCGA-FD-A5C1;BLCA-Tumor-TCGA-FJ-A3Z7;BLCA-Tumor-TCGA-GC-A3YS	6	BLCA-Tumor-TCGA-DK-A3WX;BLCA-Tumor-TCGA-FJ-A871;BLCA-Tumor-TCGA-GV-A3QH;BLCA-Tumor-TCGA-GV-A40E	4	-0.131616	0.0234363	BLCA-Cisplatin
chr17|74578392|intronic|ST6GALNAC2|-|Alu|no-conserve	BLCA-Tumor-TCGA-FD-A3B4;BLCA-Tumor-TCGA-FD-A5C1;BLCA-Tumor-TCGA-FJ-A3Z9	3	BLCA-Tumor-TCGA-DK-A3WX;BLCA-Tumor-TCGA-G2-A3IB;BLCA-Tumor-TCGA-G2-A3IE;BLCA-Tumor-TCGA-GV-A40E	4	-0.125214	0.049746	BLCA-Cisplatin
chr17|74673360|UTR3|MXRA7|-|Alu|no-conserve	BLCA-Tumor-TCGA-DK-A3WW;BLCA-Tumor-TCGA-DK-A3WY;BLCA-Tumor-TCGA-DK-A6B5;BLCA-Tumor-TCGA-FD-A3B4;BLCA-Tumor-TCGA-FD-A43S;BLCA-Tumor-TCGA-FD-A43U;BLCA-Tumor-TCGA-GC-A3YS	7	BLCA-Tumor-TCGA-DK-A3WX;BLCA-Tumor-TCGA-FD-A3SO;BLCA-Tumor-TCGA-FJ-A871;BLCA-Tumor-TCGA-G2-A3IB;BLCA-Tumor-TCGA-GV-A3QH;BLCA-Tumor-TCGA-GV-A40E;BLCA-Tumor-TCGA-UY-A78L	7	-0.0577625	0.049973	BLCA-Cisplatin
chr17|76418603|intronic|PGS1|+|Alu|no-conserve	BLCA-Tumor-TCGA-CU-A3YL;BLCA-Tumor-TCGA-DK-A1AC;BLCA-Tumor-TCGA-DK-A3WY;BLCA-Tumor-TCGA-DK-A6B6;BLCA-Tumor-TCGA-FD-A3B4;BLCA-Tumor-TCGA-FD-A43U;BLCA-Tumor-TCGA-FJ-A3Z7;BLCA-Tumor-TCGA-FJ-A3Z9;BLCA-Tumor-TCGA-GC-A3YS;BLCA-Tumor-TCGA-LT-A5Z6	10	BLCA-Tumor-TCGA-DK-A3IV;BLCA-Tumor-TCGA-DK-A3WX;BLCA-Tumor-TCGA-G2-A3IE;BLCA-Tumor-TCGA-GV-A3QH;BLCA-Tumor-TCGA-GV-A40E	5	-0.162695	0.0490221	BLCA-Cisplatin
chr17|76419169|intronic|PGS1|+|Alu|no-conserve	BLCA-Tumor-TCGA-CU-A3YL;BLCA-Tumor-TCGA-DK-A1AC;BLCA-Tumor-TCGA-DK-A6B6;BLCA-Tumor-TCGA-FD-A3B4;BLCA-Tumor-TCGA-FD-A43S;BLCA-Tumor-TCGA-FJ-A3Z7;BLCA-Tumor-TCGA-FJ-A3Z9;BLCA-Tumor-TCGA-GC-A3YS	8	BLCA-Tumor-TCGA-DK-A3IV;BLCA-Tumor-TCGA-DK-A3WX;BLCA-Tumor-TCGA-FD-A3SO;BLCA-Tumor-TCGA-FJ-A871;BLCA-Tumor-TCGA-G2-A3IE;BLCA-Tumor-TCGA-GV-A3QH;BLCA-Tumor-TCGA-GV-A40E	7	-0.0555556	0.0449578	BLCA-Cisplatin
chr17|78123127|intergenic|EIF4A3,CARD14|+|Alu|no-conserve	BLCA-Tumor-TCGA-DK-A3WY;BLCA-Tumor-TCGA-DK-A6B5;BLCA-Tumor-TCGA-FD-A3B4;BLCA-Tumor-TCGA-GC-A3YS	4	BLCA-Tumor-TCGA-DK-A3IV;BLCA-Tumor-TCGA-DK-A3WX;BLCA-Tumor-TCGA-G2-A3IB	3	-0.25046	0.049746	BLCA-Cisplatin
chr17|78294196|UTR3|RNF213|+|Alu|no-conserve	BLCA-Tumor-TCGA-DK-A1AC;BLCA-Tumor-TCGA-DK-A3WW;BLCA-Tumor-TCGA-DK-A3WY;BLCA-Tumor-TCGA-DK-A6B5;BLCA-Tumor-TCGA-E5-A2PC;BLCA-Tumor-TCGA-FD-A3B4;BLCA-Tumor-TCGA-FD-A5C1;BLCA-Tumor-TCGA-GC-A3YS	8	BLCA-Tumor-TCGA-BT-A20T;BLCA-Tumor-TCGA-DK-A3IV;BLCA-Tumor-TCGA-DK-A3WX;BLCA-Tumor-TCGA-FJ-A871;BLCA-Tumor-TCGA-G2-A3IB;BLCA-Tumor-TCGA-G2-A3IE;BLCA-Tumor-TCGA-GV-A3QH;BLCA-Tumor-TCGA-GV-A40E	8	-0.0579129	0.0460531	BLCA-Cisplatin
chr17|79221529|intronic|SLC38A10|-|Alu|no-conserve	BLCA-Tumor-TCGA-CU-A3YL;BLCA-Tumor-TCGA-DK-A3WY;BLCA-Tumor-TCGA-DK-A6B5;BLCA-Tumor-TCGA-DK-A6B6;BLCA-Tumor-TCGA-FD-A3B4;BLCA-Tumor-TCGA-FD-A43S;BLCA-Tumor-TCGA-FD-A43U;BLCA-Tumor-TCGA-FJ-A3Z7;BLCA-Tumor-TCGA-FJ-A3Z9;BLCA-Tumor-TCGA-GC-A3YS;BLCA-Tumor-TCGA-LT-A5Z6	11	BLCA-Tumor-TCGA-DK-A3IV;BLCA-Tumor-TCGA-DK-A3WX;BLCA-Tumor-TCGA-FD-A3SO;BLCA-Tumor-TCGA-FJ-A871;BLCA-Tumor-TCGA-G2-A3IB;BLCA-Tumor-TCGA-G2-A3IE;BLCA-Tumor-TCGA-GV-A3QH;BLCA-Tumor-TCGA-GV-A40E;BLCA-Tumor-TCGA-UY-A78L	9	-0.122536	0.024957	BLCA-Cisplatin
chr17|79221591|intronic|SLC38A10|-|Alu|no-conserve	BLCA-Tumor-TCGA-CU-A3YL;BLCA-Tumor-TCGA-DK-A1AC;BLCA-Tumor-TCGA-DK-A3WY;BLCA-Tumor-TCGA-DK-A6B5;BLCA-Tumor-TCGA-DK-A6B6;BLCA-Tumor-TCGA-E5-A2PC;BLCA-Tumor-TCGA-FD-A3B4;BLCA-Tumor-TCGA-FD-A43S;BLCA-Tumor-TCGA-FD-A43U;BLCA-Tumor-TCGA-FJ-A3Z7;BLCA-Tumor-TCGA-FJ-A3Z9;BLCA-Tumor-TCGA-GC-A3YS;BLCA-Tumor-TCGA-LT-A5Z6	13	BLCA-Tumor-TCGA-DK-A3IV;BLCA-Tumor-TCGA-DK-A3WX;BLCA-Tumor-TCGA-FD-A3SO;BLCA-Tumor-TCGA-FJ-A871;BLCA-Tumor-TCGA-G2-A3IB;BLCA-Tumor-TCGA-G2-A3IE;BLCA-Tumor-TCGA-GV-A3QH;BLCA-Tumor-TCGA-GV-A40E;BLCA-Tumor-TCGA-UY-A78L	9	-0.174732	0.0161862	BLCA-Cisplatin
chr17|79221635|intronic|SLC38A10|-|Alu|no-conserve	BLCA-Tumor-TCGA-CU-A3YL;BLCA-Tumor-TCGA-DK-A6B5;BLCA-Tumor-TCGA-E5-A2PC;BLCA-Tumor-TCGA-FD-A3B4;BLCA-Tumor-TCGA-FD-A43U;BLCA-Tumor-TCGA-FJ-A3Z9;BLCA-Tumor-TCGA-LT-A5Z6	7	BLCA-Tumor-TCGA-DK-A3IV;BLCA-Tumor-TCGA-DK-A3WX;BLCA-Tumor-TCGA-FD-A3SO;BLCA-Tumor-TCGA-G2-A3IB;BLCA-Tumor-TCGA-G2-A3IE;BLCA-Tumor-TCGA-GV-A3QH;BLCA-Tumor-TCGA-GV-A40E	7	-0.143092	0.0167137	BLCA-Cisplatin
chr17|79526896|intronic|NPLOC4|-|Alu|no-conserve	BLCA-Tumor-TCGA-CU-A3YL;BLCA-Tumor-TCGA-DK-A6B5;BLCA-Tumor-TCGA-E5-A2PC;BLCA-Tumor-TCGA-FD-A3B4;BLCA-Tumor-TCGA-FJ-A3Z7;BLCA-Tumor-TCGA-FJ-A3Z9;BLCA-Tumor-TCGA-LT-A5Z6	7	BLCA-Tumor-TCGA-DK-A3IV;BLCA-Tumor-TCGA-DK-A3WX;BLCA-Tumor-TCGA-G2-A3IB;BLCA-Tumor-TCGA-GV-A3QH	4	-0.125434	0.0286502	BLCA-Cisplatin
chr17|79527621|intronic|NPLOC4|-|Alu|chimp	BLCA-Tumor-TCGA-CU-A3YL;BLCA-Tumor-TCGA-DK-A1AC;BLCA-Tumor-TCGA-DK-A3WY;BLCA-Tumor-TCGA-DK-A6B5;BLCA-Tumor-TCGA-DK-A6B6;BLCA-Tumor-TCGA-E5-A2PC;BLCA-Tumor-TCGA-FD-A3B4;BLCA-Tumor-TCGA-FJ-A3Z7;BLCA-Tumor-TCGA-FJ-A3Z9;BLCA-Tumor-TCGA-GC-A3YS;BLCA-Tumor-TCGA-LT-A5Z6	11	BLCA-Tumor-TCGA-DK-A3IV;BLCA-Tumor-TCGA-DK-A3WX;BLCA-Tumor-TCGA-FD-A3SO;BLCA-Tumor-TCGA-FJ-A871;BLCA-Tumor-TCGA-G2-A3IB;BLCA-Tumor-TCGA-G2-A3IE;BLCA-Tumor-TCGA-GV-A3QH;BLCA-Tumor-TCGA-GV-A40E;BLCA-Tumor-TCGA-UY-A78L	9	-0.0861503	0.00979151	BLCA-Cisplatin
chr17|79528121|intronic|NPLOC4|-|Alu|chimp	BLCA-Tumor-TCGA-CU-A3YL;BLCA-Tumor-TCGA-DK-A6B5;BLCA-Tumor-TCGA-E5-A2PC;BLCA-Tumor-TCGA-FD-A3B4;BLCA-Tumor-TCGA-GC-A3YS;BLCA-Tumor-TCGA-LT-A5Z6	6	BLCA-Tumor-TCGA-DK-A3IV;BLCA-Tumor-TCGA-DK-A3WX;BLCA-Tumor-TCGA-G2-A3IB;BLCA-Tumor-TCGA-G2-A3IE;BLCA-Tumor-TCGA-GV-A3QH	5	-0.208147	0.0224789	BLCA-Cisplatin
chr17|79528188|intronic|NPLOC4|-|Alu|no-conserve	BLCA-Tumor-TCGA-CU-A3YL;BLCA-Tumor-TCGA-DK-A1AC;BLCA-Tumor-TCGA-DK-A3WY;BLCA-Tumor-TCGA-DK-A6B5;BLCA-Tumor-TCGA-DK-A6B6;BLCA-Tumor-TCGA-E5-A2PC;BLCA-Tumor-TCGA-FD-A3B4;BLCA-Tumor-TCGA-FD-A5C1;BLCA-Tumor-TCGA-FJ-A3Z9;BLCA-Tumor-TCGA-GC-A3YS;BLCA-Tumor-TCGA-LT-A5Z6	11	BLCA-Tumor-TCGA-DK-A3IV;BLCA-Tumor-TCGA-DK-A3WX;BLCA-Tumor-TCGA-G2-A3IB;BLCA-Tumor-TCGA-G2-A3IE;BLCA-Tumor-TCGA-GV-A3QH;BLCA-Tumor-TCGA-GV-A40E	6	-0.0976941	0.0233112	BLCA-Cisplatin
chr17|79528875|intronic|NPLOC4|-|Alu|chimp	BLCA-Tumor-TCGA-CU-A3YL;BLCA-Tumor-TCGA-DK-A1AC;BLCA-Tumor-TCGA-DK-A6B5;BLCA-Tumor-TCGA-E5-A2PC;BLCA-Tumor-TCGA-FD-A3B4;BLCA-Tumor-TCGA-GC-A3YS;BLCA-Tumor-TCGA-LT-A5Z6	7	BLCA-Tumor-TCGA-DK-A3IV;BLCA-Tumor-TCGA-DK-A3WX;BLCA-Tumor-TCGA-FD-A3SO;BLCA-Tumor-TCGA-G2-A3IB;BLCA-Tumor-TCGA-GV-A3QH;BLCA-Tumor-TCGA-GV-A40E;BLCA-Tumor-TCGA-UY-A78L	7	-0.0509824	0.0307212	BLCA-Cisplatin
chr17|79529195|intronic|NPLOC4|-|Alu|no-conserve	BLCA-Tumor-TCGA-CU-A3YL;BLCA-Tumor-TCGA-DK-A1AC;BLCA-Tumor-TCGA-DK-A6B5;BLCA-Tumor-TCGA-E5-A2PC;BLCA-Tumor-TCGA-FD-A3B4;BLCA-Tumor-TCGA-GC-A3YS;BLCA-Tumor-TCGA-LT-A5Z6	7	BLCA-Tumor-TCGA-DK-A3IV;BLCA-Tumor-TCGA-DK-A3WX;BLCA-Tumor-TCGA-FD-A3SO;BLCA-Tumor-TCGA-G2-A3IB;BLCA-Tumor-TCGA-GV-A3QH;BLCA-Tumor-TCGA-GV-A40E;BLCA-Tumor-TCGA-UY-A78L	7	-0.0504131	0.0280734	BLCA-Cisplatin
chr17|79529557|intronic|NPLOC4|-|Alu|chimp	BLCA-Tumor-TCGA-CU-A3YL;BLCA-Tumor-TCGA-DK-A6B5;BLCA-Tumor-TCGA-FD-A3B4;BLCA-Tumor-TCGA-GC-A3YS;BLCA-Tumor-TCGA-LT-A5Z6	5	BLCA-Tumor-TCGA-DK-A3IV;BLCA-Tumor-TCGA-DK-A3WX;BLCA-Tumor-TCGA-G2-A3IB;BLCA-Tumor-TCGA-GV-A3QH	4	-0.0833829	0.0189429	BLCA-Cisplatin
chr17|79529880|intronic|NPLOC4|-|Alu|no-conserve	BLCA-Tumor-TCGA-DK-A6B5;BLCA-Tumor-TCGA-E5-A2PC;BLCA-Tumor-TCGA-FD-A3B4;BLCA-Tumor-TCGA-GC-A3YS;BLCA-Tumor-TCGA-LT-A5Z6	5	BLCA-Tumor-TCGA-DK-A3IV;BLCA-Tumor-TCGA-DK-A3WX;BLCA-Tumor-TCGA-FD-A3SO;BLCA-Tumor-TCGA-GV-A3QH	4	-0.152301	0.0365463	BLCA-Cisplatin
chr17|79529882|intronic|NPLOC4|-|Alu|no-conserve	BLCA-Tumor-TCGA-E5-A2PC;BLCA-Tumor-TCGA-FD-A3B4;BLCA-Tumor-TCGA-GC-A3YS;BLCA-Tumor-TCGA-LT-A5Z6	4	BLCA-Tumor-TCGA-DK-A3IV;BLCA-Tumor-TCGA-DK-A3WX;BLCA-Tumor-TCGA-FD-A3SO;BLCA-Tumor-TCGA-GV-A3QH	4	-0.143997	0.029401	BLCA-Cisplatin
chr17|79529890|intronic|NPLOC4|-|Alu|no-conserve	BLCA-Tumor-TCGA-CU-A3YL;BLCA-Tumor-TCGA-DK-A1AC;BLCA-Tumor-TCGA-E5-A2PC;BLCA-Tumor-TCGA-FD-A3B4;BLCA-Tumor-TCGA-GC-A3YS;BLCA-Tumor-TCGA-LT-A5Z6	6	BLCA-Tumor-TCGA-DK-A3IV;BLCA-Tumor-TCGA-DK-A3WX;BLCA-Tumor-TCGA-FD-A3SO;BLCA-Tumor-TCGA-G2-A3IB;BLCA-Tumor-TCGA-GV-A3QH	5	-0.111332	0.0168867	BLCA-Cisplatin
chr17|79529950|intronic|NPLOC4|-|Alu|no-conserve	BLCA-Tumor-TCGA-DK-A1AC;BLCA-Tumor-TCGA-FD-A3B4;BLCA-Tumor-TCGA-LT-A5Z6	3	BLCA-Tumor-TCGA-DK-A3IV;BLCA-Tumor-TCGA-DK-A3WX;BLCA-Tumor-TCGA-G2-A3IB;BLCA-Tumor-TCGA-G2-A3IE;BLCA-Tumor-TCGA-GV-A3QH;BLCA-Tumor-TCGA-GV-A40E	6	-0.191107	0.0281858	BLCA-Cisplatin
chr17|79530063|intronic|NPLOC4|-|Alu|chimp	BLCA-Tumor-TCGA-DK-A1AC;BLCA-Tumor-TCGA-DK-A6B5;BLCA-Tumor-TCGA-E5-A2PC;BLCA-Tumor-TCGA-FD-A3B4;BLCA-Tumor-TCGA-LT-A5Z6	5	BLCA-Tumor-TCGA-DK-A3IV;BLCA-Tumor-TCGA-DK-A3WX;BLCA-Tumor-TCGA-G2-A3IB;BLCA-Tumor-TCGA-GV-A3QH	4	-0.404368	0.0373364	BLCA-Cisplatin
chr17|79531020|intronic|NPLOC4|-|Alu|no-conserve	BLCA-Tumor-TCGA-CU-A3YL;BLCA-Tumor-TCGA-DK-A1AC;BLCA-Tumor-TCGA-DK-A6B5;BLCA-Tumor-TCGA-FD-A3B4;BLCA-Tumor-TCGA-FD-A5C1;BLCA-Tumor-TCGA-FJ-A3Z9;BLCA-Tumor-TCGA-GC-A3YS;BLCA-Tumor-TCGA-LT-A5Z6	8	BLCA-Tumor-TCGA-DK-A3IV;BLCA-Tumor-TCGA-DK-A3WX;BLCA-Tumor-TCGA-G2-A3IB;BLCA-Tumor-TCGA-GV-A3QH	4	-0.114831	0.0499907	BLCA-Cisplatin
chr17|80252254|intergenic|LINC01970,CD7|+|Alu|no-conserve	BLCA-Tumor-TCGA-CU-A3YL;BLCA-Tumor-TCGA-DK-A3WY;BLCA-Tumor-TCGA-DK-A6B5;BLCA-Tumor-TCGA-DK-A6B6;BLCA-Tumor-TCGA-E5-A2PC;BLCA-Tumor-TCGA-FD-A3B4;BLCA-Tumor-TCGA-FD-A43S;BLCA-Tumor-TCGA-FD-A43U;BLCA-Tumor-TCGA-FD-A5BS;BLCA-Tumor-TCGA-FD-A5C1;BLCA-Tumor-TCGA-FJ-A3Z7;BLCA-Tumor-TCGA-GC-A3YS;BLCA-Tumor-TCGA-LT-A5Z6	13	BLCA-Tumor-TCGA-DK-A3IV;BLCA-Tumor-TCGA-DK-A3WX;BLCA-Tumor-TCGA-FD-A3SO;BLCA-Tumor-TCGA-G2-A3IE;BLCA-Tumor-TCGA-GV-A3QH;BLCA-Tumor-TCGA-GV-A40E;BLCA-Tumor-TCGA-UY-A78L	7	-0.0686116	0.0424479	BLCA-Cisplatin
chr18|20876434|UTR3|TMEM241|-|Alu|both	BLCA-Tumor-TCGA-DK-A1AC;BLCA-Tumor-TCGA-DK-A3WW;BLCA-Tumor-TCGA-DK-A3WY;BLCA-Tumor-TCGA-DK-A6B5;BLCA-Tumor-TCGA-DK-A6B6;BLCA-Tumor-TCGA-E5-A2PC;BLCA-Tumor-TCGA-FD-A3B4;BLCA-Tumor-TCGA-FD-A43S;BLCA-Tumor-TCGA-FD-A43U;BLCA-Tumor-TCGA-FD-A5BS;BLCA-Tumor-TCGA-FD-A5C1;BLCA-Tumor-TCGA-FJ-A3Z7;BLCA-Tumor-TCGA-FJ-A3Z9;BLCA-Tumor-TCGA-GC-A3YS;BLCA-Tumor-TCGA-LT-A5Z6	15	BLCA-Tumor-TCGA-BT-A20T;BLCA-Tumor-TCGA-DK-A3IV;BLCA-Tumor-TCGA-DK-A3WX;BLCA-Tumor-TCGA-FD-A3SO;BLCA-Tumor-TCGA-FJ-A871;BLCA-Tumor-TCGA-G2-A3IB;BLCA-Tumor-TCGA-G2-A3IE;BLCA-Tumor-TCGA-GV-A3QH;BLCA-Tumor-TCGA-GV-A40E;BLCA-Tumor-TCGA-UY-A78L	10	-0.0521273	0.0304199	BLCA-Cisplatin
chr18|20877242|UTR3|TMEM241|-|Alu|chimp	BLCA-Tumor-TCGA-DK-A1AC;BLCA-Tumor-TCGA-DK-A3WW;BLCA-Tumor-TCGA-DK-A3WY;BLCA-Tumor-TCGA-DK-A6B5;BLCA-Tumor-TCGA-DK-A6B6;BLCA-Tumor-TCGA-FD-A3B4;BLCA-Tumor-TCGA-FD-A5C1;BLCA-Tumor-TCGA-GC-A3YS;BLCA-Tumor-TCGA-LT-A5Z6	9	BLCA-Tumor-TCGA-DK-A3IV;BLCA-Tumor-TCGA-DK-A3WX;BLCA-Tumor-TCGA-FD-A3SO;BLCA-Tumor-TCGA-FJ-A871;BLCA-Tumor-TCGA-G2-A3IB;BLCA-Tumor-TCGA-GV-A3QH;BLCA-Tumor-TCGA-GV-A40E;BLCA-Tumor-TCGA-UY-A78L	8	-0.0528197	0.0198988	BLCA-Cisplatin
chr18|20877463|UTR3|TMEM241|-|Alu|chimp	BLCA-Tumor-TCGA-DK-A3WW;BLCA-Tumor-TCGA-DK-A3WY;BLCA-Tumor-TCGA-DK-A6B5;BLCA-Tumor-TCGA-FD-A3B4;BLCA-Tumor-TCGA-GC-A3YS;BLCA-Tumor-TCGA-LT-A5Z6	6	BLCA-Tumor-TCGA-DK-A3IV;BLCA-Tumor-TCGA-DK-A3WX;BLCA-Tumor-TCGA-FD-A3SO;BLCA-Tumor-TCGA-GV-A3QH;BLCA-Tumor-TCGA-GV-A40E;BLCA-Tumor-TCGA-UY-A78L	6	-0.227683	0.0453276	BLCA-Cisplatin
chr18|32827774|UTR3|ZNF397|+|Alu|no-conserve	BLCA-Tumor-TCGA-CU-A3YL;BLCA-Tumor-TCGA-DK-A1AC;BLCA-Tumor-TCGA-DK-A3WY;BLCA-Tumor-TCGA-DK-A6B5;BLCA-Tumor-TCGA-DK-A6B6;BLCA-Tumor-TCGA-E5-A2PC;BLCA-Tumor-TCGA-FD-A3B4;BLCA-Tumor-TCGA-FD-A43S;BLCA-Tumor-TCGA-FD-A43U;BLCA-Tumor-TCGA-FD-A5BS;BLCA-Tumor-TCGA-FD-A5C1;BLCA-Tumor-TCGA-FJ-A3Z7;BLCA-Tumor-TCGA-FJ-A3Z9;BLCA-Tumor-TCGA-GC-A3YS;BLCA-Tumor-TCGA-LT-A5Z6	15	BLCA-Tumor-TCGA-BT-A20N;BLCA-Tumor-TCGA-BT-A20T;BLCA-Tumor-TCGA-DK-A3IV;BLCA-Tumor-TCGA-DK-A3WX;BLCA-Tumor-TCGA-FJ-A871;BLCA-Tumor-TCGA-G2-A3IB;BLCA-Tumor-TCGA-G2-A3IE;BLCA-Tumor-TCGA-GV-A3QH;BLCA-Tumor-TCGA-GV-A40E	9	-0.0828687	0.0156545	BLCA-Cisplatin
chr18|32827819|UTR3|ZNF397|+|Alu|no-conserve	BLCA-Tumor-TCGA-CU-A3YL;BLCA-Tumor-TCGA-DK-A1AC;BLCA-Tumor-TCGA-DK-A6B5;BLCA-Tumor-TCGA-DK-A6B6;BLCA-Tumor-TCGA-E5-A2PC;BLCA-Tumor-TCGA-FD-A3B4;BLCA-Tumor-TCGA-FD-A43S;BLCA-Tumor-TCGA-FD-A43U;BLCA-Tumor-TCGA-FJ-A3Z7;BLCA-Tumor-TCGA-LT-A5Z6	10	BLCA-Tumor-TCGA-BT-A20N;BLCA-Tumor-TCGA-DK-A3IV;BLCA-Tumor-TCGA-FJ-A871;BLCA-Tumor-TCGA-G2-A3IB;BLCA-Tumor-TCGA-G2-A3IE;BLCA-Tumor-TCGA-GV-A3QH;BLCA-Tumor-TCGA-GV-A40E	7	-0.0628174	0.00994614	BLCA-Cisplatin
chr18|32829440|UTR3|ZNF397|+|Alu|no-conserve	BLCA-Tumor-TCGA-CU-A3YL;BLCA-Tumor-TCGA-DK-A1AC;BLCA-Tumor-TCGA-DK-A3WY;BLCA-Tumor-TCGA-DK-A6B6;BLCA-Tumor-TCGA-E5-A2PC;BLCA-Tumor-TCGA-FD-A3B4;BLCA-Tumor-TCGA-FD-A43S;BLCA-Tumor-TCGA-FD-A43U;BLCA-Tumor-TCGA-FD-A5BS;BLCA-Tumor-TCGA-FD-A5C1;BLCA-Tumor-TCGA-FJ-A3Z7;BLCA-Tumor-TCGA-FJ-A3Z9;BLCA-Tumor-TCGA-GC-A3YS;BLCA-Tumor-TCGA-LT-A5Z6	14	BLCA-Tumor-TCGA-DK-A3IV;BLCA-Tumor-TCGA-FJ-A871;BLCA-Tumor-TCGA-G2-A3IB;BLCA-Tumor-TCGA-G2-A3IE;BLCA-Tumor-TCGA-GV-A3QH;BLCA-Tumor-TCGA-GV-A40E;BLCA-Tumor-TCGA-UY-A78L	7	-0.0934313	0.0379542	BLCA-Cisplatin
chr18|32829506|UTR3|ZNF397|+|Alu|no-conserve	BLCA-Tumor-TCGA-CU-A3YL;BLCA-Tumor-TCGA-DK-A1AC;BLCA-Tumor-TCGA-DK-A3WW;BLCA-Tumor-TCGA-DK-A3WY;BLCA-Tumor-TCGA-DK-A6B5;BLCA-Tumor-TCGA-DK-A6B6;BLCA-Tumor-TCGA-E5-A2PC;BLCA-Tumor-TCGA-FD-A3B4;BLCA-Tumor-TCGA-FD-A43S;BLCA-Tumor-TCGA-FD-A43U;BLCA-Tumor-TCGA-FD-A5BS;BLCA-Tumor-TCGA-FD-A5C1;BLCA-Tumor-TCGA-FJ-A3Z7;BLCA-Tumor-TCGA-FJ-A3Z9;BLCA-Tumor-TCGA-GC-A3YS;BLCA-Tumor-TCGA-LT-A5Z6	16	BLCA-Tumor-TCGA-BT-A20N;BLCA-Tumor-TCGA-BT-A20T;BLCA-Tumor-TCGA-DK-A3IV;BLCA-Tumor-TCGA-DK-A3WX;BLCA-Tumor-TCGA-FJ-A871;BLCA-Tumor-TCGA-G2-A3IB;BLCA-Tumor-TCGA-G2-A3IE;BLCA-Tumor-TCGA-GV-A3QH;BLCA-Tumor-TCGA-GV-A40E;BLCA-Tumor-TCGA-UY-A78L	10	-0.082437	0.00477806	BLCA-Cisplatin
chr18|32829558|UTR3|ZNF397|+|Alu|no-conserve	BLCA-Tumor-TCGA-CU-A3YL;BLCA-Tumor-TCGA-DK-A1AC;BLCA-Tumor-TCGA-DK-A3WW;BLCA-Tumor-TCGA-DK-A3WY;BLCA-Tumor-TCGA-DK-A6B5;BLCA-Tumor-TCGA-DK-A6B6;BLCA-Tumor-TCGA-E5-A2PC;BLCA-Tumor-TCGA-FD-A3B4;BLCA-Tumor-TCGA-FD-A43S;BLCA-Tumor-TCGA-FD-A43U;BLCA-Tumor-TCGA-FD-A5C1;BLCA-Tumor-TCGA-FJ-A3Z7;BLCA-Tumor-TCGA-FJ-A3Z9;BLCA-Tumor-TCGA-LT-A5Z6	14	BLCA-Tumor-TCGA-DK-A3IV;BLCA-Tumor-TCGA-FJ-A871;BLCA-Tumor-TCGA-G2-A3IE;BLCA-Tumor-TCGA-GV-A3QH	4	-0.244403	0.0125718	BLCA-Cisplatin
chr18|56420506|UTR3|MALT1|+|Alu|both	BLCA-Tumor-TCGA-DK-A1AC;BLCA-Tumor-TCGA-DK-A3WY;BLCA-Tumor-TCGA-DK-A6B5;BLCA-Tumor-TCGA-DK-A6B6;BLCA-Tumor-TCGA-FD-A3B4;BLCA-Tumor-TCGA-FD-A43S;BLCA-Tumor-TCGA-FD-A43U;BLCA-Tumor-TCGA-FD-A5BS;BLCA-Tumor-TCGA-FD-A5C1;BLCA-Tumor-TCGA-FJ-A3Z7;BLCA-Tumor-TCGA-GC-A3YS;BLCA-Tumor-TCGA-LT-A5Z6	12	BLCA-Tumor-TCGA-DK-A3IV;BLCA-Tumor-TCGA-DK-A3WX;BLCA-Tumor-TCGA-FJ-A871;BLCA-Tumor-TCGA-G2-A3IB;BLCA-Tumor-TCGA-G2-A3IE;BLCA-Tumor-TCGA-GV-A3QH;BLCA-Tumor-TCGA-GV-A40E;BLCA-Tumor-TCGA-UY-A78L	8	-0.106291	0.0108069	BLCA-Cisplatin
chr18|56420519|UTR3|MALT1|+|Alu|chimp	BLCA-Tumor-TCGA-CU-A3YL;BLCA-Tumor-TCGA-DK-A1AC;BLCA-Tumor-TCGA-DK-A3WY;BLCA-Tumor-TCGA-DK-A6B5;BLCA-Tumor-TCGA-DK-A6B6;BLCA-Tumor-TCGA-FD-A3B4;BLCA-Tumor-TCGA-FD-A43S;BLCA-Tumor-TCGA-FD-A43U;BLCA-Tumor-TCGA-FD-A5BS;BLCA-Tumor-TCGA-FD-A5C1;BLCA-Tumor-TCGA-FJ-A3Z7;BLCA-Tumor-TCGA-GC-A3YS;BLCA-Tumor-TCGA-LT-A5Z6	13	BLCA-Tumor-TCGA-DK-A3IV;BLCA-Tumor-TCGA-DK-A3WX;BLCA-Tumor-TCGA-FJ-A871;BLCA-Tumor-TCGA-G2-A3IB;BLCA-Tumor-TCGA-G2-A3IE;BLCA-Tumor-TCGA-GV-A3QH;BLCA-Tumor-TCGA-GV-A40E;BLCA-Tumor-TCGA-UY-A78L	8	-0.132277	0.00810518	BLCA-Cisplatin
chr18|56420591|UTR3|MALT1|+|Alu|chimp	BLCA-Tumor-TCGA-DK-A1AC;BLCA-Tumor-TCGA-DK-A3WY;BLCA-Tumor-TCGA-DK-A6B5;BLCA-Tumor-TCGA-DK-A6B6;BLCA-Tumor-TCGA-E5-A2PC;BLCA-Tumor-TCGA-FD-A3B4;BLCA-Tumor-TCGA-FD-A43S;BLCA-Tumor-TCGA-FD-A43U;BLCA-Tumor-TCGA-FD-A5BS;BLCA-Tumor-TCGA-FD-A5C1;BLCA-Tumor-TCGA-FJ-A3Z7;BLCA-Tumor-TCGA-GC-A3YS;BLCA-Tumor-TCGA-LT-A5Z6	13	BLCA-Tumor-TCGA-DK-A3IV;BLCA-Tumor-TCGA-DK-A3WX;BLCA-Tumor-TCGA-FJ-A871;BLCA-Tumor-TCGA-G2-A3IB;BLCA-Tumor-TCGA-G2-A3IE;BLCA-Tumor-TCGA-GV-A40E;BLCA-Tumor-TCGA-UY-A78L	7	-0.0763228	0.0253731	BLCA-Cisplatin
chr18|56420661|UTR3|MALT1|+|Alu|chimp	BLCA-Tumor-TCGA-CU-A3YL;BLCA-Tumor-TCGA-DK-A1AC;BLCA-Tumor-TCGA-DK-A3WY;BLCA-Tumor-TCGA-DK-A6B5;BLCA-Tumor-TCGA-DK-A6B6;BLCA-Tumor-TCGA-FD-A3B4;BLCA-Tumor-TCGA-FD-A43S;BLCA-Tumor-TCGA-FD-A43U;BLCA-Tumor-TCGA-FD-A5BS;BLCA-Tumor-TCGA-FJ-A3Z7;BLCA-Tumor-TCGA-LT-A5Z6	11	BLCA-Tumor-TCGA-DK-A3IV;BLCA-Tumor-TCGA-DK-A3WX;BLCA-Tumor-TCGA-FJ-A871;BLCA-Tumor-TCGA-G2-A3IB;BLCA-Tumor-TCGA-G2-A3IE;BLCA-Tumor-TCGA-GV-A40E;BLCA-Tumor-TCGA-UY-A78L	7	-0.087916	0.0366616	BLCA-Cisplatin
chr18|692566|intronic|ENOSF1|-|Alu|no-conserve	BLCA-Tumor-TCGA-CU-A3YL;BLCA-Tumor-TCGA-FJ-A3Z9;BLCA-Tumor-TCGA-LT-A5Z6	3	BLCA-Tumor-TCGA-DK-A3IV;BLCA-Tumor-TCGA-DK-A3WX;BLCA-Tumor-TCGA-G2-A3IE;BLCA-Tumor-TCGA-GV-A3QH	4	-0.206475	0.0435966	BLCA-Cisplatin
chr19|10462087|intronic|TYK2|-|Alu|no-conserve	BLCA-Tumor-TCGA-CU-A3YL;BLCA-Tumor-TCGA-FD-A43S;BLCA-Tumor-TCGA-FD-A43U;BLCA-Tumor-TCGA-FJ-A3Z7;BLCA-Tumor-TCGA-FJ-A3Z9;BLCA-Tumor-TCGA-LT-A5Z6	6	BLCA-Tumor-TCGA-DK-A3IV;BLCA-Tumor-TCGA-DK-A3WX;BLCA-Tumor-TCGA-FJ-A871;BLCA-Tumor-TCGA-G2-A3IB;BLCA-Tumor-TCGA-GV-A3QH;BLCA-Tumor-TCGA-GV-A40E	6	-0.295818	0.0449512	BLCA-Cisplatin
chr19|10462150|intronic|TYK2|-|Alu|no-conserve	BLCA-Tumor-TCGA-CU-A3YL;BLCA-Tumor-TCGA-DK-A1AC;BLCA-Tumor-TCGA-DK-A3WY;BLCA-Tumor-TCGA-DK-A6B5;BLCA-Tumor-TCGA-DK-A6B6;BLCA-Tumor-TCGA-FD-A43S;BLCA-Tumor-TCGA-FD-A43U;BLCA-Tumor-TCGA-FD-A5BS;BLCA-Tumor-TCGA-FJ-A3Z7;BLCA-Tumor-TCGA-GC-A3YS;BLCA-Tumor-TCGA-LT-A5Z6	11	BLCA-Tumor-TCGA-DK-A3IV;BLCA-Tumor-TCGA-DK-A3WX;BLCA-Tumor-TCGA-FJ-A871;BLCA-Tumor-TCGA-GV-A3QH;BLCA-Tumor-TCGA-GV-A40E	5	-0.257672	0.0173572	BLCA-Cisplatin
chr19|10462511|intronic|TYK2|-|Alu|no-conserve	BLCA-Tumor-TCGA-CU-A3YL;BLCA-Tumor-TCGA-FD-A43U;BLCA-Tumor-TCGA-FJ-A3Z7;BLCA-Tumor-TCGA-LT-A5Z6	4	BLCA-Tumor-TCGA-DK-A3IV;BLCA-Tumor-TCGA-DK-A3WX;BLCA-Tumor-TCGA-FJ-A871;BLCA-Tumor-TCGA-G2-A3IE;BLCA-Tumor-TCGA-GV-A3QH;BLCA-Tumor-TCGA-GV-A40E	6	-0.0849726	0.0257708	BLCA-Cisplatin
chr19|10462540|intronic|TYK2|-|Alu|no-conserve	BLCA-Tumor-TCGA-CU-A3YL;BLCA-Tumor-TCGA-DK-A3WW;BLCA-Tumor-TCGA-DK-A3WY;BLCA-Tumor-TCGA-DK-A6B5;BLCA-Tumor-TCGA-FD-A43S;BLCA-Tumor-TCGA-FD-A43U;BLCA-Tumor-TCGA-FJ-A3Z7;BLCA-Tumor-TCGA-GC-A3YS;BLCA-Tumor-TCGA-LT-A5Z6	9	BLCA-Tumor-TCGA-DK-A3IV;BLCA-Tumor-TCGA-DK-A3WX;BLCA-Tumor-TCGA-FJ-A871;BLCA-Tumor-TCGA-GV-A3QH;BLCA-Tumor-TCGA-GV-A40E	5	-0.0875982	0.0383379	BLCA-Cisplatin
chr19|10462872|intronic|TYK2|-|Alu|no-conserve	BLCA-Tumor-TCGA-CU-A3YL;BLCA-Tumor-TCGA-FD-A43U;BLCA-Tumor-TCGA-FJ-A3Z7;BLCA-Tumor-TCGA-LT-A5Z6	4	BLCA-Tumor-TCGA-DK-A3IV;BLCA-Tumor-TCGA-FJ-A871;BLCA-Tumor-TCGA-G2-A3IB;BLCA-Tumor-TCGA-G2-A3IE;BLCA-Tumor-TCGA-GV-A3QH	5	-0.224259	0.019451	BLCA-Cisplatin
chr19|11041479|intergenic|TIMM29|+|Alu|no-conserve	BLCA-Tumor-TCGA-CU-A3YL;BLCA-Tumor-TCGA-DK-A1AC;BLCA-Tumor-TCGA-DK-A6B5;BLCA-Tumor-TCGA-DK-A6B6;BLCA-Tumor-TCGA-E5-A2PC;BLCA-Tumor-TCGA-FD-A3B4;BLCA-Tumor-TCGA-FD-A43U;BLCA-Tumor-TCGA-FJ-A3Z9;BLCA-Tumor-TCGA-LT-A5Z6	9	BLCA-Tumor-TCGA-BT-A20T;BLCA-Tumor-TCGA-DK-A3IV;BLCA-Tumor-TCGA-DK-A3WX;BLCA-Tumor-TCGA-FJ-A871;BLCA-Tumor-TCGA-G2-A3IB;BLCA-Tumor-TCGA-G2-A3IE;BLCA-Tumor-TCGA-GV-A3QH;BLCA-Tumor-TCGA-GV-A40E;BLCA-Tumor-TCGA-UY-A78L	9	-0.0669079	0.0242361	BLCA-Cisplatin
chr19|11043807|intergenic|TIMM29,SMARCA4|+|Alu|no-conserve	BLCA-Tumor-TCGA-CU-A3YL;BLCA-Tumor-TCGA-DK-A1AC;BLCA-Tumor-TCGA-DK-A3WW;BLCA-Tumor-TCGA-DK-A3WY;BLCA-Tumor-TCGA-DK-A6B5;BLCA-Tumor-TCGA-DK-A6B6;BLCA-Tumor-TCGA-E5-A2PC;BLCA-Tumor-TCGA-FD-A3B4;BLCA-Tumor-TCGA-FD-A43S;BLCA-Tumor-TCGA-FD-A43U;BLCA-Tumor-TCGA-FD-A5BS;BLCA-Tumor-TCGA-FD-A5C1;BLCA-Tumor-TCGA-FJ-A3Z7;BLCA-Tumor-TCGA-FJ-A3Z9;BLCA-Tumor-TCGA-GC-A3YS;BLCA-Tumor-TCGA-LT-A5Z6	16	BLCA-Tumor-TCGA-DK-A3IV;BLCA-Tumor-TCGA-DK-A3WX;BLCA-Tumor-TCGA-FJ-A871;BLCA-Tumor-TCGA-G2-A3IB;BLCA-Tumor-TCGA-G2-A3IE;BLCA-Tumor-TCGA-GV-A3QH;BLCA-Tumor-TCGA-GV-A40E;BLCA-Tumor-TCGA-UY-A78L	8	-0.0984753	0.027419	BLCA-Cisplatin
chr19|11507476|intronic|RGL3|-|Alu|no-conserve	BLCA-Tumor-TCGA-CU-A3YL;BLCA-Tumor-TCGA-FJ-A3Z7;BLCA-Tumor-TCGA-FJ-A3Z9;BLCA-Tumor-TCGA-LT-A5Z6	4	BLCA-Tumor-TCGA-DK-A3IV;BLCA-Tumor-TCGA-GV-A3QH;BLCA-Tumor-TCGA-GV-A40E	3	0.156317	0.049746	BLCA-Cisplatin
chr19|11561177|intronic|PRKCSH|+|Alu|no-conserve	BLCA-Tumor-TCGA-CU-A3YL;BLCA-Tumor-TCGA-DK-A1AC;BLCA-Tumor-TCGA-DK-A3WW;BLCA-Tumor-TCGA-DK-A3WY;BLCA-Tumor-TCGA-DK-A6B5;BLCA-Tumor-TCGA-DK-A6B6;BLCA-Tumor-TCGA-E5-A2PC;BLCA-Tumor-TCGA-FD-A3B4;BLCA-Tumor-TCGA-FD-A43S;BLCA-Tumor-TCGA-FD-A43U;BLCA-Tumor-TCGA-FD-A5BS;BLCA-Tumor-TCGA-FD-A5C1;BLCA-Tumor-TCGA-FJ-A3Z7;BLCA-Tumor-TCGA-FJ-A3Z9;BLCA-Tumor-TCGA-GC-A3YS;BLCA-Tumor-TCGA-LT-A5Z6	16	BLCA-Tumor-TCGA-BT-A20N;BLCA-Tumor-TCGA-BT-A20T;BLCA-Tumor-TCGA-DK-A3IV;BLCA-Tumor-TCGA-DK-A3WX;BLCA-Tumor-TCGA-FD-A3SO;BLCA-Tumor-TCGA-FJ-A871;BLCA-Tumor-TCGA-G2-A3IB;BLCA-Tumor-TCGA-G2-A3IE;BLCA-Tumor-TCGA-GV-A3QH;BLCA-Tumor-TCGA-GV-A40E;BLCA-Tumor-TCGA-UY-A78L	11	-0.070484	0.00956752	BLCA-Cisplatin
chr19|11561224|intronic|PRKCSH|+|Alu|no-conserve	BLCA-Tumor-TCGA-CU-A3YL;BLCA-Tumor-TCGA-DK-A1AC;BLCA-Tumor-TCGA-DK-A3WW;BLCA-Tumor-TCGA-DK-A3WY;BLCA-Tumor-TCGA-DK-A6B5;BLCA-Tumor-TCGA-DK-A6B6;BLCA-Tumor-TCGA-E5-A2PC;BLCA-Tumor-TCGA-FD-A3B4;BLCA-Tumor-TCGA-FD-A43S;BLCA-Tumor-TCGA-FD-A43U;BLCA-Tumor-TCGA-FD-A5BS;BLCA-Tumor-TCGA-FD-A5C1;BLCA-Tumor-TCGA-FJ-A3Z7;BLCA-Tumor-TCGA-FJ-A3Z9;BLCA-Tumor-TCGA-GC-A3YS;BLCA-Tumor-TCGA-LT-A5Z6	16	BLCA-Tumor-TCGA-BT-A20N;BLCA-Tumor-TCGA-BT-A20T;BLCA-Tumor-TCGA-DK-A3IV;BLCA-Tumor-TCGA-DK-A3WX;BLCA-Tumor-TCGA-FD-A3SO;BLCA-Tumor-TCGA-FJ-A871;BLCA-Tumor-TCGA-G2-A3IB;BLCA-Tumor-TCGA-G2-A3IE;BLCA-Tumor-TCGA-GV-A3QH;BLCA-Tumor-TCGA-GV-A40E;BLCA-Tumor-TCGA-UY-A78L	11	-0.096085	0.0455934	BLCA-Cisplatin
chr19|11945117|UTR3|ZNF440|+|Alu|no-conserve	BLCA-Tumor-TCGA-CU-A3YL;BLCA-Tumor-TCGA-DK-A1AC;BLCA-Tumor-TCGA-DK-A6B6;BLCA-Tumor-TCGA-FD-A43S;BLCA-Tumor-TCGA-FJ-A3Z7;BLCA-Tumor-TCGA-FJ-A3Z9;BLCA-Tumor-TCGA-LT-A5Z6	7	BLCA-Tumor-TCGA-DK-A3IV;BLCA-Tumor-TCGA-DK-A3WX;BLCA-Tumor-TCGA-FD-A3SO;BLCA-Tumor-TCGA-FJ-A871;BLCA-Tumor-TCGA-G2-A3IB;BLCA-Tumor-TCGA-G2-A3IE;BLCA-Tumor-TCGA-GV-A3QH;BLCA-Tumor-TCGA-GV-A40E	8	-0.0609535	0.0409971	BLCA-Cisplatin
chr19|11945205|UTR3|ZNF440|+|Alu|no-conserve	BLCA-Tumor-TCGA-CU-A3YL;BLCA-Tumor-TCGA-DK-A1AC;BLCA-Tumor-TCGA-DK-A3WW;BLCA-Tumor-TCGA-DK-A6B5;BLCA-Tumor-TCGA-DK-A6B6;BLCA-Tumor-TCGA-E5-A2PC;BLCA-Tumor-TCGA-FD-A3B4;BLCA-Tumor-TCGA-FD-A43S;BLCA-Tumor-TCGA-FD-A5C1;BLCA-Tumor-TCGA-FJ-A3Z7;BLCA-Tumor-TCGA-FJ-A3Z9;BLCA-Tumor-TCGA-GC-A3YS;BLCA-Tumor-TCGA-LT-A5Z6	13	BLCA-Tumor-TCGA-BT-A20T;BLCA-Tumor-TCGA-DK-A3IV;BLCA-Tumor-TCGA-DK-A3WX;BLCA-Tumor-TCGA-FD-A3SO;BLCA-Tumor-TCGA-FJ-A871;BLCA-Tumor-TCGA-G2-A3IB;BLCA-Tumor-TCGA-G2-A3IE;BLCA-Tumor-TCGA-GV-A3QH;BLCA-Tumor-TCGA-GV-A40E	9	-0.0767873	0.0266328	BLCA-Cisplatin
chr19|12024885|UTR3|ZNF69|+|Alu|no-conserve	BLCA-Tumor-TCGA-CU-A3YL;BLCA-Tumor-TCGA-DK-A1AC;BLCA-Tumor-TCGA-DK-A6B5;BLCA-Tumor-TCGA-DK-A6B6;BLCA-Tumor-TCGA-FD-A43S;BLCA-Tumor-TCGA-FD-A5BS;BLCA-Tumor-TCGA-FJ-A3Z7;BLCA-Tumor-TCGA-FJ-A3Z9;BLCA-Tumor-TCGA-LT-A5Z6	9	BLCA-Tumor-TCGA-DK-A3IV;BLCA-Tumor-TCGA-DK-A3WX;BLCA-Tumor-TCGA-FJ-A871;BLCA-Tumor-TCGA-G2-A3IE;BLCA-Tumor-TCGA-GV-A3QH;BLCA-Tumor-TCGA-GV-A40E	6	-0.264332	0.00265403	BLCA-Cisplatin
chr19|12024894|UTR3|ZNF69|+|Alu|no-conserve	BLCA-Tumor-TCGA-CU-A3YL;BLCA-Tumor-TCGA-DK-A1AC;BLCA-Tumor-TCGA-DK-A6B6;BLCA-Tumor-TCGA-FD-A43S;BLCA-Tumor-TCGA-FD-A5BS;BLCA-Tumor-TCGA-FJ-A3Z7;BLCA-Tumor-TCGA-FJ-A3Z9;BLCA-Tumor-TCGA-GC-A3YS;BLCA-Tumor-TCGA-LT-A5Z6	9	BLCA-Tumor-TCGA-DK-A3IV;BLCA-Tumor-TCGA-FJ-A871;BLCA-Tumor-TCGA-G2-A3IE;BLCA-Tumor-TCGA-GV-A3QH;BLCA-Tumor-TCGA-GV-A40E;BLCA-Tumor-TCGA-UY-A78L	6	-0.200099	0.0292392	BLCA-Cisplatin
chr19|12024947|UTR3|ZNF69|+|Alu|no-conserve	BLCA-Tumor-TCGA-CU-A3YL;BLCA-Tumor-TCGA-DK-A1AC;BLCA-Tumor-TCGA-DK-A3WY;BLCA-Tumor-TCGA-DK-A6B6;BLCA-Tumor-TCGA-FD-A43S;BLCA-Tumor-TCGA-FD-A5BS;BLCA-Tumor-TCGA-FD-A5C1;BLCA-Tumor-TCGA-FJ-A3Z7;BLCA-Tumor-TCGA-FJ-A3Z9;BLCA-Tumor-TCGA-GC-A3YS;BLCA-Tumor-TCGA-LT-A5Z6	11	BLCA-Tumor-TCGA-DK-A3IV;BLCA-Tumor-TCGA-DK-A3WX;BLCA-Tumor-TCGA-FJ-A871;BLCA-Tumor-TCGA-G2-A3IE;BLCA-Tumor-TCGA-GV-A3QH;BLCA-Tumor-TCGA-GV-A40E;BLCA-Tumor-TCGA-UY-A78L	7	-0.126621	0.0296509	BLCA-Cisplatin
chr19|12024950|UTR3|ZNF69|+|Alu|no-conserve	BLCA-Tumor-TCGA-CU-A3YL;BLCA-Tumor-TCGA-DK-A1AC;BLCA-Tumor-TCGA-DK-A3WY;BLCA-Tumor-TCGA-DK-A6B6;BLCA-Tumor-TCGA-FD-A43S;BLCA-Tumor-TCGA-FD-A5BS;BLCA-Tumor-TCGA-FD-A5C1;BLCA-Tumor-TCGA-FJ-A3Z7;BLCA-Tumor-TCGA-FJ-A3Z9;BLCA-Tumor-TCGA-GC-A3YS;BLCA-Tumor-TCGA-LT-A5Z6	11	BLCA-Tumor-TCGA-DK-A3IV;BLCA-Tumor-TCGA-DK-A3WX;BLCA-Tumor-TCGA-FJ-A871;BLCA-Tumor-TCGA-G2-A3IE;BLCA-Tumor-TCGA-GV-A3QH;BLCA-Tumor-TCGA-GV-A40E;BLCA-Tumor-TCGA-UY-A78L	7	-0.0775753	0.0463198	BLCA-Cisplatin
chr19|12025088|UTR3|ZNF69|+|Alu|no-conserve	BLCA-Tumor-TCGA-CU-A3YL;BLCA-Tumor-TCGA-DK-A1AC;BLCA-Tumor-TCGA-DK-A3WW;BLCA-Tumor-TCGA-DK-A3WY;BLCA-Tumor-TCGA-DK-A6B6;BLCA-Tumor-TCGA-FD-A43S;BLCA-Tumor-TCGA-FD-A43U;BLCA-Tumor-TCGA-FD-A5BS;BLCA-Tumor-TCGA-FD-A5C1;BLCA-Tumor-TCGA-FJ-A3Z7;BLCA-Tumor-TCGA-FJ-A3Z9;BLCA-Tumor-TCGA-GC-A3YS;BLCA-Tumor-TCGA-LT-A5Z6	13	BLCA-Tumor-TCGA-DK-A3IV;BLCA-Tumor-TCGA-DK-A3WX;BLCA-Tumor-TCGA-FD-A3SO;BLCA-Tumor-TCGA-FJ-A871;BLCA-Tumor-TCGA-G2-A3IE;BLCA-Tumor-TCGA-GV-A3QH;BLCA-Tumor-TCGA-GV-A40E;BLCA-Tumor-TCGA-UY-A78L	8	-0.218463	0.010118	BLCA-Cisplatin
chr19|12842711|intronic|TRIR|-|Alu|no-conserve	BLCA-Tumor-TCGA-CU-A3YL;BLCA-Tumor-TCGA-DK-A1AC;BLCA-Tumor-TCGA-DK-A3WY;BLCA-Tumor-TCGA-DK-A6B6;BLCA-Tumor-TCGA-E5-A2PC;BLCA-Tumor-TCGA-FD-A3B4;BLCA-Tumor-TCGA-FD-A43S;BLCA-Tumor-TCGA-FD-A43U;BLCA-Tumor-TCGA-FD-A5BS;BLCA-Tumor-TCGA-FJ-A3Z7;BLCA-Tumor-TCGA-FJ-A3Z9;BLCA-Tumor-TCGA-GC-A3YS;BLCA-Tumor-TCGA-LT-A5Z6	13	BLCA-Tumor-TCGA-DK-A3IV;BLCA-Tumor-TCGA-DK-A3WX;BLCA-Tumor-TCGA-FJ-A871;BLCA-Tumor-TCGA-G2-A3IB;BLCA-Tumor-TCGA-G2-A3IE;BLCA-Tumor-TCGA-GV-A3QH;BLCA-Tumor-TCGA-GV-A40E	7	-0.119247	0.00839125	BLCA-Cisplatin
chr19|12842733|intronic|TRIR|-|Alu|no-conserve	BLCA-Tumor-TCGA-CU-A3YL;BLCA-Tumor-TCGA-DK-A1AC;BLCA-Tumor-TCGA-DK-A3WY;BLCA-Tumor-TCGA-DK-A6B6;BLCA-Tumor-TCGA-FD-A43S;BLCA-Tumor-TCGA-FD-A43U;BLCA-Tumor-TCGA-FD-A5BS;BLCA-Tumor-TCGA-FJ-A3Z7;BLCA-Tumor-TCGA-FJ-A3Z9;BLCA-Tumor-TCGA-LT-A5Z6	10	BLCA-Tumor-TCGA-DK-A3IV;BLCA-Tumor-TCGA-DK-A3WX;BLCA-Tumor-TCGA-FJ-A871;BLCA-Tumor-TCGA-G2-A3IB;BLCA-Tumor-TCGA-G2-A3IE;BLCA-Tumor-TCGA-GV-A3QH;BLCA-Tumor-TCGA-GV-A40E	7	-0.182192	0.0133864	BLCA-Cisplatin
chr19|12842734|intronic|TRIR|-|Alu|no-conserve	BLCA-Tumor-TCGA-CU-A3YL;BLCA-Tumor-TCGA-DK-A1AC;BLCA-Tumor-TCGA-DK-A3WY;BLCA-Tumor-TCGA-DK-A6B6;BLCA-Tumor-TCGA-FD-A43S;BLCA-Tumor-TCGA-FD-A43U;BLCA-Tumor-TCGA-FD-A5BS;BLCA-Tumor-TCGA-FJ-A3Z7;BLCA-Tumor-TCGA-FJ-A3Z9;BLCA-Tumor-TCGA-LT-A5Z6	10	BLCA-Tumor-TCGA-DK-A3IV;BLCA-Tumor-TCGA-DK-A3WX;BLCA-Tumor-TCGA-FJ-A871;BLCA-Tumor-TCGA-G2-A3IB;BLCA-Tumor-TCGA-G2-A3IE;BLCA-Tumor-TCGA-GV-A3QH;BLCA-Tumor-TCGA-GV-A40E	7	-0.206191	0.0083356	BLCA-Cisplatin
chr19|12842771|intronic|TRIR|-|Alu|no-conserve	BLCA-Tumor-TCGA-CU-A3YL;BLCA-Tumor-TCGA-DK-A3WY;BLCA-Tumor-TCGA-FD-A43U;BLCA-Tumor-TCGA-FJ-A3Z7;BLCA-Tumor-TCGA-FJ-A3Z9;BLCA-Tumor-TCGA-GC-A3YS;BLCA-Tumor-TCGA-LT-A5Z6	7	BLCA-Tumor-TCGA-DK-A3IV;BLCA-Tumor-TCGA-FJ-A871;BLCA-Tumor-TCGA-G2-A3IB;BLCA-Tumor-TCGA-G2-A3IE;BLCA-Tumor-TCGA-GV-A3QH	5	-0.30387	0.00576612	BLCA-Cisplatin
chr19|12842774|intronic|TRIR|-|Alu|no-conserve	BLCA-Tumor-TCGA-CU-A3YL;BLCA-Tumor-TCGA-DK-A3WY;BLCA-Tumor-TCGA-DK-A6B6;BLCA-Tumor-TCGA-FD-A43U;BLCA-Tumor-TCGA-FJ-A3Z7;BLCA-Tumor-TCGA-FJ-A3Z9;BLCA-Tumor-TCGA-GC-A3YS;BLCA-Tumor-TCGA-LT-A5Z6	8	BLCA-Tumor-TCGA-DK-A3IV;BLCA-Tumor-TCGA-FJ-A871;BLCA-Tumor-TCGA-G2-A3IB;BLCA-Tumor-TCGA-G2-A3IE;BLCA-Tumor-TCGA-GV-A3QH	5	-0.0890051	0.0210275	BLCA-Cisplatin
chr19|12842826|intronic|TRIR|-|Alu|no-conserve	BLCA-Tumor-TCGA-CU-A3YL;BLCA-Tumor-TCGA-DK-A1AC;BLCA-Tumor-TCGA-DK-A6B5;BLCA-Tumor-TCGA-E5-A2PC;BLCA-Tumor-TCGA-FD-A43S;BLCA-Tumor-TCGA-FD-A43U;BLCA-Tumor-TCGA-FJ-A3Z7;BLCA-Tumor-TCGA-FJ-A3Z9;BLCA-Tumor-TCGA-GC-A3YS;BLCA-Tumor-TCGA-LT-A5Z6	10	BLCA-Tumor-TCGA-DK-A3IV;BLCA-Tumor-TCGA-DK-A3WX;BLCA-Tumor-TCGA-FJ-A871;BLCA-Tumor-TCGA-G2-A3IB;BLCA-Tumor-TCGA-G2-A3IE;BLCA-Tumor-TCGA-GV-A3QH	6	-0.0752169	0.039367	BLCA-Cisplatin
chr19|12842838|intronic|TRIR|-|Alu|no-conserve	BLCA-Tumor-TCGA-CU-A3YL;BLCA-Tumor-TCGA-DK-A1AC;BLCA-Tumor-TCGA-E5-A2PC;BLCA-Tumor-TCGA-FD-A43S;BLCA-Tumor-TCGA-FD-A43U;BLCA-Tumor-TCGA-FJ-A3Z7;BLCA-Tumor-TCGA-FJ-A3Z9;BLCA-Tumor-TCGA-GC-A3YS;BLCA-Tumor-TCGA-LT-A5Z6	9	BLCA-Tumor-TCGA-DK-A3IV;BLCA-Tumor-TCGA-DK-A3WX;BLCA-Tumor-TCGA-FJ-A871;BLCA-Tumor-TCGA-G2-A3IB;BLCA-Tumor-TCGA-G2-A3IE;BLCA-Tumor-TCGA-GV-A3QH;BLCA-Tumor-TCGA-GV-A40E	7	-0.122106	0.00770216	BLCA-Cisplatin
chr19|12842899|intronic|TRIR|-|Alu|no-conserve	BLCA-Tumor-TCGA-CU-A3YL;BLCA-Tumor-TCGA-DK-A1AC;BLCA-Tumor-TCGA-DK-A3WW;BLCA-Tumor-TCGA-DK-A3WY;BLCA-Tumor-TCGA-DK-A6B6;BLCA-Tumor-TCGA-FD-A43S;BLCA-Tumor-TCGA-FD-A43U;BLCA-Tumor-TCGA-FJ-A3Z7;BLCA-Tumor-TCGA-FJ-A3Z9;BLCA-Tumor-TCGA-GC-A3YS;BLCA-Tumor-TCGA-LT-A5Z6	11	BLCA-Tumor-TCGA-DK-A3IV;BLCA-Tumor-TCGA-DK-A3WX;BLCA-Tumor-TCGA-FD-A3SO;BLCA-Tumor-TCGA-FJ-A871;BLCA-Tumor-TCGA-G2-A3IB;BLCA-Tumor-TCGA-G2-A3IE;BLCA-Tumor-TCGA-GV-A3QH;BLCA-Tumor-TCGA-GV-A40E	8	-0.11767	0.0323832	BLCA-Cisplatin
chr19|12843501|intronic|TRIR|-|Alu|no-conserve	BLCA-Tumor-TCGA-CU-A3YL;BLCA-Tumor-TCGA-DK-A1AC;BLCA-Tumor-TCGA-FJ-A3Z9;BLCA-Tumor-TCGA-LT-A5Z6	4	BLCA-Tumor-TCGA-DK-A3IV;BLCA-Tumor-TCGA-DK-A3WX;BLCA-Tumor-TCGA-FD-A3SO;BLCA-Tumor-TCGA-GV-A3QH	4	-0.269326	0.029401	BLCA-Cisplatin
chr19|1376242|intronic|PWWP3A|+|Alu|no-conserve	BLCA-Tumor-TCGA-CU-A3YL;BLCA-Tumor-TCGA-DK-A3WY;BLCA-Tumor-TCGA-DK-A6B6;BLCA-Tumor-TCGA-FD-A43U;BLCA-Tumor-TCGA-FJ-A3Z7;BLCA-Tumor-TCGA-FJ-A3Z9;BLCA-Tumor-TCGA-GC-A3YS;BLCA-Tumor-TCGA-LT-A5Z6	8	BLCA-Tumor-TCGA-BT-A20N;BLCA-Tumor-TCGA-DK-A3IV;BLCA-Tumor-TCGA-DK-A3WX;BLCA-Tumor-TCGA-G2-A3IE;BLCA-Tumor-TCGA-GV-A3QH	5	-0.192785	0.0173892	BLCA-Cisplatin
chr19|13883371|UTR3|MRI1|+|Alu|no-conserve	BLCA-Tumor-TCGA-CU-A3YL;BLCA-Tumor-TCGA-DK-A1AC;BLCA-Tumor-TCGA-DK-A3WW;BLCA-Tumor-TCGA-DK-A3WY;BLCA-Tumor-TCGA-DK-A6B5;BLCA-Tumor-TCGA-DK-A6B6;BLCA-Tumor-TCGA-E5-A2PC;BLCA-Tumor-TCGA-FD-A3B4;BLCA-Tumor-TCGA-FD-A43S;BLCA-Tumor-TCGA-FD-A43U;BLCA-Tumor-TCGA-FD-A5BS;BLCA-Tumor-TCGA-FD-A5C1;BLCA-Tumor-TCGA-FJ-A3Z7;BLCA-Tumor-TCGA-FJ-A3Z9;BLCA-Tumor-TCGA-GC-A3YS;BLCA-Tumor-TCGA-LT-A5Z6	16	BLCA-Tumor-TCGA-BT-A20N;BLCA-Tumor-TCGA-BT-A20T;BLCA-Tumor-TCGA-DK-A3IV;BLCA-Tumor-TCGA-DK-A3WX;BLCA-Tumor-TCGA-FD-A3SO;BLCA-Tumor-TCGA-FJ-A871;BLCA-Tumor-TCGA-G2-A3IB;BLCA-Tumor-TCGA-G2-A3IE;BLCA-Tumor-TCGA-GV-A3QH;BLCA-Tumor-TCGA-GV-A40E;BLCA-Tumor-TCGA-UY-A78L	11	-0.0562375	0.00668708	BLCA-Cisplatin
chr19|13883596|UTR3|MRI1|+|Alu|no-conserve	BLCA-Tumor-TCGA-CU-A3YL;BLCA-Tumor-TCGA-DK-A1AC;BLCA-Tumor-TCGA-DK-A3WW;BLCA-Tumor-TCGA-DK-A3WY;BLCA-Tumor-TCGA-DK-A6B5;BLCA-Tumor-TCGA-DK-A6B6;BLCA-Tumor-TCGA-E5-A2PC;BLCA-Tumor-TCGA-FD-A3B4;BLCA-Tumor-TCGA-FD-A43S;BLCA-Tumor-TCGA-FD-A43U;BLCA-Tumor-TCGA-FD-A5BS;BLCA-Tumor-TCGA-FD-A5C1;BLCA-Tumor-TCGA-FJ-A3Z7;BLCA-Tumor-TCGA-FJ-A3Z9;BLCA-Tumor-TCGA-GC-A3YS;BLCA-Tumor-TCGA-LT-A5Z6	16	BLCA-Tumor-TCGA-BT-A20N;BLCA-Tumor-TCGA-BT-A20T;BLCA-Tumor-TCGA-DK-A3IV;BLCA-Tumor-TCGA-DK-A3WX;BLCA-Tumor-TCGA-FD-A3SO;BLCA-Tumor-TCGA-FJ-A871;BLCA-Tumor-TCGA-G2-A3IB;BLCA-Tumor-TCGA-G2-A3IE;BLCA-Tumor-TCGA-GV-A3QH;BLCA-Tumor-TCGA-GV-A40E;BLCA-Tumor-TCGA-UY-A78L	11	0.0642595	0.0404804	BLCA-Cisplatin
chr19|13883892|UTR3|MRI1|+|Alu|chimp	BLCA-Tumor-TCGA-CU-A3YL;BLCA-Tumor-TCGA-DK-A1AC;BLCA-Tumor-TCGA-DK-A3WW;BLCA-Tumor-TCGA-DK-A3WY;BLCA-Tumor-TCGA-DK-A6B5;BLCA-Tumor-TCGA-DK-A6B6;BLCA-Tumor-TCGA-E5-A2PC;BLCA-Tumor-TCGA-FD-A3B4;BLCA-Tumor-TCGA-FD-A43S;BLCA-Tumor-TCGA-FD-A43U;BLCA-Tumor-TCGA-FD-A5BS;BLCA-Tumor-TCGA-FD-A5C1;BLCA-Tumor-TCGA-FJ-A3Z7;BLCA-Tumor-TCGA-FJ-A3Z9;BLCA-Tumor-TCGA-GC-A3YS;BLCA-Tumor-TCGA-LT-A5Z6	16	BLCA-Tumor-TCGA-BT-A20N;BLCA-Tumor-TCGA-BT-A20T;BLCA-Tumor-TCGA-DK-A3IV;BLCA-Tumor-TCGA-DK-A3WX;BLCA-Tumor-TCGA-FD-A3SO;BLCA-Tumor-TCGA-FJ-A871;BLCA-Tumor-TCGA-G2-A3IB;BLCA-Tumor-TCGA-G2-A3IE;BLCA-Tumor-TCGA-GV-A3QH;BLCA-Tumor-TCGA-GV-A40E;BLCA-Tumor-TCGA-UY-A78L	11	-0.0982468	0.0280741	BLCA-Cisplatin
chr19|13883962|UTR3|MRI1|+|Alu|chimp	BLCA-Tumor-TCGA-CU-A3YL;BLCA-Tumor-TCGA-DK-A1AC;BLCA-Tumor-TCGA-DK-A3WW;BLCA-Tumor-TCGA-DK-A3WY;BLCA-Tumor-TCGA-DK-A6B5;BLCA-Tumor-TCGA-DK-A6B6;BLCA-Tumor-TCGA-E5-A2PC;BLCA-Tumor-TCGA-FD-A3B4;BLCA-Tumor-TCGA-FD-A43S;BLCA-Tumor-TCGA-FD-A43U;BLCA-Tumor-TCGA-FD-A5BS;BLCA-Tumor-TCGA-FD-A5C1;BLCA-Tumor-TCGA-FJ-A3Z7;BLCA-Tumor-TCGA-FJ-A3Z9;BLCA-Tumor-TCGA-GC-A3YS;BLCA-Tumor-TCGA-LT-A5Z6	16	BLCA-Tumor-TCGA-BT-A20N;BLCA-Tumor-TCGA-BT-A20T;BLCA-Tumor-TCGA-DK-A3IV;BLCA-Tumor-TCGA-DK-A3WX;BLCA-Tumor-TCGA-FD-A3SO;BLCA-Tumor-TCGA-FJ-A871;BLCA-Tumor-TCGA-G2-A3IB;BLCA-Tumor-TCGA-G2-A3IE;BLCA-Tumor-TCGA-GV-A3QH;BLCA-Tumor-TCGA-GV-A40E;BLCA-Tumor-TCGA-UY-A78L	11	-0.0566571	0.0298629	BLCA-Cisplatin
chr19|13884020|UTR3|MRI1|+|Alu|chimp	BLCA-Tumor-TCGA-CU-A3YL;BLCA-Tumor-TCGA-DK-A1AC;BLCA-Tumor-TCGA-DK-A3WW;BLCA-Tumor-TCGA-DK-A3WY;BLCA-Tumor-TCGA-DK-A6B5;BLCA-Tumor-TCGA-DK-A6B6;BLCA-Tumor-TCGA-E5-A2PC;BLCA-Tumor-TCGA-FD-A3B4;BLCA-Tumor-TCGA-FD-A43S;BLCA-Tumor-TCGA-FD-A43U;BLCA-Tumor-TCGA-FD-A5BS;BLCA-Tumor-TCGA-FD-A5C1;BLCA-Tumor-TCGA-FJ-A3Z7;BLCA-Tumor-TCGA-FJ-A3Z9;BLCA-Tumor-TCGA-GC-A3YS;BLCA-Tumor-TCGA-LT-A5Z6	16	BLCA-Tumor-TCGA-BT-A20N;BLCA-Tumor-TCGA-BT-A20T;BLCA-Tumor-TCGA-DK-A3IV;BLCA-Tumor-TCGA-DK-A3WX;BLCA-Tumor-TCGA-FD-A3SO;BLCA-Tumor-TCGA-FJ-A871;BLCA-Tumor-TCGA-G2-A3IB;BLCA-Tumor-TCGA-G2-A3IE;BLCA-Tumor-TCGA-GV-A3QH;BLCA-Tumor-TCGA-GV-A40E;BLCA-Tumor-TCGA-UY-A78L	11	-0.0787016	0.014565	BLCA-Cisplatin
chr19|13884074|UTR3|MRI1|+|Alu|chimp	BLCA-Tumor-TCGA-CU-A3YL;BLCA-Tumor-TCGA-DK-A1AC;BLCA-Tumor-TCGA-DK-A3WW;BLCA-Tumor-TCGA-DK-A3WY;BLCA-Tumor-TCGA-DK-A6B5;BLCA-Tumor-TCGA-DK-A6B6;BLCA-Tumor-TCGA-E5-A2PC;BLCA-Tumor-TCGA-FD-A3B4;BLCA-Tumor-TCGA-FD-A43S;BLCA-Tumor-TCGA-FD-A43U;BLCA-Tumor-TCGA-FD-A5BS;BLCA-Tumor-TCGA-FD-A5C1;BLCA-Tumor-TCGA-FJ-A3Z7;BLCA-Tumor-TCGA-FJ-A3Z9;BLCA-Tumor-TCGA-GC-A3YS;BLCA-Tumor-TCGA-LT-A5Z6	16	BLCA-Tumor-TCGA-BT-A20N;BLCA-Tumor-TCGA-BT-A20T;BLCA-Tumor-TCGA-DK-A3IV;BLCA-Tumor-TCGA-DK-A3WX;BLCA-Tumor-TCGA-FD-A3SO;BLCA-Tumor-TCGA-FJ-A871;BLCA-Tumor-TCGA-G2-A3IB;BLCA-Tumor-TCGA-G2-A3IE;BLCA-Tumor-TCGA-GV-A3QH;BLCA-Tumor-TCGA-GV-A40E;BLCA-Tumor-TCGA-UY-A78L	11	-0.0682103	0.0280501	BLCA-Cisplatin
chr19|13884083|UTR3|MRI1|+|Alu|chimp	BLCA-Tumor-TCGA-CU-A3YL;BLCA-Tumor-TCGA-DK-A1AC;BLCA-Tumor-TCGA-DK-A3WW;BLCA-Tumor-TCGA-DK-A3WY;BLCA-Tumor-TCGA-DK-A6B5;BLCA-Tumor-TCGA-DK-A6B6;BLCA-Tumor-TCGA-E5-A2PC;BLCA-Tumor-TCGA-FD-A3B4;BLCA-Tumor-TCGA-FD-A43S;BLCA-Tumor-TCGA-FD-A43U;BLCA-Tumor-TCGA-FD-A5BS;BLCA-Tumor-TCGA-FD-A5C1;BLCA-Tumor-TCGA-FJ-A3Z7;BLCA-Tumor-TCGA-FJ-A3Z9;BLCA-Tumor-TCGA-GC-A3YS;BLCA-Tumor-TCGA-LT-A5Z6	16	BLCA-Tumor-TCGA-BT-A20N;BLCA-Tumor-TCGA-BT-A20T;BLCA-Tumor-TCGA-DK-A3IV;BLCA-Tumor-TCGA-DK-A3WX;BLCA-Tumor-TCGA-FD-A3SO;BLCA-Tumor-TCGA-FJ-A871;BLCA-Tumor-TCGA-G2-A3IB;BLCA-Tumor-TCGA-G2-A3IE;BLCA-Tumor-TCGA-GV-A3QH;BLCA-Tumor-TCGA-GV-A40E;BLCA-Tumor-TCGA-UY-A78L	11	-0.114281	0.0405723	BLCA-Cisplatin
chr19|13884096|UTR3|MRI1|+|Alu|chimp	BLCA-Tumor-TCGA-CU-A3YL;BLCA-Tumor-TCGA-DK-A1AC;BLCA-Tumor-TCGA-DK-A3WW;BLCA-Tumor-TCGA-DK-A3WY;BLCA-Tumor-TCGA-DK-A6B5;BLCA-Tumor-TCGA-DK-A6B6;BLCA-Tumor-TCGA-E5-A2PC;BLCA-Tumor-TCGA-FD-A3B4;BLCA-Tumor-TCGA-FD-A43S;BLCA-Tumor-TCGA-FD-A43U;BLCA-Tumor-TCGA-FD-A5BS;BLCA-Tumor-TCGA-FJ-A3Z7;BLCA-Tumor-TCGA-FJ-A3Z9;BLCA-Tumor-TCGA-GC-A3YS;BLCA-Tumor-TCGA-LT-A5Z6	15	BLCA-Tumor-TCGA-BT-A20N;BLCA-Tumor-TCGA-BT-A20T;BLCA-Tumor-TCGA-DK-A3IV;BLCA-Tumor-TCGA-DK-A3WX;BLCA-Tumor-TCGA-FD-A3SO;BLCA-Tumor-TCGA-FJ-A871;BLCA-Tumor-TCGA-G2-A3IB;BLCA-Tumor-TCGA-G2-A3IE;BLCA-Tumor-TCGA-GV-A3QH;BLCA-Tumor-TCGA-GV-A40E;BLCA-Tumor-TCGA-UY-A78L	11	-0.0838859	0.0292449	BLCA-Cisplatin
chr19|13884345|UTR3|MRI1|+|Alu|chimp	BLCA-Tumor-TCGA-CU-A3YL;BLCA-Tumor-TCGA-DK-A1AC;BLCA-Tumor-TCGA-DK-A3WW;BLCA-Tumor-TCGA-DK-A3WY;BLCA-Tumor-TCGA-DK-A6B5;BLCA-Tumor-TCGA-DK-A6B6;BLCA-Tumor-TCGA-E5-A2PC;BLCA-Tumor-TCGA-FD-A3B4;BLCA-Tumor-TCGA-FD-A43S;BLCA-Tumor-TCGA-FD-A43U;BLCA-Tumor-TCGA-FD-A5BS;BLCA-Tumor-TCGA-FD-A5C1;BLCA-Tumor-TCGA-FJ-A3Z7;BLCA-Tumor-TCGA-FJ-A3Z9;BLCA-Tumor-TCGA-GC-A3YS;BLCA-Tumor-TCGA-LT-A5Z6	16	BLCA-Tumor-TCGA-BT-A20N;BLCA-Tumor-TCGA-BT-A20T;BLCA-Tumor-TCGA-DK-A3IV;BLCA-Tumor-TCGA-DK-A3WX;BLCA-Tumor-TCGA-FD-A3SO;BLCA-Tumor-TCGA-FJ-A871;BLCA-Tumor-TCGA-G2-A3IB;BLCA-Tumor-TCGA-G2-A3IE;BLCA-Tumor-TCGA-GV-A3QH;BLCA-Tumor-TCGA-GV-A40E;BLCA-Tumor-TCGA-UY-A78L	11	-0.0581612	0.0381555	BLCA-Cisplatin
chr19|13884346|UTR3|MRI1|+|Alu|chimp	BLCA-Tumor-TCGA-CU-A3YL;BLCA-Tumor-TCGA-DK-A1AC;BLCA-Tumor-TCGA-DK-A3WW;BLCA-Tumor-TCGA-DK-A3WY;BLCA-Tumor-TCGA-DK-A6B5;BLCA-Tumor-TCGA-DK-A6B6;BLCA-Tumor-TCGA-E5-A2PC;BLCA-Tumor-TCGA-FD-A3B4;BLCA-Tumor-TCGA-FD-A43S;BLCA-Tumor-TCGA-FD-A43U;BLCA-Tumor-TCGA-FD-A5BS;BLCA-Tumor-TCGA-FD-A5C1;BLCA-Tumor-TCGA-FJ-A3Z7;BLCA-Tumor-TCGA-FJ-A3Z9;BLCA-Tumor-TCGA-GC-A3YS;BLCA-Tumor-TCGA-LT-A5Z6	16	BLCA-Tumor-TCGA-BT-A20N;BLCA-Tumor-TCGA-BT-A20T;BLCA-Tumor-TCGA-DK-A3IV;BLCA-Tumor-TCGA-DK-A3WX;BLCA-Tumor-TCGA-FD-A3SO;BLCA-Tumor-TCGA-FJ-A871;BLCA-Tumor-TCGA-G2-A3IB;BLCA-Tumor-TCGA-G2-A3IE;BLCA-Tumor-TCGA-GV-A3QH;BLCA-Tumor-TCGA-GV-A40E;BLCA-Tumor-TCGA-UY-A78L	11	-0.0983079	0.0456594	BLCA-Cisplatin
chr19|13884408|UTR3|MRI1|+|Alu|chimp	BLCA-Tumor-TCGA-CU-A3YL;BLCA-Tumor-TCGA-DK-A1AC;BLCA-Tumor-TCGA-DK-A3WW;BLCA-Tumor-TCGA-DK-A3WY;BLCA-Tumor-TCGA-DK-A6B5;BLCA-Tumor-TCGA-DK-A6B6;BLCA-Tumor-TCGA-E5-A2PC;BLCA-Tumor-TCGA-FD-A3B4;BLCA-Tumor-TCGA-FD-A43S;BLCA-Tumor-TCGA-FD-A43U;BLCA-Tumor-TCGA-FD-A5BS;BLCA-Tumor-TCGA-FD-A5C1;BLCA-Tumor-TCGA-FJ-A3Z7;BLCA-Tumor-TCGA-FJ-A3Z9;BLCA-Tumor-TCGA-GC-A3YS;BLCA-Tumor-TCGA-LT-A5Z6	16	BLCA-Tumor-TCGA-BT-A20N;BLCA-Tumor-TCGA-DK-A3IV;BLCA-Tumor-TCGA-DK-A3WX;BLCA-Tumor-TCGA-FD-A3SO;BLCA-Tumor-TCGA-FJ-A871;BLCA-Tumor-TCGA-G2-A3IB;BLCA-Tumor-TCGA-G2-A3IE;BLCA-Tumor-TCGA-GV-A3QH;BLCA-Tumor-TCGA-GV-A40E;BLCA-Tumor-TCGA-UY-A78L	10	-0.16394	0.00776689	BLCA-Cisplatin
chr19|14679865|intronic|NDUFB7|-|Alu|no-conserve	BLCA-Tumor-TCGA-CU-A3YL;BLCA-Tumor-TCGA-DK-A1AC;BLCA-Tumor-TCGA-DK-A6B6;BLCA-Tumor-TCGA-FD-A43U;BLCA-Tumor-TCGA-FJ-A3Z9;BLCA-Tumor-TCGA-GC-A3YS;BLCA-Tumor-TCGA-LT-A5Z6	7	BLCA-Tumor-TCGA-DK-A3IV;BLCA-Tumor-TCGA-G2-A3IE;BLCA-Tumor-TCGA-GV-A3QH	3	-0.244517	0.0206376	BLCA-Cisplatin
chr19|1587506|intronic|MBD3|-|Alu|no-conserve	BLCA-Tumor-TCGA-DK-A1AC;BLCA-Tumor-TCGA-FD-A3B4;BLCA-Tumor-TCGA-LT-A5Z6	3	BLCA-Tumor-TCGA-BT-A20N;BLCA-Tumor-TCGA-DK-A3IV;BLCA-Tumor-TCGA-FJ-A871;BLCA-Tumor-TCGA-GV-A3QH	4	-0.16251	0.049746	BLCA-Cisplatin
chr19|17348916|intronic|NR2F6|-|Alu|no-conserve	BLCA-Tumor-TCGA-CU-A3YL;BLCA-Tumor-TCGA-DK-A6B5;BLCA-Tumor-TCGA-DK-A6B6;BLCA-Tumor-TCGA-FJ-A3Z9;BLCA-Tumor-TCGA-LT-A5Z6	5	BLCA-Tumor-TCGA-DK-A3IV;BLCA-Tumor-TCGA-G2-A3IE;BLCA-Tumor-TCGA-GV-A3QH	3	-0.0537128	0.0324733	BLCA-Cisplatin
chr19|17936521|UTR3|JAK3|-|Alu|chimp	BLCA-Tumor-TCGA-CU-A3YL;BLCA-Tumor-TCGA-DK-A1AC;BLCA-Tumor-TCGA-DK-A3WW;BLCA-Tumor-TCGA-DK-A3WY;BLCA-Tumor-TCGA-DK-A6B5;BLCA-Tumor-TCGA-E5-A2PC;BLCA-Tumor-TCGA-FD-A3B4;BLCA-Tumor-TCGA-FD-A43S;BLCA-Tumor-TCGA-FD-A43U;BLCA-Tumor-TCGA-FD-A5BS;BLCA-Tumor-TCGA-FD-A5C1;BLCA-Tumor-TCGA-FJ-A3Z7;BLCA-Tumor-TCGA-GC-A3YS	13	BLCA-Tumor-TCGA-BT-A20T;BLCA-Tumor-TCGA-DK-A3IV;BLCA-Tumor-TCGA-DK-A3WX;BLCA-Tumor-TCGA-FD-A3SO;BLCA-Tumor-TCGA-FJ-A871;BLCA-Tumor-TCGA-G2-A3IE;BLCA-Tumor-TCGA-GV-A3QH;BLCA-Tumor-TCGA-GV-A40E	8	-0.0509885	0.0383214	BLCA-Cisplatin
chr19|18476253|UTR3|PGPEP1|+|Alu|both	BLCA-Tumor-TCGA-CU-A3YL;BLCA-Tumor-TCGA-DK-A3WY;BLCA-Tumor-TCGA-DK-A6B6;BLCA-Tumor-TCGA-FD-A3B4;BLCA-Tumor-TCGA-FD-A43S;BLCA-Tumor-TCGA-FJ-A3Z9;BLCA-Tumor-TCGA-LT-A5Z6	7	BLCA-Tumor-TCGA-DK-A3IV;BLCA-Tumor-TCGA-FJ-A871;BLCA-Tumor-TCGA-GV-A3QH;BLCA-Tumor-TCGA-GV-A40E	4	-0.114673	0.0297581	BLCA-Cisplatin
chr19|18477800|UTR3|PGPEP1|+|Alu|chimp	BLCA-Tumor-TCGA-CU-A3YL;BLCA-Tumor-TCGA-DK-A3WY;BLCA-Tumor-TCGA-DK-A6B6;BLCA-Tumor-TCGA-LT-A5Z6	4	BLCA-Tumor-TCGA-DK-A3IV;BLCA-Tumor-TCGA-FJ-A871;BLCA-Tumor-TCGA-G2-A3IE;BLCA-Tumor-TCGA-GV-A3QH	4	-0.183468	0.0265187	BLCA-Cisplatin
chr19|18477901|UTR3|PGPEP1|+|Alu|both	BLCA-Tumor-TCGA-CU-A3YL;BLCA-Tumor-TCGA-DK-A3WY;BLCA-Tumor-TCGA-DK-A6B6;BLCA-Tumor-TCGA-FD-A43S;BLCA-Tumor-TCGA-FJ-A3Z7;BLCA-Tumor-TCGA-LT-A5Z6	6	BLCA-Tumor-TCGA-DK-A3IV;BLCA-Tumor-TCGA-FJ-A871;BLCA-Tumor-TCGA-G2-A3IE;BLCA-Tumor-TCGA-GV-A3QH	4	-0.343141	0.014214	BLCA-Cisplatin
chr19|18479101|UTR3|PGPEP1|+|Alu|chimp	BLCA-Tumor-TCGA-CU-A3YL;BLCA-Tumor-TCGA-DK-A1AC;BLCA-Tumor-TCGA-DK-A3WY;BLCA-Tumor-TCGA-DK-A6B6;BLCA-Tumor-TCGA-E5-A2PC;BLCA-Tumor-TCGA-FD-A43S;BLCA-Tumor-TCGA-FD-A43U;BLCA-Tumor-TCGA-FJ-A3Z7;BLCA-Tumor-TCGA-FJ-A3Z9;BLCA-Tumor-TCGA-GC-A3YS;BLCA-Tumor-TCGA-LT-A5Z6	11	BLCA-Tumor-TCGA-DK-A3IV;BLCA-Tumor-TCGA-FJ-A871;BLCA-Tumor-TCGA-G2-A3IE;BLCA-Tumor-TCGA-GV-A3QH	4	-0.0686372	0.0094589	BLCA-Cisplatin
chr19|18479106|UTR3|PGPEP1|+|Alu|chimp	BLCA-Tumor-TCGA-CU-A3YL;BLCA-Tumor-TCGA-DK-A1AC;BLCA-Tumor-TCGA-DK-A3WY;BLCA-Tumor-TCGA-DK-A6B6;BLCA-Tumor-TCGA-E5-A2PC;BLCA-Tumor-TCGA-FD-A3B4;BLCA-Tumor-TCGA-FD-A43S;BLCA-Tumor-TCGA-FD-A43U;BLCA-Tumor-TCGA-FJ-A3Z7;BLCA-Tumor-TCGA-FJ-A3Z9;BLCA-Tumor-TCGA-GC-A3YS;BLCA-Tumor-TCGA-LT-A5Z6	12	BLCA-Tumor-TCGA-DK-A3IV;BLCA-Tumor-TCGA-DK-A3WX;BLCA-Tumor-TCGA-FJ-A871;BLCA-Tumor-TCGA-G2-A3IE;BLCA-Tumor-TCGA-GV-A3QH	5	-0.0796642	0.0172903	BLCA-Cisplatin
chr19|18669846|intronic|KXD1|+|Alu|no-conserve	BLCA-Tumor-TCGA-CU-A3YL;BLCA-Tumor-TCGA-DK-A1AC;BLCA-Tumor-TCGA-DK-A6B5;BLCA-Tumor-TCGA-LT-A5Z6	4	BLCA-Tumor-TCGA-BT-A20N;BLCA-Tumor-TCGA-DK-A3IV;BLCA-Tumor-TCGA-DK-A3WX;BLCA-Tumor-TCGA-G2-A3IE;BLCA-Tumor-TCGA-GV-A3QH;BLCA-Tumor-TCGA-GV-A40E	6	-0.181283	0.0428256	BLCA-Cisplatin
chr19|18892734|UTR3|CRTC1|+|no-repetitive|no-conserve	BLCA-Tumor-TCGA-CU-A3YL;BLCA-Tumor-TCGA-DK-A3WY;BLCA-Tumor-TCGA-DK-A6B5;BLCA-Tumor-TCGA-FD-A43S;BLCA-Tumor-TCGA-FD-A43U;BLCA-Tumor-TCGA-FD-A5C1;BLCA-Tumor-TCGA-FJ-A3Z7;BLCA-Tumor-TCGA-FJ-A3Z9;BLCA-Tumor-TCGA-LT-A5Z6	9	BLCA-Tumor-TCGA-DK-A3IV;BLCA-Tumor-TCGA-FJ-A871;BLCA-Tumor-TCGA-G2-A3IE;BLCA-Tumor-TCGA-GV-A3QH	4	-0.13542	0.0284447	BLCA-Cisplatin
chr19|19019184|intronic|COPE|-|Alu|no-conserve	BLCA-Tumor-TCGA-CU-A3YL;BLCA-Tumor-TCGA-FJ-A3Z9;BLCA-Tumor-TCGA-LT-A5Z6	3	BLCA-Tumor-TCGA-DK-A3IV;BLCA-Tumor-TCGA-G2-A3IB;BLCA-Tumor-TCGA-GV-A3QH;BLCA-Tumor-TCGA-GV-A40E	4	-0.108453	0.0319112	BLCA-Cisplatin
chr19|19792908|UTR3|ZNF101|+|Alu|no-conserve	BLCA-Tumor-TCGA-CU-A3YL;BLCA-Tumor-TCGA-DK-A3WY;BLCA-Tumor-TCGA-DK-A6B6;BLCA-Tumor-TCGA-FD-A3B4;BLCA-Tumor-TCGA-FD-A43S;BLCA-Tumor-TCGA-LT-A5Z6	6	BLCA-Tumor-TCGA-DK-A3IV;BLCA-Tumor-TCGA-DK-A3WX;BLCA-Tumor-TCGA-G2-A3IE;BLCA-Tumor-TCGA-GV-A3QH	4	-0.0798789	0.0127807	BLCA-Cisplatin
chr19|19793795|UTR3|ZNF101|+|Alu|no-conserve	BLCA-Tumor-TCGA-CU-A3YL;BLCA-Tumor-TCGA-DK-A1AC;BLCA-Tumor-TCGA-DK-A3WW;BLCA-Tumor-TCGA-DK-A3WY;BLCA-Tumor-TCGA-DK-A6B5;BLCA-Tumor-TCGA-DK-A6B6;BLCA-Tumor-TCGA-E5-A2PC;BLCA-Tumor-TCGA-FD-A3B4;BLCA-Tumor-TCGA-FD-A43S;BLCA-Tumor-TCGA-FD-A43U;BLCA-Tumor-TCGA-FD-A5BS;BLCA-Tumor-TCGA-FD-A5C1;BLCA-Tumor-TCGA-FJ-A3Z7;BLCA-Tumor-TCGA-FJ-A3Z9;BLCA-Tumor-TCGA-GC-A3YS;BLCA-Tumor-TCGA-LT-A5Z6	16	BLCA-Tumor-TCGA-DK-A3IV;BLCA-Tumor-TCGA-DK-A3WX;BLCA-Tumor-TCGA-FD-A3SO;BLCA-Tumor-TCGA-FJ-A871;BLCA-Tumor-TCGA-G2-A3IB;BLCA-Tumor-TCGA-G2-A3IE;BLCA-Tumor-TCGA-GV-A3QH;BLCA-Tumor-TCGA-GV-A40E	8	-0.0709337	0.0488998	BLCA-Cisplatin
chr19|19903042|intronic|ZNF56|-|Alu|chimp	BLCA-Tumor-TCGA-CU-A3YL;BLCA-Tumor-TCGA-DK-A3WY;BLCA-Tumor-TCGA-DK-A6B6;BLCA-Tumor-TCGA-FD-A3B4;BLCA-Tumor-TCGA-FJ-A3Z9;BLCA-Tumor-TCGA-LT-A5Z6	6	BLCA-Tumor-TCGA-DK-A3IV;BLCA-Tumor-TCGA-FJ-A871;BLCA-Tumor-TCGA-G2-A3IE;BLCA-Tumor-TCGA-GV-A3QH	4	-0.249385	0.0243034	BLCA-Cisplatin
chr19|21368367|UTR3|ZNF431|+|Alu|no-conserve	BLCA-Tumor-TCGA-CU-A3YL;BLCA-Tumor-TCGA-DK-A1AC;BLCA-Tumor-TCGA-DK-A3WY;BLCA-Tumor-TCGA-DK-A6B5;BLCA-Tumor-TCGA-DK-A6B6;BLCA-Tumor-TCGA-FD-A43S;BLCA-Tumor-TCGA-FD-A43U;BLCA-Tumor-TCGA-FJ-A3Z7;BLCA-Tumor-TCGA-FJ-A3Z9	9	BLCA-Tumor-TCGA-G2-A3IB;BLCA-Tumor-TCGA-G2-A3IE;BLCA-Tumor-TCGA-GV-A3QH;BLCA-Tumor-TCGA-GV-A40E	4	-0.156031	0.0134265	BLCA-Cisplatin
chr19|21368393|UTR3|ZNF431|+|Alu|no-conserve	BLCA-Tumor-TCGA-CU-A3YL;BLCA-Tumor-TCGA-DK-A1AC;BLCA-Tumor-TCGA-DK-A3WY;BLCA-Tumor-TCGA-FD-A3B4;BLCA-Tumor-TCGA-FD-A43S;BLCA-Tumor-TCGA-FD-A43U;BLCA-Tumor-TCGA-FJ-A3Z7;BLCA-Tumor-TCGA-FJ-A3Z9;BLCA-Tumor-TCGA-LT-A5Z6	9	BLCA-Tumor-TCGA-G2-A3IB;BLCA-Tumor-TCGA-G2-A3IE;BLCA-Tumor-TCGA-GV-A3QH	3	-0.197312	0.0419616	BLCA-Cisplatin
chr19|21373739|UTR3|ZNF431|+|Alu|no-conserve	BLCA-Tumor-TCGA-CU-A3YL;BLCA-Tumor-TCGA-DK-A1AC;BLCA-Tumor-TCGA-DK-A6B5;BLCA-Tumor-TCGA-FJ-A3Z7	4	BLCA-Tumor-TCGA-G2-A3IB;BLCA-Tumor-TCGA-G2-A3IE;BLCA-Tumor-TCGA-GV-A3QH	3	-0.348611	0.049746	BLCA-Cisplatin
chr19|21374003|UTR3|ZNF431|+|Alu|no-conserve	BLCA-Tumor-TCGA-CU-A3YL;BLCA-Tumor-TCGA-DK-A1AC;BLCA-Tumor-TCGA-FJ-A3Z7;BLCA-Tumor-TCGA-LT-A5Z6	4	BLCA-Tumor-TCGA-DK-A3IV;BLCA-Tumor-TCGA-G2-A3IB;BLCA-Tumor-TCGA-G2-A3IE;BLCA-Tumor-TCGA-GV-A3QH	4	-0.179976	0.0303828	BLCA-Cisplatin
chr19|21374109|UTR3|ZNF431|+|Alu|no-conserve	BLCA-Tumor-TCGA-CU-A3YL;BLCA-Tumor-TCGA-DK-A1AC;BLCA-Tumor-TCGA-DK-A6B5;BLCA-Tumor-TCGA-FJ-A3Z7;BLCA-Tumor-TCGA-FJ-A3Z9;BLCA-Tumor-TCGA-LT-A5Z6	6	BLCA-Tumor-TCGA-DK-A3IV;BLCA-Tumor-TCGA-G2-A3IB;BLCA-Tumor-TCGA-G2-A3IE;BLCA-Tumor-TCGA-GV-A3QH	4	-0.0956262	0.042197	BLCA-Cisplatin
chr19|21374133|UTR3|ZNF431|+|Alu|no-conserve	BLCA-Tumor-TCGA-CU-A3YL;BLCA-Tumor-TCGA-DK-A1AC;BLCA-Tumor-TCGA-DK-A6B5;BLCA-Tumor-TCGA-FJ-A3Z7;BLCA-Tumor-TCGA-FJ-A3Z9;BLCA-Tumor-TCGA-LT-A5Z6	6	BLCA-Tumor-TCGA-DK-A3WX;BLCA-Tumor-TCGA-G2-A3IB;BLCA-Tumor-TCGA-G2-A3IE;BLCA-Tumor-TCGA-GV-A3QH	4	-0.318594	0.014214	BLCA-Cisplatin
chr19|21374135|UTR3|ZNF431|+|Alu|no-conserve	BLCA-Tumor-TCGA-CU-A3YL;BLCA-Tumor-TCGA-DK-A1AC;BLCA-Tumor-TCGA-DK-A6B5;BLCA-Tumor-TCGA-FJ-A3Z7;BLCA-Tumor-TCGA-FJ-A3Z9;BLCA-Tumor-TCGA-LT-A5Z6	6	BLCA-Tumor-TCGA-DK-A3IV;BLCA-Tumor-TCGA-DK-A3WX;BLCA-Tumor-TCGA-G2-A3IB;BLCA-Tumor-TCGA-G2-A3IE;BLCA-Tumor-TCGA-GV-A3QH	5	-0.289309	0.0221735	BLCA-Cisplatin
chr19|21374136|UTR3|ZNF431|+|Alu|no-conserve	BLCA-Tumor-TCGA-CU-A3YL;BLCA-Tumor-TCGA-DK-A1AC;BLCA-Tumor-TCGA-DK-A6B5;BLCA-Tumor-TCGA-FJ-A3Z7;BLCA-Tumor-TCGA-FJ-A3Z9;BLCA-Tumor-TCGA-LT-A5Z6	6	BLCA-Tumor-TCGA-DK-A3IV;BLCA-Tumor-TCGA-DK-A3WX;BLCA-Tumor-TCGA-G2-A3IB;BLCA-Tumor-TCGA-G2-A3IE;BLCA-Tumor-TCGA-GV-A3QH	5	-0.244773	0.0137108	BLCA-Cisplatin
chr19|21474661|UTR3|ZNF708|-|Alu|rhesus	BLCA-Tumor-TCGA-CU-A3YL;BLCA-Tumor-TCGA-DK-A1AC;BLCA-Tumor-TCGA-DK-A3WY;BLCA-Tumor-TCGA-DK-A6B5;BLCA-Tumor-TCGA-DK-A6B6;BLCA-Tumor-TCGA-FD-A43S;BLCA-Tumor-TCGA-FJ-A3Z7;BLCA-Tumor-TCGA-FJ-A3Z9;BLCA-Tumor-TCGA-LT-A5Z6	9	BLCA-Tumor-TCGA-DK-A3IV;BLCA-Tumor-TCGA-G2-A3IE;BLCA-Tumor-TCGA-GV-A3QH	3	-0.199825	0.0416034	BLCA-Cisplatin
chr19|21474972|UTR3|ZNF708|-|Alu|rhesus	BLCA-Tumor-TCGA-CU-A3YL;BLCA-Tumor-TCGA-DK-A1AC;BLCA-Tumor-TCGA-DK-A6B5;BLCA-Tumor-TCGA-DK-A6B6;BLCA-Tumor-TCGA-FD-A3B4;BLCA-Tumor-TCGA-FJ-A3Z7;BLCA-Tumor-TCGA-FJ-A3Z9;BLCA-Tumor-TCGA-LT-A5Z6	8	BLCA-Tumor-TCGA-DK-A3IV;BLCA-Tumor-TCGA-FJ-A871;BLCA-Tumor-TCGA-G2-A3IE;BLCA-Tumor-TCGA-GV-A3QH	4	-0.193356	0.0337522	BLCA-Cisplatin
chr19|21475027|UTR3|ZNF708|-|Alu|both	BLCA-Tumor-TCGA-CU-A3YL;BLCA-Tumor-TCGA-DK-A1AC;BLCA-Tumor-TCGA-DK-A6B6;BLCA-Tumor-TCGA-FJ-A3Z7;BLCA-Tumor-TCGA-FJ-A3Z9	5	BLCA-Tumor-TCGA-DK-A3IV;BLCA-Tumor-TCGA-G2-A3IE;BLCA-Tumor-TCGA-GV-A3QH	3	-0.115212	0.0346612	BLCA-Cisplatin
chr19|21989161|UTR3|ZNF43|-|Alu|chimp	BLCA-Tumor-TCGA-CU-A3YL;BLCA-Tumor-TCGA-DK-A1AC;BLCA-Tumor-TCGA-DK-A3WY;BLCA-Tumor-TCGA-DK-A6B5;BLCA-Tumor-TCGA-DK-A6B6;BLCA-Tumor-TCGA-FJ-A3Z7;BLCA-Tumor-TCGA-FJ-A3Z9;BLCA-Tumor-TCGA-LT-A5Z6	8	BLCA-Tumor-TCGA-BT-A20T;BLCA-Tumor-TCGA-DK-A3IV;BLCA-Tumor-TCGA-DK-A3WX;BLCA-Tumor-TCGA-FJ-A871;BLCA-Tumor-TCGA-G2-A3IE;BLCA-Tumor-TCGA-GV-A3QH;BLCA-Tumor-TCGA-GV-A40E	7	-0.176186	0.0176723	BLCA-Cisplatin
chr19|2326572|intronic|LSM7|-|Alu|no-conserve	BLCA-Tumor-TCGA-CU-A3YL;BLCA-Tumor-TCGA-DK-A6B6;BLCA-Tumor-TCGA-FJ-A3Z9;BLCA-Tumor-TCGA-GC-A3YS;BLCA-Tumor-TCGA-LT-A5Z6	5	BLCA-Tumor-TCGA-DK-A3IV;BLCA-Tumor-TCGA-G2-A3IE;BLCA-Tumor-TCGA-GV-A3QH	3	-0.21145	0.0368884	BLCA-Cisplatin
chr19|24249416|intronic|ZNF254|+|Alu|no-conserve	BLCA-Tumor-TCGA-CU-A3YL;BLCA-Tumor-TCGA-DK-A1AC;BLCA-Tumor-TCGA-DK-A6B5;BLCA-Tumor-TCGA-DK-A6B6;BLCA-Tumor-TCGA-FD-A43S;BLCA-Tumor-TCGA-FD-A43U;BLCA-Tumor-TCGA-FJ-A3Z7	7	BLCA-Tumor-TCGA-BT-A20T;BLCA-Tumor-TCGA-DK-A3WX;BLCA-Tumor-TCGA-FD-A3SO;BLCA-Tumor-TCGA-G2-A3IE;BLCA-Tumor-TCGA-GV-A3QH	5	-0.0557566	0.011613	BLCA-Cisplatin
chr19|33461674|intronic|CEP89|-|Alu|no-conserve	BLCA-Tumor-TCGA-CU-A3YL;BLCA-Tumor-TCGA-DK-A1AC;BLCA-Tumor-TCGA-DK-A3WY;BLCA-Tumor-TCGA-DK-A6B5;BLCA-Tumor-TCGA-E5-A2PC;BLCA-Tumor-TCGA-FD-A3B4;BLCA-Tumor-TCGA-FD-A43S;BLCA-Tumor-TCGA-FD-A5C1;BLCA-Tumor-TCGA-GC-A3YS;BLCA-Tumor-TCGA-LT-A5Z6	10	BLCA-Tumor-TCGA-BT-A20N;BLCA-Tumor-TCGA-DK-A3IV;BLCA-Tumor-TCGA-DK-A3WX;BLCA-Tumor-TCGA-FJ-A871;BLCA-Tumor-TCGA-G2-A3IE;BLCA-Tumor-TCGA-GV-A3QH;BLCA-Tumor-TCGA-GV-A40E;BLCA-Tumor-TCGA-UY-A78L	8	-0.0557337	0.0288074	BLCA-Cisplatin
chr19|36261612|UTR3|PROSER3|+|Alu|no-conserve	BLCA-Tumor-TCGA-CU-A3YL;BLCA-Tumor-TCGA-DK-A1AC;BLCA-Tumor-TCGA-DK-A3WW;BLCA-Tumor-TCGA-DK-A3WY;BLCA-Tumor-TCGA-DK-A6B5;BLCA-Tumor-TCGA-DK-A6B6;BLCA-Tumor-TCGA-E5-A2PC;BLCA-Tumor-TCGA-FD-A3B4;BLCA-Tumor-TCGA-FD-A43S;BLCA-Tumor-TCGA-FD-A43U;BLCA-Tumor-TCGA-FD-A5BS;BLCA-Tumor-TCGA-FD-A5C1;BLCA-Tumor-TCGA-FJ-A3Z7;BLCA-Tumor-TCGA-FJ-A3Z9;BLCA-Tumor-TCGA-GC-A3YS;BLCA-Tumor-TCGA-LT-A5Z6	16	BLCA-Tumor-TCGA-BT-A20N;BLCA-Tumor-TCGA-BT-A20T;BLCA-Tumor-TCGA-DK-A3IV;BLCA-Tumor-TCGA-DK-A3WX;BLCA-Tumor-TCGA-FD-A3SO;BLCA-Tumor-TCGA-FJ-A871;BLCA-Tumor-TCGA-G2-A3IB;BLCA-Tumor-TCGA-G2-A3IE;BLCA-Tumor-TCGA-GV-A3QH;BLCA-Tumor-TCGA-GV-A40E;BLCA-Tumor-TCGA-UY-A78L	11	-0.0991499	0.0166976	BLCA-Cisplatin
chr19|36811006|ncRNA|LINC00665|-|Alu|no-conserve	BLCA-Tumor-TCGA-DK-A1AC;BLCA-Tumor-TCGA-DK-A6B5;BLCA-Tumor-TCGA-DK-A6B6;BLCA-Tumor-TCGA-FD-A43S;BLCA-Tumor-TCGA-FD-A5C1;BLCA-Tumor-TCGA-FJ-A3Z7;BLCA-Tumor-TCGA-FJ-A3Z9;BLCA-Tumor-TCGA-GC-A3YS	8	BLCA-Tumor-TCGA-BT-A20N;BLCA-Tumor-TCGA-DK-A3IV;BLCA-Tumor-TCGA-FJ-A871;BLCA-Tumor-TCGA-G2-A3IE;BLCA-Tumor-TCGA-UY-A78L	5	-0.138281	0.0376488	BLCA-Cisplatin
chr19|3758166|ncRNA|MIR1268A|-|Alu|no-conserve	BLCA-Tumor-TCGA-CU-A3YL;BLCA-Tumor-TCGA-DK-A3WY;BLCA-Tumor-TCGA-DK-A6B6;BLCA-Tumor-TCGA-FD-A43S;BLCA-Tumor-TCGA-FD-A43U;BLCA-Tumor-TCGA-FJ-A3Z7;BLCA-Tumor-TCGA-GC-A3YS;BLCA-Tumor-TCGA-LT-A5Z6	8	BLCA-Tumor-TCGA-FJ-A871;BLCA-Tumor-TCGA-G2-A3IE;BLCA-Tumor-TCGA-GV-A3QH;BLCA-Tumor-TCGA-GV-A40E	4	-0.0792168	0.0319013	BLCA-Cisplatin
chr19|3758417|ncRNA|MIR1268A|-|Alu|no-conserve	BLCA-Tumor-TCGA-CU-A3YL;BLCA-Tumor-TCGA-DK-A1AC;BLCA-Tumor-TCGA-DK-A3WY;BLCA-Tumor-TCGA-DK-A6B5;BLCA-Tumor-TCGA-FD-A43S;BLCA-Tumor-TCGA-FD-A43U;BLCA-Tumor-TCGA-FJ-A3Z7;BLCA-Tumor-TCGA-GC-A3YS;BLCA-Tumor-TCGA-LT-A5Z6	9	BLCA-Tumor-TCGA-DK-A3IV;BLCA-Tumor-TCGA-FJ-A871;BLCA-Tumor-TCGA-G2-A3IE;BLCA-Tumor-TCGA-GV-A3QH;BLCA-Tumor-TCGA-GV-A40E;BLCA-Tumor-TCGA-UY-A78L	6	-0.0826431	0.0112833	BLCA-Cisplatin
chr19|3758524|ncRNA|MIR1268A|-|Alu|no-conserve	BLCA-Tumor-TCGA-CU-A3YL;BLCA-Tumor-TCGA-DK-A1AC;BLCA-Tumor-TCGA-DK-A3WY;BLCA-Tumor-TCGA-DK-A6B5;BLCA-Tumor-TCGA-DK-A6B6;BLCA-Tumor-TCGA-FD-A43S;BLCA-Tumor-TCGA-FD-A43U;BLCA-Tumor-TCGA-FD-A5BS;BLCA-Tumor-TCGA-FD-A5C1;BLCA-Tumor-TCGA-FJ-A3Z7;BLCA-Tumor-TCGA-FJ-A3Z9;BLCA-Tumor-TCGA-GC-A3YS;BLCA-Tumor-TCGA-LT-A5Z6	13	BLCA-Tumor-TCGA-DK-A3IV;BLCA-Tumor-TCGA-DK-A3WX;BLCA-Tumor-TCGA-FJ-A871;BLCA-Tumor-TCGA-G2-A3IE;BLCA-Tumor-TCGA-GV-A3QH;BLCA-Tumor-TCGA-GV-A40E;BLCA-Tumor-TCGA-UY-A78L	7	-0.0678586	0.0243579	BLCA-Cisplatin
chr19|3758536|ncRNA|MIR1268A|-|Alu|no-conserve	BLCA-Tumor-TCGA-CU-A3YL;BLCA-Tumor-TCGA-DK-A1AC;BLCA-Tumor-TCGA-DK-A3WY;BLCA-Tumor-TCGA-DK-A6B5;BLCA-Tumor-TCGA-DK-A6B6;BLCA-Tumor-TCGA-FD-A43S;BLCA-Tumor-TCGA-FD-A43U;BLCA-Tumor-TCGA-FD-A5C1;BLCA-Tumor-TCGA-FJ-A3Z7;BLCA-Tumor-TCGA-GC-A3YS;BLCA-Tumor-TCGA-LT-A5Z6	11	BLCA-Tumor-TCGA-DK-A3IV;BLCA-Tumor-TCGA-DK-A3WX;BLCA-Tumor-TCGA-FJ-A871;BLCA-Tumor-TCGA-G2-A3IE;BLCA-Tumor-TCGA-GV-A3QH;BLCA-Tumor-TCGA-UY-A78L	6	-0.145158	0.0388855	BLCA-Cisplatin
chr19|37815816|UTR5|ZNF875|+|Alu|no-conserve	BLCA-Tumor-TCGA-DK-A1AC;BLCA-Tumor-TCGA-DK-A3WY;BLCA-Tumor-TCGA-DK-A6B5;BLCA-Tumor-TCGA-GC-A3YS;BLCA-Tumor-TCGA-LT-A5Z6	5	BLCA-Tumor-TCGA-BT-A20N;BLCA-Tumor-TCGA-DK-A3IV;BLCA-Tumor-TCGA-GV-A3QH;BLCA-Tumor-TCGA-UY-A78L	4	-0.202399	0.0199645	BLCA-Cisplatin
chr19|38897206|intronic|FAM98C|+|Alu|no-conserve	BLCA-Tumor-TCGA-CU-A3YL;BLCA-Tumor-TCGA-DK-A6B5;BLCA-Tumor-TCGA-E5-A2PC;BLCA-Tumor-TCGA-FD-A43S;BLCA-Tumor-TCGA-FD-A43U;BLCA-Tumor-TCGA-GC-A3YS;BLCA-Tumor-TCGA-LT-A5Z6	7	BLCA-Tumor-TCGA-DK-A3IV;BLCA-Tumor-TCGA-DK-A3WX;BLCA-Tumor-TCGA-G2-A3IE;BLCA-Tumor-TCGA-GV-A3QH;BLCA-Tumor-TCGA-GV-A40E	5	-0.0767454	0.00494857	BLCA-Cisplatin
chr19|38897234|intronic|FAM98C|+|Alu|no-conserve	BLCA-Tumor-TCGA-CU-A3YL;BLCA-Tumor-TCGA-DK-A6B5;BLCA-Tumor-TCGA-E5-A2PC;BLCA-Tumor-TCGA-FD-A43S;BLCA-Tumor-TCGA-FD-A43U;BLCA-Tumor-TCGA-FJ-A3Z9;BLCA-Tumor-TCGA-LT-A5Z6	7	BLCA-Tumor-TCGA-DK-A3IV;BLCA-Tumor-TCGA-G2-A3IE;BLCA-Tumor-TCGA-GV-A3QH;BLCA-Tumor-TCGA-GV-A40E	4	-0.278179	0.0472209	BLCA-Cisplatin
chr19|39918633|UTR3|PLEKHG2|+|Alu|chimp	BLCA-Tumor-TCGA-CU-A3YL;BLCA-Tumor-TCGA-DK-A3WY;BLCA-Tumor-TCGA-FD-A3B4;BLCA-Tumor-TCGA-FD-A43S;BLCA-Tumor-TCGA-FD-A43U;BLCA-Tumor-TCGA-FD-A5BS;BLCA-Tumor-TCGA-FD-A5C1;BLCA-Tumor-TCGA-FJ-A3Z7;BLCA-Tumor-TCGA-GC-A3YS;BLCA-Tumor-TCGA-LT-A5Z6	10	BLCA-Tumor-TCGA-DK-A3IV;BLCA-Tumor-TCGA-DK-A3WX;BLCA-Tumor-TCGA-FD-A3SO;BLCA-Tumor-TCGA-FJ-A871;BLCA-Tumor-TCGA-G2-A3IE;BLCA-Tumor-TCGA-GV-A40E;BLCA-Tumor-TCGA-UY-A78L	7	-0.114517	0.00283532	BLCA-Cisplatin
chr19|39918661|UTR3|PLEKHG2|+|Alu|chimp	BLCA-Tumor-TCGA-CU-A3YL;BLCA-Tumor-TCGA-DK-A3WY;BLCA-Tumor-TCGA-FD-A3B4;BLCA-Tumor-TCGA-FD-A43S;BLCA-Tumor-TCGA-FD-A43U;BLCA-Tumor-TCGA-FD-A5BS;BLCA-Tumor-TCGA-FD-A5C1;BLCA-Tumor-TCGA-FJ-A3Z7;BLCA-Tumor-TCGA-GC-A3YS;BLCA-Tumor-TCGA-LT-A5Z6	10	BLCA-Tumor-TCGA-BT-A20T;BLCA-Tumor-TCGA-DK-A3WX;BLCA-Tumor-TCGA-FD-A3SO;BLCA-Tumor-TCGA-FJ-A871;BLCA-Tumor-TCGA-GV-A40E	5	-0.178783	0.019854	BLCA-Cisplatin
chr19|39918662|UTR3|PLEKHG2|+|Alu|no-conserve	BLCA-Tumor-TCGA-CU-A3YL;BLCA-Tumor-TCGA-DK-A3WY;BLCA-Tumor-TCGA-FD-A3B4;BLCA-Tumor-TCGA-FD-A43S;BLCA-Tumor-TCGA-FD-A43U;BLCA-Tumor-TCGA-FD-A5BS;BLCA-Tumor-TCGA-FD-A5C1;BLCA-Tumor-TCGA-FJ-A3Z7;BLCA-Tumor-TCGA-GC-A3YS;BLCA-Tumor-TCGA-LT-A5Z6	10	BLCA-Tumor-TCGA-BT-A20T;BLCA-Tumor-TCGA-DK-A3IV;BLCA-Tumor-TCGA-DK-A3WX;BLCA-Tumor-TCGA-FD-A3SO;BLCA-Tumor-TCGA-FJ-A871	5	-0.172475	0.0167327	BLCA-Cisplatin
chr19|39982388|UTR3|TIMM50|+|Alu|no-conserve	BLCA-Tumor-TCGA-CU-A3YL;BLCA-Tumor-TCGA-DK-A1AC;BLCA-Tumor-TCGA-DK-A3WW;BLCA-Tumor-TCGA-DK-A3WY;BLCA-Tumor-TCGA-DK-A6B5;BLCA-Tumor-TCGA-DK-A6B6;BLCA-Tumor-TCGA-E5-A2PC;BLCA-Tumor-TCGA-FD-A3B4;BLCA-Tumor-TCGA-FD-A43S;BLCA-Tumor-TCGA-FD-A43U;BLCA-Tumor-TCGA-FJ-A3Z7;BLCA-Tumor-TCGA-GC-A3YS;BLCA-Tumor-TCGA-LT-A5Z6	13	BLCA-Tumor-TCGA-BT-A20N;BLCA-Tumor-TCGA-DK-A3IV;BLCA-Tumor-TCGA-DK-A3WX;BLCA-Tumor-TCGA-FJ-A871;BLCA-Tumor-TCGA-G2-A3IB;BLCA-Tumor-TCGA-G2-A3IE;BLCA-Tumor-TCGA-GV-A3QH;BLCA-Tumor-TCGA-GV-A40E;BLCA-Tumor-TCGA-UY-A78L	9	-0.130229	0.0325082	BLCA-Cisplatin
chr19|39982430|UTR3|TIMM50|+|Alu|no-conserve	BLCA-Tumor-TCGA-CU-A3YL;BLCA-Tumor-TCGA-DK-A1AC;BLCA-Tumor-TCGA-DK-A3WW;BLCA-Tumor-TCGA-DK-A3WY;BLCA-Tumor-TCGA-DK-A6B5;BLCA-Tumor-TCGA-DK-A6B6;BLCA-Tumor-TCGA-E5-A2PC;BLCA-Tumor-TCGA-FD-A3B4;BLCA-Tumor-TCGA-FD-A43S;BLCA-Tumor-TCGA-FD-A43U;BLCA-Tumor-TCGA-FJ-A3Z7;BLCA-Tumor-TCGA-FJ-A3Z9;BLCA-Tumor-TCGA-GC-A3YS;BLCA-Tumor-TCGA-LT-A5Z6	14	BLCA-Tumor-TCGA-BT-A20N;BLCA-Tumor-TCGA-DK-A3IV;BLCA-Tumor-TCGA-DK-A3WX;BLCA-Tumor-TCGA-FJ-A871;BLCA-Tumor-TCGA-G2-A3IB;BLCA-Tumor-TCGA-G2-A3IE;BLCA-Tumor-TCGA-GV-A3QH;BLCA-Tumor-TCGA-GV-A40E	8	-0.222686	0.0152212	BLCA-Cisplatin
chr19|39983249|UTR3|TIMM50|+|Alu|no-conserve	BLCA-Tumor-TCGA-CU-A3YL;BLCA-Tumor-TCGA-DK-A1AC;BLCA-Tumor-TCGA-DK-A3WW;BLCA-Tumor-TCGA-DK-A3WY;BLCA-Tumor-TCGA-DK-A6B5;BLCA-Tumor-TCGA-DK-A6B6;BLCA-Tumor-TCGA-E5-A2PC;BLCA-Tumor-TCGA-FD-A3B4;BLCA-Tumor-TCGA-FD-A43S;BLCA-Tumor-TCGA-FD-A43U;BLCA-Tumor-TCGA-FJ-A3Z7;BLCA-Tumor-TCGA-GC-A3YS;BLCA-Tumor-TCGA-LT-A5Z6	13	BLCA-Tumor-TCGA-BT-A20N;BLCA-Tumor-TCGA-DK-A3WX;BLCA-Tumor-TCGA-FJ-A871;BLCA-Tumor-TCGA-G2-A3IB;BLCA-Tumor-TCGA-G2-A3IE;BLCA-Tumor-TCGA-GV-A3QH;BLCA-Tumor-TCGA-GV-A40E;BLCA-Tumor-TCGA-UY-A78L	8	-0.132065	0.00718152	BLCA-Cisplatin
chr19|39983539|UTR3|TIMM50|+|Alu|no-conserve	BLCA-Tumor-TCGA-CU-A3YL;BLCA-Tumor-TCGA-DK-A1AC;BLCA-Tumor-TCGA-DK-A3WW;BLCA-Tumor-TCGA-E5-A2PC;BLCA-Tumor-TCGA-FD-A3B4;BLCA-Tumor-TCGA-FD-A43S;BLCA-Tumor-TCGA-FD-A43U;BLCA-Tumor-TCGA-FJ-A3Z7;BLCA-Tumor-TCGA-GC-A3YS;BLCA-Tumor-TCGA-LT-A5Z6	10	BLCA-Tumor-TCGA-DK-A3IV;BLCA-Tumor-TCGA-DK-A3WX;BLCA-Tumor-TCGA-FJ-A871;BLCA-Tumor-TCGA-G2-A3IE;BLCA-Tumor-TCGA-GV-A40E	5	-0.0545995	0.0451276	BLCA-Cisplatin
chr19|40537163|UTR3|ZNF780B|-|Alu|no-conserve	BLCA-Tumor-TCGA-CU-A3YL;BLCA-Tumor-TCGA-DK-A1AC;BLCA-Tumor-TCGA-DK-A3WY;BLCA-Tumor-TCGA-DK-A6B5;BLCA-Tumor-TCGA-DK-A6B6;BLCA-Tumor-TCGA-E5-A2PC;BLCA-Tumor-TCGA-FD-A3B4;BLCA-Tumor-TCGA-FD-A43S;BLCA-Tumor-TCGA-FD-A43U;BLCA-Tumor-TCGA-FD-A5BS;BLCA-Tumor-TCGA-FJ-A3Z7;BLCA-Tumor-TCGA-FJ-A3Z9;BLCA-Tumor-TCGA-GC-A3YS;BLCA-Tumor-TCGA-LT-A5Z6	14	BLCA-Tumor-TCGA-DK-A3IV;BLCA-Tumor-TCGA-DK-A3WX;BLCA-Tumor-TCGA-FJ-A871;BLCA-Tumor-TCGA-G2-A3IE;BLCA-Tumor-TCGA-GV-A3QH;BLCA-Tumor-TCGA-GV-A40E	6	-0.223529	0.00259873	BLCA-Cisplatin
chr19|40537240|UTR3|ZNF780B|-|Alu|no-conserve	BLCA-Tumor-TCGA-CU-A3YL;BLCA-Tumor-TCGA-DK-A1AC;BLCA-Tumor-TCGA-DK-A3WY;BLCA-Tumor-TCGA-DK-A6B5;BLCA-Tumor-TCGA-DK-A6B6;BLCA-Tumor-TCGA-E5-A2PC;BLCA-Tumor-TCGA-FD-A3B4;BLCA-Tumor-TCGA-FD-A43S;BLCA-Tumor-TCGA-FD-A43U;BLCA-Tumor-TCGA-FD-A5BS;BLCA-Tumor-TCGA-FJ-A3Z7;BLCA-Tumor-TCGA-FJ-A3Z9;BLCA-Tumor-TCGA-GC-A3YS;BLCA-Tumor-TCGA-LT-A5Z6	14	BLCA-Tumor-TCGA-DK-A3IV;BLCA-Tumor-TCGA-DK-A3WX;BLCA-Tumor-TCGA-FJ-A871;BLCA-Tumor-TCGA-G2-A3IE;BLCA-Tumor-TCGA-GV-A3QH;BLCA-Tumor-TCGA-GV-A40E	6	-0.257532	0.0033875	BLCA-Cisplatin
chr19|40537257|UTR3|ZNF780B|-|Alu|no-conserve	BLCA-Tumor-TCGA-CU-A3YL;BLCA-Tumor-TCGA-DK-A1AC;BLCA-Tumor-TCGA-DK-A3WY;BLCA-Tumor-TCGA-DK-A6B5;BLCA-Tumor-TCGA-DK-A6B6;BLCA-Tumor-TCGA-E5-A2PC;BLCA-Tumor-TCGA-FD-A3B4;BLCA-Tumor-TCGA-FD-A43S;BLCA-Tumor-TCGA-FD-A43U;BLCA-Tumor-TCGA-FJ-A3Z7;BLCA-Tumor-TCGA-FJ-A3Z9;BLCA-Tumor-TCGA-GC-A3YS;BLCA-Tumor-TCGA-LT-A5Z6	13	BLCA-Tumor-TCGA-DK-A3IV;BLCA-Tumor-TCGA-DK-A3WX;BLCA-Tumor-TCGA-FJ-A871;BLCA-Tumor-TCGA-G2-A3IE;BLCA-Tumor-TCGA-GV-A3QH;BLCA-Tumor-TCGA-GV-A40E	6	-0.173366	0.0389503	BLCA-Cisplatin
chr19|40537261|UTR3|ZNF780B|-|Alu|no-conserve	BLCA-Tumor-TCGA-CU-A3YL;BLCA-Tumor-TCGA-DK-A3WY;BLCA-Tumor-TCGA-DK-A6B5;BLCA-Tumor-TCGA-DK-A6B6;BLCA-Tumor-TCGA-E5-A2PC;BLCA-Tumor-TCGA-FD-A43S;BLCA-Tumor-TCGA-FD-A43U;BLCA-Tumor-TCGA-FJ-A3Z7;BLCA-Tumor-TCGA-FJ-A3Z9;BLCA-Tumor-TCGA-LT-A5Z6	10	BLCA-Tumor-TCGA-DK-A3IV;BLCA-Tumor-TCGA-DK-A3WX;BLCA-Tumor-TCGA-FJ-A871;BLCA-Tumor-TCGA-G2-A3IE;BLCA-Tumor-TCGA-GV-A3QH;BLCA-Tumor-TCGA-GV-A40E	6	-0.135259	0.0413627	BLCA-Cisplatin
chr19|40537361|UTR3|ZNF780B|-|Alu|no-conserve	BLCA-Tumor-TCGA-CU-A3YL;BLCA-Tumor-TCGA-DK-A3WY;BLCA-Tumor-TCGA-DK-A6B5;BLCA-Tumor-TCGA-DK-A6B6;BLCA-Tumor-TCGA-FD-A43S;BLCA-Tumor-TCGA-FD-A43U;BLCA-Tumor-TCGA-FJ-A3Z7;BLCA-Tumor-TCGA-LT-A5Z6	8	BLCA-Tumor-TCGA-DK-A3IV;BLCA-Tumor-TCGA-G2-A3IE;BLCA-Tumor-TCGA-GV-A3QH;BLCA-Tumor-TCGA-GV-A40E	4	-0.117032	0.0337522	BLCA-Cisplatin
chr19|40537371|UTR3|ZNF780B|-|Alu|no-conserve	BLCA-Tumor-TCGA-CU-A3YL;BLCA-Tumor-TCGA-DK-A3WY;BLCA-Tumor-TCGA-DK-A6B5;BLCA-Tumor-TCGA-FD-A3B4;BLCA-Tumor-TCGA-FD-A43S;BLCA-Tumor-TCGA-FD-A43U;BLCA-Tumor-TCGA-FJ-A3Z7;BLCA-Tumor-TCGA-GC-A3YS;BLCA-Tumor-TCGA-LT-A5Z6	9	BLCA-Tumor-TCGA-DK-A3IV;BLCA-Tumor-TCGA-DK-A3WX;BLCA-Tumor-TCGA-FJ-A871;BLCA-Tumor-TCGA-G2-A3IE;BLCA-Tumor-TCGA-GV-A3QH	5	-0.159142	0.0426719	BLCA-Cisplatin
chr19|42374192|intronic|RPS19|+|Alu|no-conserve	BLCA-Tumor-TCGA-CU-A3YL;BLCA-Tumor-TCGA-DK-A1AC;BLCA-Tumor-TCGA-DK-A3WW;BLCA-Tumor-TCGA-DK-A3WY;BLCA-Tumor-TCGA-DK-A6B5;BLCA-Tumor-TCGA-FD-A3B4;BLCA-Tumor-TCGA-FD-A43U;BLCA-Tumor-TCGA-FJ-A3Z7;BLCA-Tumor-TCGA-GC-A3YS	9	BLCA-Tumor-TCGA-BT-A20N;BLCA-Tumor-TCGA-DK-A3WX;BLCA-Tumor-TCGA-FD-A3SO;BLCA-Tumor-TCGA-FJ-A871;BLCA-Tumor-TCGA-GV-A3QH;BLCA-Tumor-TCGA-GV-A40E;BLCA-Tumor-TCGA-UY-A78L	7	-0.107468	0.0375764	BLCA-Cisplatin
chr19|44666059|intergenic|ZNF234,ZNF226|+|Alu|no-conserve	BLCA-Tumor-TCGA-CU-A3YL;BLCA-Tumor-TCGA-DK-A1AC;BLCA-Tumor-TCGA-DK-A3WY;BLCA-Tumor-TCGA-DK-A6B5;BLCA-Tumor-TCGA-DK-A6B6;BLCA-Tumor-TCGA-E5-A2PC;BLCA-Tumor-TCGA-FD-A3B4;BLCA-Tumor-TCGA-FD-A43S;BLCA-Tumor-TCGA-FD-A43U;BLCA-Tumor-TCGA-FJ-A3Z7;BLCA-Tumor-TCGA-LT-A5Z6	11	BLCA-Tumor-TCGA-BT-A20T;BLCA-Tumor-TCGA-DK-A3IV;BLCA-Tumor-TCGA-DK-A3WX;BLCA-Tumor-TCGA-FJ-A871;BLCA-Tumor-TCGA-G2-A3IE;BLCA-Tumor-TCGA-GV-A3QH	6	-0.0518595	0.0395915	BLCA-Cisplatin
chr19|44666249|intergenic|ZNF234,ZNF226|+|Alu|no-conserve	BLCA-Tumor-TCGA-CU-A3YL;BLCA-Tumor-TCGA-DK-A6B5;BLCA-Tumor-TCGA-DK-A6B6;BLCA-Tumor-TCGA-E5-A2PC;BLCA-Tumor-TCGA-FD-A43S;BLCA-Tumor-TCGA-FD-A43U;BLCA-Tumor-TCGA-FJ-A3Z7;BLCA-Tumor-TCGA-LT-A5Z6	8	BLCA-Tumor-TCGA-DK-A3IV;BLCA-Tumor-TCGA-FJ-A871;BLCA-Tumor-TCGA-G2-A3IE	3	-0.202747	0.0320887	BLCA-Cisplatin
chr19|45167715|UTR3|PVR|+|Alu|both	BLCA-Tumor-TCGA-E5-A2PC;BLCA-Tumor-TCGA-FD-A3B4;BLCA-Tumor-TCGA-GC-A3YS	3	BLCA-Tumor-TCGA-DK-A3WX;BLCA-Tumor-TCGA-FD-A3SO;BLCA-Tumor-TCGA-FJ-A871;BLCA-Tumor-TCGA-G2-A3IB;BLCA-Tumor-TCGA-GV-A3QH;BLCA-Tumor-TCGA-GV-A40E;BLCA-Tumor-TCGA-UY-A78L	7	-0.0546114	0.0208336	BLCA-Cisplatin
chr19|45168842|UTR3|PVR|+|Alu|chimp	BLCA-Tumor-TCGA-CU-A3YL;BLCA-Tumor-TCGA-DK-A1AC;BLCA-Tumor-TCGA-DK-A3WW;BLCA-Tumor-TCGA-DK-A6B5;BLCA-Tumor-TCGA-E5-A2PC;BLCA-Tumor-TCGA-FD-A3B4;BLCA-Tumor-TCGA-FD-A43S;BLCA-Tumor-TCGA-FD-A43U;BLCA-Tumor-TCGA-FD-A5C1;BLCA-Tumor-TCGA-FJ-A3Z7;BLCA-Tumor-TCGA-FJ-A3Z9;BLCA-Tumor-TCGA-GC-A3YS	12	BLCA-Tumor-TCGA-BT-A20N;BLCA-Tumor-TCGA-DK-A3WX;BLCA-Tumor-TCGA-FD-A3SO;BLCA-Tumor-TCGA-FJ-A871;BLCA-Tumor-TCGA-G2-A3IB;BLCA-Tumor-TCGA-G2-A3IE;BLCA-Tumor-TCGA-GV-A3QH;BLCA-Tumor-TCGA-GV-A40E;BLCA-Tumor-TCGA-UY-A78L	9	-0.0758099	0.0249452	BLCA-Cisplatin
chr19|4526492|intronic|PLIN5|-|Alu|no-conserve	BLCA-Tumor-TCGA-DK-A1AC;BLCA-Tumor-TCGA-DK-A6B5;BLCA-Tumor-TCGA-DK-A6B6;BLCA-Tumor-TCGA-FJ-A3Z7;BLCA-Tumor-TCGA-LT-A5Z6	5	BLCA-Tumor-TCGA-DK-A3IV;BLCA-Tumor-TCGA-G2-A3IE;BLCA-Tumor-TCGA-GV-A3QH	3	-0.0905983	0.0261792	BLCA-Cisplatin
chr19|4526512|intronic|PLIN5|-|Alu|no-conserve	BLCA-Tumor-TCGA-DK-A1AC;BLCA-Tumor-TCGA-DK-A6B5;BLCA-Tumor-TCGA-DK-A6B6;BLCA-Tumor-TCGA-FJ-A3Z7;BLCA-Tumor-TCGA-FJ-A3Z9;BLCA-Tumor-TCGA-LT-A5Z6	6	BLCA-Tumor-TCGA-DK-A3IV;BLCA-Tumor-TCGA-G2-A3IE;BLCA-Tumor-TCGA-GV-A3QH	3	-0.169073	0.0281858	BLCA-Cisplatin
chr19|4526690|intronic|PLIN5|-|Alu|no-conserve	BLCA-Tumor-TCGA-DK-A1AC;BLCA-Tumor-TCGA-DK-A6B5;BLCA-Tumor-TCGA-DK-A6B6;BLCA-Tumor-TCGA-FD-A43S;BLCA-Tumor-TCGA-FD-A43U;BLCA-Tumor-TCGA-FJ-A3Z7;BLCA-Tumor-TCGA-FJ-A3Z9;BLCA-Tumor-TCGA-LT-A5Z6	8	BLCA-Tumor-TCGA-DK-A3IV;BLCA-Tumor-TCGA-G2-A3IE;BLCA-Tumor-TCGA-GV-A3QH	3	-0.10622	0.0466399	BLCA-Cisplatin
chr19|45405664|intronic|TOMM40|+|Alu|no-conserve	BLCA-Tumor-TCGA-CU-A3YL;BLCA-Tumor-TCGA-DK-A6B5;BLCA-Tumor-TCGA-E5-A2PC;BLCA-Tumor-TCGA-FD-A43U;BLCA-Tumor-TCGA-FJ-A3Z7;BLCA-Tumor-TCGA-GC-A3YS;BLCA-Tumor-TCGA-LT-A5Z6	7	BLCA-Tumor-TCGA-DK-A3WX;BLCA-Tumor-TCGA-FJ-A871;BLCA-Tumor-TCGA-GV-A3QH	3	-0.438666	0.0402387	BLCA-Cisplatin
chr19|45896738|intronic|PPP1R13L|-|Alu|no-conserve	BLCA-Tumor-TCGA-CU-A3YL;BLCA-Tumor-TCGA-DK-A3WW;BLCA-Tumor-TCGA-DK-A6B5;BLCA-Tumor-TCGA-E5-A2PC;BLCA-Tumor-TCGA-FD-A3B4;BLCA-Tumor-TCGA-FD-A43S;BLCA-Tumor-TCGA-FD-A43U;BLCA-Tumor-TCGA-FD-A5C1;BLCA-Tumor-TCGA-FJ-A3Z7;BLCA-Tumor-TCGA-FJ-A3Z9;BLCA-Tumor-TCGA-GC-A3YS;BLCA-Tumor-TCGA-LT-A5Z6	12	BLCA-Tumor-TCGA-BT-A20N;BLCA-Tumor-TCGA-BT-A20T;BLCA-Tumor-TCGA-DK-A3IV;BLCA-Tumor-TCGA-DK-A3WX;BLCA-Tumor-TCGA-G2-A3IB;BLCA-Tumor-TCGA-G2-A3IE;BLCA-Tumor-TCGA-GV-A3QH;BLCA-Tumor-TCGA-GV-A40E;BLCA-Tumor-TCGA-UY-A78L	9	0.0590056	0.0289421	BLCA-Cisplatin
chr19|45896876|intronic|PPP1R13L|-|Alu|no-conserve	BLCA-Tumor-TCGA-CU-A3YL;BLCA-Tumor-TCGA-DK-A3WW;BLCA-Tumor-TCGA-DK-A6B5;BLCA-Tumor-TCGA-E5-A2PC;BLCA-Tumor-TCGA-FD-A3B4;BLCA-Tumor-TCGA-FD-A43U;BLCA-Tumor-TCGA-FJ-A3Z9;BLCA-Tumor-TCGA-GC-A3YS;BLCA-Tumor-TCGA-LT-A5Z6	9	BLCA-Tumor-TCGA-BT-A20N;BLCA-Tumor-TCGA-BT-A20T;BLCA-Tumor-TCGA-DK-A3IV;BLCA-Tumor-TCGA-DK-A3WX;BLCA-Tumor-TCGA-G2-A3IB;BLCA-Tumor-TCGA-G2-A3IE;BLCA-Tumor-TCGA-GV-A40E;BLCA-Tumor-TCGA-UY-A78L	8	-0.0516812	0.0409538	BLCA-Cisplatin
chr19|46053159|UTR3|OPA3|-|Alu|both	BLCA-Tumor-TCGA-CU-A3YL;BLCA-Tumor-TCGA-DK-A3WY;BLCA-Tumor-TCGA-DK-A6B5;BLCA-Tumor-TCGA-DK-A6B6;BLCA-Tumor-TCGA-E5-A2PC;BLCA-Tumor-TCGA-FD-A3B4;BLCA-Tumor-TCGA-FD-A43S;BLCA-Tumor-TCGA-FD-A43U;BLCA-Tumor-TCGA-FD-A5BS;BLCA-Tumor-TCGA-FD-A5C1;BLCA-Tumor-TCGA-FJ-A3Z7;BLCA-Tumor-TCGA-FJ-A3Z9;BLCA-Tumor-TCGA-GC-A3YS;BLCA-Tumor-TCGA-LT-A5Z6	14	BLCA-Tumor-TCGA-BT-A20N;BLCA-Tumor-TCGA-DK-A3IV;BLCA-Tumor-TCGA-DK-A3WX;BLCA-Tumor-TCGA-FD-A3SO;BLCA-Tumor-TCGA-FJ-A871;BLCA-Tumor-TCGA-G2-A3IB;BLCA-Tumor-TCGA-G2-A3IE;BLCA-Tumor-TCGA-GV-A3QH;BLCA-Tumor-TCGA-GV-A40E;BLCA-Tumor-TCGA-UY-A78L	10	-0.0651992	0.0375649	BLCA-Cisplatin
chr19|46053267|UTR3|OPA3|-|Alu|both	BLCA-Tumor-TCGA-CU-A3YL;BLCA-Tumor-TCGA-DK-A1AC;BLCA-Tumor-TCGA-DK-A3WW;BLCA-Tumor-TCGA-DK-A3WY;BLCA-Tumor-TCGA-DK-A6B5;BLCA-Tumor-TCGA-DK-A6B6;BLCA-Tumor-TCGA-E5-A2PC;BLCA-Tumor-TCGA-FD-A3B4;BLCA-Tumor-TCGA-FD-A43S;BLCA-Tumor-TCGA-FD-A43U;BLCA-Tumor-TCGA-FD-A5BS;BLCA-Tumor-TCGA-FD-A5C1;BLCA-Tumor-TCGA-FJ-A3Z7;BLCA-Tumor-TCGA-FJ-A3Z9;BLCA-Tumor-TCGA-GC-A3YS;BLCA-Tumor-TCGA-LT-A5Z6	16	BLCA-Tumor-TCGA-BT-A20N;BLCA-Tumor-TCGA-DK-A3IV;BLCA-Tumor-TCGA-DK-A3WX;BLCA-Tumor-TCGA-FD-A3SO;BLCA-Tumor-TCGA-FJ-A871;BLCA-Tumor-TCGA-G2-A3IB;BLCA-Tumor-TCGA-G2-A3IE;BLCA-Tumor-TCGA-GV-A3QH;BLCA-Tumor-TCGA-GV-A40E;BLCA-Tumor-TCGA-UY-A78L	10	-0.114786	0.0424099	BLCA-Cisplatin
chr19|46053329|UTR3|OPA3|-|Alu|no-conserve	BLCA-Tumor-TCGA-CU-A3YL;BLCA-Tumor-TCGA-DK-A1AC;BLCA-Tumor-TCGA-DK-A3WW;BLCA-Tumor-TCGA-DK-A3WY;BLCA-Tumor-TCGA-DK-A6B5;BLCA-Tumor-TCGA-DK-A6B6;BLCA-Tumor-TCGA-E5-A2PC;BLCA-Tumor-TCGA-FD-A3B4;BLCA-Tumor-TCGA-FD-A43S;BLCA-Tumor-TCGA-FD-A43U;BLCA-Tumor-TCGA-FD-A5BS;BLCA-Tumor-TCGA-FD-A5C1;BLCA-Tumor-TCGA-FJ-A3Z7;BLCA-Tumor-TCGA-FJ-A3Z9;BLCA-Tumor-TCGA-GC-A3YS;BLCA-Tumor-TCGA-LT-A5Z6	16	BLCA-Tumor-TCGA-BT-A20N;BLCA-Tumor-TCGA-BT-A20T;BLCA-Tumor-TCGA-DK-A3IV;BLCA-Tumor-TCGA-DK-A3WX;BLCA-Tumor-TCGA-FD-A3SO;BLCA-Tumor-TCGA-FJ-A871;BLCA-Tumor-TCGA-G2-A3IB;BLCA-Tumor-TCGA-G2-A3IE;BLCA-Tumor-TCGA-GV-A3QH;BLCA-Tumor-TCGA-GV-A40E;BLCA-Tumor-TCGA-UY-A78L	11	-0.0761784	0.0155914	BLCA-Cisplatin
chr19|46053340|UTR3|OPA3|-|Alu|rhesus	BLCA-Tumor-TCGA-CU-A3YL;BLCA-Tumor-TCGA-DK-A1AC;BLCA-Tumor-TCGA-DK-A3WW;BLCA-Tumor-TCGA-DK-A3WY;BLCA-Tumor-TCGA-DK-A6B5;BLCA-Tumor-TCGA-DK-A6B6;BLCA-Tumor-TCGA-E5-A2PC;BLCA-Tumor-TCGA-FD-A3B4;BLCA-Tumor-TCGA-FD-A43S;BLCA-Tumor-TCGA-FD-A43U;BLCA-Tumor-TCGA-FD-A5BS;BLCA-Tumor-TCGA-FD-A5C1;BLCA-Tumor-TCGA-FJ-A3Z7;BLCA-Tumor-TCGA-FJ-A3Z9;BLCA-Tumor-TCGA-GC-A3YS;BLCA-Tumor-TCGA-LT-A5Z6	16	BLCA-Tumor-TCGA-BT-A20N;BLCA-Tumor-TCGA-DK-A3IV;BLCA-Tumor-TCGA-DK-A3WX;BLCA-Tumor-TCGA-FD-A3SO;BLCA-Tumor-TCGA-FJ-A871;BLCA-Tumor-TCGA-G2-A3IB;BLCA-Tumor-TCGA-G2-A3IE;BLCA-Tumor-TCGA-GV-A3QH;BLCA-Tumor-TCGA-GV-A40E;BLCA-Tumor-TCGA-UY-A78L	10	-0.186451	0.0218681	BLCA-Cisplatin
chr19|46122802|intronic|EML2|-|no-repetitive|no-conserve	BLCA-Tumor-TCGA-CU-A3YL;BLCA-Tumor-TCGA-DK-A3WW;BLCA-Tumor-TCGA-DK-A6B5;BLCA-Tumor-TCGA-E5-A2PC;BLCA-Tumor-TCGA-FD-A3B4;BLCA-Tumor-TCGA-FD-A43S;BLCA-Tumor-TCGA-FD-A43U;BLCA-Tumor-TCGA-FJ-A3Z7;BLCA-Tumor-TCGA-FJ-A3Z9;BLCA-Tumor-TCGA-GC-A3YS	10	BLCA-Tumor-TCGA-DK-A3IV;BLCA-Tumor-TCGA-DK-A3WX;BLCA-Tumor-TCGA-G2-A3IB;BLCA-Tumor-TCGA-G2-A3IE;BLCA-Tumor-TCGA-GV-A3QH;BLCA-Tumor-TCGA-GV-A40E	6	-0.141468	0.034159	BLCA-Cisplatin
chr19|4653139|UTR3|TNFAIP8L1|+|Alu|no-conserve	BLCA-Tumor-TCGA-CU-A3YL;BLCA-Tumor-TCGA-DK-A3WW;BLCA-Tumor-TCGA-DK-A3WY;BLCA-Tumor-TCGA-DK-A6B5;BLCA-Tumor-TCGA-E5-A2PC;BLCA-Tumor-TCGA-FD-A3B4;BLCA-Tumor-TCGA-FD-A43U;BLCA-Tumor-TCGA-FD-A5C1;BLCA-Tumor-TCGA-FJ-A3Z9;BLCA-Tumor-TCGA-GC-A3YS;BLCA-Tumor-TCGA-LT-A5Z6	11	BLCA-Tumor-TCGA-BT-A20N;BLCA-Tumor-TCGA-DK-A3IV;BLCA-Tumor-TCGA-DK-A3WX;BLCA-Tumor-TCGA-FD-A3SO;BLCA-Tumor-TCGA-FJ-A871;BLCA-Tumor-TCGA-G2-A3IB;BLCA-Tumor-TCGA-G2-A3IE;BLCA-Tumor-TCGA-GV-A3QH;BLCA-Tumor-TCGA-GV-A40E;BLCA-Tumor-TCGA-UY-A78L	10	-0.116545	0.0377092	BLCA-Cisplatin
chr19|4653140|UTR3|TNFAIP8L1|+|Alu|no-conserve	BLCA-Tumor-TCGA-CU-A3YL;BLCA-Tumor-TCGA-DK-A3WW;BLCA-Tumor-TCGA-DK-A3WY;BLCA-Tumor-TCGA-DK-A6B5;BLCA-Tumor-TCGA-E5-A2PC;BLCA-Tumor-TCGA-FD-A3B4;BLCA-Tumor-TCGA-FD-A43U;BLCA-Tumor-TCGA-FJ-A3Z9;BLCA-Tumor-TCGA-GC-A3YS;BLCA-Tumor-TCGA-LT-A5Z6	10	BLCA-Tumor-TCGA-BT-A20N;BLCA-Tumor-TCGA-DK-A3IV;BLCA-Tumor-TCGA-DK-A3WX;BLCA-Tumor-TCGA-FD-A3SO;BLCA-Tumor-TCGA-FJ-A871;BLCA-Tumor-TCGA-G2-A3IB;BLCA-Tumor-TCGA-G2-A3IE;BLCA-Tumor-TCGA-GV-A3QH;BLCA-Tumor-TCGA-GV-A40E;BLCA-Tumor-TCGA-UY-A78L	10	-0.100637	0.0361343	BLCA-Cisplatin
chr19|4653616|UTR3|TNFAIP8L1|+|Alu|rhesus	BLCA-Tumor-TCGA-CU-A3YL;BLCA-Tumor-TCGA-DK-A3WW;BLCA-Tumor-TCGA-DK-A3WY;BLCA-Tumor-TCGA-DK-A6B5;BLCA-Tumor-TCGA-E5-A2PC;BLCA-Tumor-TCGA-FD-A3B4;BLCA-Tumor-TCGA-FD-A43S;BLCA-Tumor-TCGA-FD-A43U;BLCA-Tumor-TCGA-FD-A5BS;BLCA-Tumor-TCGA-FD-A5C1;BLCA-Tumor-TCGA-FJ-A3Z7;BLCA-Tumor-TCGA-FJ-A3Z9;BLCA-Tumor-TCGA-GC-A3YS;BLCA-Tumor-TCGA-LT-A5Z6	14	BLCA-Tumor-TCGA-BT-A20N;BLCA-Tumor-TCGA-DK-A3IV;BLCA-Tumor-TCGA-DK-A3WX;BLCA-Tumor-TCGA-FD-A3SO;BLCA-Tumor-TCGA-FJ-A871;BLCA-Tumor-TCGA-G2-A3IB;BLCA-Tumor-TCGA-G2-A3IE;BLCA-Tumor-TCGA-GV-A3QH;BLCA-Tumor-TCGA-GV-A40E;BLCA-Tumor-TCGA-UY-A78L	10	-0.0873957	0.0272916	BLCA-Cisplatin
chr19|4654380|UTR3|TNFAIP8L1|+|Alu|both	BLCA-Tumor-TCGA-CU-A3YL;BLCA-Tumor-TCGA-DK-A3WW;BLCA-Tumor-TCGA-DK-A3WY;BLCA-Tumor-TCGA-DK-A6B5;BLCA-Tumor-TCGA-DK-A6B6;BLCA-Tumor-TCGA-E5-A2PC;BLCA-Tumor-TCGA-FD-A3B4;BLCA-Tumor-TCGA-FD-A43S;BLCA-Tumor-TCGA-FD-A43U;BLCA-Tumor-TCGA-FD-A5BS;BLCA-Tumor-TCGA-FD-A5C1;BLCA-Tumor-TCGA-FJ-A3Z7;BLCA-Tumor-TCGA-FJ-A3Z9;BLCA-Tumor-TCGA-GC-A3YS;BLCA-Tumor-TCGA-LT-A5Z6	15	BLCA-Tumor-TCGA-BT-A20N;BLCA-Tumor-TCGA-BT-A20T;BLCA-Tumor-TCGA-DK-A3IV;BLCA-Tumor-TCGA-DK-A3WX;BLCA-Tumor-TCGA-FD-A3SO;BLCA-Tumor-TCGA-FJ-A871;BLCA-Tumor-TCGA-G2-A3IB;BLCA-Tumor-TCGA-G2-A3IE;BLCA-Tumor-TCGA-GV-A3QH;BLCA-Tumor-TCGA-GV-A40E;BLCA-Tumor-TCGA-UY-A78L	11	-0.121781	0.0403256	BLCA-Cisplatin
chr19|4654468|UTR3|TNFAIP8L1|+|Alu|chimp	BLCA-Tumor-TCGA-CU-A3YL;BLCA-Tumor-TCGA-DK-A1AC;BLCA-Tumor-TCGA-DK-A3WW;BLCA-Tumor-TCGA-DK-A3WY;BLCA-Tumor-TCGA-DK-A6B5;BLCA-Tumor-TCGA-E5-A2PC;BLCA-Tumor-TCGA-FD-A3B4;BLCA-Tumor-TCGA-FD-A43S;BLCA-Tumor-TCGA-FD-A43U;BLCA-Tumor-TCGA-FD-A5BS;BLCA-Tumor-TCGA-FD-A5C1;BLCA-Tumor-TCGA-FJ-A3Z7;BLCA-Tumor-TCGA-FJ-A3Z9;BLCA-Tumor-TCGA-GC-A3YS;BLCA-Tumor-TCGA-LT-A5Z6	15	BLCA-Tumor-TCGA-BT-A20N;BLCA-Tumor-TCGA-BT-A20T;BLCA-Tumor-TCGA-DK-A3IV;BLCA-Tumor-TCGA-DK-A3WX;BLCA-Tumor-TCGA-FD-A3SO;BLCA-Tumor-TCGA-FJ-A871;BLCA-Tumor-TCGA-G2-A3IB;BLCA-Tumor-TCGA-G2-A3IE;BLCA-Tumor-TCGA-GV-A3QH;BLCA-Tumor-TCGA-GV-A40E;BLCA-Tumor-TCGA-UY-A78L	11	-0.145263	0.0429601	BLCA-Cisplatin
chr19|48961784|intronic|KCNJ14|+|Alu|no-conserve	BLCA-Tumor-TCGA-E5-A2PC;BLCA-Tumor-TCGA-FD-A3B4;BLCA-Tumor-TCGA-FJ-A3Z7	3	BLCA-Tumor-TCGA-DK-A3IV;BLCA-Tumor-TCGA-DK-A3WX;BLCA-Tumor-TCGA-FJ-A871;BLCA-Tumor-TCGA-G2-A3IB;BLCA-Tumor-TCGA-G2-A3IE;BLCA-Tumor-TCGA-GV-A3QH;BLCA-Tumor-TCGA-GV-A40E	7	-0.18026	0.0384339	BLCA-Cisplatin
chr19|48962403|intronic|KCNJ14|+|Alu|no-conserve	BLCA-Tumor-TCGA-CU-A3YL;BLCA-Tumor-TCGA-DK-A6B6;BLCA-Tumor-TCGA-E5-A2PC;BLCA-Tumor-TCGA-FD-A3B4;BLCA-Tumor-TCGA-FD-A43S;BLCA-Tumor-TCGA-FD-A43U;BLCA-Tumor-TCGA-FJ-A3Z7;BLCA-Tumor-TCGA-LT-A5Z6	8	BLCA-Tumor-TCGA-BT-A20N;BLCA-Tumor-TCGA-DK-A3IV;BLCA-Tumor-TCGA-DK-A3WX;BLCA-Tumor-TCGA-FJ-A871;BLCA-Tumor-TCGA-G2-A3IE;BLCA-Tumor-TCGA-GV-A3QH	6	-0.232543	0.0384387	BLCA-Cisplatin
chr19|48962777|intronic|KCNJ14|+|Alu|no-conserve	BLCA-Tumor-TCGA-DK-A1AC;BLCA-Tumor-TCGA-DK-A6B5;BLCA-Tumor-TCGA-FD-A3B4;BLCA-Tumor-TCGA-FJ-A3Z7	4	BLCA-Tumor-TCGA-DK-A3IV;BLCA-Tumor-TCGA-DK-A3WX;BLCA-Tumor-TCGA-FJ-A871;BLCA-Tumor-TCGA-G2-A3IB;BLCA-Tumor-TCGA-G2-A3IE;BLCA-Tumor-TCGA-GV-A3QH	6	-0.151828	0.00574114	BLCA-Cisplatin
chr19|48962785|intronic|KCNJ14|+|Alu|no-conserve	BLCA-Tumor-TCGA-DK-A1AC;BLCA-Tumor-TCGA-DK-A6B5;BLCA-Tumor-TCGA-FD-A3B4	3	BLCA-Tumor-TCGA-DK-A3IV;BLCA-Tumor-TCGA-DK-A3WX;BLCA-Tumor-TCGA-G2-A3IB;BLCA-Tumor-TCGA-G2-A3IE;BLCA-Tumor-TCGA-GV-A3QH	5	-0.34934	0.0368884	BLCA-Cisplatin
chr19|48963165|intronic|KCNJ14|+|Alu|no-conserve	BLCA-Tumor-TCGA-CU-A3YL;BLCA-Tumor-TCGA-DK-A6B5;BLCA-Tumor-TCGA-FJ-A3Z7;BLCA-Tumor-TCGA-FJ-A3Z9;BLCA-Tumor-TCGA-GC-A3YS	5	BLCA-Tumor-TCGA-DK-A3IV;BLCA-Tumor-TCGA-DK-A3WX;BLCA-Tumor-TCGA-FJ-A871;BLCA-Tumor-TCGA-G2-A3IE;BLCA-Tumor-TCGA-GV-A3QH;BLCA-Tumor-TCGA-GV-A40E	6	-0.238169	0.0173655	BLCA-Cisplatin
chr19|49483019|intronic|GYS1|-|Alu|no-conserve	BLCA-Tumor-TCGA-CU-A3YL;BLCA-Tumor-TCGA-DK-A3WW;BLCA-Tumor-TCGA-DK-A6B5;BLCA-Tumor-TCGA-E5-A2PC;BLCA-Tumor-TCGA-FD-A43U;BLCA-Tumor-TCGA-FJ-A3Z7	6	BLCA-Tumor-TCGA-DK-A3IV;BLCA-Tumor-TCGA-DK-A3WX;BLCA-Tumor-TCGA-FJ-A871;BLCA-Tumor-TCGA-G2-A3IB;BLCA-Tumor-TCGA-G2-A3IE;BLCA-Tumor-TCGA-GV-A3QH	6	-0.152273	0.0112206	BLCA-Cisplatin
chr19|50105995|intronic|PRR12|+|Alu|no-conserve	BLCA-Tumor-TCGA-CU-A3YL;BLCA-Tumor-TCGA-DK-A6B5;BLCA-Tumor-TCGA-E5-A2PC;BLCA-Tumor-TCGA-FJ-A3Z7	4	BLCA-Tumor-TCGA-DK-A3WX;BLCA-Tumor-TCGA-FJ-A871;BLCA-Tumor-TCGA-GV-A3QH	3	-0.132532	0.0476781	BLCA-Cisplatin
chr19|50308340|intronic|AP2A1|+|Alu|no-conserve	BLCA-Tumor-TCGA-CU-A3YL;BLCA-Tumor-TCGA-DK-A6B5;BLCA-Tumor-TCGA-FD-A43U;BLCA-Tumor-TCGA-FJ-A3Z7	4	BLCA-Tumor-TCGA-DK-A3IV;BLCA-Tumor-TCGA-DK-A3WX;BLCA-Tumor-TCGA-FJ-A871;BLCA-Tumor-TCGA-G2-A3IE;BLCA-Tumor-TCGA-GV-A3QH	5	-0.265586	0.0342039	BLCA-Cisplatin
chr19|51305797|UTR5|C19orf48|-|Alu|no-conserve	BLCA-Tumor-TCGA-CU-A3YL;BLCA-Tumor-TCGA-DK-A1AC;BLCA-Tumor-TCGA-DK-A6B5;BLCA-Tumor-TCGA-E5-A2PC;BLCA-Tumor-TCGA-FD-A3B4;BLCA-Tumor-TCGA-FJ-A3Z7;BLCA-Tumor-TCGA-GC-A3YS;BLCA-Tumor-TCGA-LT-A5Z6	8	BLCA-Tumor-TCGA-DK-A3IV;BLCA-Tumor-TCGA-DK-A3WX;BLCA-Tumor-TCGA-G2-A3IB;BLCA-Tumor-TCGA-G2-A3IE;BLCA-Tumor-TCGA-GV-A3QH;BLCA-Tumor-TCGA-GV-A40E	6	-0.142955	0.0425641	BLCA-Cisplatin
chr19|52535804|UTR3|ZNF432|-|Alu|no-conserve	BLCA-Tumor-TCGA-CU-A3YL;BLCA-Tumor-TCGA-DK-A1AC;BLCA-Tumor-TCGA-DK-A3WY;BLCA-Tumor-TCGA-DK-A6B5;BLCA-Tumor-TCGA-DK-A6B6;BLCA-Tumor-TCGA-E5-A2PC;BLCA-Tumor-TCGA-FD-A3B4;BLCA-Tumor-TCGA-FD-A5C1;BLCA-Tumor-TCGA-FJ-A3Z7;BLCA-Tumor-TCGA-FJ-A3Z9;BLCA-Tumor-TCGA-GC-A3YS;BLCA-Tumor-TCGA-LT-A5Z6	12	BLCA-Tumor-TCGA-BT-A20N;BLCA-Tumor-TCGA-BT-A20T;BLCA-Tumor-TCGA-DK-A3IV;BLCA-Tumor-TCGA-DK-A3WX;BLCA-Tumor-TCGA-G2-A3IE;BLCA-Tumor-TCGA-GV-A3QH;BLCA-Tumor-TCGA-GV-A40E	7	-0.210222	0.0201162	BLCA-Cisplatin
chr19|52535940|UTR3|ZNF432|-|Alu|no-conserve	BLCA-Tumor-TCGA-CU-A3YL;BLCA-Tumor-TCGA-DK-A1AC;BLCA-Tumor-TCGA-DK-A6B5;BLCA-Tumor-TCGA-DK-A6B6;BLCA-Tumor-TCGA-FD-A3B4;BLCA-Tumor-TCGA-FD-A43U;BLCA-Tumor-TCGA-FD-A5C1;BLCA-Tumor-TCGA-FJ-A3Z7;BLCA-Tumor-TCGA-FJ-A3Z9;BLCA-Tumor-TCGA-GC-A3YS;BLCA-Tumor-TCGA-LT-A5Z6	11	BLCA-Tumor-TCGA-DK-A3IV;BLCA-Tumor-TCGA-DK-A3WX;BLCA-Tumor-TCGA-FJ-A871;BLCA-Tumor-TCGA-G2-A3IE;BLCA-Tumor-TCGA-GV-A3QH;BLCA-Tumor-TCGA-GV-A40E	6	-0.206226	0.0268427	BLCA-Cisplatin
chr19|52566880|intronic|ZNF841|-|Alu|no-conserve	BLCA-Tumor-TCGA-CU-A3YL;BLCA-Tumor-TCGA-DK-A1AC;BLCA-Tumor-TCGA-DK-A3WW;BLCA-Tumor-TCGA-DK-A6B5;BLCA-Tumor-TCGA-E5-A2PC;BLCA-Tumor-TCGA-FD-A3B4;BLCA-Tumor-TCGA-FD-A43S;BLCA-Tumor-TCGA-FD-A43U;BLCA-Tumor-TCGA-FD-A5BS;BLCA-Tumor-TCGA-FJ-A3Z7;BLCA-Tumor-TCGA-FJ-A3Z9;BLCA-Tumor-TCGA-GC-A3YS	12	BLCA-Tumor-TCGA-DK-A3IV;BLCA-Tumor-TCGA-DK-A3WX;BLCA-Tumor-TCGA-FJ-A871;BLCA-Tumor-TCGA-G2-A3IE;BLCA-Tumor-TCGA-GV-A3QH;BLCA-Tumor-TCGA-UY-A78L	6	-0.161717	0.0146292	BLCA-Cisplatin
chr19|52568160|UTR3|ZNF841|-|Alu|no-conserve	BLCA-Tumor-TCGA-CU-A3YL;BLCA-Tumor-TCGA-DK-A1AC;BLCA-Tumor-TCGA-DK-A3WW;BLCA-Tumor-TCGA-DK-A6B5;BLCA-Tumor-TCGA-E5-A2PC;BLCA-Tumor-TCGA-FD-A3B4;BLCA-Tumor-TCGA-FD-A43S;BLCA-Tumor-TCGA-FD-A43U;BLCA-Tumor-TCGA-FD-A5BS;BLCA-Tumor-TCGA-FD-A5C1;BLCA-Tumor-TCGA-FJ-A3Z7;BLCA-Tumor-TCGA-FJ-A3Z9;BLCA-Tumor-TCGA-GC-A3YS;BLCA-Tumor-TCGA-LT-A5Z6	14	BLCA-Tumor-TCGA-BT-A20N;BLCA-Tumor-TCGA-DK-A3IV;BLCA-Tumor-TCGA-DK-A3WX;BLCA-Tumor-TCGA-FD-A3SO;BLCA-Tumor-TCGA-FJ-A871;BLCA-Tumor-TCGA-G2-A3IB;BLCA-Tumor-TCGA-G2-A3IE;BLCA-Tumor-TCGA-GV-A3QH;BLCA-Tumor-TCGA-GV-A40E;BLCA-Tumor-TCGA-UY-A78L	10	-0.150563	0.0325045	BLCA-Cisplatin
chr19|53070877|intergenic|ZNF808,ZNF701|+|Alu|no-conserve	BLCA-Tumor-TCGA-CU-A3YL;BLCA-Tumor-TCGA-DK-A6B6;BLCA-Tumor-TCGA-FJ-A3Z9;BLCA-Tumor-TCGA-LT-A5Z6	4	BLCA-Tumor-TCGA-DK-A3IV;BLCA-Tumor-TCGA-DK-A3WX;BLCA-Tumor-TCGA-G2-A3IE	3	-0.223388	0.049746	BLCA-Cisplatin
chr19|53071030|intergenic|ZNF808,ZNF701|+|Alu|no-conserve	BLCA-Tumor-TCGA-CU-A3YL;BLCA-Tumor-TCGA-DK-A1AC;BLCA-Tumor-TCGA-DK-A6B5;BLCA-Tumor-TCGA-DK-A6B6;BLCA-Tumor-TCGA-E5-A2PC;BLCA-Tumor-TCGA-FD-A43S;BLCA-Tumor-TCGA-FD-A43U;BLCA-Tumor-TCGA-FJ-A3Z7;BLCA-Tumor-TCGA-FJ-A3Z9;BLCA-Tumor-TCGA-LT-A5Z6	10	BLCA-Tumor-TCGA-DK-A3IV;BLCA-Tumor-TCGA-FJ-A871;BLCA-Tumor-TCGA-G2-A3IE	3	-0.0797316	0.0455474	BLCA-Cisplatin
chr19|53071347|intergenic|ZNF808,ZNF701|+|Alu|no-conserve	BLCA-Tumor-TCGA-CU-A3YL;BLCA-Tumor-TCGA-DK-A6B5;BLCA-Tumor-TCGA-DK-A6B6;BLCA-Tumor-TCGA-FD-A43S;BLCA-Tumor-TCGA-FD-A43U;BLCA-Tumor-TCGA-FJ-A3Z7;BLCA-Tumor-TCGA-FJ-A3Z9;BLCA-Tumor-TCGA-LT-A5Z6	8	BLCA-Tumor-TCGA-DK-A3IV;BLCA-Tumor-TCGA-FJ-A871;BLCA-Tumor-TCGA-G2-A3IE	3	-0.13462	0.0320887	BLCA-Cisplatin
chr19|53071375|intergenic|ZNF808,ZNF701|+|Alu|no-conserve	BLCA-Tumor-TCGA-CU-A3YL;BLCA-Tumor-TCGA-DK-A6B5;BLCA-Tumor-TCGA-DK-A6B6;BLCA-Tumor-TCGA-FD-A43S;BLCA-Tumor-TCGA-FJ-A3Z7;BLCA-Tumor-TCGA-FJ-A3Z9;BLCA-Tumor-TCGA-LT-A5Z6	7	BLCA-Tumor-TCGA-DK-A3IV;BLCA-Tumor-TCGA-DK-A3WX;BLCA-Tumor-TCGA-FJ-A871;BLCA-Tumor-TCGA-G2-A3IE	4	-0.107797	0.022645	BLCA-Cisplatin
chr19|53071441|intergenic|ZNF808,ZNF701|+|Alu|no-conserve	BLCA-Tumor-TCGA-CU-A3YL;BLCA-Tumor-TCGA-DK-A6B5;BLCA-Tumor-TCGA-DK-A6B6;BLCA-Tumor-TCGA-FD-A3B4;BLCA-Tumor-TCGA-FD-A43S;BLCA-Tumor-TCGA-FD-A43U;BLCA-Tumor-TCGA-FJ-A3Z9;BLCA-Tumor-TCGA-LT-A5Z6	8	BLCA-Tumor-TCGA-DK-A3IV;BLCA-Tumor-TCGA-DK-A3WX;BLCA-Tumor-TCGA-FJ-A871;BLCA-Tumor-TCGA-G2-A3IE	4	-0.282828	0.0136243	BLCA-Cisplatin
chr19|53101907|ncRNA|ZNF137P|+|Alu|no-conserve	BLCA-Tumor-TCGA-CU-A3YL;BLCA-Tumor-TCGA-DK-A3WY;BLCA-Tumor-TCGA-DK-A6B5;BLCA-Tumor-TCGA-DK-A6B6;BLCA-Tumor-TCGA-FJ-A3Z7;BLCA-Tumor-TCGA-FJ-A3Z9;BLCA-Tumor-TCGA-GC-A3YS;BLCA-Tumor-TCGA-LT-A5Z6	8	BLCA-Tumor-TCGA-DK-A3IV;BLCA-Tumor-TCGA-FJ-A871;BLCA-Tumor-TCGA-G2-A3IE;BLCA-Tumor-TCGA-GV-A3QH	4	-0.108816	0.0170103	BLCA-Cisplatin
chr19|53101928|ncRNA|ZNF137P|+|Alu|no-conserve	BLCA-Tumor-TCGA-CU-A3YL;BLCA-Tumor-TCGA-DK-A3WY;BLCA-Tumor-TCGA-DK-A6B5;BLCA-Tumor-TCGA-DK-A6B6;BLCA-Tumor-TCGA-FD-A3B4;BLCA-Tumor-TCGA-FJ-A3Z7;BLCA-Tumor-TCGA-FJ-A3Z9;BLCA-Tumor-TCGA-GC-A3YS;BLCA-Tumor-TCGA-LT-A5Z6	9	BLCA-Tumor-TCGA-DK-A3IV;BLCA-Tumor-TCGA-DK-A3WX;BLCA-Tumor-TCGA-G2-A3IE;BLCA-Tumor-TCGA-GV-A3QH	4	-0.117112	0.0282041	BLCA-Cisplatin
chr19|53102029|ncRNA|ZNF137P|+|Alu|no-conserve	BLCA-Tumor-TCGA-CU-A3YL;BLCA-Tumor-TCGA-DK-A3WY;BLCA-Tumor-TCGA-DK-A6B5;BLCA-Tumor-TCGA-DK-A6B6;BLCA-Tumor-TCGA-GC-A3YS;BLCA-Tumor-TCGA-LT-A5Z6	6	BLCA-Tumor-TCGA-DK-A3IV;BLCA-Tumor-TCGA-G2-A3IE;BLCA-Tumor-TCGA-GV-A3QH;BLCA-Tumor-TCGA-GV-A40E	4	-0.204346	0.0186554	BLCA-Cisplatin
chr19|53102126|ncRNA|ZNF137P|+|Alu|no-conserve	BLCA-Tumor-TCGA-CU-A3YL;BLCA-Tumor-TCGA-DK-A1AC;BLCA-Tumor-TCGA-DK-A3WY;BLCA-Tumor-TCGA-DK-A6B5;BLCA-Tumor-TCGA-DK-A6B6;BLCA-Tumor-TCGA-FD-A3B4;BLCA-Tumor-TCGA-FJ-A3Z7;BLCA-Tumor-TCGA-FJ-A3Z9;BLCA-Tumor-TCGA-GC-A3YS;BLCA-Tumor-TCGA-LT-A5Z6	10	BLCA-Tumor-TCGA-DK-A3IV;BLCA-Tumor-TCGA-FD-A3SO;BLCA-Tumor-TCGA-G2-A3IE;BLCA-Tumor-TCGA-GV-A3QH	4	-0.122282	0.0462523	BLCA-Cisplatin
chr19|53102358|ncRNA|ZNF137P|+|Alu|no-conserve	BLCA-Tumor-TCGA-CU-A3YL;BLCA-Tumor-TCGA-DK-A1AC;BLCA-Tumor-TCGA-DK-A6B5;BLCA-Tumor-TCGA-DK-A6B6;BLCA-Tumor-TCGA-FD-A3B4;BLCA-Tumor-TCGA-FD-A5C1;BLCA-Tumor-TCGA-FJ-A3Z7;BLCA-Tumor-TCGA-FJ-A3Z9;BLCA-Tumor-TCGA-GC-A3YS;BLCA-Tumor-TCGA-LT-A5Z6	10	BLCA-Tumor-TCGA-DK-A3IV;BLCA-Tumor-TCGA-FD-A3SO;BLCA-Tumor-TCGA-FJ-A871;BLCA-Tumor-TCGA-G2-A3IE;BLCA-Tumor-TCGA-GV-A3QH;BLCA-Tumor-TCGA-GV-A40E	6	-0.0652297	0.0141903	BLCA-Cisplatin
chr19|53120940|intronic|ZNF83|-|Alu|no-conserve	BLCA-Tumor-TCGA-CU-A3YL;BLCA-Tumor-TCGA-DK-A1AC;BLCA-Tumor-TCGA-LT-A5Z6	3	BLCA-Tumor-TCGA-DK-A3IV;BLCA-Tumor-TCGA-DK-A3WX;BLCA-Tumor-TCGA-G2-A3IE;BLCA-Tumor-TCGA-GV-A3QH	4	-0.227273	0.0319112	BLCA-Cisplatin
chr19|53120942|intronic|ZNF83|-|Alu|no-conserve	BLCA-Tumor-TCGA-CU-A3YL;BLCA-Tumor-TCGA-DK-A1AC;BLCA-Tumor-TCGA-LT-A5Z6	3	BLCA-Tumor-TCGA-DK-A3IV;BLCA-Tumor-TCGA-DK-A3WX;BLCA-Tumor-TCGA-G2-A3IE;BLCA-Tumor-TCGA-GV-A3QH	4	-0.135965	0.0319112	BLCA-Cisplatin
chr19|53121375|intronic|ZNF83|-|Alu|no-conserve	BLCA-Tumor-TCGA-CU-A3YL;BLCA-Tumor-TCGA-DK-A1AC;BLCA-Tumor-TCGA-DK-A3WW;BLCA-Tumor-TCGA-DK-A6B5;BLCA-Tumor-TCGA-DK-A6B6;BLCA-Tumor-TCGA-FJ-A3Z7;BLCA-Tumor-TCGA-FJ-A3Z9;BLCA-Tumor-TCGA-LT-A5Z6	8	BLCA-Tumor-TCGA-BT-A20N;BLCA-Tumor-TCGA-DK-A3IV;BLCA-Tumor-TCGA-DK-A3WX;BLCA-Tumor-TCGA-G2-A3IE;BLCA-Tumor-TCGA-GV-A3QH;BLCA-Tumor-TCGA-UY-A78L	6	-0.210939	0.00241465	BLCA-Cisplatin
chr19|53121470|intronic|ZNF83|-|Alu|no-conserve	BLCA-Tumor-TCGA-CU-A3YL;BLCA-Tumor-TCGA-DK-A1AC;BLCA-Tumor-TCGA-DK-A3WY;BLCA-Tumor-TCGA-DK-A6B5;BLCA-Tumor-TCGA-DK-A6B6;BLCA-Tumor-TCGA-FJ-A3Z7;BLCA-Tumor-TCGA-FJ-A3Z9;BLCA-Tumor-TCGA-GC-A3YS;BLCA-Tumor-TCGA-LT-A5Z6	9	BLCA-Tumor-TCGA-DK-A3IV;BLCA-Tumor-TCGA-DK-A3WX;BLCA-Tumor-TCGA-G2-A3IE;BLCA-Tumor-TCGA-GV-A3QH;BLCA-Tumor-TCGA-UY-A78L	5	-0.0749767	0.0450261	BLCA-Cisplatin
chr19|53121491|intronic|ZNF83|-|Alu|no-conserve	BLCA-Tumor-TCGA-CU-A3YL;BLCA-Tumor-TCGA-DK-A1AC;BLCA-Tumor-TCGA-DK-A6B5;BLCA-Tumor-TCGA-FD-A3B4;BLCA-Tumor-TCGA-FJ-A3Z7;BLCA-Tumor-TCGA-FJ-A3Z9;BLCA-Tumor-TCGA-GC-A3YS;BLCA-Tumor-TCGA-LT-A5Z6	8	BLCA-Tumor-TCGA-DK-A3IV;BLCA-Tumor-TCGA-DK-A3WX;BLCA-Tumor-TCGA-G2-A3IE;BLCA-Tumor-TCGA-GV-A3QH	4	-0.0678739	0.0325149	BLCA-Cisplatin
chr19|53121645|intronic|ZNF83|-|Alu|no-conserve	BLCA-Tumor-TCGA-CU-A3YL;BLCA-Tumor-TCGA-DK-A1AC;BLCA-Tumor-TCGA-DK-A6B5;BLCA-Tumor-TCGA-FJ-A3Z7;BLCA-Tumor-TCGA-FJ-A3Z9;BLCA-Tumor-TCGA-LT-A5Z6	6	BLCA-Tumor-TCGA-DK-A3IV;BLCA-Tumor-TCGA-DK-A3WX;BLCA-Tumor-TCGA-G2-A3IE;BLCA-Tumor-TCGA-GV-A3QH	4	-0.187189	0.0243034	BLCA-Cisplatin
chr19|53121832|intronic|ZNF83|-|Alu|no-conserve	BLCA-Tumor-TCGA-DK-A1AC;BLCA-Tumor-TCGA-DK-A6B5;BLCA-Tumor-TCGA-FJ-A3Z9;BLCA-Tumor-TCGA-LT-A5Z6	4	BLCA-Tumor-TCGA-DK-A3IV;BLCA-Tumor-TCGA-G2-A3IE;BLCA-Tumor-TCGA-GV-A3QH	3	-0.182151	0.049746	BLCA-Cisplatin
chr19|53121922|intronic|ZNF83|-|Alu|no-conserve	BLCA-Tumor-TCGA-CU-A3YL;BLCA-Tumor-TCGA-DK-A1AC;BLCA-Tumor-TCGA-DK-A6B5;BLCA-Tumor-TCGA-LT-A5Z6	4	BLCA-Tumor-TCGA-DK-A3IV;BLCA-Tumor-TCGA-G2-A3IE;BLCA-Tumor-TCGA-GV-A3QH	3	-0.0954545	0.0476781	BLCA-Cisplatin
chr19|53121945|intronic|ZNF83|-|Alu|no-conserve	BLCA-Tumor-TCGA-CU-A3YL;BLCA-Tumor-TCGA-DK-A1AC;BLCA-Tumor-TCGA-DK-A3WW;BLCA-Tumor-TCGA-DK-A6B5;BLCA-Tumor-TCGA-FJ-A3Z7;BLCA-Tumor-TCGA-LT-A5Z6	6	BLCA-Tumor-TCGA-DK-A3IV;BLCA-Tumor-TCGA-G2-A3IE;BLCA-Tumor-TCGA-GV-A3QH;BLCA-Tumor-TCGA-UY-A78L	4	-0.21045	0.0477332	BLCA-Cisplatin
chr19|53148022|intronic|ZNF83|-|Alu|no-conserve	BLCA-Tumor-TCGA-DK-A1AC;BLCA-Tumor-TCGA-FD-A3B4;BLCA-Tumor-TCGA-FD-A43S;BLCA-Tumor-TCGA-FJ-A3Z7;BLCA-Tumor-TCGA-GC-A3YS;BLCA-Tumor-TCGA-LT-A5Z6	6	BLCA-Tumor-TCGA-DK-A3IV;BLCA-Tumor-TCGA-DK-A3WX;BLCA-Tumor-TCGA-FJ-A871;BLCA-Tumor-TCGA-G2-A3IE;BLCA-Tumor-TCGA-GV-A40E;BLCA-Tumor-TCGA-UY-A78L	6	-0.152446	0.033763	BLCA-Cisplatin
chr19|53149460|intronic|ZNF83|-|Alu|no-conserve	BLCA-Tumor-TCGA-DK-A1AC;BLCA-Tumor-TCGA-DK-A3WW;BLCA-Tumor-TCGA-FD-A3B4;BLCA-Tumor-TCGA-FD-A5BS;BLCA-Tumor-TCGA-GC-A3YS;BLCA-Tumor-TCGA-LT-A5Z6	6	BLCA-Tumor-TCGA-DK-A3IV;BLCA-Tumor-TCGA-DK-A3WX;BLCA-Tumor-TCGA-FD-A3SO;BLCA-Tumor-TCGA-FJ-A871;BLCA-Tumor-TCGA-G2-A3IE;BLCA-Tumor-TCGA-GV-A40E;BLCA-Tumor-TCGA-UY-A78L	7	-0.179075	0.00331778	BLCA-Cisplatin
chr19|53150794|intronic|ZNF83|-|Alu|no-conserve	BLCA-Tumor-TCGA-DK-A1AC;BLCA-Tumor-TCGA-DK-A3WW;BLCA-Tumor-TCGA-FJ-A3Z7;BLCA-Tumor-TCGA-GC-A3YS;BLCA-Tumor-TCGA-LT-A5Z6	5	BLCA-Tumor-TCGA-DK-A3IV;BLCA-Tumor-TCGA-DK-A3WX;BLCA-Tumor-TCGA-FJ-A871;BLCA-Tumor-TCGA-G2-A3IE;BLCA-Tumor-TCGA-GV-A40E;BLCA-Tumor-TCGA-UY-A78L	6	-0.293672	0.0137108	BLCA-Cisplatin
chr19|53429467|intergenic|ZNF321P,ZNF816-ZNF321P|-|Alu|no-conserve	BLCA-Tumor-TCGA-CU-A3YL;BLCA-Tumor-TCGA-DK-A1AC;BLCA-Tumor-TCGA-DK-A6B6;BLCA-Tumor-TCGA-E5-A2PC;BLCA-Tumor-TCGA-FD-A43S;BLCA-Tumor-TCGA-FJ-A3Z7;BLCA-Tumor-TCGA-FJ-A3Z9;BLCA-Tumor-TCGA-GC-A3YS;BLCA-Tumor-TCGA-LT-A5Z6	9	BLCA-Tumor-TCGA-BT-A20T;BLCA-Tumor-TCGA-DK-A3IV;BLCA-Tumor-TCGA-G2-A3IE;BLCA-Tumor-TCGA-GV-A3QH	4	-0.0811516	0.0284447	BLCA-Cisplatin
chr19|53429784|intergenic|ZNF321P,ZNF816-ZNF321P|-|Alu|no-conserve	BLCA-Tumor-TCGA-CU-A3YL;BLCA-Tumor-TCGA-DK-A1AC;BLCA-Tumor-TCGA-DK-A6B5;BLCA-Tumor-TCGA-DK-A6B6;BLCA-Tumor-TCGA-E5-A2PC;BLCA-Tumor-TCGA-FD-A43S;BLCA-Tumor-TCGA-FJ-A3Z7;BLCA-Tumor-TCGA-FJ-A3Z9;BLCA-Tumor-TCGA-GC-A3YS;BLCA-Tumor-TCGA-LT-A5Z6	10	BLCA-Tumor-TCGA-DK-A3IV;BLCA-Tumor-TCGA-FJ-A871;BLCA-Tumor-TCGA-G2-A3IE;BLCA-Tumor-TCGA-GV-A3QH;BLCA-Tumor-TCGA-GV-A40E	5	-0.0574025	0.0314762	BLCA-Cisplatin
chr19|53429859|intergenic|ZNF321P,ZNF816-ZNF321P|-|Alu|no-conserve	BLCA-Tumor-TCGA-CU-A3YL;BLCA-Tumor-TCGA-DK-A1AC;BLCA-Tumor-TCGA-DK-A6B6;BLCA-Tumor-TCGA-E5-A2PC;BLCA-Tumor-TCGA-FD-A43S;BLCA-Tumor-TCGA-FJ-A3Z7;BLCA-Tumor-TCGA-FJ-A3Z9;BLCA-Tumor-TCGA-GC-A3YS;BLCA-Tumor-TCGA-LT-A5Z6	9	BLCA-Tumor-TCGA-DK-A3IV;BLCA-Tumor-TCGA-G2-A3IE;BLCA-Tumor-TCGA-GV-A3QH	3	-0.134652	0.0416034	BLCA-Cisplatin
chr19|53430061|intergenic|ZNF321P,ZNF816-ZNF321P|-|Alu|no-conserve	BLCA-Tumor-TCGA-CU-A3YL;BLCA-Tumor-TCGA-DK-A1AC;BLCA-Tumor-TCGA-DK-A6B6;BLCA-Tumor-TCGA-E5-A2PC;BLCA-Tumor-TCGA-FD-A43S;BLCA-Tumor-TCGA-FJ-A3Z9;BLCA-Tumor-TCGA-LT-A5Z6	7	BLCA-Tumor-TCGA-DK-A3IV;BLCA-Tumor-TCGA-G2-A3IE;BLCA-Tumor-TCGA-GV-A3QH	3	0.0571156	0.0208336	BLCA-Cisplatin
chr19|53430867|ncRNA|ZNF321P|-|Alu|no-conserve	BLCA-Tumor-TCGA-CU-A3YL;BLCA-Tumor-TCGA-DK-A1AC;BLCA-Tumor-TCGA-DK-A6B5;BLCA-Tumor-TCGA-DK-A6B6;BLCA-Tumor-TCGA-E5-A2PC;BLCA-Tumor-TCGA-FD-A43S;BLCA-Tumor-TCGA-FJ-A3Z7;BLCA-Tumor-TCGA-FJ-A3Z9;BLCA-Tumor-TCGA-GC-A3YS;BLCA-Tumor-TCGA-LT-A5Z6	10	BLCA-Tumor-TCGA-DK-A3IV;BLCA-Tumor-TCGA-DK-A3WX;BLCA-Tumor-TCGA-G2-A3IE;BLCA-Tumor-TCGA-GV-A3QH	4	-0.124537	0.040305	BLCA-Cisplatin
chr19|53719028|ncRNA|ZNF818P|+|Alu|no-conserve	BLCA-Tumor-TCGA-CU-A3YL;BLCA-Tumor-TCGA-DK-A1AC;BLCA-Tumor-TCGA-DK-A3WW;BLCA-Tumor-TCGA-DK-A3WY;BLCA-Tumor-TCGA-DK-A6B5;BLCA-Tumor-TCGA-DK-A6B6;BLCA-Tumor-TCGA-E5-A2PC;BLCA-Tumor-TCGA-FD-A43S;BLCA-Tumor-TCGA-FD-A43U;BLCA-Tumor-TCGA-FD-A5BS;BLCA-Tumor-TCGA-FD-A5C1;BLCA-Tumor-TCGA-FJ-A3Z7;BLCA-Tumor-TCGA-FJ-A3Z9;BLCA-Tumor-TCGA-GC-A3YS;BLCA-Tumor-TCGA-LT-A5Z6	15	BLCA-Tumor-TCGA-DK-A3IV;BLCA-Tumor-TCGA-DK-A3WX;BLCA-Tumor-TCGA-FD-A3SO;BLCA-Tumor-TCGA-FJ-A871;BLCA-Tumor-TCGA-G2-A3IB;BLCA-Tumor-TCGA-G2-A3IE;BLCA-Tumor-TCGA-GV-A3QH;BLCA-Tumor-TCGA-GV-A40E;BLCA-Tumor-TCGA-UY-A78L	9	-0.0943884	0.0341978	BLCA-Cisplatin
chr19|53859513|UTR3|ZNF845|+|Alu|no-conserve	BLCA-Tumor-TCGA-DK-A1AC;BLCA-Tumor-TCGA-DK-A6B5;BLCA-Tumor-TCGA-DK-A6B6;BLCA-Tumor-TCGA-FD-A3B4;BLCA-Tumor-TCGA-FD-A5BS;BLCA-Tumor-TCGA-GC-A3YS;BLCA-Tumor-TCGA-LT-A5Z6	7	BLCA-Tumor-TCGA-DK-A3IV;BLCA-Tumor-TCGA-FJ-A871;BLCA-Tumor-TCGA-G2-A3IE;BLCA-Tumor-TCGA-GV-A3QH;BLCA-Tumor-TCGA-UY-A78L	5	-0.376948	0.0313183	BLCA-Cisplatin
chr19|53914448|UTR3|ZNF765|+|Alu|no-conserve	BLCA-Tumor-TCGA-CU-A3YL;BLCA-Tumor-TCGA-DK-A1AC;BLCA-Tumor-TCGA-DK-A3WY;BLCA-Tumor-TCGA-DK-A6B5;BLCA-Tumor-TCGA-DK-A6B6;BLCA-Tumor-TCGA-E5-A2PC;BLCA-Tumor-TCGA-FD-A3B4;BLCA-Tumor-TCGA-FD-A43U;BLCA-Tumor-TCGA-FD-A5C1;BLCA-Tumor-TCGA-FJ-A3Z7;BLCA-Tumor-TCGA-FJ-A3Z9;BLCA-Tumor-TCGA-GC-A3YS;BLCA-Tumor-TCGA-LT-A5Z6	13	BLCA-Tumor-TCGA-BT-A20T;BLCA-Tumor-TCGA-DK-A3IV;BLCA-Tumor-TCGA-DK-A3WX;BLCA-Tumor-TCGA-FD-A3SO;BLCA-Tumor-TCGA-FJ-A871;BLCA-Tumor-TCGA-G2-A3IE;BLCA-Tumor-TCGA-GV-A3QH;BLCA-Tumor-TCGA-GV-A40E;BLCA-Tumor-TCGA-UY-A78L	9	-0.131978	0.0227541	BLCA-Cisplatin
chr19|53997689|UTR3|ZNF813|+|Alu|no-conserve	BLCA-Tumor-TCGA-DK-A1AC;BLCA-Tumor-TCGA-DK-A6B5;BLCA-Tumor-TCGA-FD-A3B4;BLCA-Tumor-TCGA-FJ-A3Z9;BLCA-Tumor-TCGA-GC-A3YS	5	BLCA-Tumor-TCGA-DK-A3IV;BLCA-Tumor-TCGA-DK-A3WX;BLCA-Tumor-TCGA-FD-A3SO;BLCA-Tumor-TCGA-G2-A3IE;BLCA-Tumor-TCGA-GV-A3QH;BLCA-Tumor-TCGA-UY-A78L	6	-0.0984535	0.0357638	BLCA-Cisplatin
chr19|53997721|UTR3|ZNF813|+|Alu|no-conserve	BLCA-Tumor-TCGA-DK-A1AC;BLCA-Tumor-TCGA-DK-A6B5;BLCA-Tumor-TCGA-FD-A3B4;BLCA-Tumor-TCGA-FD-A43S;BLCA-Tumor-TCGA-GC-A3YS	5	BLCA-Tumor-TCGA-DK-A3IV;BLCA-Tumor-TCGA-DK-A3WX;BLCA-Tumor-TCGA-G2-A3IE;BLCA-Tumor-TCGA-GV-A3QH;BLCA-Tumor-TCGA-GV-A40E;BLCA-Tumor-TCGA-UY-A78L	6	-0.0580839	0.0340943	BLCA-Cisplatin
chr19|53998198|UTR3|ZNF813|+|Alu|no-conserve	BLCA-Tumor-TCGA-DK-A1AC;BLCA-Tumor-TCGA-DK-A3WY;BLCA-Tumor-TCGA-DK-A6B5;BLCA-Tumor-TCGA-E5-A2PC;BLCA-Tumor-TCGA-FD-A3B4;BLCA-Tumor-TCGA-FD-A43S;BLCA-Tumor-TCGA-FD-A5C1;BLCA-Tumor-TCGA-GC-A3YS;BLCA-Tumor-TCGA-LT-A5Z6	9	BLCA-Tumor-TCGA-BT-A20N;BLCA-Tumor-TCGA-DK-A3IV;BLCA-Tumor-TCGA-DK-A3WX;BLCA-Tumor-TCGA-FD-A3SO;BLCA-Tumor-TCGA-FJ-A871;BLCA-Tumor-TCGA-G2-A3IE;BLCA-Tumor-TCGA-GV-A3QH;BLCA-Tumor-TCGA-GV-A40E;BLCA-Tumor-TCGA-UY-A78L	9	-0.184948	0.0124763	BLCA-Cisplatin
chr19|53998687|UTR3|ZNF813|+|Alu|no-conserve	BLCA-Tumor-TCGA-DK-A1AC;BLCA-Tumor-TCGA-DK-A3WY;BLCA-Tumor-TCGA-DK-A6B5;BLCA-Tumor-TCGA-FD-A3B4;BLCA-Tumor-TCGA-FD-A43S;BLCA-Tumor-TCGA-FD-A5C1;BLCA-Tumor-TCGA-FJ-A3Z7;BLCA-Tumor-TCGA-FJ-A3Z9;BLCA-Tumor-TCGA-GC-A3YS;BLCA-Tumor-TCGA-LT-A5Z6	10	BLCA-Tumor-TCGA-BT-A20N;BLCA-Tumor-TCGA-DK-A3IV;BLCA-Tumor-TCGA-DK-A3WX;BLCA-Tumor-TCGA-FJ-A871;BLCA-Tumor-TCGA-G2-A3IE;BLCA-Tumor-TCGA-GV-A3QH;BLCA-Tumor-TCGA-GV-A40E;BLCA-Tumor-TCGA-UY-A78L	8	-0.0768243	0.0403683	BLCA-Cisplatin
chr19|54680124|intronic|MBOAT7|-|Alu|no-conserve	BLCA-Tumor-TCGA-CU-A3YL;BLCA-Tumor-TCGA-DK-A1AC;BLCA-Tumor-TCGA-DK-A6B6;BLCA-Tumor-TCGA-E5-A2PC;BLCA-Tumor-TCGA-FJ-A3Z9;BLCA-Tumor-TCGA-GC-A3YS;BLCA-Tumor-TCGA-LT-A5Z6	7	BLCA-Tumor-TCGA-DK-A3IV;BLCA-Tumor-TCGA-DK-A3WX;BLCA-Tumor-TCGA-FJ-A871;BLCA-Tumor-TCGA-G2-A3IE;BLCA-Tumor-TCGA-GV-A3QH	5	-0.228544	0.0227516	BLCA-Cisplatin
chr19|54680130|intronic|MBOAT7|-|Alu|no-conserve	BLCA-Tumor-TCGA-CU-A3YL;BLCA-Tumor-TCGA-DK-A1AC;BLCA-Tumor-TCGA-DK-A6B6;BLCA-Tumor-TCGA-E5-A2PC;BLCA-Tumor-TCGA-FJ-A3Z9;BLCA-Tumor-TCGA-GC-A3YS;BLCA-Tumor-TCGA-LT-A5Z6	7	BLCA-Tumor-TCGA-DK-A3IV;BLCA-Tumor-TCGA-DK-A3WX;BLCA-Tumor-TCGA-FJ-A871;BLCA-Tumor-TCGA-G2-A3IE;BLCA-Tumor-TCGA-GV-A3QH	5	-0.0759692	0.0297707	BLCA-Cisplatin
chr19|54680750|intronic|MBOAT7|-|Alu|no-conserve	BLCA-Tumor-TCGA-CU-A3YL;BLCA-Tumor-TCGA-DK-A1AC;BLCA-Tumor-TCGA-FJ-A3Z9;BLCA-Tumor-TCGA-LT-A5Z6	4	BLCA-Tumor-TCGA-DK-A3IV;BLCA-Tumor-TCGA-DK-A3WX;BLCA-Tumor-TCGA-G2-A3IE;BLCA-Tumor-TCGA-GV-A3QH;BLCA-Tumor-TCGA-GV-A40E	5	-0.166667	0.0416201	BLCA-Cisplatin
chr19|56889999|ncRNA|ZNF542P|+|Alu|chimp	BLCA-Tumor-TCGA-DK-A1AC;BLCA-Tumor-TCGA-DK-A3WY;BLCA-Tumor-TCGA-DK-A6B5;BLCA-Tumor-TCGA-FD-A43S;BLCA-Tumor-TCGA-FD-A5C1;BLCA-Tumor-TCGA-FJ-A3Z7;BLCA-Tumor-TCGA-GC-A3YS	7	BLCA-Tumor-TCGA-BT-A20N;BLCA-Tumor-TCGA-DK-A3IV;BLCA-Tumor-TCGA-DK-A3WX;BLCA-Tumor-TCGA-FJ-A871;BLCA-Tumor-TCGA-G2-A3IE;BLCA-Tumor-TCGA-UY-A78L	6	-0.0596362	0.0179804	BLCA-Cisplatin
chr19|56890021|ncRNA|ZNF542P|+|Alu|chimp	BLCA-Tumor-TCGA-DK-A1AC;BLCA-Tumor-TCGA-DK-A6B5;BLCA-Tumor-TCGA-FD-A43S;BLCA-Tumor-TCGA-FJ-A3Z7;BLCA-Tumor-TCGA-GC-A3YS	5	BLCA-Tumor-TCGA-BT-A20N;BLCA-Tumor-TCGA-DK-A3IV;BLCA-Tumor-TCGA-DK-A3WX;BLCA-Tumor-TCGA-FJ-A871;BLCA-Tumor-TCGA-G2-A3IE	5	0.136473	0.0119252	BLCA-Cisplatin
chr19|56890591|ncRNA|ZNF542P|+|Alu|chimp	BLCA-Tumor-TCGA-DK-A1AC;BLCA-Tumor-TCGA-DK-A3WY;BLCA-Tumor-TCGA-DK-A6B5;BLCA-Tumor-TCGA-FD-A43S;BLCA-Tumor-TCGA-FD-A43U;BLCA-Tumor-TCGA-FD-A5BS;BLCA-Tumor-TCGA-FD-A5C1;BLCA-Tumor-TCGA-FJ-A3Z7;BLCA-Tumor-TCGA-FJ-A3Z9;BLCA-Tumor-TCGA-GC-A3YS;BLCA-Tumor-TCGA-LT-A5Z6	11	BLCA-Tumor-TCGA-BT-A20N;BLCA-Tumor-TCGA-BT-A20T;BLCA-Tumor-TCGA-DK-A3IV;BLCA-Tumor-TCGA-DK-A3WX;BLCA-Tumor-TCGA-FJ-A871;BLCA-Tumor-TCGA-G2-A3IE;BLCA-Tumor-TCGA-GV-A3QH;BLCA-Tumor-TCGA-UY-A78L	8	-0.152744	0.0231026	BLCA-Cisplatin
chr19|56890671|ncRNA|ZNF542P|+|Alu|no-conserve	BLCA-Tumor-TCGA-DK-A1AC;BLCA-Tumor-TCGA-DK-A3WY;BLCA-Tumor-TCGA-DK-A6B5;BLCA-Tumor-TCGA-FD-A43S;BLCA-Tumor-TCGA-FD-A43U;BLCA-Tumor-TCGA-FD-A5BS;BLCA-Tumor-TCGA-FD-A5C1;BLCA-Tumor-TCGA-FJ-A3Z7;BLCA-Tumor-TCGA-FJ-A3Z9;BLCA-Tumor-TCGA-GC-A3YS;BLCA-Tumor-TCGA-LT-A5Z6	11	BLCA-Tumor-TCGA-BT-A20N;BLCA-Tumor-TCGA-DK-A3IV;BLCA-Tumor-TCGA-DK-A3WX;BLCA-Tumor-TCGA-FJ-A871;BLCA-Tumor-TCGA-G2-A3IE;BLCA-Tumor-TCGA-GV-A40E;BLCA-Tumor-TCGA-UY-A78L	7	-0.0698571	0.0472119	BLCA-Cisplatin
chr19|56890711|ncRNA|ZNF542P|+|Alu|no-conserve	BLCA-Tumor-TCGA-DK-A1AC;BLCA-Tumor-TCGA-DK-A3WY;BLCA-Tumor-TCGA-DK-A6B5;BLCA-Tumor-TCGA-FD-A43S;BLCA-Tumor-TCGA-FD-A43U;BLCA-Tumor-TCGA-FD-A5C1;BLCA-Tumor-TCGA-FJ-A3Z7;BLCA-Tumor-TCGA-FJ-A3Z9;BLCA-Tumor-TCGA-GC-A3YS	9	BLCA-Tumor-TCGA-BT-A20N;BLCA-Tumor-TCGA-BT-A20T;BLCA-Tumor-TCGA-DK-A3IV;BLCA-Tumor-TCGA-DK-A3WX;BLCA-Tumor-TCGA-FJ-A871;BLCA-Tumor-TCGA-G2-A3IE;BLCA-Tumor-TCGA-GV-A40E;BLCA-Tumor-TCGA-UY-A78L	8	-0.0792345	0.0456628	BLCA-Cisplatin
chr19|57732246|UTR3|ZNF264|+|Alu|rhesus	BLCA-Tumor-TCGA-CU-A3YL;BLCA-Tumor-TCGA-DK-A3WY;BLCA-Tumor-TCGA-E5-A2PC;BLCA-Tumor-TCGA-FD-A3B4	4	BLCA-Tumor-TCGA-DK-A3IV;BLCA-Tumor-TCGA-DK-A3WX;BLCA-Tumor-TCGA-G2-A3IE	3	-0.160215	0.049746	BLCA-Cisplatin
chr19|57817026|intergenic|ZNF460,ZNF543|+|Alu|no-conserve	BLCA-Tumor-TCGA-CU-A3YL;BLCA-Tumor-TCGA-DK-A1AC;BLCA-Tumor-TCGA-DK-A3WY;BLCA-Tumor-TCGA-DK-A6B5;BLCA-Tumor-TCGA-DK-A6B6;BLCA-Tumor-TCGA-E5-A2PC;BLCA-Tumor-TCGA-FD-A3B4;BLCA-Tumor-TCGA-FJ-A3Z7;BLCA-Tumor-TCGA-FJ-A3Z9;BLCA-Tumor-TCGA-LT-A5Z6	10	BLCA-Tumor-TCGA-BT-A20N;BLCA-Tumor-TCGA-DK-A3IV;BLCA-Tumor-TCGA-DK-A3WX;BLCA-Tumor-TCGA-G2-A3IB;BLCA-Tumor-TCGA-G2-A3IE;BLCA-Tumor-TCGA-GV-A3QH;BLCA-Tumor-TCGA-UY-A78L	7	-0.0777216	0.00204096	BLCA-Cisplatin
chr19|57817131|intergenic|ZNF460,ZNF543|+|Alu|no-conserve	BLCA-Tumor-TCGA-CU-A3YL;BLCA-Tumor-TCGA-DK-A1AC;BLCA-Tumor-TCGA-DK-A3WW;BLCA-Tumor-TCGA-DK-A3WY;BLCA-Tumor-TCGA-DK-A6B5;BLCA-Tumor-TCGA-DK-A6B6;BLCA-Tumor-TCGA-E5-A2PC;BLCA-Tumor-TCGA-FD-A3B4;BLCA-Tumor-TCGA-LT-A5Z6	9	BLCA-Tumor-TCGA-BT-A20N;BLCA-Tumor-TCGA-DK-A3IV;BLCA-Tumor-TCGA-DK-A3WX;BLCA-Tumor-TCGA-G2-A3IB;BLCA-Tumor-TCGA-G2-A3IE;BLCA-Tumor-TCGA-GV-A3QH;BLCA-Tumor-TCGA-UY-A78L	7	-0.0685621	0.0199266	BLCA-Cisplatin
chr19|58354595|intronic|ZNF587B|+|Alu|no-conserve	BLCA-Tumor-TCGA-CU-A3YL;BLCA-Tumor-TCGA-DK-A1AC;BLCA-Tumor-TCGA-E5-A2PC;BLCA-Tumor-TCGA-LT-A5Z6	4	BLCA-Tumor-TCGA-DK-A3IV;BLCA-Tumor-TCGA-DK-A3WX;BLCA-Tumor-TCGA-G2-A3IE;BLCA-Tumor-TCGA-GV-A3QH	4	-0.201935	0.029401	BLCA-Cisplatin
chr19|58355811|UTR3|ZNF587B|+|Alu|no-conserve	BLCA-Tumor-TCGA-DK-A1AC;BLCA-Tumor-TCGA-DK-A3WY;BLCA-Tumor-TCGA-DK-A6B6;BLCA-Tumor-TCGA-FD-A3B4	4	BLCA-Tumor-TCGA-DK-A3IV;BLCA-Tumor-TCGA-DK-A3WX;BLCA-Tumor-TCGA-G2-A3IE;BLCA-Tumor-TCGA-GV-A3QH	4	-0.188753	0.0210706	BLCA-Cisplatin
chr19|58356393|UTR3|ZNF587B|+|Alu|no-conserve	BLCA-Tumor-TCGA-CU-A3YL;BLCA-Tumor-TCGA-DK-A1AC;BLCA-Tumor-TCGA-DK-A3WW;BLCA-Tumor-TCGA-DK-A3WY;BLCA-Tumor-TCGA-DK-A6B5;BLCA-Tumor-TCGA-DK-A6B6;BLCA-Tumor-TCGA-E5-A2PC;BLCA-Tumor-TCGA-FD-A3B4;BLCA-Tumor-TCGA-FJ-A3Z7;BLCA-Tumor-TCGA-FJ-A3Z9;BLCA-Tumor-TCGA-GC-A3YS;BLCA-Tumor-TCGA-LT-A5Z6	12	BLCA-Tumor-TCGA-DK-A3IV;BLCA-Tumor-TCGA-DK-A3WX;BLCA-Tumor-TCGA-FJ-A871;BLCA-Tumor-TCGA-G2-A3IB;BLCA-Tumor-TCGA-G2-A3IE;BLCA-Tumor-TCGA-GV-A3QH;BLCA-Tumor-TCGA-GV-A40E	7	-0.251908	0.00461842	BLCA-Cisplatin
chr19|58356540|UTR3|ZNF587B|+|Alu|no-conserve	BLCA-Tumor-TCGA-DK-A1AC;BLCA-Tumor-TCGA-DK-A3WW;BLCA-Tumor-TCGA-DK-A3WY;BLCA-Tumor-TCGA-DK-A6B5;BLCA-Tumor-TCGA-DK-A6B6;BLCA-Tumor-TCGA-E5-A2PC;BLCA-Tumor-TCGA-FD-A3B4;BLCA-Tumor-TCGA-FD-A43S;BLCA-Tumor-TCGA-FD-A43U;BLCA-Tumor-TCGA-FD-A5C1;BLCA-Tumor-TCGA-FJ-A3Z7;BLCA-Tumor-TCGA-FJ-A3Z9;BLCA-Tumor-TCGA-GC-A3YS	13	BLCA-Tumor-TCGA-BT-A20N;BLCA-Tumor-TCGA-DK-A3IV;BLCA-Tumor-TCGA-DK-A3WX;BLCA-Tumor-TCGA-FD-A3SO;BLCA-Tumor-TCGA-FJ-A871;BLCA-Tumor-TCGA-G2-A3IB;BLCA-Tumor-TCGA-G2-A3IE;BLCA-Tumor-TCGA-GV-A3QH;BLCA-Tumor-TCGA-GV-A40E	9	-0.144672	0.0351105	BLCA-Cisplatin
chr19|58356610|UTR3|ZNF587B|+|Alu|no-conserve	BLCA-Tumor-TCGA-CU-A3YL;BLCA-Tumor-TCGA-DK-A1AC;BLCA-Tumor-TCGA-DK-A3WY;BLCA-Tumor-TCGA-DK-A6B5;BLCA-Tumor-TCGA-DK-A6B6;BLCA-Tumor-TCGA-E5-A2PC;BLCA-Tumor-TCGA-FD-A3B4;BLCA-Tumor-TCGA-FD-A43S;BLCA-Tumor-TCGA-FD-A5C1;BLCA-Tumor-TCGA-FJ-A3Z7;BLCA-Tumor-TCGA-FJ-A3Z9;BLCA-Tumor-TCGA-GC-A3YS;BLCA-Tumor-TCGA-LT-A5Z6	13	BLCA-Tumor-TCGA-BT-A20N;BLCA-Tumor-TCGA-DK-A3IV;BLCA-Tumor-TCGA-DK-A3WX;BLCA-Tumor-TCGA-FD-A3SO;BLCA-Tumor-TCGA-FJ-A871;BLCA-Tumor-TCGA-G2-A3IB;BLCA-Tumor-TCGA-G2-A3IE;BLCA-Tumor-TCGA-GV-A3QH;BLCA-Tumor-TCGA-GV-A40E;BLCA-Tumor-TCGA-UY-A78L	10	-0.0521581	0.028392	BLCA-Cisplatin
chr19|58371741|UTR3|ZNF587|+|Alu|no-conserve	BLCA-Tumor-TCGA-CU-A3YL;BLCA-Tumor-TCGA-DK-A1AC;BLCA-Tumor-TCGA-DK-A3WW;BLCA-Tumor-TCGA-DK-A3WY;BLCA-Tumor-TCGA-DK-A6B6;BLCA-Tumor-TCGA-E5-A2PC;BLCA-Tumor-TCGA-FD-A3B4;BLCA-Tumor-TCGA-FJ-A3Z7;BLCA-Tumor-TCGA-FJ-A3Z9;BLCA-Tumor-TCGA-GC-A3YS;BLCA-Tumor-TCGA-LT-A5Z6	11	BLCA-Tumor-TCGA-BT-A20N;BLCA-Tumor-TCGA-BT-A20T;BLCA-Tumor-TCGA-DK-A3IV;BLCA-Tumor-TCGA-DK-A3WX;BLCA-Tumor-TCGA-FJ-A871;BLCA-Tumor-TCGA-G2-A3IB;BLCA-Tumor-TCGA-G2-A3IE;BLCA-Tumor-TCGA-GV-A3QH;BLCA-Tumor-TCGA-GV-A40E;BLCA-Tumor-TCGA-UY-A78L	10	-0.0535329	0.0373061	BLCA-Cisplatin
chr19|58372355|UTR3|ZNF587|+|Alu|no-conserve	BLCA-Tumor-TCGA-CU-A3YL;BLCA-Tumor-TCGA-DK-A1AC;BLCA-Tumor-TCGA-DK-A3WW;BLCA-Tumor-TCGA-DK-A6B5;BLCA-Tumor-TCGA-DK-A6B6;BLCA-Tumor-TCGA-E5-A2PC;BLCA-Tumor-TCGA-FD-A3B4;BLCA-Tumor-TCGA-FD-A43S;BLCA-Tumor-TCGA-FJ-A3Z7;BLCA-Tumor-TCGA-FJ-A3Z9;BLCA-Tumor-TCGA-LT-A5Z6	11	BLCA-Tumor-TCGA-BT-A20N;BLCA-Tumor-TCGA-BT-A20T;BLCA-Tumor-TCGA-DK-A3IV;BLCA-Tumor-TCGA-DK-A3WX;BLCA-Tumor-TCGA-G2-A3IB;BLCA-Tumor-TCGA-G2-A3IE;BLCA-Tumor-TCGA-GV-A3QH;BLCA-Tumor-TCGA-GV-A40E;BLCA-Tumor-TCGA-UY-A78L	9	-0.0614012	0.0412392	BLCA-Cisplatin
chr19|58372724|UTR3|ZNF587|+|Alu|no-conserve	BLCA-Tumor-TCGA-CU-A3YL;BLCA-Tumor-TCGA-DK-A1AC;BLCA-Tumor-TCGA-DK-A3WW;BLCA-Tumor-TCGA-FD-A3B4;BLCA-Tumor-TCGA-FJ-A3Z7;BLCA-Tumor-TCGA-FJ-A3Z9;BLCA-Tumor-TCGA-LT-A5Z6	7	BLCA-Tumor-TCGA-DK-A3IV;BLCA-Tumor-TCGA-DK-A3WX;BLCA-Tumor-TCGA-FJ-A871;BLCA-Tumor-TCGA-G2-A3IE;BLCA-Tumor-TCGA-GV-A3QH;BLCA-Tumor-TCGA-GV-A40E;BLCA-Tumor-TCGA-UY-A78L	7	-0.162032	0.0126184	BLCA-Cisplatin
chr19|58372768|UTR3|ZNF587|+|Alu|no-conserve	BLCA-Tumor-TCGA-CU-A3YL;BLCA-Tumor-TCGA-DK-A1AC;BLCA-Tumor-TCGA-DK-A3WW;BLCA-Tumor-TCGA-DK-A3WY;BLCA-Tumor-TCGA-DK-A6B5;BLCA-Tumor-TCGA-DK-A6B6;BLCA-Tumor-TCGA-E5-A2PC;BLCA-Tumor-TCGA-FD-A3B4;BLCA-Tumor-TCGA-FJ-A3Z7;BLCA-Tumor-TCGA-FJ-A3Z9;BLCA-Tumor-TCGA-LT-A5Z6	11	BLCA-Tumor-TCGA-BT-A20N;BLCA-Tumor-TCGA-DK-A3IV;BLCA-Tumor-TCGA-DK-A3WX;BLCA-Tumor-TCGA-FJ-A871;BLCA-Tumor-TCGA-G2-A3IB;BLCA-Tumor-TCGA-G2-A3IE;BLCA-Tumor-TCGA-GV-A3QH;BLCA-Tumor-TCGA-GV-A40E;BLCA-Tumor-TCGA-UY-A78L	9	-0.077767	0.0401636	BLCA-Cisplatin
chr19|58372844|UTR3|ZNF587|+|Alu|no-conserve	BLCA-Tumor-TCGA-CU-A3YL;BLCA-Tumor-TCGA-DK-A1AC;BLCA-Tumor-TCGA-DK-A3WW;BLCA-Tumor-TCGA-DK-A6B5;BLCA-Tumor-TCGA-DK-A6B6;BLCA-Tumor-TCGA-FD-A3B4;BLCA-Tumor-TCGA-FD-A43U;BLCA-Tumor-TCGA-FJ-A3Z7;BLCA-Tumor-TCGA-GC-A3YS;BLCA-Tumor-TCGA-LT-A5Z6	10	BLCA-Tumor-TCGA-BT-A20N;BLCA-Tumor-TCGA-DK-A3IV;BLCA-Tumor-TCGA-DK-A3WX;BLCA-Tumor-TCGA-G2-A3IE;BLCA-Tumor-TCGA-GV-A3QH;BLCA-Tumor-TCGA-GV-A40E	6	-0.101515	0.0192516	BLCA-Cisplatin
chr19|58373255|UTR3|ZNF587|+|Alu|no-conserve	BLCA-Tumor-TCGA-CU-A3YL;BLCA-Tumor-TCGA-DK-A1AC;BLCA-Tumor-TCGA-DK-A3WW;BLCA-Tumor-TCGA-DK-A3WY;BLCA-Tumor-TCGA-DK-A6B5;BLCA-Tumor-TCGA-DK-A6B6;BLCA-Tumor-TCGA-E5-A2PC;BLCA-Tumor-TCGA-FD-A3B4;BLCA-Tumor-TCGA-FJ-A3Z7;BLCA-Tumor-TCGA-GC-A3YS;BLCA-Tumor-TCGA-LT-A5Z6	11	BLCA-Tumor-TCGA-BT-A20N;BLCA-Tumor-TCGA-DK-A3IV;BLCA-Tumor-TCGA-DK-A3WX;BLCA-Tumor-TCGA-FD-A3SO;BLCA-Tumor-TCGA-G2-A3IB;BLCA-Tumor-TCGA-G2-A3IE;BLCA-Tumor-TCGA-GV-A3QH;BLCA-Tumor-TCGA-GV-A40E;BLCA-Tumor-TCGA-UY-A78L	9	-0.114291	0.00515263	BLCA-Cisplatin
chr19|58375252|UTR3|ZNF587|+|Alu|no-conserve	BLCA-Tumor-TCGA-CU-A3YL;BLCA-Tumor-TCGA-DK-A1AC;BLCA-Tumor-TCGA-DK-A6B5;BLCA-Tumor-TCGA-DK-A6B6;BLCA-Tumor-TCGA-E5-A2PC;BLCA-Tumor-TCGA-FD-A43U;BLCA-Tumor-TCGA-FJ-A3Z7;BLCA-Tumor-TCGA-FJ-A3Z9;BLCA-Tumor-TCGA-LT-A5Z6	9	BLCA-Tumor-TCGA-BT-A20N;BLCA-Tumor-TCGA-DK-A3IV;BLCA-Tumor-TCGA-DK-A3WX;BLCA-Tumor-TCGA-FJ-A871;BLCA-Tumor-TCGA-G2-A3IB;BLCA-Tumor-TCGA-G2-A3IE;BLCA-Tumor-TCGA-GV-A3QH;BLCA-Tumor-TCGA-GV-A40E	8	-0.067772	0.00170721	BLCA-Cisplatin
chr19|58375255|UTR3|ZNF587|+|Alu|no-conserve	BLCA-Tumor-TCGA-CU-A3YL;BLCA-Tumor-TCGA-DK-A1AC;BLCA-Tumor-TCGA-DK-A6B5;BLCA-Tumor-TCGA-DK-A6B6;BLCA-Tumor-TCGA-E5-A2PC;BLCA-Tumor-TCGA-FD-A43U;BLCA-Tumor-TCGA-FJ-A3Z7;BLCA-Tumor-TCGA-FJ-A3Z9;BLCA-Tumor-TCGA-LT-A5Z6	9	BLCA-Tumor-TCGA-BT-A20N;BLCA-Tumor-TCGA-DK-A3IV;BLCA-Tumor-TCGA-DK-A3WX;BLCA-Tumor-TCGA-FJ-A871;BLCA-Tumor-TCGA-G2-A3IB;BLCA-Tumor-TCGA-G2-A3IE;BLCA-Tumor-TCGA-GV-A3QH;BLCA-Tumor-TCGA-GV-A40E	8	-0.129897	0.022805	BLCA-Cisplatin
chr19|58375631|UTR3|ZNF587|+|Alu|no-conserve	BLCA-Tumor-TCGA-CU-A3YL;BLCA-Tumor-TCGA-DK-A1AC;BLCA-Tumor-TCGA-DK-A3WW;BLCA-Tumor-TCGA-DK-A3WY;BLCA-Tumor-TCGA-DK-A6B5;BLCA-Tumor-TCGA-DK-A6B6;BLCA-Tumor-TCGA-E5-A2PC;BLCA-Tumor-TCGA-FD-A3B4;BLCA-Tumor-TCGA-FD-A43S;BLCA-Tumor-TCGA-FD-A43U;BLCA-Tumor-TCGA-FD-A5C1;BLCA-Tumor-TCGA-FJ-A3Z7;BLCA-Tumor-TCGA-FJ-A3Z9;BLCA-Tumor-TCGA-GC-A3YS;BLCA-Tumor-TCGA-LT-A5Z6	15	BLCA-Tumor-TCGA-BT-A20N;BLCA-Tumor-TCGA-BT-A20T;BLCA-Tumor-TCGA-DK-A3IV;BLCA-Tumor-TCGA-DK-A3WX;BLCA-Tumor-TCGA-FD-A3SO;BLCA-Tumor-TCGA-FJ-A871;BLCA-Tumor-TCGA-G2-A3IB;BLCA-Tumor-TCGA-G2-A3IE;BLCA-Tumor-TCGA-GV-A3QH;BLCA-Tumor-TCGA-GV-A40E;BLCA-Tumor-TCGA-UY-A78L	11	-0.127518	0.0194967	BLCA-Cisplatin
chr19|58375685|UTR3|ZNF587|+|Alu|no-conserve	BLCA-Tumor-TCGA-CU-A3YL;BLCA-Tumor-TCGA-DK-A1AC;BLCA-Tumor-TCGA-DK-A3WW;BLCA-Tumor-TCGA-DK-A3WY;BLCA-Tumor-TCGA-DK-A6B5;BLCA-Tumor-TCGA-DK-A6B6;BLCA-Tumor-TCGA-E5-A2PC;BLCA-Tumor-TCGA-FD-A3B4;BLCA-Tumor-TCGA-FD-A43S;BLCA-Tumor-TCGA-FD-A43U;BLCA-Tumor-TCGA-FJ-A3Z7;BLCA-Tumor-TCGA-FJ-A3Z9;BLCA-Tumor-TCGA-GC-A3YS;BLCA-Tumor-TCGA-LT-A5Z6	14	BLCA-Tumor-TCGA-BT-A20N;BLCA-Tumor-TCGA-DK-A3IV;BLCA-Tumor-TCGA-DK-A3WX;BLCA-Tumor-TCGA-FJ-A871;BLCA-Tumor-TCGA-G2-A3IB;BLCA-Tumor-TCGA-G2-A3IE;BLCA-Tumor-TCGA-GV-A3QH;BLCA-Tumor-TCGA-GV-A40E;BLCA-Tumor-TCGA-UY-A78L	9	-0.106904	0.0165418	BLCA-Cisplatin
chr19|58377431|intergenic|ZNF587|+|Alu|no-conserve	BLCA-Tumor-TCGA-CU-A3YL;BLCA-Tumor-TCGA-DK-A1AC;BLCA-Tumor-TCGA-DK-A6B5;BLCA-Tumor-TCGA-DK-A6B6;BLCA-Tumor-TCGA-E5-A2PC;BLCA-Tumor-TCGA-FD-A3B4;BLCA-Tumor-TCGA-FD-A43U;BLCA-Tumor-TCGA-FJ-A3Z7;BLCA-Tumor-TCGA-FJ-A3Z9;BLCA-Tumor-TCGA-GC-A3YS;BLCA-Tumor-TCGA-LT-A5Z6	11	BLCA-Tumor-TCGA-BT-A20T;BLCA-Tumor-TCGA-DK-A3IV;BLCA-Tumor-TCGA-DK-A3WX;BLCA-Tumor-TCGA-FD-A3SO;BLCA-Tumor-TCGA-FJ-A871;BLCA-Tumor-TCGA-G2-A3IE;BLCA-Tumor-TCGA-GV-A3QH;BLCA-Tumor-TCGA-GV-A40E;BLCA-Tumor-TCGA-UY-A78L	9	-0.13537	0.0030358	BLCA-Cisplatin
chr19|58377517|intergenic|ZNF587,UBE2CP5|+|Alu|no-conserve	BLCA-Tumor-TCGA-CU-A3YL;BLCA-Tumor-TCGA-DK-A1AC;BLCA-Tumor-TCGA-DK-A6B5;BLCA-Tumor-TCGA-DK-A6B6;BLCA-Tumor-TCGA-E5-A2PC;BLCA-Tumor-TCGA-FD-A3B4;BLCA-Tumor-TCGA-FD-A43U;BLCA-Tumor-TCGA-FJ-A3Z7;BLCA-Tumor-TCGA-FJ-A3Z9;BLCA-Tumor-TCGA-GC-A3YS;BLCA-Tumor-TCGA-LT-A5Z6	11	BLCA-Tumor-TCGA-BT-A20N;BLCA-Tumor-TCGA-BT-A20T;BLCA-Tumor-TCGA-DK-A3IV;BLCA-Tumor-TCGA-DK-A3WX;BLCA-Tumor-TCGA-FJ-A871;BLCA-Tumor-TCGA-G2-A3IB;BLCA-Tumor-TCGA-G2-A3IE;BLCA-Tumor-TCGA-GV-A3QH;BLCA-Tumor-TCGA-GV-A40E	9	-0.0635364	0.0251661	BLCA-Cisplatin
chr19|58638293|UTR3|ZNF329|-|Alu|chimp	BLCA-Tumor-TCGA-DK-A1AC;BLCA-Tumor-TCGA-DK-A3WW;BLCA-Tumor-TCGA-DK-A3WY;BLCA-Tumor-TCGA-DK-A6B6;BLCA-Tumor-TCGA-E5-A2PC;BLCA-Tumor-TCGA-FD-A3B4;BLCA-Tumor-TCGA-FD-A43S;BLCA-Tumor-TCGA-FD-A43U;BLCA-Tumor-TCGA-FD-A5C1;BLCA-Tumor-TCGA-FJ-A3Z7;BLCA-Tumor-TCGA-FJ-A3Z9;BLCA-Tumor-TCGA-GC-A3YS;BLCA-Tumor-TCGA-LT-A5Z6	13	BLCA-Tumor-TCGA-BT-A20N;BLCA-Tumor-TCGA-DK-A3IV;BLCA-Tumor-TCGA-DK-A3WX;BLCA-Tumor-TCGA-FD-A3SO;BLCA-Tumor-TCGA-FJ-A871;BLCA-Tumor-TCGA-G2-A3IE;BLCA-Tumor-TCGA-GV-A3QH;BLCA-Tumor-TCGA-UY-A78L	8	-0.118172	0.0271365	BLCA-Cisplatin
chr19|58638787|UTR3|ZNF329|-|Alu|no-conserve	BLCA-Tumor-TCGA-DK-A1AC;BLCA-Tumor-TCGA-DK-A3WY;BLCA-Tumor-TCGA-E5-A2PC;BLCA-Tumor-TCGA-FD-A3B4;BLCA-Tumor-TCGA-FD-A43S;BLCA-Tumor-TCGA-GC-A3YS;BLCA-Tumor-TCGA-LT-A5Z6	7	BLCA-Tumor-TCGA-DK-A3IV;BLCA-Tumor-TCGA-DK-A3WX;BLCA-Tumor-TCGA-FJ-A871;BLCA-Tumor-TCGA-G2-A3IE;BLCA-Tumor-TCGA-GV-A3QH	5	-0.0979437	0.0384339	BLCA-Cisplatin
chr19|58638816|UTR3|ZNF329|-|Alu|no-conserve	BLCA-Tumor-TCGA-DK-A1AC;BLCA-Tumor-TCGA-DK-A3WW;BLCA-Tumor-TCGA-E5-A2PC;BLCA-Tumor-TCGA-FD-A3B4;BLCA-Tumor-TCGA-FD-A43S;BLCA-Tumor-TCGA-FD-A5C1;BLCA-Tumor-TCGA-FJ-A3Z7;BLCA-Tumor-TCGA-GC-A3YS;BLCA-Tumor-TCGA-LT-A5Z6	9	BLCA-Tumor-TCGA-BT-A20N;BLCA-Tumor-TCGA-DK-A3IV;BLCA-Tumor-TCGA-DK-A3WX;BLCA-Tumor-TCGA-FJ-A871;BLCA-Tumor-TCGA-G2-A3IE;BLCA-Tumor-TCGA-GV-A3QH;BLCA-Tumor-TCGA-UY-A78L	7	-0.156333	0.0341257	BLCA-Cisplatin
chr19|58814750|ncRNA|ZNF8-ERVK3-1|+|Alu|no-conserve	BLCA-Tumor-TCGA-CU-A3YL;BLCA-Tumor-TCGA-DK-A1AC;BLCA-Tumor-TCGA-DK-A6B5;BLCA-Tumor-TCGA-E5-A2PC;BLCA-Tumor-TCGA-FD-A3B4;BLCA-Tumor-TCGA-FD-A43S;BLCA-Tumor-TCGA-FD-A43U;BLCA-Tumor-TCGA-FJ-A3Z7	8	BLCA-Tumor-TCGA-BT-A20T;BLCA-Tumor-TCGA-DK-A3IV;BLCA-Tumor-TCGA-FJ-A871;BLCA-Tumor-TCGA-G2-A3IE;BLCA-Tumor-TCGA-GV-A3QH;BLCA-Tumor-TCGA-GV-A40E;BLCA-Tumor-TCGA-UY-A78L	7	-0.0692779	0.023151	BLCA-Cisplatin
chr19|58824919|ncRNA|ERVK3-1,ZNF8-ERVK3-1|+|Alu|no-conserve	BLCA-Tumor-TCGA-CU-A3YL;BLCA-Tumor-TCGA-DK-A1AC;BLCA-Tumor-TCGA-FD-A43S;BLCA-Tumor-TCGA-FD-A43U;BLCA-Tumor-TCGA-FJ-A3Z7;BLCA-Tumor-TCGA-FJ-A3Z9;BLCA-Tumor-TCGA-LT-A5Z6	7	BLCA-Tumor-TCGA-DK-A3IV;BLCA-Tumor-TCGA-FJ-A871;BLCA-Tumor-TCGA-G2-A3IE;BLCA-Tumor-TCGA-GV-A3QH;BLCA-Tumor-TCGA-GV-A40E	5	-0.135445	0.0277998	BLCA-Cisplatin
chr19|5912235|intergenic|VMAC,CAPS|+|Alu|no-conserve	BLCA-Tumor-TCGA-CU-A3YL;BLCA-Tumor-TCGA-DK-A1AC;BLCA-Tumor-TCGA-DK-A6B6;BLCA-Tumor-TCGA-FJ-A3Z9;BLCA-Tumor-TCGA-LT-A5Z6	5	BLCA-Tumor-TCGA-DK-A3IV;BLCA-Tumor-TCGA-G2-A3IE;BLCA-Tumor-TCGA-GV-A3QH	3	-0.184799	0.0357701	BLCA-Cisplatin
chr19|6441862|UTR3|SLC25A23|-|no-repetitive|no-conserve	BLCA-Tumor-TCGA-CU-A3YL;BLCA-Tumor-TCGA-DK-A1AC;BLCA-Tumor-TCGA-DK-A3WY;BLCA-Tumor-TCGA-DK-A6B5;BLCA-Tumor-TCGA-DK-A6B6;BLCA-Tumor-TCGA-FD-A3B4;BLCA-Tumor-TCGA-FD-A43S;BLCA-Tumor-TCGA-FD-A5BS;BLCA-Tumor-TCGA-FD-A5C1;BLCA-Tumor-TCGA-GC-A3YS;BLCA-Tumor-TCGA-LT-A5Z6	11	BLCA-Tumor-TCGA-BT-A20N;BLCA-Tumor-TCGA-BT-A20T;BLCA-Tumor-TCGA-DK-A3IV;BLCA-Tumor-TCGA-DK-A3WX;BLCA-Tumor-TCGA-FD-A3SO;BLCA-Tumor-TCGA-FJ-A871;BLCA-Tumor-TCGA-G2-A3IB;BLCA-Tumor-TCGA-G2-A3IE;BLCA-Tumor-TCGA-GV-A3QH;BLCA-Tumor-TCGA-GV-A40E;BLCA-Tumor-TCGA-UY-A78L	11	-0.0810797	0.0208128	BLCA-Cisplatin
chr19|7087404|UTR3|ZNF557|+|Alu|chimp	BLCA-Tumor-TCGA-CU-A3YL;BLCA-Tumor-TCGA-DK-A3WY;BLCA-Tumor-TCGA-DK-A6B6;BLCA-Tumor-TCGA-FD-A3B4;BLCA-Tumor-TCGA-FD-A43S;BLCA-Tumor-TCGA-FD-A43U;BLCA-Tumor-TCGA-LT-A5Z6	7	BLCA-Tumor-TCGA-DK-A3IV;BLCA-Tumor-TCGA-FJ-A871;BLCA-Tumor-TCGA-G2-A3IE;BLCA-Tumor-TCGA-GV-A3QH;BLCA-Tumor-TCGA-GV-A40E;BLCA-Tumor-TCGA-UY-A78L	6	-0.12574	0.0422629	BLCA-Cisplatin
chr2|113962951|UTR3|PSD4|+|Alu|no-conserve	BLCA-Tumor-TCGA-CU-A3YL;BLCA-Tumor-TCGA-DK-A3WY;BLCA-Tumor-TCGA-DK-A6B5;BLCA-Tumor-TCGA-DK-A6B6;BLCA-Tumor-TCGA-FD-A3B4;BLCA-Tumor-TCGA-FD-A43S;BLCA-Tumor-TCGA-FD-A43U;BLCA-Tumor-TCGA-FJ-A3Z7;BLCA-Tumor-TCGA-FJ-A3Z9;BLCA-Tumor-TCGA-GC-A3YS;BLCA-Tumor-TCGA-LT-A5Z6	11	BLCA-Tumor-TCGA-DK-A3IV;BLCA-Tumor-TCGA-FD-A3SO;BLCA-Tumor-TCGA-G2-A3IB;BLCA-Tumor-TCGA-G2-A3IE;BLCA-Tumor-TCGA-GV-A3QH;BLCA-Tumor-TCGA-GV-A40E	6	-0.129298	0.0388855	BLCA-Cisplatin
chr2|114706790|intronic|ACTR3|+|Alu|no-conserve	BLCA-Tumor-TCGA-DK-A3WY;BLCA-Tumor-TCGA-E5-A2PC;BLCA-Tumor-TCGA-FD-A43S;BLCA-Tumor-TCGA-FD-A43U;BLCA-Tumor-TCGA-FD-A5C1;BLCA-Tumor-TCGA-FJ-A3Z7	6	BLCA-Tumor-TCGA-DK-A3WX;BLCA-Tumor-TCGA-FJ-A871;BLCA-Tumor-TCGA-G2-A3IB;BLCA-Tumor-TCGA-G2-A3IE	4	-0.103716	0.0301535	BLCA-Cisplatin
chr2|114706834|intronic|ACTR3|+|Alu|no-conserve	BLCA-Tumor-TCGA-CU-A3YL;BLCA-Tumor-TCGA-DK-A3WW;BLCA-Tumor-TCGA-FD-A43S;BLCA-Tumor-TCGA-FD-A43U;BLCA-Tumor-TCGA-FD-A5BS;BLCA-Tumor-TCGA-FD-A5C1;BLCA-Tumor-TCGA-FJ-A3Z7;BLCA-Tumor-TCGA-GC-A3YS	8	BLCA-Tumor-TCGA-DK-A3WX;BLCA-Tumor-TCGA-G2-A3IB;BLCA-Tumor-TCGA-G2-A3IE;BLCA-Tumor-TCGA-GV-A40E	4	-0.12314	0.0136243	BLCA-Cisplatin
chr2|114706835|intronic|ACTR3|+|Alu|no-conserve	BLCA-Tumor-TCGA-CU-A3YL;BLCA-Tumor-TCGA-DK-A3WW;BLCA-Tumor-TCGA-DK-A3WY;BLCA-Tumor-TCGA-E5-A2PC;BLCA-Tumor-TCGA-FD-A43S;BLCA-Tumor-TCGA-FD-A43U;BLCA-Tumor-TCGA-FD-A5BS;BLCA-Tumor-TCGA-FD-A5C1;BLCA-Tumor-TCGA-FJ-A3Z7;BLCA-Tumor-TCGA-GC-A3YS	10	BLCA-Tumor-TCGA-DK-A3WX;BLCA-Tumor-TCGA-G2-A3IB;BLCA-Tumor-TCGA-G2-A3IE;BLCA-Tumor-TCGA-GV-A40E	4	-0.142937	0.0148299	BLCA-Cisplatin
chr2|128603035|UTR3|POLR2D|-|Alu|chimp	BLCA-Tumor-TCGA-CU-A3YL;BLCA-Tumor-TCGA-DK-A3WY;BLCA-Tumor-TCGA-DK-A6B5;BLCA-Tumor-TCGA-DK-A6B6;BLCA-Tumor-TCGA-E5-A2PC;BLCA-Tumor-TCGA-FD-A3B4;BLCA-Tumor-TCGA-FD-A43U;BLCA-Tumor-TCGA-FJ-A3Z9;BLCA-Tumor-TCGA-GC-A3YS;BLCA-Tumor-TCGA-LT-A5Z6	10	BLCA-Tumor-TCGA-BT-A20N;BLCA-Tumor-TCGA-DK-A3IV;BLCA-Tumor-TCGA-DK-A3WX;BLCA-Tumor-TCGA-FJ-A871;BLCA-Tumor-TCGA-G2-A3IB;BLCA-Tumor-TCGA-G2-A3IE;BLCA-Tumor-TCGA-GV-A3QH;BLCA-Tumor-TCGA-GV-A40E	8	-0.180945	0.0398498	BLCA-Cisplatin
chr2|128603061|UTR3|POLR2D|-|Alu|chimp	BLCA-Tumor-TCGA-CU-A3YL;BLCA-Tumor-TCGA-DK-A6B5;BLCA-Tumor-TCGA-DK-A6B6;BLCA-Tumor-TCGA-E5-A2PC;BLCA-Tumor-TCGA-FD-A3B4;BLCA-Tumor-TCGA-FD-A43U;BLCA-Tumor-TCGA-GC-A3YS;BLCA-Tumor-TCGA-LT-A5Z6	8	BLCA-Tumor-TCGA-BT-A20N;BLCA-Tumor-TCGA-DK-A3IV;BLCA-Tumor-TCGA-DK-A3WX;BLCA-Tumor-TCGA-FJ-A871;BLCA-Tumor-TCGA-G2-A3IB;BLCA-Tumor-TCGA-G2-A3IE;BLCA-Tumor-TCGA-GV-A3QH;BLCA-Tumor-TCGA-GV-A40E	8	-0.130407	0.00245523	BLCA-Cisplatin
chr2|128603207|UTR3|POLR2D|-|Alu|no-conserve	BLCA-Tumor-TCGA-CU-A3YL;BLCA-Tumor-TCGA-DK-A1AC;BLCA-Tumor-TCGA-DK-A3WY;BLCA-Tumor-TCGA-DK-A6B5;BLCA-Tumor-TCGA-DK-A6B6;BLCA-Tumor-TCGA-E5-A2PC;BLCA-Tumor-TCGA-FD-A3B4;BLCA-Tumor-TCGA-FD-A43U;BLCA-Tumor-TCGA-FD-A5C1;BLCA-Tumor-TCGA-LT-A5Z6	10	BLCA-Tumor-TCGA-BT-A20N;BLCA-Tumor-TCGA-DK-A3IV;BLCA-Tumor-TCGA-DK-A3WX;BLCA-Tumor-TCGA-FD-A3SO;BLCA-Tumor-TCGA-FJ-A871;BLCA-Tumor-TCGA-G2-A3IB;BLCA-Tumor-TCGA-G2-A3IE;BLCA-Tumor-TCGA-GV-A3QH;BLCA-Tumor-TCGA-GV-A40E	9	-0.111592	0.00621034	BLCA-Cisplatin
chr2|128950857|UTR3|UGGT1|+|Alu|no-conserve	BLCA-Tumor-TCGA-CU-A3YL;BLCA-Tumor-TCGA-DK-A1AC;BLCA-Tumor-TCGA-DK-A3WW;BLCA-Tumor-TCGA-DK-A3WY;BLCA-Tumor-TCGA-DK-A6B5;BLCA-Tumor-TCGA-DK-A6B6;BLCA-Tumor-TCGA-E5-A2PC;BLCA-Tumor-TCGA-FD-A3B4;BLCA-Tumor-TCGA-FJ-A3Z9;BLCA-Tumor-TCGA-GC-A3YS;BLCA-Tumor-TCGA-LT-A5Z6	11	BLCA-Tumor-TCGA-BT-A20N;BLCA-Tumor-TCGA-DK-A3IV;BLCA-Tumor-TCGA-DK-A3WX;BLCA-Tumor-TCGA-FJ-A871;BLCA-Tumor-TCGA-G2-A3IB;BLCA-Tumor-TCGA-G2-A3IE;BLCA-Tumor-TCGA-GV-A3QH;BLCA-Tumor-TCGA-GV-A40E	8	-0.229169	0.0302401	BLCA-Cisplatin
chr2|132272119|ncRNA|LOC150776|+|Alu|no-conserve	BLCA-Tumor-TCGA-CU-A3YL;BLCA-Tumor-TCGA-DK-A1AC;BLCA-Tumor-TCGA-FD-A3B4;BLCA-Tumor-TCGA-FJ-A3Z9;BLCA-Tumor-TCGA-LT-A5Z6	5	BLCA-Tumor-TCGA-DK-A3IV;BLCA-Tumor-TCGA-DK-A3WX;BLCA-Tumor-TCGA-G2-A3IE;BLCA-Tumor-TCGA-GV-A3QH	4	-0.316826	0.019451	BLCA-Cisplatin
chr2|132272536|ncRNA|LOC150776|+|Alu|no-conserve	BLCA-Tumor-TCGA-CU-A3YL;BLCA-Tumor-TCGA-DK-A1AC;BLCA-Tumor-TCGA-FD-A3B4;BLCA-Tumor-TCGA-FJ-A3Z9;BLCA-Tumor-TCGA-LT-A5Z6	5	BLCA-Tumor-TCGA-DK-A3IV;BLCA-Tumor-TCGA-DK-A3WX;BLCA-Tumor-TCGA-FD-A3SO;BLCA-Tumor-TCGA-G2-A3IB;BLCA-Tumor-TCGA-G2-A3IE;BLCA-Tumor-TCGA-GV-A3QH;BLCA-Tumor-TCGA-GV-A40E	7	-0.109653	0.0294159	BLCA-Cisplatin
chr2|132272543|ncRNA|LOC150776|+|Alu|no-conserve	BLCA-Tumor-TCGA-CU-A3YL;BLCA-Tumor-TCGA-DK-A1AC;BLCA-Tumor-TCGA-DK-A6B6;BLCA-Tumor-TCGA-FD-A3B4;BLCA-Tumor-TCGA-FJ-A3Z9;BLCA-Tumor-TCGA-LT-A5Z6	6	BLCA-Tumor-TCGA-DK-A3IV;BLCA-Tumor-TCGA-DK-A3WX;BLCA-Tumor-TCGA-G2-A3IB;BLCA-Tumor-TCGA-G2-A3IE;BLCA-Tumor-TCGA-GV-A3QH;BLCA-Tumor-TCGA-GV-A40E	6	-0.16779	0.023719	BLCA-Cisplatin
chr2|132272559|ncRNA|LOC150776|+|Alu|no-conserve	BLCA-Tumor-TCGA-CU-A3YL;BLCA-Tumor-TCGA-FD-A3B4;BLCA-Tumor-TCGA-FJ-A3Z9;BLCA-Tumor-TCGA-LT-A5Z6	4	BLCA-Tumor-TCGA-DK-A3IV;BLCA-Tumor-TCGA-DK-A3WX;BLCA-Tumor-TCGA-G2-A3IB;BLCA-Tumor-TCGA-G2-A3IE;BLCA-Tumor-TCGA-GV-A3QH;BLCA-Tumor-TCGA-GV-A40E	6	-0.217873	0.0139219	BLCA-Cisplatin
chr2|172177966|UTR3|METTL8|-|Alu|no-conserve	BLCA-Tumor-TCGA-DK-A3WW;BLCA-Tumor-TCGA-FD-A3B4;BLCA-Tumor-TCGA-GC-A3YS	3	BLCA-Tumor-TCGA-BT-A20N;BLCA-Tumor-TCGA-DK-A3WX;BLCA-Tumor-TCGA-FD-A3SO;BLCA-Tumor-TCGA-FJ-A871;BLCA-Tumor-TCGA-G2-A3IB;BLCA-Tumor-TCGA-G2-A3IE;BLCA-Tumor-TCGA-GV-A3QH	7	-0.130647	0.00504372	BLCA-Cisplatin
chr2|172179904|UTR3|METTL8|-|Alu|no-conserve	BLCA-Tumor-TCGA-DK-A1AC;BLCA-Tumor-TCGA-DK-A3WW;BLCA-Tumor-TCGA-FD-A3B4;BLCA-Tumor-TCGA-FJ-A3Z9;BLCA-Tumor-TCGA-GC-A3YS	5	BLCA-Tumor-TCGA-BT-A20N;BLCA-Tumor-TCGA-FD-A3SO;BLCA-Tumor-TCGA-G2-A3IB;BLCA-Tumor-TCGA-G2-A3IE;BLCA-Tumor-TCGA-GV-A3QH;BLCA-Tumor-TCGA-UY-A78L	6	-0.13611	0.0438374	BLCA-Cisplatin
chr2|179300016|ncRNA|CHROMR|+|Alu|no-conserve	BLCA-Tumor-TCGA-E5-A2PC;BLCA-Tumor-TCGA-FD-A3B4;BLCA-Tumor-TCGA-FD-A43S;BLCA-Tumor-TCGA-FD-A43U;BLCA-Tumor-TCGA-GC-A3YS;BLCA-Tumor-TCGA-LT-A5Z6	6	BLCA-Tumor-TCGA-DK-A3WX;BLCA-Tumor-TCGA-G2-A3IB;BLCA-Tumor-TCGA-GV-A3QH	3	-0.248813	0.0380559	BLCA-Cisplatin
chr2|190611844|UTR3|OSGEPL1|-|Alu|no-conserve	BLCA-Tumor-TCGA-CU-A3YL;BLCA-Tumor-TCGA-DK-A1AC;BLCA-Tumor-TCGA-DK-A3WW;BLCA-Tumor-TCGA-DK-A3WY;BLCA-Tumor-TCGA-DK-A6B5;BLCA-Tumor-TCGA-DK-A6B6;BLCA-Tumor-TCGA-E5-A2PC;BLCA-Tumor-TCGA-FD-A3B4;BLCA-Tumor-TCGA-FD-A43S;BLCA-Tumor-TCGA-FD-A43U;BLCA-Tumor-TCGA-FD-A5BS;BLCA-Tumor-TCGA-FD-A5C1;BLCA-Tumor-TCGA-FJ-A3Z7;BLCA-Tumor-TCGA-FJ-A3Z9;BLCA-Tumor-TCGA-GC-A3YS;BLCA-Tumor-TCGA-LT-A5Z6	16	BLCA-Tumor-TCGA-BT-A20N;BLCA-Tumor-TCGA-BT-A20T;BLCA-Tumor-TCGA-DK-A3IV;BLCA-Tumor-TCGA-DK-A3WX;BLCA-Tumor-TCGA-FD-A3SO;BLCA-Tumor-TCGA-FJ-A871;BLCA-Tumor-TCGA-G2-A3IB;BLCA-Tumor-TCGA-G2-A3IE;BLCA-Tumor-TCGA-GV-A3QH;BLCA-Tumor-TCGA-GV-A40E;BLCA-Tumor-TCGA-UY-A78L	11	-0.0524445	0.0455934	BLCA-Cisplatin
chr2|198355381|intronic|HSPD1|-|Alu|no-conserve	BLCA-Tumor-TCGA-CU-A3YL;BLCA-Tumor-TCGA-DK-A1AC;BLCA-Tumor-TCGA-DK-A6B5;BLCA-Tumor-TCGA-GC-A3YS	4	BLCA-Tumor-TCGA-DK-A3IV;BLCA-Tumor-TCGA-DK-A3WX;BLCA-Tumor-TCGA-G2-A3IB;BLCA-Tumor-TCGA-G2-A3IE;BLCA-Tumor-TCGA-GV-A3QH;BLCA-Tumor-TCGA-GV-A40E	6	-0.231196	0.0139219	BLCA-Cisplatin
chr2|198355387|intronic|HSPD1|-|Alu|no-conserve	BLCA-Tumor-TCGA-CU-A3YL;BLCA-Tumor-TCGA-DK-A1AC;BLCA-Tumor-TCGA-GC-A3YS	3	BLCA-Tumor-TCGA-DK-A3IV;BLCA-Tumor-TCGA-DK-A3WX;BLCA-Tumor-TCGA-G2-A3IB;BLCA-Tumor-TCGA-G2-A3IE;BLCA-Tumor-TCGA-GV-A3QH;BLCA-Tumor-TCGA-GV-A40E	6	-0.105538	0.030211	BLCA-Cisplatin
chr2|201842323|UTR3|FAM126B|-|Alu|no-conserve	BLCA-Tumor-TCGA-DK-A1AC;BLCA-Tumor-TCGA-DK-A3WW;BLCA-Tumor-TCGA-DK-A3WY;BLCA-Tumor-TCGA-DK-A6B5;BLCA-Tumor-TCGA-DK-A6B6;BLCA-Tumor-TCGA-E5-A2PC;BLCA-Tumor-TCGA-FD-A3B4;BLCA-Tumor-TCGA-LT-A5Z6	8	BLCA-Tumor-TCGA-DK-A3IV;BLCA-Tumor-TCGA-DK-A3WX;BLCA-Tumor-TCGA-FD-A3SO;BLCA-Tumor-TCGA-G2-A3IB;BLCA-Tumor-TCGA-G2-A3IE	5	-0.298342	0.0478253	BLCA-Cisplatin
chr2|201843310|UTR3|FAM126B|-|Alu|no-conserve	BLCA-Tumor-TCGA-CU-A3YL;BLCA-Tumor-TCGA-DK-A3WW;BLCA-Tumor-TCGA-E5-A2PC;BLCA-Tumor-TCGA-FD-A3B4;BLCA-Tumor-TCGA-FD-A43S;BLCA-Tumor-TCGA-FD-A43U;BLCA-Tumor-TCGA-FJ-A3Z7	7	BLCA-Tumor-TCGA-DK-A3IV;BLCA-Tumor-TCGA-DK-A3WX;BLCA-Tumor-TCGA-FD-A3SO;BLCA-Tumor-TCGA-G2-A3IB;BLCA-Tumor-TCGA-G2-A3IE;BLCA-Tumor-TCGA-GV-A3QH	6	-0.378799	0.00336134	BLCA-Cisplatin
chr2|201843464|UTR3|FAM126B|-|Alu|no-conserve	BLCA-Tumor-TCGA-CU-A3YL;BLCA-Tumor-TCGA-DK-A3WW;BLCA-Tumor-TCGA-E5-A2PC;BLCA-Tumor-TCGA-FD-A43S;BLCA-Tumor-TCGA-FD-A43U	5	BLCA-Tumor-TCGA-DK-A3IV;BLCA-Tumor-TCGA-DK-A3WX;BLCA-Tumor-TCGA-G2-A3IB;BLCA-Tumor-TCGA-G2-A3IE;BLCA-Tumor-TCGA-GV-A3QH	5	-0.268371	0.0367139	BLCA-Cisplatin
chr2|202030135|UTR3|CFLAR|+|Alu|no-conserve	BLCA-Tumor-TCGA-CU-A3YL;BLCA-Tumor-TCGA-DK-A1AC;BLCA-Tumor-TCGA-DK-A3WW;BLCA-Tumor-TCGA-DK-A3WY;BLCA-Tumor-TCGA-DK-A6B5;BLCA-Tumor-TCGA-DK-A6B6;BLCA-Tumor-TCGA-E5-A2PC;BLCA-Tumor-TCGA-FD-A3B4;BLCA-Tumor-TCGA-FD-A43S;BLCA-Tumor-TCGA-FD-A43U;BLCA-Tumor-TCGA-FD-A5BS;BLCA-Tumor-TCGA-FD-A5C1;BLCA-Tumor-TCGA-FJ-A3Z7;BLCA-Tumor-TCGA-FJ-A3Z9;BLCA-Tumor-TCGA-LT-A5Z6	15	BLCA-Tumor-TCGA-BT-A20T;BLCA-Tumor-TCGA-DK-A3IV;BLCA-Tumor-TCGA-DK-A3WX;BLCA-Tumor-TCGA-FD-A3SO;BLCA-Tumor-TCGA-FJ-A871;BLCA-Tumor-TCGA-G2-A3IB;BLCA-Tumor-TCGA-G2-A3IE;BLCA-Tumor-TCGA-GV-A3QH;BLCA-Tumor-TCGA-GV-A40E;BLCA-Tumor-TCGA-UY-A78L	10	-0.0683056	0.0116512	BLCA-Cisplatin
chr2|202082730|UTR3|CASP10|+|Alu|chimp	BLCA-Tumor-TCGA-CU-A3YL;BLCA-Tumor-TCGA-DK-A3WW;BLCA-Tumor-TCGA-DK-A3WY;BLCA-Tumor-TCGA-DK-A6B5;BLCA-Tumor-TCGA-DK-A6B6;BLCA-Tumor-TCGA-E5-A2PC;BLCA-Tumor-TCGA-FD-A3B4;BLCA-Tumor-TCGA-FJ-A3Z7	8	BLCA-Tumor-TCGA-DK-A3IV;BLCA-Tumor-TCGA-DK-A3WX;BLCA-Tumor-TCGA-FD-A3SO;BLCA-Tumor-TCGA-G2-A3IB;BLCA-Tumor-TCGA-G2-A3IE;BLCA-Tumor-TCGA-GV-A3QH;BLCA-Tumor-TCGA-GV-A40E;BLCA-Tumor-TCGA-UY-A78L	8	-0.237681	0.0311998	BLCA-Cisplatin
chr2|202083872|UTR3|CASP10|+|Alu|chimp	BLCA-Tumor-TCGA-CU-A3YL;BLCA-Tumor-TCGA-DK-A1AC;BLCA-Tumor-TCGA-DK-A3WW;BLCA-Tumor-TCGA-DK-A3WY;BLCA-Tumor-TCGA-DK-A6B5;BLCA-Tumor-TCGA-DK-A6B6;BLCA-Tumor-TCGA-E5-A2PC;BLCA-Tumor-TCGA-FD-A3B4;BLCA-Tumor-TCGA-FD-A43S;BLCA-Tumor-TCGA-FD-A43U;BLCA-Tumor-TCGA-FD-A5BS;BLCA-Tumor-TCGA-FD-A5C1;BLCA-Tumor-TCGA-FJ-A3Z7;BLCA-Tumor-TCGA-LT-A5Z6	14	BLCA-Tumor-TCGA-BT-A20N;BLCA-Tumor-TCGA-DK-A3IV;BLCA-Tumor-TCGA-DK-A3WX;BLCA-Tumor-TCGA-FD-A3SO;BLCA-Tumor-TCGA-G2-A3IB;BLCA-Tumor-TCGA-G2-A3IE;BLCA-Tumor-TCGA-GV-A3QH;BLCA-Tumor-TCGA-GV-A40E;BLCA-Tumor-TCGA-UY-A78L	9	-0.119826	0.0436636	BLCA-Cisplatin
chr2|203163744|intronic|NOP58|+|Alu|no-conserve	BLCA-Tumor-TCGA-CU-A3YL;BLCA-Tumor-TCGA-DK-A1AC;BLCA-Tumor-TCGA-DK-A3WY;BLCA-Tumor-TCGA-E5-A2PC;BLCA-Tumor-TCGA-FD-A3B4;BLCA-Tumor-TCGA-FJ-A3Z7;BLCA-Tumor-TCGA-FJ-A3Z9;BLCA-Tumor-TCGA-GC-A3YS	8	BLCA-Tumor-TCGA-BT-A20N;BLCA-Tumor-TCGA-DK-A3WX;BLCA-Tumor-TCGA-G2-A3IB;BLCA-Tumor-TCGA-G2-A3IE;BLCA-Tumor-TCGA-GV-A3QH;BLCA-Tumor-TCGA-GV-A40E	6	-0.224176	0.016804	BLCA-Cisplatin
chr2|204168269|UTR3|CYP20A1|+|Alu|no-conserve	BLCA-Tumor-TCGA-DK-A1AC;BLCA-Tumor-TCGA-DK-A6B6;BLCA-Tumor-TCGA-E5-A2PC;BLCA-Tumor-TCGA-FD-A3B4;BLCA-Tumor-TCGA-FD-A43S;BLCA-Tumor-TCGA-FD-A43U;BLCA-Tumor-TCGA-GC-A3YS;BLCA-Tumor-TCGA-LT-A5Z6	8	BLCA-Tumor-TCGA-DK-A3IV;BLCA-Tumor-TCGA-DK-A3WX;BLCA-Tumor-TCGA-FJ-A871;BLCA-Tumor-TCGA-G2-A3IE;BLCA-Tumor-TCGA-GV-A3QH	5	-0.162476	0.0374269	BLCA-Cisplatin
chr2|204168479|UTR3|CYP20A1|+|Alu|chimp	BLCA-Tumor-TCGA-DK-A6B6;BLCA-Tumor-TCGA-FD-A3B4;BLCA-Tumor-TCGA-FD-A43S;BLCA-Tumor-TCGA-FD-A43U;BLCA-Tumor-TCGA-FJ-A3Z7;BLCA-Tumor-TCGA-GC-A3YS	6	BLCA-Tumor-TCGA-DK-A3IV;BLCA-Tumor-TCGA-DK-A3WX;BLCA-Tumor-TCGA-G2-A3IE	3	-0.257408	0.0275319	BLCA-Cisplatin
chr2|204168519|UTR3|CYP20A1|+|Alu|no-conserve	BLCA-Tumor-TCGA-CU-A3YL;BLCA-Tumor-TCGA-DK-A1AC;BLCA-Tumor-TCGA-DK-A3WY;BLCA-Tumor-TCGA-DK-A6B6;BLCA-Tumor-TCGA-E5-A2PC;BLCA-Tumor-TCGA-FD-A3B4;BLCA-Tumor-TCGA-FD-A43S;BLCA-Tumor-TCGA-FD-A43U;BLCA-Tumor-TCGA-FD-A5BS;BLCA-Tumor-TCGA-FJ-A3Z7;BLCA-Tumor-TCGA-FJ-A3Z9;BLCA-Tumor-TCGA-GC-A3YS	12	BLCA-Tumor-TCGA-DK-A3IV;BLCA-Tumor-TCGA-DK-A3WX;BLCA-Tumor-TCGA-FJ-A871;BLCA-Tumor-TCGA-G2-A3IB;BLCA-Tumor-TCGA-G2-A3IE;BLCA-Tumor-TCGA-GV-A3QH	6	-0.0896372	0.00420312	BLCA-Cisplatin
chr2|204168742|UTR3|CYP20A1|+|Alu|no-conserve	BLCA-Tumor-TCGA-CU-A3YL;BLCA-Tumor-TCGA-E5-A2PC;BLCA-Tumor-TCGA-FD-A3B4;BLCA-Tumor-TCGA-FD-A43S;BLCA-Tumor-TCGA-FD-A43U;BLCA-Tumor-TCGA-LT-A5Z6	6	BLCA-Tumor-TCGA-DK-A3IV;BLCA-Tumor-TCGA-FJ-A871;BLCA-Tumor-TCGA-G2-A3IE	3	-0.272763	0.0281858	BLCA-Cisplatin
chr2|204168827|UTR3|CYP20A1|+|Alu|no-conserve	BLCA-Tumor-TCGA-DK-A1AC;BLCA-Tumor-TCGA-DK-A6B5;BLCA-Tumor-TCGA-FD-A3B4;BLCA-Tumor-TCGA-FD-A43S;BLCA-Tumor-TCGA-LT-A5Z6	5	BLCA-Tumor-TCGA-DK-A3IV;BLCA-Tumor-TCGA-FD-A3SO;BLCA-Tumor-TCGA-FJ-A871;BLCA-Tumor-TCGA-G2-A3IB;BLCA-Tumor-TCGA-G2-A3IE;BLCA-Tumor-TCGA-GV-A3QH;BLCA-Tumor-TCGA-UY-A78L	7	-0.198416	0.0227516	BLCA-Cisplatin
chr2|204169579|UTR3|CYP20A1|+|Alu|chimp	BLCA-Tumor-TCGA-CU-A3YL;BLCA-Tumor-TCGA-DK-A3WY;BLCA-Tumor-TCGA-DK-A6B6;BLCA-Tumor-TCGA-E5-A2PC;BLCA-Tumor-TCGA-FD-A43S;BLCA-Tumor-TCGA-FJ-A3Z9;BLCA-Tumor-TCGA-GC-A3YS;BLCA-Tumor-TCGA-LT-A5Z6	8	BLCA-Tumor-TCGA-DK-A3IV;BLCA-Tumor-TCGA-DK-A3WX;BLCA-Tumor-TCGA-FD-A3SO;BLCA-Tumor-TCGA-FJ-A871;BLCA-Tumor-TCGA-G2-A3IB;BLCA-Tumor-TCGA-G2-A3IE;BLCA-Tumor-TCGA-GV-A3QH	7	-0.161095	0.0428436	BLCA-Cisplatin
chr2|204169988|UTR3|CYP20A1|+|Alu|chimp	BLCA-Tumor-TCGA-CU-A3YL;BLCA-Tumor-TCGA-DK-A1AC;BLCA-Tumor-TCGA-DK-A3WY;BLCA-Tumor-TCGA-DK-A6B5;BLCA-Tumor-TCGA-DK-A6B6;BLCA-Tumor-TCGA-E5-A2PC;BLCA-Tumor-TCGA-FD-A3B4;BLCA-Tumor-TCGA-FD-A43S;BLCA-Tumor-TCGA-FD-A43U;BLCA-Tumor-TCGA-FD-A5C1;BLCA-Tumor-TCGA-FJ-A3Z7;BLCA-Tumor-TCGA-FJ-A3Z9;BLCA-Tumor-TCGA-GC-A3YS	13	BLCA-Tumor-TCGA-BT-A20N;BLCA-Tumor-TCGA-DK-A3IV;BLCA-Tumor-TCGA-DK-A3WX;BLCA-Tumor-TCGA-FD-A3SO;BLCA-Tumor-TCGA-FJ-A871;BLCA-Tumor-TCGA-G2-A3IB;BLCA-Tumor-TCGA-G2-A3IE;BLCA-Tumor-TCGA-GV-A40E	8	-0.112872	0.0425156	BLCA-Cisplatin
chr2|204169993|UTR3|CYP20A1|+|Alu|chimp	BLCA-Tumor-TCGA-CU-A3YL;BLCA-Tumor-TCGA-DK-A1AC;BLCA-Tumor-TCGA-DK-A3WY;BLCA-Tumor-TCGA-DK-A6B5;BLCA-Tumor-TCGA-DK-A6B6;BLCA-Tumor-TCGA-E5-A2PC;BLCA-Tumor-TCGA-FD-A3B4;BLCA-Tumor-TCGA-FD-A43S;BLCA-Tumor-TCGA-FD-A43U;BLCA-Tumor-TCGA-FD-A5C1;BLCA-Tumor-TCGA-FJ-A3Z7;BLCA-Tumor-TCGA-FJ-A3Z9;BLCA-Tumor-TCGA-GC-A3YS	13	BLCA-Tumor-TCGA-BT-A20N;BLCA-Tumor-TCGA-DK-A3IV;BLCA-Tumor-TCGA-DK-A3WX;BLCA-Tumor-TCGA-FD-A3SO;BLCA-Tumor-TCGA-FJ-A871;BLCA-Tumor-TCGA-G2-A3IB;BLCA-Tumor-TCGA-G2-A3IE;BLCA-Tumor-TCGA-GV-A3QH;BLCA-Tumor-TCGA-GV-A40E	9	-0.217374	0.00404406	BLCA-Cisplatin
chr2|204170053|UTR3|CYP20A1|+|Alu|no-conserve	BLCA-Tumor-TCGA-CU-A3YL;BLCA-Tumor-TCGA-DK-A1AC;BLCA-Tumor-TCGA-DK-A3WY;BLCA-Tumor-TCGA-DK-A6B5;BLCA-Tumor-TCGA-DK-A6B6;BLCA-Tumor-TCGA-E5-A2PC;BLCA-Tumor-TCGA-FD-A3B4;BLCA-Tumor-TCGA-FD-A43S;BLCA-Tumor-TCGA-FD-A43U;BLCA-Tumor-TCGA-FD-A5BS;BLCA-Tumor-TCGA-FJ-A3Z7;BLCA-Tumor-TCGA-FJ-A3Z9;BLCA-Tumor-TCGA-GC-A3YS	13	BLCA-Tumor-TCGA-DK-A3IV;BLCA-Tumor-TCGA-DK-A3WX;BLCA-Tumor-TCGA-FJ-A871;BLCA-Tumor-TCGA-G2-A3IB;BLCA-Tumor-TCGA-G2-A3IE;BLCA-Tumor-TCGA-GV-A3QH;BLCA-Tumor-TCGA-UY-A78L	7	-0.0672875	0.0261604	BLCA-Cisplatin
chr2|204170086|UTR3|CYP20A1|+|Alu|rhesus	BLCA-Tumor-TCGA-CU-A3YL;BLCA-Tumor-TCGA-DK-A1AC;BLCA-Tumor-TCGA-DK-A3WY;BLCA-Tumor-TCGA-DK-A6B5;BLCA-Tumor-TCGA-E5-A2PC;BLCA-Tumor-TCGA-FD-A3B4;BLCA-Tumor-TCGA-FD-A43S;BLCA-Tumor-TCGA-FD-A43U;BLCA-Tumor-TCGA-FD-A5BS;BLCA-Tumor-TCGA-FD-A5C1;BLCA-Tumor-TCGA-FJ-A3Z7;BLCA-Tumor-TCGA-FJ-A3Z9;BLCA-Tumor-TCGA-GC-A3YS	13	BLCA-Tumor-TCGA-DK-A3IV;BLCA-Tumor-TCGA-DK-A3WX;BLCA-Tumor-TCGA-FJ-A871;BLCA-Tumor-TCGA-G2-A3IB;BLCA-Tumor-TCGA-G2-A3IE;BLCA-Tumor-TCGA-GV-A3QH;BLCA-Tumor-TCGA-GV-A40E	7	-0.148084	0.0173561	BLCA-Cisplatin
chr2|204170197|UTR3|CYP20A1|+|Alu|both	BLCA-Tumor-TCGA-CU-A3YL;BLCA-Tumor-TCGA-DK-A1AC;BLCA-Tumor-TCGA-DK-A3WY;BLCA-Tumor-TCGA-DK-A6B5;BLCA-Tumor-TCGA-DK-A6B6;BLCA-Tumor-TCGA-E5-A2PC;BLCA-Tumor-TCGA-FD-A3B4;BLCA-Tumor-TCGA-FD-A43S;BLCA-Tumor-TCGA-FD-A43U;BLCA-Tumor-TCGA-FD-A5BS;BLCA-Tumor-TCGA-FJ-A3Z7;BLCA-Tumor-TCGA-FJ-A3Z9;BLCA-Tumor-TCGA-GC-A3YS	13	BLCA-Tumor-TCGA-DK-A3IV;BLCA-Tumor-TCGA-DK-A3WX;BLCA-Tumor-TCGA-FD-A3SO;BLCA-Tumor-TCGA-FJ-A871;BLCA-Tumor-TCGA-G2-A3IB;BLCA-Tumor-TCGA-G2-A3IE;BLCA-Tumor-TCGA-GV-A3QH;BLCA-Tumor-TCGA-GV-A40E	8	-0.129362	0.0355315	BLCA-Cisplatin
chr2|206987136|UTR3|NDUFS1|-|Alu|chimp	BLCA-Tumor-TCGA-CU-A3YL;BLCA-Tumor-TCGA-DK-A6B6;BLCA-Tumor-TCGA-E5-A2PC;BLCA-Tumor-TCGA-FD-A3B4;BLCA-Tumor-TCGA-FD-A43S;BLCA-Tumor-TCGA-FD-A43U;BLCA-Tumor-TCGA-FD-A5BS;BLCA-Tumor-TCGA-FD-A5C1;BLCA-Tumor-TCGA-FJ-A3Z7;BLCA-Tumor-TCGA-FJ-A3Z9	10	BLCA-Tumor-TCGA-BT-A20T;BLCA-Tumor-TCGA-DK-A3IV;BLCA-Tumor-TCGA-DK-A3WX;BLCA-Tumor-TCGA-FJ-A871;BLCA-Tumor-TCGA-G2-A3IB;BLCA-Tumor-TCGA-G2-A3IE;BLCA-Tumor-TCGA-GV-A3QH;BLCA-Tumor-TCGA-UY-A78L	8	0.126517	0.0259432	BLCA-Cisplatin
chr2|216808452|UTR3|MREG|-|Alu|chimp	BLCA-Tumor-TCGA-CU-A3YL;BLCA-Tumor-TCGA-DK-A1AC;BLCA-Tumor-TCGA-DK-A3WW;BLCA-Tumor-TCGA-DK-A3WY;BLCA-Tumor-TCGA-DK-A6B5;BLCA-Tumor-TCGA-E5-A2PC;BLCA-Tumor-TCGA-FD-A3B4;BLCA-Tumor-TCGA-FD-A43U;BLCA-Tumor-TCGA-FD-A5C1;BLCA-Tumor-TCGA-FJ-A3Z9	10	BLCA-Tumor-TCGA-BT-A20N;BLCA-Tumor-TCGA-BT-A20T;BLCA-Tumor-TCGA-DK-A3IV;BLCA-Tumor-TCGA-DK-A3WX;BLCA-Tumor-TCGA-FD-A3SO;BLCA-Tumor-TCGA-G2-A3IB;BLCA-Tumor-TCGA-G2-A3IE;BLCA-Tumor-TCGA-GV-A3QH;BLCA-Tumor-TCGA-GV-A40E;BLCA-Tumor-TCGA-UY-A78L	10	-0.10752	0.023031	BLCA-Cisplatin
chr2|217366515|UTR3|RPL37A|+|Alu|no-conserve	BLCA-Tumor-TCGA-DK-A1AC;BLCA-Tumor-TCGA-DK-A3WW;BLCA-Tumor-TCGA-DK-A3WY;BLCA-Tumor-TCGA-DK-A6B5;BLCA-Tumor-TCGA-DK-A6B6;BLCA-Tumor-TCGA-E5-A2PC;BLCA-Tumor-TCGA-FD-A3B4;BLCA-Tumor-TCGA-FD-A43S;BLCA-Tumor-TCGA-FD-A43U;BLCA-Tumor-TCGA-FD-A5BS;BLCA-Tumor-TCGA-FD-A5C1;BLCA-Tumor-TCGA-FJ-A3Z7;BLCA-Tumor-TCGA-FJ-A3Z9;BLCA-Tumor-TCGA-GC-A3YS	14	BLCA-Tumor-TCGA-BT-A20N;BLCA-Tumor-TCGA-BT-A20T;BLCA-Tumor-TCGA-DK-A3IV;BLCA-Tumor-TCGA-DK-A3WX;BLCA-Tumor-TCGA-FD-A3SO;BLCA-Tumor-TCGA-FJ-A871;BLCA-Tumor-TCGA-G2-A3IB;BLCA-Tumor-TCGA-G2-A3IE;BLCA-Tumor-TCGA-GV-A3QH;BLCA-Tumor-TCGA-GV-A40E;BLCA-Tumor-TCGA-UY-A78L	11	-0.157634	0.0423708	BLCA-Cisplatin
chr2|219100549|intronic|ARPC2|+|Alu|both	BLCA-Tumor-TCGA-DK-A1AC;BLCA-Tumor-TCGA-FD-A3B4;BLCA-Tumor-TCGA-FJ-A3Z7;BLCA-Tumor-TCGA-FJ-A3Z9	4	BLCA-Tumor-TCGA-DK-A3IV;BLCA-Tumor-TCGA-DK-A3WX;BLCA-Tumor-TCGA-G2-A3IB;BLCA-Tumor-TCGA-G2-A3IE;BLCA-Tumor-TCGA-GV-A3QH	5	-0.186104	0.0146219	BLCA-Cisplatin
chr2|219100578|intronic|ARPC2|+|Alu|chimp	BLCA-Tumor-TCGA-DK-A1AC;BLCA-Tumor-TCGA-DK-A3WY;BLCA-Tumor-TCGA-DK-A6B5;BLCA-Tumor-TCGA-FD-A3B4;BLCA-Tumor-TCGA-FJ-A3Z7;BLCA-Tumor-TCGA-FJ-A3Z9	6	BLCA-Tumor-TCGA-DK-A3IV;BLCA-Tumor-TCGA-DK-A3WX;BLCA-Tumor-TCGA-G2-A3IB;BLCA-Tumor-TCGA-G2-A3IE;BLCA-Tumor-TCGA-GV-A3QH	5	-0.371135	0.0137108	BLCA-Cisplatin
chr2|219101314|intronic|ARPC2|+|Alu|chimp	BLCA-Tumor-TCGA-DK-A1AC;BLCA-Tumor-TCGA-DK-A3WY;BLCA-Tumor-TCGA-DK-A6B5;BLCA-Tumor-TCGA-DK-A6B6;BLCA-Tumor-TCGA-E5-A2PC;BLCA-Tumor-TCGA-FD-A3B4;BLCA-Tumor-TCGA-FJ-A3Z7;BLCA-Tumor-TCGA-FJ-A3Z9	8	BLCA-Tumor-TCGA-BT-A20N;BLCA-Tumor-TCGA-DK-A3IV;BLCA-Tumor-TCGA-DK-A3WX;BLCA-Tumor-TCGA-G2-A3IB;BLCA-Tumor-TCGA-G2-A3IE;BLCA-Tumor-TCGA-GV-A3QH;BLCA-Tumor-TCGA-GV-A40E	7	-0.0739317	0.00737343	BLCA-Cisplatin
chr2|219101948|intronic|ARPC2|+|Alu|no-conserve	BLCA-Tumor-TCGA-CU-A3YL;BLCA-Tumor-TCGA-DK-A1AC;BLCA-Tumor-TCGA-DK-A3WW;BLCA-Tumor-TCGA-E5-A2PC;BLCA-Tumor-TCGA-FJ-A3Z7;BLCA-Tumor-TCGA-FJ-A3Z9	6	BLCA-Tumor-TCGA-DK-A3IV;BLCA-Tumor-TCGA-DK-A3WX;BLCA-Tumor-TCGA-G2-A3IB;BLCA-Tumor-TCGA-G2-A3IE;BLCA-Tumor-TCGA-GV-A3QH;BLCA-Tumor-TCGA-GV-A40E	6	-0.136813	0.0100646	BLCA-Cisplatin
chr2|219102501|intronic|ARPC2|+|Alu|no-conserve	BLCA-Tumor-TCGA-CU-A3YL;BLCA-Tumor-TCGA-DK-A1AC;BLCA-Tumor-TCGA-DK-A3WY;BLCA-Tumor-TCGA-E5-A2PC;BLCA-Tumor-TCGA-FJ-A3Z7;BLCA-Tumor-TCGA-FJ-A3Z9	6	BLCA-Tumor-TCGA-BT-A20N;BLCA-Tumor-TCGA-DK-A3IV;BLCA-Tumor-TCGA-DK-A3WX;BLCA-Tumor-TCGA-G2-A3IB;BLCA-Tumor-TCGA-G2-A3IE;BLCA-Tumor-TCGA-GV-A3QH;BLCA-Tumor-TCGA-GV-A40E	7	-0.0778738	0.00562291	BLCA-Cisplatin
chr2|223424417|UTR3|SGPP2|+|Alu|chimp	BLCA-Tumor-TCGA-DK-A1AC;BLCA-Tumor-TCGA-DK-A3WW;BLCA-Tumor-TCGA-DK-A6B6;BLCA-Tumor-TCGA-E5-A2PC;BLCA-Tumor-TCGA-LT-A5Z6	5	BLCA-Tumor-TCGA-DK-A3IV;BLCA-Tumor-TCGA-FD-A3SO;BLCA-Tumor-TCGA-G2-A3IB;BLCA-Tumor-TCGA-G2-A3IE;BLCA-Tumor-TCGA-GV-A3QH;BLCA-Tumor-TCGA-UY-A78L	6	-0.0785757	0.00796941	BLCA-Cisplatin
chr2|224620485|UTR3|AP1S3|-|Alu|no-conserve	BLCA-Tumor-TCGA-CU-A3YL;BLCA-Tumor-TCGA-DK-A1AC;BLCA-Tumor-TCGA-DK-A3WY;BLCA-Tumor-TCGA-DK-A6B5;BLCA-Tumor-TCGA-DK-A6B6;BLCA-Tumor-TCGA-E5-A2PC;BLCA-Tumor-TCGA-FD-A3B4;BLCA-Tumor-TCGA-FD-A43S;BLCA-Tumor-TCGA-FD-A43U;BLCA-Tumor-TCGA-FD-A5C1;BLCA-Tumor-TCGA-FJ-A3Z7;BLCA-Tumor-TCGA-FJ-A3Z9	12	BLCA-Tumor-TCGA-BT-A20N;BLCA-Tumor-TCGA-BT-A20T;BLCA-Tumor-TCGA-DK-A3IV;BLCA-Tumor-TCGA-DK-A3WX;BLCA-Tumor-TCGA-FD-A3SO;BLCA-Tumor-TCGA-G2-A3IB;BLCA-Tumor-TCGA-G2-A3IE;BLCA-Tumor-TCGA-GV-A3QH;BLCA-Tumor-TCGA-GV-A40E	9	-0.055308	0.00336773	BLCA-Cisplatin
chr2|224620942|UTR3|AP1S3|-|Alu|chimp	BLCA-Tumor-TCGA-DK-A1AC;BLCA-Tumor-TCGA-DK-A6B5;BLCA-Tumor-TCGA-E5-A2PC;BLCA-Tumor-TCGA-FD-A3B4;BLCA-Tumor-TCGA-FD-A43S;BLCA-Tumor-TCGA-FD-A5C1;BLCA-Tumor-TCGA-FJ-A3Z9	7	BLCA-Tumor-TCGA-BT-A20T;BLCA-Tumor-TCGA-DK-A3IV;BLCA-Tumor-TCGA-DK-A3WX;BLCA-Tumor-TCGA-G2-A3IB;BLCA-Tumor-TCGA-G2-A3IE;BLCA-Tumor-TCGA-GV-A3QH	6	-0.20721	0.0380533	BLCA-Cisplatin
chr2|224620997|UTR3|AP1S3|-|Alu|no-conserve	BLCA-Tumor-TCGA-DK-A1AC;BLCA-Tumor-TCGA-DK-A3WY;BLCA-Tumor-TCGA-DK-A6B5;BLCA-Tumor-TCGA-DK-A6B6;BLCA-Tumor-TCGA-E5-A2PC;BLCA-Tumor-TCGA-FD-A3B4;BLCA-Tumor-TCGA-FD-A43S;BLCA-Tumor-TCGA-FD-A43U;BLCA-Tumor-TCGA-FD-A5C1;BLCA-Tumor-TCGA-FJ-A3Z7;BLCA-Tumor-TCGA-FJ-A3Z9;BLCA-Tumor-TCGA-LT-A5Z6	12	BLCA-Tumor-TCGA-BT-A20N;BLCA-Tumor-TCGA-BT-A20T;BLCA-Tumor-TCGA-DK-A3IV;BLCA-Tumor-TCGA-DK-A3WX;BLCA-Tumor-TCGA-FD-A3SO;BLCA-Tumor-TCGA-G2-A3IB;BLCA-Tumor-TCGA-G2-A3IE;BLCA-Tumor-TCGA-GV-A3QH;BLCA-Tumor-TCGA-GV-A40E	9	-0.0509484	0.0353783	BLCA-Cisplatin
chr2|224621855|UTR3|AP1S3|-|Alu|no-conserve	BLCA-Tumor-TCGA-DK-A1AC;BLCA-Tumor-TCGA-DK-A3WY;BLCA-Tumor-TCGA-DK-A6B5;BLCA-Tumor-TCGA-DK-A6B6;BLCA-Tumor-TCGA-E5-A2PC;BLCA-Tumor-TCGA-FD-A3B4;BLCA-Tumor-TCGA-FD-A43S;BLCA-Tumor-TCGA-FD-A43U;BLCA-Tumor-TCGA-FD-A5C1;BLCA-Tumor-TCGA-FJ-A3Z9	10	BLCA-Tumor-TCGA-BT-A20N;BLCA-Tumor-TCGA-DK-A3IV;BLCA-Tumor-TCGA-DK-A3WX;BLCA-Tumor-TCGA-FD-A3SO;BLCA-Tumor-TCGA-G2-A3IB;BLCA-Tumor-TCGA-G2-A3IE;BLCA-Tumor-TCGA-GV-A3QH;BLCA-Tumor-TCGA-GV-A40E	8	-0.0831178	0.0152779	BLCA-Cisplatin
chr2|224622144|UTR3|AP1S3|-|Alu|chimp	BLCA-Tumor-TCGA-DK-A1AC;BLCA-Tumor-TCGA-DK-A3WY;BLCA-Tumor-TCGA-DK-A6B5;BLCA-Tumor-TCGA-DK-A6B6;BLCA-Tumor-TCGA-E5-A2PC;BLCA-Tumor-TCGA-FD-A3B4;BLCA-Tumor-TCGA-FD-A43S;BLCA-Tumor-TCGA-FD-A5C1;BLCA-Tumor-TCGA-FJ-A3Z9	9	BLCA-Tumor-TCGA-BT-A20N;BLCA-Tumor-TCGA-DK-A3IV;BLCA-Tumor-TCGA-DK-A3WX;BLCA-Tumor-TCGA-FD-A3SO;BLCA-Tumor-TCGA-G2-A3IE;BLCA-Tumor-TCGA-GV-A3QH;BLCA-Tumor-TCGA-GV-A40E	7	-0.104816	0.0155503	BLCA-Cisplatin
chr2|24225380|UTR3|UBXN2A|+|Alu|no-conserve	BLCA-Tumor-TCGA-DK-A1AC;BLCA-Tumor-TCGA-DK-A6B6;BLCA-Tumor-TCGA-E5-A2PC;BLCA-Tumor-TCGA-LT-A5Z6	4	BLCA-Tumor-TCGA-BT-A20N;BLCA-Tumor-TCGA-DK-A3IV;BLCA-Tumor-TCGA-DK-A3WX;BLCA-Tumor-TCGA-G2-A3IB;BLCA-Tumor-TCGA-G2-A3IE;BLCA-Tumor-TCGA-GV-A3QH;BLCA-Tumor-TCGA-GV-A40E	7	-0.154988	0.0472209	BLCA-Cisplatin
chr2|32532911|UTR3|YIPF4|+|Alu|no-conserve	BLCA-Tumor-TCGA-DK-A1AC;BLCA-Tumor-TCGA-DK-A3WY;BLCA-Tumor-TCGA-DK-A6B6;BLCA-Tumor-TCGA-E5-A2PC;BLCA-Tumor-TCGA-FD-A3B4;BLCA-Tumor-TCGA-FD-A43U;BLCA-Tumor-TCGA-FJ-A3Z7	7	BLCA-Tumor-TCGA-BT-A20T;BLCA-Tumor-TCGA-DK-A3WX;BLCA-Tumor-TCGA-FD-A3SO;BLCA-Tumor-TCGA-G2-A3IB;BLCA-Tumor-TCGA-G2-A3IE;BLCA-Tumor-TCGA-GV-A3QH	6	-0.069479	0.0181868	BLCA-Cisplatin
chr2|37331614|UTR3|EIF2AK2|-|Alu|both	BLCA-Tumor-TCGA-DK-A1AC;BLCA-Tumor-TCGA-DK-A3WW;BLCA-Tumor-TCGA-DK-A6B6;BLCA-Tumor-TCGA-FD-A3B4	4	BLCA-Tumor-TCGA-BT-A20N;BLCA-Tumor-TCGA-DK-A3IV;BLCA-Tumor-TCGA-DK-A3WX;BLCA-Tumor-TCGA-FD-A3SO;BLCA-Tumor-TCGA-G2-A3IB;BLCA-Tumor-TCGA-GV-A3QH	6	-0.25152	0.0251815	BLCA-Cisplatin
chr2|37331627|UTR3|EIF2AK2|-|Alu|both	BLCA-Tumor-TCGA-DK-A1AC;BLCA-Tumor-TCGA-DK-A3WW;BLCA-Tumor-TCGA-DK-A6B5;BLCA-Tumor-TCGA-DK-A6B6;BLCA-Tumor-TCGA-FD-A3B4	5	BLCA-Tumor-TCGA-BT-A20N;BLCA-Tumor-TCGA-DK-A3IV;BLCA-Tumor-TCGA-DK-A3WX;BLCA-Tumor-TCGA-FD-A3SO;BLCA-Tumor-TCGA-G2-A3IB;BLCA-Tumor-TCGA-GV-A3QH	6	-0.160827	0.0277419	BLCA-Cisplatin
[truncated: 8,150 more rows]
