# Supplementary material for: Genomic Landscape and Potential Regulation of RNA Editing in Drug Resistance
Source: Adv Sci (Weinh). 2023 Mar 13;10(14):2207357. doi: 10.1002/advs.202207357 (PMC10190536; doi:10.1002/advs.202207357)
Supplement: Supplementary file 4 — Supplemental Table 3 [file ADVS-10-2207357-s013.xlsx]

## Sheet: Sheet1
Table S3. Comparisons of significantly differential editing sites between cell lines and tumor tissues.
condition	cell lines	tumor tissues	overlap	backgroud	p_value
BLCA-Cisplatin	1245	1242	25	1379403	0
BLCA-Gemcitabine	2958	704	32	1379403	0
BRCA-Doxorubicin	5509	333	5	1379403	0.0114692
HNSC-Cetuximab	1386	218	4	1379403	7.82976e-05
LUAD-Cisplatin	11021	366	9	1379403	0.00307916
LUAD-Docetaxel	7259	28	0	1379403	1
LUAD-Gemcitabine	8940	100	1	1379403	0.478079
LUAD-Paclitaxel	8702	333	6	1379403	0.020084
LUAD-Pemetrexed	6934	359	11	1379403	2.85553e-06
LUAD-Vinorelbine	9991	107	2	1379403	0.181953
STAD-Cisplatin	910	294	2	1379403	0.0164888
STAD-Epirubicin	2760	103	4	1379403	6.03844e-05
STAD-Etoposide	2098	286	3	1379403	0.00985255
STAD-Oxaliplatin	1714	148	5	1379403	1.40452e-06
