# Supplementary material for: Genomic Landscape and Potential Regulation of RNA Editing in Drug Resistance
Source: Adv Sci (Weinh). 2023 Mar 13;10(14):2207357. doi: 10.1002/advs.202207357 (PMC10190536; doi:10.1002/advs.202207357)
Supplement: Supplementary file 5 — Supplemental Table 4 [file ADVS-10-2207357-s011.xlsx]

## Sheet: Sheet1
Table S4. Comparisons of genes harboring significantly differential editing sites between cell lines and tumor tissues.
condition	cell lines	tumor tissues	overlap	backgroud	p_value	ratio
BLCA-Cisplatin	633	446	183	13722	0	0.410314
BLCA-Gemcitabine	1041	344	213	13722	0	0.619186
BRCA-Doxorubicin	2360	193	116	13722	0	0.601036
HNSC-Cetuximab	695	116	59	13722	0	0.508621
LUAD-Cisplatin	3742	213	158	13722	0	0.741784
LUAD-Docetaxel	2880	22	15	13722	0	0.681818
LUAD-Gemcitabine	3348	64	42	13722	0	0.65625
LUAD-Paclitaxel	3180	179	139	13722	0	0.776536
LUAD-Pemetrexed	2779	186	133	13722	0	0.715054
LUAD-Vinorelbine	3581	70	57	13722	0	0.814286
STAD-Cisplatin	508	175	50	13722	0	0.285714
STAD-Epirubicin	1296	65	35	13722	0	0.538462
STAD-Etoposide	1031	143	67	13722	0	0.468531
STAD-Oxaliplatin	910	91	45	13722	0	0.494505
