# Supplementary material for: Genomic Landscape and Potential Regulation of RNA Editing in Drug Resistance
Source: Adv Sci (Weinh). 2023 Mar 13;10(14):2207357. doi: 10.1002/advs.202207357 (PMC10190536; doi:10.1002/advs.202207357)
Supplement: Supplementary file 6 — Supplemental Table 5 [file ADVS-10-2207357-s014.xlsx]

## Sheet: Sheet1
Table S5. Comparisons between significantly differential editing sites and informative sites on 3'-UTR in an integrative manner and in each condition
In an integrative manner
region	sigSitesa	sigAllb	priSitesc	priAlld	p_value
5'UTR	32	7157	555	98127	0.93331
intronic	1641	7157	44263	98127	1
exonic	24	7157	540	98127	0.997517
3'UTR	4361	7157	35150	98127	0
ncRNA	578	7157	9141	98127	0.999938
intergenic	521	7157	8478	98127	0.999994			a number of the DESs in a particular transcribed region
								b number of the total DESs sites in all regions
								c number of the informative editing sites in a particular transcribed region
In each condition								d number of the total informative editing sites in all regions
condition	sig_3'UTRe	sig_All	input_3'UTRf	input_Allg	p_value			e number of the DESs in 3'-UTR
BLCA-Carboplatin	98	146	22398	39270	0.00800627			f number of the informative editing sites in 3'-UTR
BLCA-Cisplatin	628	1242	22398	39270	0.999999			g number of the total informative editing sites in all regions
BLCA-Gemcitabine	345	704	22398	39270	0.999993
BRCA-Doxorubicin	253	333	32851	76555	0
HNSC-Carboplatin	110	152	23748	35510	0.0862168
HNSC-Cetuximab	173	218	23748	35510	3.13598e-05
HNSC-Cisplatin	575	683	23748	35510	0
HNSC-Docetaxel	82	98	23748	35510	0.000146834
HNSC-Paclitaxel	482	633	23748	35510	1.78667e-07
LGG-Temozolomide	467	1019	26955	51806	0.999972
LUAD-Carboplatin	357	556	25829	54362	1.33227e-15
LUAD-Cisplatin	248	366	25829	54362	3.55271e-15
LUAD-Docetaxel	22	28	25829	54362	0.00078508
LUAD-Gemcitabine	77	100	25829	54362	1.54635e-09
LUAD-Paclitaxel	248	333	25829	54362	0
LUAD-Pemetrexed	232	359	25829	54362	4.39043e-11
LUAD-Vinorelbine	86	107	25829	54362	2.56128e-12
STAD-Capecitabine	116	210	10402	26389	2.35479e-06
STAD-Cisplatin	146	294	10402	26389	0.000217334
STAD-Epirubicin	72	103	10402	26389	3.46942e-10
STAD-Etoposide	196	286	10402	26389	0
STAD-Fluorouracil	286	669	10402	26389	0.0407944
STAD-Leucovorin	158	280	10402	26389	5.52994e-09
STAD-Oxaliplatin	105	148	10402	26389	6.88338e-15
