# Supplementary material for: Genomic Landscape and Potential Regulation of RNA Editing in Drug Resistance
Source: Adv Sci (Weinh). 2023 Mar 13;10(14):2207357. doi: 10.1002/advs.202207357 (PMC10190536; doi:10.1002/advs.202207357)
Supplement: Supplementary file 7 — Supplemental Table 6 [file ADVS-10-2207357-s009.xlsx]

## Sheet: Sheet1
Table S6. The information of nonsynonymous DESs
position	strand	gene	condition	AAChange	annotation	Pubmed
chr17:34853561	-	ZNHIT3	BLCA-Cisplatin	L-R	ZNHIT3:NM_001281432:exon5:c.T398G:p.L133R,	NA
chr19:58355670	+	ZNF587B	BRCA-Doxorubicin	K-R	ZNF587B:NM_001204818:exon4:c.A1169G:p.K390R,	32617020
chr13:52604985	+	UTP14C	LUAD-Docetaxel	Q-R	UTP14C:NM_021645:exon2:c.A2045G:p.Q682R,	28672776
chr13:52604880	+	UTP14C	HNSC-Carboplatin	Q-R	UTP14C:NM_021645:exon2:c.A1940G:p.Q647R,	28672776
chr13:52604985	+	UTP14C	HNSC-Docetaxel	Q-R	UTP14C:NM_021645:exon2:c.A2045G:p.Q682R,	28672776
chr13:115052850	+	UPF3A	LGG-Temozolomide	R-G	UPF3A:NM_001353651:exon5:c.A595G:p.R199G,	35624152
chr12:49718012	+	TROAP	BLCA-Carboplatin	R-G	TROAP:NM_001100620:exon4:c.A412G:p.R138G,	30431120
chr20:5092172	-	TMEM230	STAD-Cisplatin	S-R	TMEM230:NM_001009923:exon2:c.A148C:p.S50R,	34867197
chr20:5092172	-	TMEM230	STAD-Fluorouracil	S-R	TMEM230:NM_001009923:exon2:c.A148C:p.S50R,	34867197
chr7:56146707	+	SUMF2	LGG-Temozolomide	Q-R	SUMF2:NM_001366648:exon9:c.A914G:p.Q305R,SUMF2:NM_001366647:exon8:c.A869G:p.Q290R,	32049100
chr3:49398463	-	RHOA	LUAD-Cisplatin	T-P	RHOA:NM_001313943:exon5:c.A445C:p.T149P,	22571463
chr6:17951643	-	KIF13A	LUAD-Paclitaxel	H-P	KIF13A:NM_001243423:exon3:c.A164C:p.H55P,	34732702
chr19:18182135	-	IL12RB1	STAD-Leucovorin	I-L	IL12RB1:NM_153701:exon10:c.A1030C:p.I344L,	NA
chr1:151096693	+	GABPB2	BRCA-Doxorubicin	S-G	GABPB2:NM_001323911:exon9:c.A1147G:p.S383G,GABPB2:NM_001323906:exon10:c.A1261G:p.S421G,	33758097
chr1:151096738	+	GABPB2	BLCA-Carboplatin	S-G	GABPB2:NM_001323911:exon9:c.A1192G:p.S398G,GABPB2:NM_001323906:exon10:c.A1306G:p.S436G,	33758097
chr1:155279696	+	FDPS	BRCA-Doxorubicin	Y-C	FDPS:NM_001135821:exon2:c.A116G:p.Y39C,FDPS:NM_002004:exon2:c.A116G:p.Y39C,	30333528
chrX:153740706	-	FAM3A	STAD-Etoposide	H-P	FAM3A:NM_001282311:exon3:c.A101C:p.H34P,	33666514
chr10:126451032	-	EEF1AKMT2	STAD-Etoposide	T-P	EEF1AKMT2:NM_001304467:exon6:c.A478C:p.T160P,EEF1AKMT2:NM_212554:exon6:c.A712C:p.T238P,	NA
chr10:126451032	-	EEF1AKMT2	STAD-Leucovorin	T-P	EEF1AKMT2:NM_001304467:exon6:c.A478C:p.T160P,EEF1AKMT2:NM_212554:exon6:c.A712C:p.T238P,	NA
chr19:47152737	-	DACT3	STAD-Leucovorin	S-R	DACT3:NM_145056:exon4:c.A892C:p.S298R,DACT3:NM_001301046:exon4:c.A217C:p.S73R,	18538736
chr20:36147563	-	BLCAP	BRCA-Doxorubicin	Q-P	BLCAP:NM_006698:exon2:c.A14C:p.Q5P,BLCAP:NM_001317075:exon2:c.A14C:p.Q5P,BLCAP:NM_001317074:exon2:c.A14C:p.Q5P,BLCAP:NM_001167820:exon3:c.A14C:p.Q5P,BLCAP:NM_001167821:exon2:c.A14C:p.Q5P,BLCAP:NM_001167822:exon2:c.A14C:p.Q5P,BLCAP:NM_001167823:exon2:c.A14C:p.Q5P,	NA
chr12:54060498	-	ATP5MC2	BLCA-Cisplatin	N-H	ATP5MC2:NM_001369757:exon5:c.A238C:p.N80H,	15833846
chr12:54060498	-	ATP5MC2	BLCA-Gemcitabine	N-H	ATP5MC2:NM_001369757:exon5:c.A238C:p.N80H,	15833846
