# Supplementary material for: Genomic Landscape and Potential Regulation of RNA Editing in Drug Resistance
Source: Adv Sci (Weinh). 2023 Mar 13;10(14):2207357. doi: 10.1002/advs.202207357 (PMC10190536; doi:10.1002/advs.202207357)
Supplement: Supplementary file 8 — Supplemental Table 7 [file ADVS-10-2207357-s010.xlsx]

## Sheet: Sheet1
Table S7. The significant sites related to prognosis
a number of the used samples in survival analysis
b number of under-editing samples in the sites
c number of over-edting samples in the sites
d The LN (hazard ratio) in cox proportional hazards regression model
e The p-value in cox proportional hazards regression model
f The p-value of log-rank test between under-editing and over-editing groups
g The difference in the mean value of the editing level in resistant tumor samples relative to sensitive tumor samples
h Whether prognosis-linked sites have consistent editing patterns in the patients with poor prognosis and therapy re-sistance (1 represents consistent, 0 represents inconsistent)
Cancer	Condition	Site	numSama	underSamb	overSamc	LN (HR)d	p_coxe	p_logrankf	Diffg	consistent editing patterns or noth
HNSC	HNSC-Cisplatin	chr17|60526183|UTR3|METTL2A|+|Alu|rhesus	422	211	211	0.707012	3.78332e-06	2.39647e-06	0.0606634	1
HNSC	HNSC-Cisplatin	chr8|38829845|UTR3|PLEKHA2|+|Alu|no-conserve	398	198	200	0.691573	1.13151e-05	7.56143e-06	0.0781325	1
LGG	LGG-Temozolomide	chr12|51324627|UTR3|METTL7A|+|Alu|rhesus	483	241	242	0.858396	1.21134e-05	6.48959e-06	0.052976	1
LGG	LGG-Temozolomide	chr8|98741417|UTR3|MTDH|+|Alu|chimp	477	236	241	0.792654	2.75245e-05	1.7573e-05	0.0749459	1
LGG	LGG-Temozolomide	chr21|34730096|UTR3|IFNAR1|+|Alu|both	478	232	246	0.781135	6.19022e-05	4.10009e-05	0.122234	1
LGG	LGG-Temozolomide	chr8|56980000|UTR3|RPS20|-|Alu|chimp	481	233	248	0.745033	9.9653e-05	6.96265e-05	0.0784309	1
LGG	LGG-Temozolomide	chr6|74303543|UTR3|SLC17A5|-|Alu|chimp	482	240	242	0.709776	0.000165853	0.000121923	0.0530319	1
LGG	LGG-Temozolomide	chr9|35766089|intergenic|RGP1,NPR2|+|Alu|no-conserve	440	219	221	0.804693	0.00016841	0.000115634	0.0948974	1
LUAD	LUAD-Pemetrexed	chr6|71299052|UTR3|SDHAF4|+|Alu|no-conserve	360	180	180	0.700208	0.000176199	0.000130066	-0.163127	0
LGG	LGG-Temozolomide	chr5|134236712|UTR3|TXNDC15|+|Alu|chimp	483	241	242	0.708446	0.000205707	0.000152981	0.0690398	1
LGG	LGG-Temozolomide	chr8|95804963|UTR3|DPY19L4|+|Alu|no-conserve	481	240	241	0.706045	0.00021473	0.000158726	0.107473	1
LUAD	LUAD-Paclitaxel	chr15|69698952|ncRNA|LOC145694|+|Alu|chimp	232	114	118	0.846417	0.000224386	0.00014695	0.243767	1
LGG	LGG-Temozolomide	chr19|12743410|UTR3|ZNF791|+|Alu|no-conserve	432	215	217	0.720888	0.00028084	0.000206479	0.0507935	1
LUAD	LUAD-Pemetrexed	chr17|35837955|UTR3|TADA2A|+|Alu|no-conserve	415	204	211	0.627295	0.000314235	0.000252197	-0.105006	0
LGG	LGG-Temozolomide	chrX|123043143|UTR3|XIAP|+|Alu|no-conserve	446	223	223	0.710781	0.000314985	0.00023532	0.0920001	1
LUAD	LUAD-Gemcitabine	chr2|223425709|UTR3|SGPP2|+|Alu|no-conserve	455	227	228	0.580884	0.000321909	0.000266506	-0.0694004	0
LGG	LGG-Temozolomide	chr20|32234068|UTR3|CBFA2T2|+|Alu|chimp	409	203	206	0.716914	0.000324623	0.000244997	0.0820531	1
LGG	LGG-Temozolomide	chr20|3088891|ncRNA|UBOX5-AS1|-|Alu|no-conserve	394	195	199	-0.763351	0.000330582	0.000237954	-0.125955	1
LGG	LGG-Temozolomide	chr7|127945625|UTR3|RBM28|-|Alu|both	362	173	189	0.799642	0.000330799	0.000231333	0.0549082	1
LGG	LGG-Temozolomide	chr11|31452750|UTR3|DNAJC24|+|Alu|chimp	467	232	235	0.68765	0.0003315	0.00025786	0.0851832	1
LGG	LGG-Temozolomide	chr11|16778078|UTR3|C11orf58|+|Alu|chimp	476	238	238	0.676742	0.000336273	0.000259564	0.0595318	1
LUAD	LUAD-Cisplatin	chr4|165998717|UTR3|TMEM192|-|Alu|both	341	160	181	-0.677123	0.000420362	0.000325773	-0.0871378	1
LUAD	LUAD-Paclitaxel	chr22|24968635|UTR3|SNRPD3|+|Alu|both	463	230	233	0.562424	0.000441311	0.000374057	0.0733846	1
BRCA	BRCA-Doxorubicin	chr6|150046473|UTR3|NUP43|-|Alu|chimp	829	400	429	-0.63927	0.000553331	0.000447013	0.146615	0
LGG	LGG-Temozolomide	chr11|43885413|intergenic|HSD17B12,ALKBH3|+|Alu|no-conserve	257	128	129	0.851198	0.000555777	0.000380497	0.179812	1
LUAD	LUAD-Paclitaxel	chr1|38326594|UTR3|INPP5B|-|Alu|no-conserve	471	229	242	0.551411	0.000590497	0.00050291	0.135021	1
LUAD	LUAD-Cisplatin	chr2|61276645|UTR3|PEX13|+|Alu|no-conserve	348	174	174	0.631898	0.000612049	0.000499553	0.0925079	1
LGG	LGG-Temozolomide	chr5|115165591|UTR3|ATG12|-|Alu|both	482	237	245	0.643608	0.000660184	0.000538908	0.107308	1
LUAD	LUAD-Paclitaxel	chr11|68523468|UTR3|CPT1A|-|Alu|both	466	233	233	0.544735	0.000667809	0.000571478	0.0548847	1
LGG	LGG-Temozolomide	chr5|125961649|UTR3|PHAX|+|Alu|chimp	480	240	240	0.628888	0.000748773	0.000615575	0.0556294	1
HNSC	HNSC-Paclitaxel	chr1|36068295|UTR3|PSMB2|-|Alu|chimp	423	211	212	0.504458	0.000757234	0.000665196	0.133326	1
LGG	LGG-Temozolomide	chr16|15502978|UTR3|MPV17L|+|Alu|no-conserve	243	120	123	0.860324	0.000759057	0.000532411	0.0507888	1
LGG	LGG-Temozolomide	chrX|123043064|UTR3|XIAP|+|Alu|no-conserve	355	171	184	0.744316	0.000900808	0.00068768	0.137576	1
LGG	LGG-Temozolomide	chr13|50487313|UTR3|SPRYD7|-|Alu|chimp	470	229	241	0.632748	0.000958867	0.000790817	0.107595	1
LGG	LGG-Temozolomide	chr13|115052850|exonic|UPF3A|+|Alu|no-conserve	395	194	201	-0.740356	0.000960278	0.000738149	-0.0973146	1
LGG	LGG-Temozolomide	chr17|60529067|intergenic|METTL2A,TLK2|+|Alu|no-conserve	473	234	239	0.648625	0.000964095	0.000787902	0.0636971	1
HNSC	HNSC-Paclitaxel	chr2|101891386|intergenic|RNF149|-|Alu|no-conserve	416	207	209	0.495727	0.0010257	0.000909685	0.13149	1
LUAD	LUAD-Paclitaxel	chrX|123046689|UTR3|XIAP|+|Alu|chimp	479	237	242	0.513638	0.00102792	0.000904728	0.114773	1
LGG	LGG-Temozolomide	chr9|140505944|intronic|ARRDC1|+|Alu|no-conserve	444	221	223	0.65843	0.00106697	0.000875631	0.0562154	1
HNSC	HNSC-Cisplatin	chr4|2841571|UTR3|SH3BP2|+|Alu|chimp	312	156	156	0.575394	0.0010867	0.000928851	0.103488	1
LUAD	LUAD-Carboplatin	chr2|201774261|UTR3|ORC2|-|Alu|chimp	385	192	193	0.576936	0.00108755	0.000930387	0.0979314	1
HNSC	HNSC-Paclitaxel	chr2|176789623|UTR3|LNPK|-|Non-Alu-repetitive|chimp	415	207	208	0.490209	0.00115215	0.00102514	0.0512122	1
HNSC	HNSC-Cetuximab	chr8|30536606|UTR3|GSR|-|Alu|both	416	208	208	0.49497	0.00115526	0.0010251	0.203265	1
HNSC	HNSC-Paclitaxel	chr8|30536606|UTR3|GSR|-|Alu|both	416	208	208	0.49497	0.00115526	0.0010251	0.214019	1
HNSC	HNSC-Cetuximab	chr14|20834387|UTR3|TEP1|-|no-repetitive|no-conserve	377	188	189	0.527208	0.00117304	0.00102743	0.2676	1
HNSC	HNSC-Paclitaxel	chr14|20834387|UTR3|TEP1|-|no-repetitive|no-conserve	377	188	189	0.527208	0.00117304	0.00102743	0.261918	1
LUAD	LUAD-Gemcitabine	chrX|2824456|UTR3|ARSD|-|Alu|no-conserve	458	229	229	0.521282	0.00118892	0.00104265	-0.151221	0
LUAD	LUAD-Pemetrexed	chrX|2824456|UTR3|ARSD|-|Alu|no-conserve	458	229	229	0.521282	0.00118892	0.00104265	-0.100147	0
BLCA	BLCA-Cisplatin	chr1|145689701|UTR3|RNF115|+|Alu|both	246	123	123	-0.650648	0.00121379	0.00100463	-0.0507371	1
LGG	LGG-Temozolomide	chr3|58308060|UTR3|RPP14|+|Alu|no-conserve	473	236	237	0.623186	0.0012187	0.00102243	0.0518663	1
LUAD	LUAD-Carboplatin	chr6|5973755|intergenic|FARS2,NRN1|+|no-repetitive|no-conserve	64	20	44	-1.28616	0.00123444	0.000572091	-0.0952381	1
HNSC	HNSC-Cisplatin	chr3|48787733|UTR3|PRKAR2A|-|Alu|both	388	193	195	0.49511	0.0012634	0.00112211	0.134371	1
LGG	LGG-Temozolomide	chr17|57280965|UTR3|PRR11|+|Alu|no-conserve	335	161	174	-0.662436	0.00133399	0.00109171	-0.0659567	1
LGG	LGG-Temozolomide	chr1|179327010|UTR3|SOAT1|+|no-repetitive|no-conserve	469	232	237	0.607733	0.00136911	0.00115695	0.0679821	1
BLCA	BLCA-Cisplatin	chr3|182744049|intronic|MCCC1|-|Alu|no-conserve	90	45	45	-1.42389	0.00140243	0.00058526	-0.309225	1
LUAD	LUAD-Paclitaxel	chr1|179044242|UTR3|FAM20B|+|Alu|chimp	434	208	226	0.543065	0.00141466	0.00123404	0.131568	1
LGG	LGG-Temozolomide	chr22|18571421|UTR3|PEX26|+|Alu|both	479	239	240	0.601225	0.00143209	0.00122084	0.0627056	1
LGG	LGG-Temozolomide	chr15|60714501|UTR3|ICE2|-|Alu|chimp	459	226	233	-0.614373	0.00143982	0.00121729	-0.105216	1
BLCA	BLCA-Cisplatin	chr22|18582898|UTR3|PEX26|+|Alu|no-conserve	131	62	69	-1.01384	0.00149275	0.000943406	-0.114009	1
LUAD	LUAD-Cisplatin	chr3|10194271|UTR3|VHL|+|Alu|no-conserve	476	238	238	0.498541	0.00149499	0.00133428	0.0529798	1
LGG	LGG-Temozolomide	chr6|42997493|intergenic|RRP36|+|Alu|no-conserve	482	240	242	0.602904	0.00152847	0.00129581	0.0590807	1
LUAD	LUAD-Carboplatin	chr1|179044279|UTR3|FAM20B|+|Alu|chimp	476	237	239	0.499999	0.00154724	0.00138796	-0.0694143	0
LUAD	LUAD-Pemetrexed	chr1|109746565|UTR3|KIAA1324|+|Alu|chimp	207	102	105	0.900564	0.00160427	0.00110922	0.109211	1
HNSC	HNSC-Cetuximab	chr8|30536603|UTR3|GSR|-|Alu|both	418	209	209	0.473386	0.00173461	0.0015621	0.2047	1
LGG	LGG-Temozolomide	chr22|36884100|UTR3|FOXRED2|-|Alu|no-conserve	482	241	241	0.595212	0.0017689	0.00151324	0.0812505	1
LGG	LGG-Temozolomide	chr11|31452598|UTR3|DNAJC24|+|Alu|chimp	467	233	234	0.585948	0.00184402	0.00158948	0.0861359	1
BLCA	BLCA-Carboplatin	chr6|42910878|intronic|CNPY3-GNMT|+|Alu|no-conserve	222	111	111	-0.680785	0.00185006	0.00151358	-0.115307	1
BLCA	BLCA-Cisplatin	chr6|42910878|intronic|CNPY3-GNMT|+|Alu|no-conserve	222	111	111	-0.680785	0.00185006	0.00151358	-0.053993	1
BLCA	BLCA-Gemcitabine	chr6|42910878|intronic|CNPY3-GNMT|+|Alu|no-conserve	222	111	111	-0.680785	0.00185006	0.00151358	-0.0576322	1
HNSC	HNSC-Cisplatin	chr12|54634284|UTR3|CBX5|-|Alu|both	293	139	154	0.578054	0.00186931	0.0016159	0.160949	1
HNSC	HNSC-Paclitaxel	chr14|23441476|UTR3|AJUBA|-|no-repetitive|no-conserve	424	212	212	0.464573	0.00187356	0.0016985	0.0827452	1
HNSC	HNSC-Paclitaxel	chr20|48735434|UTR3|TMEM189|-|Alu|no-conserve	289	144	145	0.558204	0.00189402	0.00165436	0.202284	1
LGG	LGG-Temozolomide	chr7|25159996|UTR3|CYCS|-|Alu|chimp	438	219	219	0.605224	0.00190246	0.00162944	0.0720907	1
LUAD	LUAD-Cisplatin	chr4|17803662|UTR3|DCAF16|-|Alu|chimp	470	221	249	0.49539	0.00198159	0.00178403	0.125086	1
LUAD	LUAD-Carboplatin	chr19|46206848|UTR3|QPCTL|+|Alu|no-conserve	378	178	200	0.566262	0.00210978	0.00183967	-0.124547	0
LGG	LGG-Temozolomide	chrX|73230334|ncRNA|JPX|+|Alu|no-conserve	421	206	215	0.645689	0.00211009	0.00177664	0.0733072	1
LUAD	LUAD-Paclitaxel	chr16|11928951|UTR3|RSL1D1|-|Alu|chimp	451	225	226	0.493206	0.00216796	0.00195479	0.20561	1
LUAD	LUAD-Gemcitabine	chr8|11700586|UTR3|CTSB|-|Alu|no-conserve	479	239	240	0.471814	0.00224923	0.00204832	0.0660936	1
LGG	LGG-Temozolomide	chr19|39982256|UTR3|TIMM50|+|Alu|no-conserve	480	240	240	0.567978	0.0023275	0.00203548	0.0521104	1
HNSC	HNSC-Cisplatin	chr2|128951039|UTR3|UGGT1|+|Alu|chimp	393	190	203	0.472825	0.00242477	0.00220558	0.149885	1
LUAD	LUAD-Pemetrexed	chr15|42861740|UTR3|HAUS2|+|Alu|both	461	229	232	0.480714	0.00244661	0.00222794	0.0657568	1
BLCA	BLCA-Cisplatin	chr11|63996324|intronic|NUDT22|+|Alu|no-conserve	92	46	46	-1.25782	0.00251582	0.00128163	-0.185009	1
LGG	LGG-Temozolomide	chr6|111289304|intergenic|GTF3C6|+|Alu|no-conserve	297	141	156	-0.704952	0.00252522	0.00207314	-0.0989946	1
LGG	LGG-Temozolomide	chr8|99055911|intronic|RPL30|-|Alu|no-conserve	410	205	205	-0.648641	0.00258766	0.00217718	-0.0896628	1
LGG	LGG-Temozolomide	chr2|48831284|intronic|STON1-GTF2A1L|+|Alu|no-conserve	283	139	144	-0.746104	0.00273975	0.00218394	-0.0847922	1
STAD	STAD-Capecitabine	chr11|768591|UTR3|GATD1|-|Alu|chimp	234	116	118	0.697457	0.00274667	0.00224389	-0.0952759	0
STAD	STAD-Epirubicin	chr11|768591|UTR3|GATD1|-|Alu|chimp	234	116	118	0.697457	0.00274667	0.00224389	-0.0754871	0
BLCA	BLCA-Cisplatin	chr1|1419898|intronic|ATAD3B|+|Alu|no-conserve	70	35	35	-1.40842	0.00276486	0.00137752	-0.158491	1
LGG	LGG-Temozolomide	chr19|39981615|UTR3|TIMM50|+|Alu|no-conserve	282	135	147	0.801686	0.00276525	0.00217251	0.0978548	1
LUAD	LUAD-Carboplatin	chr15|62362534|UTR3|C2CD4A|+|Alu|no-conserve	277	138	139	0.631317	0.00276866	0.00235301	-0.103421	0
LUAD	LUAD-Pemetrexed	chr1|179042616|UTR3|FAM20B|+|Alu|chimp	434	217	217	0.49166	0.00280882	0.00254903	0.13334	1
HNSC	HNSC-Cisplatin	chr6|13789376|UTR3|MCUR1|-|Alu|chimp	316	155	161	0.516103	0.00281119	0.00252121	0.0887655	1
HNSC	HNSC-Paclitaxel	chrX|123046598|UTR3|XIAP|+|Alu|chimp	424	212	212	0.451008	0.0028702	0.00264007	0.157384	1
LUAD	LUAD-Cisplatin	chr8|1730491|UTR3|CLN8|+|Alu|chimp	357	176	181	0.567163	0.00290622	0.00255156	-0.126984	0
HNSC	HNSC-Paclitaxel	chr10|75538625|intergenic|FUT11,CHCHD1|+|Alu|no-conserve	406	196	210	0.450392	0.00303998	0.00279355	0.254565	1
LGG	LGG-Temozolomide	chr20|44524313|intronic|CTSA|+|Alu|no-conserve	218	109	109	-0.820708	0.00308542	0.00236291	-0.148589	1
LGG	LGG-Temozolomide	chr15|34523309|UTR3|SLC12A6|-|Alu|both	459	229	230	0.571908	0.00313159	0.00275991	0.0870936	1
HNSC	HNSC-Paclitaxel	chr19|16662730|UTR3|SLC35E1|-|Alu|no-conserve	424	210	214	0.440523	0.00317464	0.00293881	0.0501657	1
LUAD	LUAD-Carboplatin	chr2|223424426|UTR3|SGPP2|+|Alu|chimp	420	210	210	0.500719	0.00319444	0.00289846	-0.0890314	0
HNSC	HNSC-Cetuximab	chr17|57280838|UTR3|PRR11|+|Alu|no-conserve	388	194	194	0.455552	0.00330351	0.00303641	0.247995	1
HNSC	HNSC-Cisplatin	chr17|57280838|UTR3|PRR11|+|Alu|no-conserve	388	194	194	0.455552	0.00330351	0.00303641	0.225875	1
LGG	LGG-Temozolomide	chr14|102814379|intergenic|CINP|-|Alu|no-conserve	444	220	224	0.588473	0.00336722	0.00294709	0.0515166	1
LUAD	LUAD-Paclitaxel	chr5|68576744|UTR3|CCDC125|-|Alu|chimp	478	239	239	0.46243	0.00337964	0.00310252	0.129117	1
BLCA	BLCA-Cisplatin	chr19|13884020|UTR3|MRI1|+|Alu|chimp	245	122	123	-0.585802	0.00349414	0.00306454	-0.0787016	1
BLCA	BLCA-Gemcitabine	chr19|13884020|UTR3|MRI1|+|Alu|chimp	245	122	123	-0.585802	0.00349414	0.00306454	-0.0599834	1
LUAD	LUAD-Pemetrexed	chr2|223424281|UTR3|SGPP2|+|Alu|chimp	450	225	225	0.474703	0.00349574	0.0032087	-0.0699974	0
BLCA	BLCA-Cisplatin	chr19|12842771|intronic|TRIR|-|Alu|no-conserve	95	46	49	-1.26795	0.00351417	0.00183729	-0.30387	1
BLCA	BLCA-Gemcitabine	chr19|12842771|intronic|TRIR|-|Alu|no-conserve	95	46	49	-1.26795	0.00351417	0.00183729	-0.251341	1
HNSC	HNSC-Carboplatin	chr19|4653590|UTR3|TNFAIP8L1|+|Alu|no-conserve	406	202	204	0.442166	0.00352206	0.0032614	0.0954133	1
LGG	LGG-Temozolomide	chr2|44545449|UTR3|PREPL|-|Alu|no-conserve	283	141	142	-0.732251	0.00356644	0.00294345	-0.100075	1
HNSC	HNSC-Cisplatin	chr3|179116305|UTR3|GNB4|-|Alu|no-conserve	305	141	164	0.525891	0.00363951	0.00327325	0.231896	1
LGG	LGG-Temozolomide	chr5|156905398|UTR3|ADAM19|-|Non-Alu-repetitive|chimp	247	122	125	-0.739137	0.00364457	0.00296675	-0.057363	1
HNSC	HNSC-Cisplatin	chr16|50139580|UTR3|HEATR3|+|Alu|chimp	420	209	211	0.437274	0.00372493	0.00346277	0.116936	1
BLCA	BLCA-Gemcitabine	chr12|110935945|intronic|VPS29|-|Alu|no-conserve	39	19	20	-3.1092	0.00373777	9.25183e-05	-0.216043	1
LUAD	LUAD-Paclitaxel	chrX|54590980|UTR3|GNL3L|+|Alu|no-conserve	461	230	231	0.457346	0.00376173	0.00346898	0.0510049	1
HNSC	HNSC-Paclitaxel	chr1|19542310|ncRNA|EMC1-AS1|-|Alu|no-conserve	417	205	212	0.43823	0.00389275	0.00360992	0.195421	1
HNSC	HNSC-Cisplatin	chr16|50139515|UTR3|HEATR3|+|Alu|chimp	424	211	213	0.435017	0.00389606	0.00361727	0.188752	1
LUAD	LUAD-Carboplatin	chr7|72468457|ncRNA|STAG3L1,STAG3L3|-|Alu|no-conserve	372	178	194	0.535351	0.00393876	0.00353679	-0.0865823	0
LUAD	LUAD-Pemetrexed	chr6|150045817|UTR3|NUP43|-|Alu|no-conserve	414	207	207	0.484511	0.00396127	0.00363594	-0.0755537	0
BLCA	BLCA-Gemcitabine	chr19|39981268|UTR3|TIMM50|+|Alu|chimp	79	39	40	-1.12654	0.00396524	0.00263586	-0.301081	1
STAD	STAD-Cisplatin	chr12|133347317|UTR3|GOLGA3|-|Alu|rhesus	160	80	80	-0.831652	0.00406805	0.00317407	-0.0946595	1
HNSC	HNSC-Cisplatin	chr7|4809975|UTR3|FOXK1|+|Alu|chimp	391	195	196	0.440046	0.00408706	0.0037836	0.0806831	1
HNSC	HNSC-Paclitaxel	chr12|124146409|UTR3|GTF2H3|+|Alu|no-conserve	425	212	213	0.42575	0.00411659	0.0038439	0.0536789	1
LGG	LGG-Temozolomide	chr20|3849961|UTR3|MAVS|+|Alu|rhesus	376	186	190	0.591461	0.00417442	0.00365909	-0.0623042	0
LUAD	LUAD-Pemetrexed	chr22|36662320|UTR3|APOL1|+|Alu|no-conserve	422	211	211	0.471676	0.00421191	0.00388741	-0.0525365	0
BRCA	BRCA-Doxorubicin	chr1|117631055|intronic|TTF2|+|Alu|no-conserve	826	408	418	-0.534804	0.0042276	0.00381107	0.0527316	0
LGG	LGG-Temozolomide	chr12|72096850|UTR3|TMEM19|+|Alu|both	467	233	234	0.539258	0.00429965	0.00386846	0.0988456	1
HNSC	HNSC-Paclitaxel	chr19|46053316|UTR3|OPA3|-|Alu|rhesus	423	210	213	0.426887	0.00430524	0.00400995	0.185258	1
LGG	LGG-Temozolomide	chr17|10618116|UTR3|TMEM220|-|Alu|no-conserve	236	118	118	0.690141	0.0043263	0.00364006	0.0623756	1
HNSC	HNSC-Paclitaxel	chr6|71298793|UTR3|SDHAF4|+|Alu|no-conserve	383	190	193	0.454467	0.00438077	0.00405416	0.099827	1
HNSC	HNSC-Cetuximab	chr8|11701305|UTR3|CTSB|-|Alu|no-conserve	424	212	212	0.431882	0.0043812	0.00407337	0.177773	1
HNSC	HNSC-Cisplatin	chr8|11701305|UTR3|CTSB|-|Alu|no-conserve	424	212	212	0.431882	0.0043812	0.00407337	0.136667	1
LUAD	LUAD-Carboplatin	chr5|118173627|UTR3|DTWD2|-|no-repetitive|no-conserve	321	147	174	0.546139	0.00446072	0.00399364	0.0943408	1
LUAD	LUAD-Paclitaxel	chr11|769001|UTR3|GATD1|-|Alu|both	416	207	209	-0.496678	0.0044713	0.00408211	-0.0762266	1
LUAD	LUAD-Pemetrexed	chr11|769001|UTR3|GATD1|-|Alu|both	416	207	209	-0.496678	0.0044713	0.00408211	-0.0719929	1
LGG	LGG-Temozolomide	chr17|1684054|UTR3|SMYD4|-|Alu|both	477	238	239	-0.531559	0.00459661	0.00415613	-0.0870429	1
LGG	LGG-Temozolomide	chr19|11560911|intronic|PRKCSH|+|Alu|no-conserve	357	176	181	0.579407	0.0045991	0.00408713	0.053362	1
LUAD	LUAD-Cisplatin	chr20|18469182|UTR3|RBBP9|-|Alu|no-conserve	455	227	228	0.458332	0.00462566	0.00429024	0.148829	1
LGG	LGG-Temozolomide	chr12|98942698|UTR3|TMPO|+|Alu|no-conserve	472	236	236	0.531986	0.00466208	0.00420647	0.0528209	1
LGG	LGG-Temozolomide	chr2|61369237|ncRNA|LOC339803|-|Alu|no-conserve	391	186	205	0.591307	0.00472497	0.004179	0.0901707	1
BLCA	BLCA-Cisplatin	chr11|47502875|intronic|CELF1|-|Alu|no-conserve	84	42	42	-1.08797	0.00491349	0.00338997	-0.196643	1
BLCA	BLCA-Gemcitabine	chr11|47502875|intronic|CELF1|-|Alu|no-conserve	84	42	42	-1.08797	0.00491349	0.00338997	-0.204732	1
BRCA	BRCA-Doxorubicin	chr12|44181739|UTR3|IRAK4|+|Alu|chimp	793	395	398	0.542925	0.00500796	0.00452719	0.124918	1
LGG	LGG-Temozolomide	chr7|128301346|intergenic|LINC01000|+|Alu|no-conserve	476	230	246	0.528271	0.0050708	0.00459714	0.0574176	1
LGG	LGG-Temozolomide	chr2|204167666|UTR3|CYP20A1|+|Alu|chimp	250	124	126	0.728672	0.00517193	0.00429064	0.0971264	1
HNSC	HNSC-Paclitaxel	chr12|69237519|UTR3|MDM2|+|no-repetitive|no-conserve	425	212	213	0.416221	0.00518169	0.00484986	0.0756749	1
HNSC	HNSC-Cetuximab	chr11|32875253|UTR3|PRRG4|+|Alu|no-conserve	421	210	211	0.420412	0.00524149	0.0049074	0.0619559	1
HNSC	HNSC-Paclitaxel	chr11|32875253|UTR3|PRRG4|+|Alu|no-conserve	421	210	211	0.420412	0.00524149	0.0049074	0.0557546	1
LUAD	LUAD-Carboplatin	chr19|38839957|intronic|CATSPERG|+|Alu|no-conserve	114	57	57	-0.993807	0.00526573	0.00385784	-0.101299	1
HNSC	HNSC-Cisplatin	chr12|27574536|ncRNA|ARNTL2-AS1|+|Alu|no-conserve	347	171	176	0.460827	0.00537739	0.00497828	0.235156	1
LUAD	LUAD-Cisplatin	chr22|36056546|UTR3|APOL6|+|Non-Alu-repetitive|chimp	447	222	225	0.451648	0.00549614	0.00510143	0.0999109	1
LGG	LGG-Temozolomide	chr16|81064534|UTR3|CENPN|+|Alu|chimp	154	77	77	0.761335	0.00560549	0.0046899	0.120342	1
LGG	LGG-Temozolomide	chr8|95805071|UTR3|DPY19L4|+|Alu|no-conserve	480	239	241	0.513174	0.00567221	0.00517593	0.0658953	1
LUAD	LUAD-Paclitaxel	chr19|5912855|intergenic|VMAC,CAPS|+|Alu|no-conserve	214	101	113	-0.73378	0.00569207	0.00471646	0.0934272	0
LUAD	LUAD-Carboplatin	chr12|113828960|UTR3|PLBD2|+|no-repetitive|no-conserve	478	239	239	0.435064	0.00572586	0.00536522	-0.0505834	0
LUAD	LUAD-Carboplatin	chr12|57125132|intergenic|PRIM1|-|Alu|no-conserve	182	90	92	0.717532	0.00572828	0.00477815	0.155968	1
LUAD	LUAD-Paclitaxel	chr12|57125132|intergenic|PRIM1|-|Alu|no-conserve	182	90	92	0.717532	0.00572828	0.00477815	0.216461	1
HNSC	HNSC-Cisplatin	chr20|43707776|UTR3|STK4|+|Alu|both	422	210	212	0.415251	0.00577751	0.00541579	0.0876552	1
LUAD	LUAD-Cisplatin	chr12|69245269|UTR3|CPM|-|Alu|chimp	419	209	210	0.458235	0.00578215	0.00538381	-0.1325	0
LGG	LGG-Temozolomide	chr13|96232479|UTR3|DZIP1|-|Alu|no-conserve	118	56	62	-1.11199	0.00612359	0.0040924	-0.131296	1
LGG	LGG-Temozolomide	chr4|73923097|UTR3|COX18|-|Alu|both	473	221	252	-0.511399	0.00615816	0.00562412	-0.0899367	1
LGG	LGG-Temozolomide	chr4|1387216|intergenic|UVSSA,NKX1-1|+|Alu|no-conserve	187	92	95	-0.94571	0.00619895	0.00453216	-0.209073	1
BLCA	BLCA-Cisplatin	chr13|50487434|UTR3|SPRYD7|-|Alu|both	140	67	73	-0.755938	0.00623509	0.00518769	-0.156665	1
LGG	LGG-Temozolomide	chr2|204169194|UTR3|CYP20A1|+|Alu|chimp	385	190	195	0.562806	0.00625053	0.00560266	0.0656768	1
LUAD	LUAD-Carboplatin	chr2|216808397|UTR3|MREG|-|Alu|no-conserve	281	139	142	0.562766	0.00631217	0.00565368	-0.101411	0
HNSC	HNSC-Cetuximab	chr19|45896816|intronic|PPP1R13L|-|Alu|no-conserve	279	135	144	0.495112	0.00638876	0.00587975	0.134127	1
LGG	LGG-Temozolomide	chrX|2824366|UTR3|ARSD|-|Alu|no-conserve	194	97	97	-0.75543	0.00644056	0.00540475	-0.101449	1
LGG	LGG-Temozolomide	chr19|39982430|UTR3|TIMM50|+|Alu|no-conserve	476	237	239	0.509065	0.00645261	0.00591651	0.101525	1
BLCA	BLCA-Cisplatin	chr11|125545856|UTR3|CHEK1|+|Alu|no-conserve	185	92	93	-0.653314	0.00651763	0.00561425	-0.16582	1
BLCA	BLCA-Gemcitabine	chr11|125545856|UTR3|CHEK1|+|Alu|no-conserve	185	92	93	-0.653314	0.00651763	0.00561425	-0.109857	1
HNSC	HNSC-Cisplatin	chr8|30535975|UTR3|GSR|-|Alu|chimp	425	212	213	0.411117	0.0066184	0.00624181	0.0900222	1
HNSC	HNSC-Paclitaxel	chr8|30535975|UTR3|GSR|-|Alu|chimp	425	212	213	0.411117	0.0066184	0.00624181	0.122702	1
LUAD	LUAD-Cisplatin	chr20|18469183|UTR3|RBBP9|-|Alu|no-conserve	454	227	227	0.438038	0.00662138	0.00620656	0.120766	1
LGG	LGG-Temozolomide	chr10|82193769|UTR3|PRXL2A|+|Alu|no-conserve	375	184	191	-0.585501	0.00667595	0.00597245	-0.0517531	1
HNSC	HNSC-Paclitaxel	chr17|73940187|UTR3|ACOX1|-|Alu|chimp	367	182	185	0.430268	0.00690196	0.00646787	0.16102	1
LUAD	LUAD-Carboplatin	chr11|77779588|UTR3|NDUFC2|-|Alu|both	361	177	184	0.512662	0.0069208	0.00634284	-0.108337	0
LGG	LGG-Temozolomide	chr2|86247601|UTR3|POLR1A|-|Alu|no-conserve	390	192	198	0.576481	0.00696205	0.00623618	0.0510148	1
LGG	LGG-Temozolomide	chr19|21988166|UTR3|ZNF43|-|Alu|chimp	481	240	241	0.499555	0.00696434	0.00641366	0.0672652	1
HNSC	HNSC-Cisplatin	chr1|28825433|UTR3|PHACTR4|+|Alu|chimp	409	204	205	0.407125	0.00702451	0.00663772	0.131333	1
BLCA	BLCA-Cisplatin	chr1|150281533|intergenic|MRPS21|+|Alu|no-conserve	71	35	36	-1.11627	0.00705517	0.00453277	-0.172798	1
BLCA	BLCA-Gemcitabine	chr1|150281533|intergenic|MRPS21|+|Alu|no-conserve	71	35	36	-1.11627	0.00705517	0.00453277	-0.148826	1
HNSC	HNSC-Cisplatin	chr1|9331254|UTR3|H6PD|+|Alu|no-conserve	423	209	214	0.403288	0.00712133	0.0067334	0.0789663	1
HNSC	HNSC-Paclitaxel	chr1|9331254|UTR3|H6PD|+|Alu|no-conserve	423	209	214	0.403288	0.00712133	0.0067334	0.111705	1
BLCA	BLCA-Cisplatin	chr1|53378523|intronic|ECHDC2|-|Alu|no-conserve	111	54	57	-0.960902	0.00734943	0.00539533	-0.0710777	1
STAD	STAD-Fluorouracil	chr7|44614283|intergenic|DDX56|-|Alu|no-conserve	131	65	66	0.992762	0.00745259	0.00532955	0.061855	1
STAD	STAD-Leucovorin	chr7|44614283|intergenic|DDX56|-|Alu|no-conserve	131	65	66	0.992762	0.00745259	0.00532955	0.0746795	1
HNSC	HNSC-Cisplatin	chrX|77083041|UTR3|MAGT1|-|Alu|both	422	211	211	0.398934	0.00749973	0.00710998	0.0507931	1
HNSC	HNSC-Paclitaxel	chr15|42861767|UTR3|HAUS2|+|Alu|rhesus	425	212	213	0.396512	0.00758608	0.00719048	0.0985844	1
BLCA	BLCA-Cisplatin	chr9|131094242|intronic|COQ4|+|Alu|both	171	85	86	-0.69398	0.0076049	0.00652783	-0.192757	1
BLCA	BLCA-Cisplatin	chr6|33270534|intronic|TAPBP|-|Alu|no-conserve	90	42	48	-1.04676	0.00762234	0.00529285	-0.0784179	1
BLCA	BLCA-Gemcitabine	chr6|33270534|intronic|TAPBP|-|Alu|no-conserve	90	42	48	-1.04676	0.00762234	0.00529285	-0.071976	1
BLCA	BLCA-Carboplatin	chr19|53205471|intergenic|ZNF611|-|Alu|no-conserve	123	61	62	0.754565	0.00765598	0.00638903	-0.129906	0
BRCA	BRCA-Doxorubicin	chr2|24223256|UTR3|UBXN2A|+|Alu|chimp	834	416	418	0.486706	0.00765915	0.00709127	0.0917978	1
LGG	LGG-Temozolomide	chr7|90018884|UTR3|GTPBP10|+|Alu|both	361	180	181	0.561536	0.00776796	0.00701994	0.124987	1
BLCA	BLCA-Cisplatin	chrX|123046596|UTR3|XIAP|+|Alu|chimp	247	123	124	-0.531605	0.00782283	0.00713797	-0.0651977	1
STAD	STAD-Etoposide	chr1|89649419|UTR3|GBP4|-|Alu|no-conserve	242	121	121	0.581179	0.00787506	0.00708892	-0.05491	0
BLCA	BLCA-Cisplatin	chr5|179267309|intronic|MRNIP|-|Alu|chimp	73	34	39	-1.15698	0.00791708	0.00509421	-0.464669	1
HNSC	HNSC-Paclitaxel	chr15|65442526|UTR3|CLPX|-|Alu|rhesus	372	186	186	0.41542	0.00792664	0.00748258	0.189439	1
HNSC	HNSC-Cisplatin	chr7|17384792|UTR3|AHR|+|Alu|both	424	212	212	0.396079	0.00793146	0.00752665	0.078634	1
LUAD	LUAD-Carboplatin	chr15|34524489|UTR3|SLC12A6|-|Alu|chimp	382	191	191	0.467776	0.00798888	0.00743567	0.0589838	1
LGG	LGG-Temozolomide	chr19|21559476|UTR3|ZNF738|+|Alu|no-conserve	239	116	123	-0.740655	0.00813569	0.00684857	-0.12993	1
LGG	LGG-Temozolomide	chr6|43586150|UTR3|POLH|+|Alu|rhesus	284	141	143	0.644908	0.00813969	0.00714995	0.113366	1
HNSC	HNSC-Cisplatin	chr8|144672870|UTR5|EEF1D|-|Alu|no-conserve	346	172	174	0.43567	0.00814897	0.00767702	0.0607356	1
LGG	LGG-Temozolomide	chr5|118173514|UTR3|DTWD2|-|Alu|no-conserve	395	184	211	-0.562979	0.00819137	0.00740845	-0.10142	1
HNSC	HNSC-Paclitaxel	chr15|42861598|UTR3|HAUS2|+|Alu|both	420	209	211	0.39903	0.00825554	0.00783556	0.052269	1
STAD	STAD-Fluorouracil	chr6|32973519|UTR3|HLA-DOA|-|Alu|no-conserve	182	91	91	0.676893	0.00828905	0.00716302	0.135922	1
LGG	LGG-Temozolomide	chrX|123046680|UTR3|XIAP|+|Alu|both	483	240	243	0.497404	0.00833608	0.0077434	0.0797675	1
LGG	LGG-Temozolomide	chrX|73230354|ncRNA|JPX|+|Alu|no-conserve	442	218	224	0.537717	0.00834557	0.00762549	0.0878453	1
LGG	LGG-Temozolomide	chr17|1941601|intronic|DPH1|+|Alu|no-conserve	264	132	132	-0.763069	0.0083729	0.00692629	-0.10362	1
BLCA	BLCA-Cisplatin	chr19|18669846|intronic|KXD1|+|Alu|no-conserve	67	33	34	-1.19819	0.00842772	0.00525329	-0.181283	1
BLCA	BLCA-Gemcitabine	chr17|16287102|intergenic|UBB,TRPV2|+|Alu|no-conserve	85	42	43	-1.0435	0.00852082	0.00596331	-0.0932929	1
LGG	LGG-Temozolomide	chr20|26064400|ncRNA|FAM182A|+|no-repetitive|no-conserve	113	56	57	-1.2333	0.00852617	0.00523484	-0.248868	1
LGG	LGG-Temozolomide	chr7|44081697|ncRNA|LINC00957|+|Alu|chimp	284	141	143	0.635098	0.0085487	0.00761758	0.0953581	1
LGG	LGG-Temozolomide	chr3|15114359|UTR3|RBSN|-|Alu|chimp	474	237	237	0.485378	0.00860896	0.00801786	0.106437	1
BLCA	BLCA-Cisplatin	chrX|73417063|ncRNA|FTX|-|Non-Alu-repetitive|no-conserve	194	96	98	-0.602365	0.00878006	0.00778969	-0.0534957	1
LGG	LGG-Temozolomide	chr1|1594977|UTR3|SLC35E2B|-|Alu|both	480	240	240	0.487672	0.00878672	0.00819235	0.0671878	1
BLCA	BLCA-Cisplatin	chr11|68522974|UTR3|CPT1A|-|Alu|no-conserve	228	114	114	-0.535445	0.00885767	0.00809118	-0.0555776	1
BLCA	BLCA-Gemcitabine	chr11|68522974|UTR3|CPT1A|-|Alu|no-conserve	228	114	114	-0.535445	0.00885767	0.00809118	-0.0505835	1
LGG	LGG-Temozolomide	chr12|102409025|intronic|WASHC3|-|Alu|no-conserve	110	52	58	-1.20917	0.00910126	0.00581659	-0.129696	1
LUAD	LUAD-Vinorelbine	chr4|73923524|UTR3|COX18|-|Alu|rhesus	430	215	215	0.43882	0.00920447	0.00867679	0.0951903	1
BLCA	BLCA-Cisplatin	chr17|2320486|UTR3|METTL16|-|Alu|both	173	86	87	-0.665777	0.0094622	0.00823914	-0.0994972	1
STAD	STAD-Capecitabine	chr19|9759387|UTR3|ZNF562|-|Alu|no-conserve	269	133	136	-0.558581	0.00946959	0.00859007	-0.069186	1
HNSC	HNSC-Paclitaxel	chr14|23441443|UTR3|AJUBA|-|no-repetitive|no-conserve	424	212	212	0.391342	0.00947222	0.00902294	0.0767269	1
HNSC	HNSC-Paclitaxel	chr17|57280770|UTR3|PRR11|+|Alu|no-conserve	368	174	194	0.415882	0.00948514	0.00894443	0.169612	1
HNSC	HNSC-Paclitaxel	chr14|23442148|UTR3|AJUBA|-|no-repetitive|no-conserve	418	209	209	0.390998	0.00955108	0.00907702	0.261587	1
LUAD	LUAD-Paclitaxel	chr9|130554115|intergenic|CDK9,FPGS|+|Alu|no-conserve	406	197	209	0.44525	0.00958975	0.00900352	0.20818	1
BLCA	BLCA-Cisplatin	chr20|43706098|UTR3|STK4|+|Alu|no-conserve	213	105	108	-0.557178	0.00959385	0.00877331	-0.0814071	1
LUAD	LUAD-Pemetrexed	chrX|2824462|UTR3|ARSD|-|Alu|no-conserve	466	232	234	0.40922	0.0096258	0.00912398	-0.134921	0
BLCA	BLCA-Gemcitabine	chr4|2841359|UTR3|SH3BP2|+|Alu|no-conserve	168	80	88	0.671196	0.00977663	0.0085142	0.0737644	1
HNSC	HNSC-Paclitaxel	chr12|57124739|intergenic|PRIM1|-|Alu|no-conserve	362	179	183	0.416699	0.00986431	0.00932119	0.0544169	1
BLCA	BLCA-Cisplatin	chr16|48388381|UTR3|LONP2|+|Alu|both	236	117	119	-0.528899	0.00988348	0.00909489	-0.153136	1
BLCA	BLCA-Gemcitabine	chr16|48388381|UTR3|LONP2|+|Alu|both	236	117	119	-0.528899	0.00988348	0.00909489	-0.160011	1
STAD	STAD-Fluorouracil	chr9|114353449|intronic|PTGR1|-|Alu|no-conserve	45	22	23	2.01892	0.00988688	0.00264465	0.217725	1
STAD	STAD-Cisplatin	chr22|22131819|intronic|MAPK1|-|Alu|no-conserve	56	28	28	1.57073	0.00994414	0.00505412	-0.154261	0
BLCA	BLCA-Cisplatin	chr20|34218165|intronic|CPNE1|-|Alu|no-conserve	63	28	35	-1.21928	0.00999248	0.0063715	-0.295848	1
BRCA	BRCA-Doxorubicin	chr16|29681760|UTR3|SPN|+|Alu|no-conserve	497	245	252	-0.718602	0.00999505	0.0085918	-0.0901128	1
LGG	LGG-Temozolomide	chr8|99055914|intronic|RPL30|-|Alu|no-conserve	421	205	216	-0.53249	0.0100634	0.00921727	-0.0586651	1
LGG	LGG-Temozolomide	chrX|2824377|UTR3|ARSD|-|Alu|no-conserve	201	100	101	-0.64418	0.0100957	0.00898808	-0.20405	1
LGG	LGG-Temozolomide	chr9|133581385|intergenic|EXOSC2,ABL1|+|Alu|no-conserve	371	167	204	0.609419	0.0101353	0.00900834	0.0962192	1
LUAD	LUAD-Paclitaxel	chr17|35838061|UTR3|TADA2A|+|Alu|no-conserve	403	201	202	0.443467	0.0102667	0.0096786	0.107873	1
HNSC	HNSC-Cetuximab	chr11|769388|UTR3|GATD1|-|Alu|both	407	202	205	0.390358	0.0103158	0.00982376	0.106534	1
HNSC	HNSC-Cisplatin	chr11|769536|UTR3|GATD1|-|Alu|both	399	198	201	0.397896	0.0104393	0.00994462	0.119855	1
STAD	STAD-Capecitabine	chr16|70283238|UTR3|EXOSC6|-|Alu|no-conserve	175	86	89	-0.7052	0.0104675	0.00902894	-0.147029	1
BLCA	BLCA-Gemcitabine	chr1|10519932|UTR3|DFFA|-|Alu|chimp	237	117	120	0.522794	0.010484	0.00964472	0.0522817	1
HNSC	HNSC-Cisplatin	chr6|74304014|UTR3|SLC17A5|-|Alu|both	409	200	209	0.38866	0.0106632	0.0101614	0.0835193	1
HNSC	HNSC-Paclitaxel	chr6|74304014|UTR3|SLC17A5|-|Alu|both	409	200	209	0.38866	0.0106632	0.0101614	0.15831	1
LUAD	LUAD-Paclitaxel	chr17|1606946|UTR3|TLCD2|-|Alu|no-conserve	285	142	143	0.536154	0.0107054	0.00981075	0.207723	1
LUAD	LUAD-Gemcitabine	chr4|73922672|UTR3|COX18|-|Alu|both	464	226	238	0.400879	0.0107591	0.0102401	-0.157023	0
LUAD	LUAD-Cisplatin	chr6|18129214|UTR3|TPMT|-|Alu|chimp	453	226	227	0.412223	0.0109149	0.0103815	-0.0793763	0
LUAD	LUAD-Pemetrexed	chr6|18129214|UTR3|TPMT|-|Alu|chimp	453	226	227	0.412223	0.0109149	0.0103815	-0.0691853	0
HNSC	HNSC-Paclitaxel	chr19|59095569|ncRNA|CENPBD1P1|+|Alu|no-conserve	406	203	203	0.386145	0.0109802	0.0104757	0.195436	1
LUAD	LUAD-Paclitaxel	chrX|2852776|UTR3|ARSE|-|Alu|no-conserve	217	108	109	0.581275	0.0110213	0.00997328	0.150419	1
LUAD	LUAD-Paclitaxel	chr17|57280965|UTR3|PRR11|+|Alu|no-conserve	377	188	189	0.434727	0.01113	0.0105302	0.112547	1
BRCA	BRCA-Doxorubicin	chr1|159996674|UTR3|PIGM|-|Alu|no-conserve	702	349	353	-0.513109	0.0111585	0.0102543	0.251378	0
LGG	LGG-Temozolomide	chr2|170566073|intronic|PHOSPHO2-KLHL23|+|Alu|no-conserve	191	90	101	-0.780869	0.011322	0.00947653	-0.0716493	1
BLCA	BLCA-Carboplatin	chr19|11043571|intergenic|TIMM29,SMARCA4|+|Alu|no-conserve	183	91	92	-0.616125	0.0114046	0.0102363	-0.0609524	1
BLCA	BLCA-Cisplatin	chr19|53429467|intergenic|ZNF321P,ZNF816-ZNF321P|-|Alu|no-conserve	133	66	67	-0.808606	0.0114209	0.00951207	-0.0811516	1
BLCA	BLCA-Cisplatin	chr9|131093969|intronic|COQ4|+|Alu|chimp	135	67	68	-0.742345	0.0114312	0.00977138	-0.096049	1
LGG	LGG-Temozolomide	chr19|38123816|UTR3|ZFP30|-|Alu|both	412	201	211	0.520742	0.0114472	0.0105826	0.0696554	1
HNSC	HNSC-Paclitaxel	chr1|115127169|UTR3|DENND2C|-|Alu|no-conserve	385	190	195	0.395516	0.0114755	0.0109324	0.0670434	1
LGG	LGG-Temozolomide	chr5|175803181|UTR3|ARL10|+|Alu|no-conserve	310	144	166	-0.563972	0.0115312	0.0105245	-0.102026	1
LUAD	LUAD-Paclitaxel	chr10|101992810|UTR3|CWF19L1|-|Alu|no-conserve	477	238	239	0.396737	0.011548	0.0110521	0.105818	1
BLCA	BLCA-Cisplatin	chr9|130553188|intergenic|CDK9|+|Alu|no-conserve	93	43	50	-0.869208	0.0117827	0.00943904	-0.232383	1
BLCA	BLCA-Gemcitabine	chr9|130553188|intergenic|CDK9|+|Alu|no-conserve	93	43	50	-0.869208	0.0117827	0.00943904	-0.197209	1
BLCA	BLCA-Cisplatin	chr22|50881483|intronic|PPP6R2|+|Alu|no-conserve	49	24	25	-1.44085	0.0118622	0.00619775	-0.22071	1
LGG	LGG-Temozolomide	chr19|20804147|UTR3|ZNF626|-|Alu|no-conserve	384	184	200	0.545889	0.0119699	0.0109658	0.0847756	1
HNSC	HNSC-Paclitaxel	chr14|23442150|UTR3|AJUBA|-|no-repetitive|chimp	418	208	210	0.383269	0.0120345	0.0114955	0.365145	1
HNSC	HNSC-Paclitaxel	chr2|201774279|UTR3|ORC2|-|Alu|chimp	299	149	150	0.449042	0.0120367	0.0113175	0.0931293	1
HNSC	HNSC-Paclitaxel	chr19|16661297|UTR3|SLC35E1|-|Alu|no-conserve	419	208	211	0.374442	0.0120424	0.0115463	0.153048	1
LUAD	LUAD-Pemetrexed	chr10|82195412|UTR3|PRXL2A|+|Alu|no-conserve	198	99	99	0.608133	0.0120897	0.0108414	0.224862	1
LUAD	LUAD-Docetaxel	chr3|48787118|UTR3|PRKAR2A|-|Alu|no-conserve	433	213	220	0.422706	0.0122127	0.0115938	-0.0838372	0
HNSC	HNSC-Carboplatin	chr1|36066783|UTR3|PSMB2|-|Alu|no-conserve	360	180	180	0.400201	0.0122325	0.0116496	0.130375	1
LGG	LGG-Temozolomide	chr6|42910123|intronic|CNPY3-GNMT|+|Alu|no-conserve	413	194	219	-0.507686	0.0122897	0.0113944	-0.133656	1
LUAD	LUAD-Paclitaxel	chr22|41995675|UTR3|DESI1|-|Alu|both	298	146	152	0.503936	0.0123191	0.0113928	-0.165217	0
BRCA	BRCA-Doxorubicin	chr19|4654537|UTR3|TNFAIP8L1|+|Alu|both	817	404	413	-0.458401	0.012345	0.0115969	0.150866	0
STAD	STAD-Etoposide	chr1|46163749|intronic|IPP|-|Alu|no-conserve	109	53	56	-0.962306	0.0123997	0.00943451	0.246429	0
STAD	STAD-Fluorouracil	chr1|46163749|intronic|IPP|-|Alu|no-conserve	109	53	56	-0.962306	0.0123997	0.00943451	0.171302	0
STAD	STAD-Leucovorin	chr1|46163749|intronic|IPP|-|Alu|no-conserve	109	53	56	-0.962306	0.0123997	0.00943451	0.262698	0
BLCA	BLCA-Cisplatin	chr7|128145008|intergenic|METTL2B,LINC01000|+|Alu|no-conserve	231	112	119	-0.531554	0.0124154	0.011512	-0.06607	1
BLCA	BLCA-Cisplatin	chr11|47502439|intronic|CELF1|-|Alu|no-conserve	66	33	33	-1.21917	0.0124839	0.00827382	-0.140472	1
LUAD	LUAD-Carboplatin	chr11|16778270|UTR3|C11orf58|+|Alu|chimp	380	180	200	0.44675	0.012555	0.0118371	-0.131464	0
LUAD	LUAD-Paclitaxel	chr11|16778270|UTR3|C11orf58|+|Alu|chimp	380	180	200	0.44675	0.012555	0.0118371	-0.133577	0
LUAD	LUAD-Paclitaxel	chr22|24970565|UTR3|SNRPD3|+|Alu|no-conserve	479	239	240	0.38837	0.0126602	0.0121027	0.0912735	1
HNSC	HNSC-Docetaxel	chr10|28810117|ncRNA|WAC-AS1|-|Alu|no-conserve	424	209	215	-0.369958	0.0126998	0.0121942	-0.053345	1
HNSC	HNSC-Cisplatin	chr14|23442028|UTR3|AJUBA|-|no-repetitive|both	422	209	213	0.374443	0.0127416	0.0122148	0.108042	1
HNSC	HNSC-Paclitaxel	chr14|23442028|UTR3|AJUBA|-|no-repetitive|both	422	209	213	0.374443	0.0127416	0.0122148	0.186	1
LGG	LGG-Temozolomide	chr3|15113655|UTR3|RBSN|-|Alu|no-conserve	480	240	240	0.461656	0.0127712	0.0120261	0.0744731	1
LGG	LGG-Temozolomide	chr7|65440599|intronic|GUSB|-|Alu|no-conserve	91	43	48	-1.27782	0.0128429	0.0078607	-0.21637	1
BRCA	BRCA-Doxorubicin	chr19|11561102|intronic|PRKCSH|+|Alu|no-conserve	801	399	402	-0.457067	0.0128666	0.0120756	0.19794	0
LUAD	LUAD-Paclitaxel	chr17|73940949|UTR3|ACOX1|-|Alu|both	469	225	244	0.390473	0.0128738	0.0123115	0.0582647	1
BLCA	BLCA-Gemcitabine	chr2|85773820|UTR3|GGCX|-|Alu|no-conserve	151	74	77	0.652735	0.0130035	0.0114687	0.147948	1
LUAD	LUAD-Paclitaxel	chr17|30656197|UTR3|C17orf75|-|Alu|no-conserve	297	145	152	0.513568	0.0130956	0.012146	0.0969912	1
HNSC	HNSC-Cetuximab	chr9|125579467|intergenic|PDCL|-|Alu|no-conserve	355	176	179	0.392933	0.0132058	0.0126211	0.155511	1
LGG	LGG-Temozolomide	chr19|5913554|intergenic|CAPS|+|Alu|no-conserve	319	158	161	0.582238	0.013369	0.0121228	0.0624837	1
HNSC	HNSC-Paclitaxel	chr11|32878640|UTR3|PRRG4|+|Alu|no-conserve	420	209	211	0.369583	0.0134225	0.0129043	0.069036	1
LGG	LGG-Temozolomide	chrX|118673382|UTR3|CXorf56|-|Alu|no-conserve	341	168	173	-0.553809	0.013489	0.0123909	-0.0589627	1
LUAD	LUAD-Carboplatin	chr15|40710778|UTR3|IVD|+|no-repetitive|no-conserve	467	233	234	0.393065	0.0134959	0.012954	-0.0669051	0
HNSC	HNSC-Paclitaxel	chr12|69237014|UTR3|MDM2|+|no-repetitive|no-conserve	422	211	211	0.367943	0.0135121	0.0129715	0.100757	1
LUAD	LUAD-Paclitaxel	chr11|769044|UTR3|GATD1|-|Alu|both	331	164	167	0.493327	0.0135859	0.012652	0.063364	1
HNSC	HNSC-Cetuximab	chr11|767947|UTR3|GATD1|-|Alu|no-conserve	378	181	197	0.389265	0.0136129	0.0130468	0.0927857	1
HNSC	HNSC-Paclitaxel	chr4|57326875|UTR3|PAICS|+|Alu|no-conserve	425	212	213	0.369461	0.0136257	0.0130902	0.203352	1
BLCA	BLCA-Cisplatin	chr19|54680750|intronic|MBOAT7|-|Alu|no-conserve	48	24	24	-1.47473	0.0136513	0.00772825	-0.166667	1
LGG	LGG-Temozolomide	chr10|75538103|intergenic|FUT11,CHCHD1|+|Alu|no-conserve	470	228	242	-0.475982	0.0136582	0.0128389	-0.0684267	1
LGG	LGG-Temozolomide	chr15|75645663|intronic|NEIL1|+|Alu|no-conserve	267	129	138	-0.69129	0.013745	0.0120436	-0.168486	1
HNSC	HNSC-Cisplatin	chr5|125961447|UTR3|PHAX|+|Alu|chimp	374	186	188	0.390809	0.0138154	0.0132086	0.264488	1
BLCA	BLCA-Cisplatin	chr19|21374133|UTR3|ZNF431|+|Alu|no-conserve	62	31	31	-1.16751	0.013824	0.00963803	-0.318594	1
HNSC	HNSC-Paclitaxel	chr10|75009722|ncRNA|DNAJC9-AS1|-|Alu|no-conserve	423	211	212	0.367998	0.0138279	0.013274	0.0642341	1
BLCA	BLCA-Cisplatin	chr7|65622626|intergenic|CRCP,TPST1|+|Alu|no-conserve	134	67	67	-0.715839	0.0139258	0.012051	-0.15591	1
BLCA	BLCA-Cisplatin	chr14|20835178|UTR3|TEP1|-|no-repetitive|no-conserve	168	84	84	0.613393	0.0139427	0.012526	-0.214949	0
BLCA	BLCA-Gemcitabine	chr14|20835178|UTR3|TEP1|-|no-repetitive|no-conserve	168	84	84	0.613393	0.0139427	0.012526	-0.167662	0
HNSC	HNSC-Paclitaxel	chr2|208619585|ncRNA|MIR4775|+|no-repetitive|no-conserve	385	192	193	0.379057	0.0140392	0.0134839	0.260585	1
LGG	LGG-Temozolomide	chr16|1410031|intronic|GNPTG|+|Alu|no-conserve	332	155	177	0.617038	0.0140653	0.012634	0.0770604	1
HNSC	HNSC-Cisplatin	chr12|72096331|UTR3|TMEM19|+|Alu|both	391	192	199	0.378195	0.0142272	0.0136437	0.191445	1
BLCA	BLCA-Cisplatin	chr5|150651549|intergenic|GM2A,SLC36A3|+|Alu|no-conserve	240	120	120	0.490867	0.0142492	0.0132429	0.0832507	1
HNSC	HNSC-Paclitaxel	chr18|20876567|UTR3|TMEM241|-|Alu|chimp	379	188	191	0.382411	0.0142648	0.0136678	0.25492	1
LGG	LGG-Temozolomide	chr11|62506990|intergenic|TTC9C|+|Alu|no-conserve	478	238	240	0.456641	0.0143114	0.0135149	0.0750652	1
BRCA	BRCA-Doxorubicin	chr2|86247472|UTR3|POLR1A|-|Alu|rhesus	618	307	311	-0.534499	0.014368	0.013239	0.216764	0
HNSC	HNSC-Paclitaxel	chr3|197612360|UTR3|LRCH3|+|Alu|no-conserve	381	188	193	0.382641	0.0144124	0.0137948	0.082082	1
LGG	LGG-Temozolomide	chr2|242633737|intronic|ING5|+|Alu|no-conserve	173	86	87	-0.758533	0.0144196	0.0123533	-0.119383	1
HNSC	HNSC-Paclitaxel	chr20|25428294|UTR3|GINS1|+|Alu|chimp	417	207	210	0.372088	0.0144254	0.0138456	0.297291	1
HNSC	HNSC-Paclitaxel	chr2|208619699|UTR3|CCNYL1|+|Alu|no-conserve	406	203	203	0.373909	0.0146047	0.0140067	0.180056	1
BLCA	BLCA-Cisplatin	chr7|74298777|ncRNA|STAG3L2|-|Alu|no-conserve	197	96	101	-0.543515	0.0146928	0.0135959	-0.149944	1
BLCA	BLCA-Gemcitabine	chr7|74298777|ncRNA|STAG3L2|-|Alu|no-conserve	197	96	101	-0.543515	0.0146928	0.0135959	-0.0958265	1
HNSC	HNSC-Docetaxel	chr1|168218660|UTR3|SFT2D2|+|Alu|no-conserve	371	184	187	0.386179	0.0147143	0.0141218	-0.0952897	0
BRCA	BRCA-Doxorubicin	chrX|54588605|UTR3|GNL3L|+|Alu|no-conserve	578	288	290	-0.536302	0.0147633	0.0136492	-0.140587	1
STAD	STAD-Capecitabine	chr17|73940988|UTR3|ACOX1|-|Alu|both	234	112	122	-0.562693	0.0147731	0.0135215	-0.10944	1
HNSC	HNSC-Cisplatin	chr3|10193933|UTR3|VHL|+|Alu|no-conserve	423	208	215	0.365268	0.0148704	0.0142909	0.0570199	1
HNSC	HNSC-Docetaxel	chr3|10193933|UTR3|VHL|+|Alu|no-conserve	423	208	215	0.365268	0.0148704	0.0142909	-0.105159	0
HNSC	HNSC-Cisplatin	chr7|65620786|intergenic|CRCP,TPST1|+|Alu|no-conserve	220	110	110	0.477345	0.0149468	0.0140094	0.176281	1
LUAD	LUAD-Paclitaxel	chr7|128143521|intergenic|METTL2B|+|Alu|no-conserve	444	218	226	0.394497	0.0150303	0.0144271	0.137763	1
BLCA	BLCA-Cisplatin	chrX|24093954|intronic|EIF2S3|+|Alu|no-conserve	171	79	92	-0.591566	0.0150791	0.0137001	-0.101978	1
HNSC	HNSC-Cisplatin	chr13|21949161|ncRNA|MIPEPP3|-|Alu|no-conserve	395	197	198	0.370313	0.0151557	0.014568	0.227403	1
HNSC	HNSC-Paclitaxel	chr1|220231275|UTR3|BPNT1|-|Alu|both	425	211	214	0.364862	0.0151598	0.0145722	0.242407	1
LGG	LGG-Temozolomide	chr21|34636260|UTR3|IFNAR2|+|Alu|no-conserve	394	197	197	-0.485206	0.0152392	0.0142767	-0.0725747	1
BLCA	BLCA-Cisplatin	chr12|57124480|intergenic|PRIM1|-|Alu|no-conserve	102	48	54	-0.761399	0.0152399	0.0129171	-0.0736789	1
LUAD	LUAD-Paclitaxel	chr16|50139185|UTR3|HEATR3|+|Alu|chimp	362	181	181	0.431262	0.0152496	0.0144839	0.160179	1
BLCA	BLCA-Cisplatin	chr22|24374839|intronic|GSTT4|+|Alu|no-conserve	74	35	39	-1.18712	0.0152841	0.0102401	-0.263883	1
BLCA	BLCA-Gemcitabine	chr12|118575632|intronic|PEBP1|+|Alu|no-conserve	59	29	30	-1.4097	0.0153041	0.00875748	-0.159129	1
LUAD	LUAD-Cisplatin	chr7|100454211|intronic|SLC12A9|+|Alu|chimp	235	113	122	0.640721	0.0153276	0.0137038	0.167948	1
HNSC	HNSC-Paclitaxel	chr1|149913727|UTR3|OTUD7B|-|Non-Alu-repetitive|chimp	410	205	205	0.368417	0.0153479	0.0147346	0.28493	1
LGG	LGG-Temozolomide	chr17|1684306|UTR3|SMYD4|-|Alu|chimp	319	149	170	-0.524078	0.0153718	0.014218	-0.102041	1
BLCA	BLCA-Cisplatin	chr14|50051382|intronic|RPS29|-|Alu|no-conserve	75	36	39	-0.879387	0.0153765	0.0127126	-0.273785	1
HNSC	HNSC-Paclitaxel	chr17|37005840|UTR3|RPL23|-|Alu|no-conserve	402	195	207	0.36595	0.0154891	0.0148936	0.28033	1
BLCA	BLCA-Cisplatin	chr1|53378534|intronic|ECHDC2|-|Alu|no-conserve	98	49	49	-0.918109	0.0154981	0.0121911	-0.0638226	1
HNSC	HNSC-Cisplatin	chr17|1607276|UTR3|TLCD2|-|Alu|no-conserve	229	114	115	0.467269	0.0155735	0.0146552	0.108149	1
HNSC	HNSC-Cetuximab	chr2|99812988|UTR3|MRPL30|+|Alu|rhesus	424	212	212	0.36194	0.0156262	0.0150297	0.0757473	1
STAD	STAD-Fluorouracil	chr5|132254254|intronic|AFF4|-|Alu|no-conserve	58	29	29	1.23551	0.0156327	0.0105578	0.246158	1
LGG	LGG-Temozolomide	chr20|32294153|UTR3|PXMP4|-|Alu|chimp	400	200	200	0.488807	0.0156952	0.0147251	0.060344	1
LGG	LGG-Temozolomide	chr16|66924108|UTR3|PDP2|+|Alu|chimp	447	212	235	0.483555	0.0157226	0.0148152	0.097295	1
BLCA	BLCA-Cisplatin	chr5|14715380|ncRNA|LOC100130744|+|Alu|no-conserve	128	64	64	-0.703944	0.0157345	0.0138882	-0.109064	1
LUAD	LUAD-Carboplatin	chr2|172605884|UTR3|DYNC1I2|+|no-repetitive|no-conserve	220	110	110	0.605492	0.0159178	0.014482	-0.158064	0
LUAD	LUAD-Pemetrexed	chr2|172605884|UTR3|DYNC1I2|+|no-repetitive|no-conserve	220	110	110	0.605492	0.0159178	0.014482	-0.172665	0
HNSC	HNSC-Cisplatin	chr19|11561101|intronic|PRKCSH|+|Alu|no-conserve	417	208	209	0.362742	0.01598	0.0153842	0.128474	1
HNSC	HNSC-Paclitaxel	chr19|11561101|intronic|PRKCSH|+|Alu|no-conserve	417	208	209	0.362742	0.01598	0.0153842	0.225681	1
BLCA	BLCA-Cisplatin	chr1|21081956|intronic|HP1BP3|-|Alu|no-conserve	51	25	26	-1.16888	0.0159955	0.0109456	-0.241422	1
HNSC	HNSC-Paclitaxel	chr3|156258283|UTR3|SSR3|-|Alu|chimp	424	211	213	0.356482	0.0160115	0.0154377	0.272355	1
HNSC	HNSC-Cisplatin	chr7|128144891|intergenic|METTL2B,LINC01000|+|Alu|no-conserve	391	195	196	0.373329	0.0161214	0.0155134	0.11242	1
LUAD	LUAD-Paclitaxel	chr15|69699098|ncRNA|LOC145694|+|Alu|no-conserve	299	149	150	0.471433	0.0163911	0.0154323	0.190213	1
LGG	LGG-Temozolomide	chr19|14680094|intronic|NDUFB7|-|Alu|no-conserve	203	99	104	-0.737529	0.0164068	0.0141217	-0.0730899	1
LUAD	LUAD-Gemcitabine	chr7|72468449|ncRNA|STAG3L1,STAG3L3|-|Alu|no-conserve	386	188	198	0.427656	0.0164484	0.0156886	0.0870156	1
LUAD	LUAD-Carboplatin	chr6|109786003|UTR3|ZBTB24|-|Alu|chimp	298	146	152	0.471868	0.0164929	0.0155367	-0.141967	0
BLCA	BLCA-Cisplatin	chr16|15794883|intronic|NDE1|+|Alu|no-conserve	192	96	96	-0.520607	0.0164933	0.0152374	-0.14889	1
BLCA	BLCA-Gemcitabine	chr16|15794883|intronic|NDE1|+|Alu|no-conserve	192	96	96	-0.520607	0.0164933	0.0152374	-0.0856614	1
LGG	LGG-Temozolomide	chr19|21368876|UTR3|ZNF431|+|Alu|no-conserve	209	104	105	0.662287	0.0165118	0.0147206	0.0917113	1
LGG	LGG-Temozolomide	chr3|197611263|UTR3|LRCH3|+|Alu|chimp	434	217	217	-0.46012	0.0165316	0.015636	-0.106574	1
HNSC	HNSC-Cisplatin	chr1|67874825|UTR3|SERBP1|-|Alu|rhesus	418	208	210	0.360383	0.0167857	0.0161777	0.0650501	1
STAD	STAD-Epirubicin	chr14|20834521|UTR3|TEP1|-|no-repetitive|no-conserve	244	122	122	0.559069	0.0168131	0.015467	0.074371	1
BLCA	BLCA-Cisplatin	chr9|131092541|intronic|COQ4|+|Alu|no-conserve	41	19	22	-1.28657	0.0169969	0.0109746	-0.199615	1
HNSC	HNSC-Cisplatin	chr1|10520233|UTR3|DFFA|-|Alu|no-conserve	361	180	181	0.380909	0.0170536	0.0163757	0.0869544	1
HNSC	HNSC-Paclitaxel	chr6|74134848|UTR3|CGAS|-|Alu|chimp	406	202	204	0.362472	0.0172185	0.0166236	0.315256	1
LUAD	LUAD-Paclitaxel	chr10|73993845|UTR3|ANAPC16|+|Alu|no-conserve	343	160	183	0.460145	0.0172738	0.0163617	0.137156	1
HNSC	HNSC-Cisplatin	chrX|54589111|UTR3|GNL3L|+|Alu|rhesus	410	204	206	0.35849	0.0172796	0.0167111	0.066137	1
STAD	STAD-Fluorouracil	chr22|24084271|UTR3|ZNF70|-|Alu|no-conserve	91	45	46	-0.998331	0.0172843	0.0132171	0.139	0
HNSC	HNSC-Cisplatin	chr22|41327527|UTR3|XPNPEP3|+|Alu|both	206	102	104	0.51163	0.0173313	0.0161273	0.235577	1
LGG	LGG-Temozolomide	chr6|111292123|intergenic|GTF3C6,RPF2|+|Alu|no-conserve	420	208	212	0.481571	0.0173333	0.0163231	0.0884044	1
STAD	STAD-Leucovorin	chr17|1608111|UTR3|TLCD2|-|Alu|chimp	186	92	94	-0.639945	0.0173496	0.0155225	-0.124743	1
LGG	LGG-Temozolomide	chr17|73941064|UTR3|ACOX1|-|Alu|chimp	464	225	239	0.457986	0.0173603	0.0164946	0.11014	1
HNSC	HNSC-Cisplatin	chr1|160966434|UTR3|F11R|-|Alu|both	425	212	213	0.352695	0.0173617	0.0167583	0.0564954	1
LUAD	LUAD-Paclitaxel	chr15|42192345|UTR3|EHD4|-|no-repetitive|no-conserve	479	238	241	0.373495	0.0174367	0.016801	0.117505	1
STAD	STAD-Cisplatin	chr3|169807548|UTR3|PHC3|-|Alu|chimp	258	128	130	-0.513947	0.0176317	0.0163875	0.0572547	0
STAD	STAD-Etoposide	chr3|169807548|UTR3|PHC3|-|Alu|chimp	258	128	130	-0.513947	0.0176317	0.0163875	0.0668017	0
BLCA	BLCA-Carboplatin	chr15|41594561|ncRNA|OIP5-AS1|+|Alu|no-conserve	201	100	101	-0.526902	0.0176627	0.0164533	-0.0739502	1
STAD	STAD-Capecitabine	chr15|40986075|ncRNA|RAD51-AS1|-|no-repetitive|no-conserve	85	41	44	1.14818	0.0177956	0.0124343	0.147091	1
LUAD	LUAD-Carboplatin	chr3|44791536|UTR3|KIAA1143|-|Alu|no-conserve	364	181	183	0.430599	0.018098	0.017249	-0.0503673	0
HNSC	HNSC-Carboplatin	chr4|25280889|intergenic|PI4K2B|+|Alu|no-conserve	123	53	70	0.80366	0.0182286	0.0153294	0.207202	1
LUAD	LUAD-Cisplatin	chr2|128951723|UTR3|UGGT1|+|Alu|no-conserve	453	226	227	0.375449	0.0182405	0.0176104	-0.0907461	0
STAD	STAD-Epirubicin	chr9|130875487|ncRNA|SLC25A25-AS1|-|Alu|no-conserve	220	107	113	0.581454	0.0182466	0.016698	0.0682691	1
HNSC	HNSC-Cisplatin	chr2|128952024|UTR3|UGGT1|+|Alu|chimp	408	204	204	0.354475	0.0182691	0.0176443	0.10045	1
LUAD	LUAD-Pemetrexed	chr14|31916782|ncRNA|LOC101927124|-|Alu|no-conserve	347	173	174	0.446585	0.0182854	0.0173946	-0.245349	0
LGG	LGG-Temozolomide	chr3|196080600|UTR3|UBXN7|-|Alu|both	347	166	181	-0.523116	0.0182942	0.0170779	-0.104987	1
LGG	LGG-Temozolomide	chr8|95805070|UTR3|DPY19L4|+|Alu|no-conserve	480	239	241	0.437135	0.0184487	0.0175829	0.109718	1
LUAD	LUAD-Pemetrexed	chr7|56078298|intergenic|PSPH|-|Alu|no-conserve	262	130	132	0.476961	0.0184647	0.0173656	-0.295598	0
HNSC	HNSC-Cisplatin	chr22|24970662|UTR3|SNRPD3|+|Alu|no-conserve	425	211	214	0.349157	0.0185502	0.0179416	0.0638037	1
BRCA	BRCA-Doxorubicin	chr19|53914448|UTR3|ZNF765|+|Alu|no-conserve	785	387	398	-0.442524	0.0185617	0.0174623	0.195803	0
STAD	STAD-Oxaliplatin	chr16|70283139|UTR3|EXOSC6|-|Alu|no-conserve	226	113	113	-0.55127	0.0188045	0.0173812	-0.110843	1
LUAD	LUAD-Carboplatin	chr2|224620490|UTR3|AP1S3|-|Alu|no-conserve	429	213	216	0.379494	0.0188852	0.0182125	-0.091002	0
LUAD	LUAD-Gemcitabine	chr2|224620490|UTR3|AP1S3|-|Alu|no-conserve	429	213	216	0.379494	0.0188852	0.0182125	-0.198682	0
LUAD	LUAD-Pemetrexed	chr2|224620490|UTR3|AP1S3|-|Alu|no-conserve	429	213	216	0.379494	0.0188852	0.0182125	-0.10354	0
BLCA	BLCA-Cisplatin	chr16|31132644|intronic|KAT8|+|Alu|no-conserve	191	95	96	-0.530278	0.0190045	0.017586	-0.0690863	1
BLCA	BLCA-Gemcitabine	chr16|31132644|intronic|KAT8|+|Alu|no-conserve	191	95	96	-0.530278	0.0190045	0.017586	-0.0676848	1
HNSC	HNSC-Paclitaxel	chrX|54590970|UTR3|GNL3L|+|Alu|both	421	206	215	0.349511	0.0190801	0.0184546	0.0828336	1
HNSC	HNSC-Paclitaxel	chr16|81064574|UTR3|CENPN|+|Alu|chimp	408	204	204	0.352892	0.0190817	0.0184424	0.218275	1
LGG	LGG-Temozolomide	chr11|76734955|UTR3|ACER3|+|Alu|no-conserve	412	206	206	0.485662	0.0191728	0.0180161	0.054588	1
LGG	LGG-Temozolomide	chr7|44081646|ncRNA|LINC00957|+|Alu|both	316	156	160	0.542805	0.0192034	0.0178031	0.104468	1
BLCA	BLCA-Cisplatin	chr1|89649549|UTR3|GBP4|-|Alu|no-conserve	143	71	72	-0.617396	0.0192395	0.0174134	-0.192545	1
BLCA	BLCA-Gemcitabine	chr1|89649549|UTR3|GBP4|-|Alu|no-conserve	143	71	72	-0.617396	0.0192395	0.0174134	-0.119345	1
LUAD	LUAD-Pemetrexed	chr1|204521392|UTR3|MDM4|+|Alu|no-conserve	305	149	156	-0.468473	0.019247	0.0181416	-0.0858695	1
LUAD	LUAD-Pemetrexed	chr1|179327010|UTR3|SOAT1|+|no-repetitive|no-conserve	451	224	227	0.37667	0.0193476	0.0186316	-0.0619474	0
STAD	STAD-Cisplatin	chr17|37916689|UTR3|IKZF3|-|Alu|no-conserve	75	36	39	1.02483	0.0193602	0.0149108	0.176347	1
BRCA	BRCA-Doxorubicin	chr11|32878543|UTR3|PRRG4|+|Alu|no-conserve	802	400	402	-0.436061	0.0194227	0.0187143	0.0769148	0
STAD	STAD-Fluorouracil	chr1|1803659|intronic|GNB1|-|Alu|no-conserve	49	23	26	1.28268	0.0194573	0.0132235	0.19871	1
LUAD	LUAD-Paclitaxel	chr14|70834113|UTR3|SYNJ2BP|-|Alu|chimp	469	232	237	0.369652	0.019479	0.0188134	0.0763491	1
LUAD	LUAD-Carboplatin	chr2|32534821|UTR3|YIPF4|+|Alu|chimp	301	148	153	0.497055	0.0196395	0.0184857	0.105226	1
BLCA	BLCA-Cisplatin	chr1|28836973|ncRNA|SNHG3|+|Alu|no-conserve	110	55	55	-0.706868	0.0197258	0.0173983	-0.257648	1
BLCA	BLCA-Gemcitabine	chr1|28836973|ncRNA|SNHG3|+|Alu|no-conserve	110	55	55	-0.706868	0.0197258	0.0173983	-0.206618	1
HNSC	HNSC-Docetaxel	chr12|72096125|UTR3|TMEM19|+|Alu|both	407	202	205	0.348066	0.0200499	0.019414	-0.205567	0
HNSC	HNSC-Paclitaxel	chr12|72096125|UTR3|TMEM19|+|Alu|both	407	202	205	0.348066	0.0200499	0.019414	0.153687	1
LUAD	LUAD-Pemetrexed	chr6|26095454|UTR3|HFE|+|Alu|no-conserve	311	155	156	0.454015	0.0200772	0.0190368	0.1261	1
BLCA	BLCA-Cisplatin	chr19|13884346|UTR3|MRI1|+|Alu|chimp	248	123	125	-0.46271	0.0201793	0.0190983	-0.0983079	1
BLCA	BLCA-Gemcitabine	chr19|13884346|UTR3|MRI1|+|Alu|chimp	248	123	125	-0.46271	0.0201793	0.0190983	-0.103525	1
LGG	LGG-Temozolomide	chrX|123047173|UTR3|XIAP|+|Alu|no-conserve	483	241	242	0.434083	0.0203811	0.0195502	0.0629245	1
BLCA	BLCA-Cisplatin	chr10|28827563|intronic|WAC|+|Alu|no-conserve	131	65	66	-0.672531	0.0203863	0.0181043	-0.112293	1
HNSC	HNSC-Paclitaxel	chr12|27576299|ncRNA|ARNTL2-AS1|+|Alu|no-conserve	411	205	206	0.351199	0.0204463	0.0197831	0.255156	1
HNSC	HNSC-Paclitaxel	chr16|15794947|intronic|NDE1|+|Alu|no-conserve	424	212	212	0.344902	0.0205342	0.0199112	0.0618714	1
LGG	LGG-Temozolomide	chr11|31452960|UTR3|DNAJC24|+|Alu|chimp	470	232	238	0.43254	0.020558	0.0196595	0.0549576	1
BLCA	BLCA-Cisplatin	chr19|40537240|UTR3|ZNF780B|-|Alu|no-conserve	181	84	97	-0.578906	0.0206243	0.0190222	-0.257532	1
BLCA	BLCA-Gemcitabine	chr19|40537240|UTR3|ZNF780B|-|Alu|no-conserve	181	84	97	-0.578906	0.0206243	0.0190222	-0.174319	1
STAD	STAD-Epirubicin	chr1|10519909|UTR3|DFFA|-|Alu|no-conserve	269	133	136	0.490863	0.0206601	0.0194861	0.0618712	1
HNSC	HNSC-Cisplatin	chr19|21372852|UTR3|ZNF431|+|Alu|no-conserve	321	155	166	0.394462	0.0207045	0.0199158	0.0727627	1
BLCA	BLCA-Cisplatin	chr22|36057257|UTR3|APOL6|+|Alu|no-conserve	198	99	99	-0.525903	0.020759	0.0193866	-0.0516173	1
BLCA	BLCA-Cisplatin	chr17|26936238|ncRNA|SPAG5-AS1|-|Alu|no-conserve	61	29	32	1.19513	0.0208283	0.0142963	0.122154	1
HNSC	HNSC-Cisplatin	chr3|197612431|UTR3|LRCH3|+|Alu|no-conserve	423	211	212	0.345125	0.020859	0.0202124	0.108734	1
LUAD	LUAD-Cisplatin	chr20|48734946|UTR3|TMEM189|-|Non-Alu-repetitive|no-conserve	190	93	97	0.577275	0.0209199	0.0192082	0.155907	1
LUAD	LUAD-Cisplatin	chr19|57727698|UTR3|ZNF264|+|Alu|no-conserve	364	182	182	0.418958	0.0209704	0.0200429	-0.0865324	0
HNSC	HNSC-Cetuximab	chr1|179044105|UTR3|FAM20B|+|Alu|both	410	205	205	0.343842	0.0209999	0.0203577	0.148685	1
HNSC	HNSC-Cisplatin	chr1|179326296|UTR3|SOAT1|+|no-repetitive|no-conserve	269	134	135	0.421879	0.0211308	0.0202272	0.227548	1
LGG	LGG-Temozolomide	chr4|2230330|UTR3|HAUS3|-|Alu|no-conserve	293	138	155	0.563687	0.0212862	0.0196564	0.0710649	1
BLCA	BLCA-Cisplatin	chr19|46053159|UTR3|OPA3|-|Alu|both	227	113	114	-0.479137	0.0213508	0.0200546	-0.0651992	1
BLCA	BLCA-Cisplatin	chr19|38897206|intronic|FAM98C|+|Alu|no-conserve	116	58	58	-0.761172	0.0213588	0.0184652	-0.0767454	1
BLCA	BLCA-Gemcitabine	chr19|38897206|intronic|FAM98C|+|Alu|no-conserve	116	58	58	-0.761172	0.0213588	0.0184652	-0.059629	1
LGG	LGG-Temozolomide	chr5|150651380|intergenic|GM2A,SLC36A3|+|Alu|no-conserve	480	240	240	0.4259	0.0213884	0.0205292	0.0508738	1
LGG	LGG-Temozolomide	chr20|44525189|intronic|CTSA|+|Alu|no-conserve	339	166	173	-0.513246	0.0214441	0.0201438	-0.0733767	1
LGG	LGG-Temozolomide	chr12|69160599|UTR3|SLC35E3|+|Alu|chimp	454	221	233	-0.44173	0.0214963	0.0204813	-0.0771853	1
HNSC	HNSC-Cisplatin	chr12|27576524|ncRNA|ARNTL2-AS1|+|Alu|no-conserve	423	210	213	0.341484	0.0215809	0.020932	0.141133	1
LUAD	LUAD-Cisplatin	chr19|13883962|UTR3|MRI1|+|Alu|chimp	409	204	205	0.39511	0.0216294	0.0208201	0.0567615	1
LUAD	LUAD-Paclitaxel	chr19|13883962|UTR3|MRI1|+|Alu|chimp	409	204	205	0.39511	0.0216294	0.0208201	0.0818335	1
LGG	LGG-Temozolomide	chr17|8271386|intergenic|KRBA2|-|Alu|no-conserve	75	37	38	-1.13355	0.0216937	0.0158216	-0.273329	1
LUAD	LUAD-Cisplatin	chr2|61277404|UTR3|PEX13|+|Alu|no-conserve	377	186	191	0.408093	0.0217283	0.0208705	-0.0930168	0
BLCA	BLCA-Cisplatin	chr22|26921249|UTR3|TPST2|-|Alu|no-conserve	63	29	34	-0.980257	0.0218041	0.0173853	-0.118691	1
HNSC	HNSC-Paclitaxel	chr12|69237627|UTR3|MDM2|+|no-repetitive|no-conserve	425	212	213	0.339917	0.0218529	0.0211963	0.0539415	1
LGG	LGG-Temozolomide	chr17|3726423|intronic|NCBP3|-|Alu|no-conserve	74	36	38	-1.31575	0.0219004	0.0140303	-0.257418	1
LUAD	LUAD-Paclitaxel	chr19|39981088|UTR3|TIMM50|+|Alu|chimp	346	160	186	0.432102	0.0219493	0.0209598	0.0895762	1
LUAD	LUAD-Paclitaxel	chr20|18469137|UTR3|RBBP9|-|Alu|no-conserve	470	234	236	0.358059	0.0219861	0.0213212	0.0741495	1
HNSC	HNSC-Cisplatin	chr7|17384393|UTR3|AHR|+|Alu|chimp	421	210	211	0.345005	0.0221442	0.0214414	0.190187	1
HNSC	HNSC-Paclitaxel	chr7|17384393|UTR3|AHR|+|Alu|chimp	421	210	211	0.345005	0.0221442	0.0214414	0.144911	1
STAD	STAD-Leucovorin	chr17|42880190|UTR3|GJC1|-|Alu|no-conserve	93	46	47	0.779628	0.0222381	0.0192681	0.0776134	1
HNSC	HNSC-Cisplatin	chr12|122219316|UTR3|TMEM120B|+|Alu|no-conserve	319	159	160	-0.389746	0.0222575	0.021478	0.0885392	0
BLCA	BLCA-Cisplatin	chr11|118880719|intronic|CCDC84|+|Alu|no-conserve	46	23	23	-1.32202	0.0223429	0.0142186	-0.190333	1
BLCA	BLCA-Gemcitabine	chr1|204521224|UTR3|MDM4|+|Alu|chimp	141	69	72	-0.617816	0.0223591	0.020331	-0.0668204	1
BLCA	BLCA-Cisplatin	chr19|40537257|UTR3|ZNF780B|-|Alu|no-conserve	171	85	86	-0.592188	0.0225691	0.0206819	-0.173366	1
STAD	STAD-Cisplatin	chr1|27205359|UTR3|GPN2|-|Alu|no-conserve	161	79	82	0.625585	0.0227782	0.0208449	-0.0938153	0
LUAD	LUAD-Carboplatin	chr2|223424436|UTR3|SGPP2|+|Alu|chimp	414	205	209	0.39108	0.0228217	0.0220263	-0.0903401	0
LUAD	LUAD-Pemetrexed	chr2|223424436|UTR3|SGPP2|+|Alu|chimp	414	205	209	0.39108	0.0228217	0.0220263	-0.0978411	0
LUAD	LUAD-Carboplatin	chr15|52206323|UTR3|TMOD3|+|Alu|no-conserve	377	185	192	0.41876	0.0228336	0.0218892	-0.0552709	0
STAD	STAD-Cisplatin	chr10|104938933|intronic|NT5C2|-|Alu|no-conserve	107	53	54	-0.894008	0.0228601	0.0188565	-0.0949934	1
LUAD	LUAD-Cisplatin	chr17|38439614|UTR3|WIPF2|+|Alu|both	235	117	118	0.54621	0.0228829	0.0212694	0.118956	1
LUAD	LUAD-Paclitaxel	chr19|33461501|intronic|CEP89|-|Alu|chimp	273	132	141	0.465303	0.023027	0.0218167	0.229406	1
LUAD	LUAD-Paclitaxel	chr8|38829737|UTR3|PLEKHA2|+|Alu|no-conserve	449	223	226	0.363948	0.0230786	0.0223343	0.1159	1
STAD	STAD-Etoposide	chr19|1992036|intronic|BTBD2|-|Alu|no-conserve	89	44	45	-0.907597	0.0231507	0.0188661	0.270631	0
BLCA	BLCA-Cisplatin	chr19|53121922|intronic|ZNF83|-|Alu|no-conserve	80	40	40	-0.911223	0.0232823	0.0189947	-0.0954545	1
LUAD	LUAD-Paclitaxel	chr6|150046020|UTR3|NUP43|-|Alu|no-conserve	478	239	239	0.354801	0.0233179	0.0226025	0.060621	1
BLCA	BLCA-Cisplatin	chr14|35745300|UTR3|PRORP|+|Alu|no-conserve	64	32	32	-0.927641	0.0233769	0.0189182	-0.20283	1
LGG	LGG-Temozolomide	chr11|31453095|UTR3|DNAJC24|+|Alu|no-conserve	468	233	235	0.425857	0.0234337	0.0224766	0.0627032	1
LGG	LGG-Temozolomide	chr3|15455959|UTR3|METTL6|-|Alu|both	319	153	166	-0.53294	0.0234716	0.0219578	-0.142181	1
HNSC	HNSC-Paclitaxel	chr16|50139262|UTR3|HEATR3|+|Alu|chimp	425	210	215	0.338806	0.0235242	0.0228305	0.0689319	1
STAD	STAD-Etoposide	chr14|50712802|UTR3|L2HGDH|-|Alu|chimp	232	116	116	-0.529052	0.0235313	0.0220139	0.0748991	0
HNSC	HNSC-Paclitaxel	chr2|37429529|UTR3|CEBPZOS|+|Alu|no-conserve	424	211	213	0.336427	0.0235591	0.022852	0.0674979	1
LUAD	LUAD-Cisplatin	chr13|41385363|ncRNA|TPTE2P5|+|Alu|no-conserve	206	101	105	0.540116	0.0235729	0.0220191	-0.142997	0
BLCA	BLCA-Gemcitabine	chr7|4809888|UTR3|FOXK1|+|Alu|both	203	101	102	-0.48846	0.0235902	0.0221937	-0.0619375	1
BLCA	BLCA-Cisplatin	chr1|1252652|intronic|INTS11|-|Alu|chimp	184	92	92	-0.551754	0.0236022	0.0218495	-0.0689913	1
BLCA	BLCA-Gemcitabine	chr1|1252652|intronic|INTS11|-|Alu|chimp	184	92	92	-0.551754	0.0236022	0.0218495	-0.0579657	1
HNSC	HNSC-Paclitaxel	chrX|123046639|UTR3|XIAP|+|Alu|rhesus	423	211	212	0.340716	0.0236033	0.0228872	0.107068	1
LGG	LGG-Temozolomide	chr2|204168688|UTR3|CYP20A1|+|Alu|no-conserve	431	210	221	0.440312	0.0236193	0.0225787	0.0611914	1
HNSC	HNSC-Cisplatin	chr7|44024229|ncRNA|POLR2J4|-|Alu|no-conserve	370	185	185	0.363875	0.0237685	0.0230127	0.0936304	1
LGG	LGG-Temozolomide	chr7|156762915|UTR3|NOM1|+|Alu|chimp	215	106	109	-0.592525	0.0237923	0.0220043	-0.0896474	1
LUAD	LUAD-Carboplatin	chr14|55835210|UTR3|ATG14|-|Alu|no-conserve	265	128	137	0.533246	0.0238687	0.0222243	-0.0897859	0
STAD	STAD-Cisplatin	chr3|107773064|intronic|CD47|-|Alu|no-conserve	154	77	77	-0.674159	0.0239493	0.0215043	0.0908591	0
LGG	LGG-Temozolomide	chr11|107837680|intergenic|RAB39A,CUL5|+|Alu|no-conserve	340	166	174	-0.498188	0.0239748	0.0225338	-0.11765	1
LGG	LGG-Temozolomide	chr3|197612257|UTR3|LRCH3|+|Alu|no-conserve	464	230	234	-0.421816	0.0241844	0.023184	-0.0528081	1
HNSC	HNSC-Cetuximab	chr3|45721992|ncRNA|LIMD1-AS1|+|Alu|no-conserve	421	210	211	0.338156	0.0242829	0.0235853	0.196109	1
HNSC	HNSC-Cisplatin	chr3|45721992|ncRNA|LIMD1-AS1|+|Alu|no-conserve	421	210	211	0.338156	0.0242829	0.0235853	0.177751	1
LUAD	LUAD-Pemetrexed	chr1|9988851|UTR3|LZIC|-|Alu|no-conserve	439	219	220	0.361131	0.0242879	0.0236148	-0.0819384	0
LUAD	LUAD-Vinorelbine	chr12|44181435|UTR3|IRAK4|+|Non-Alu-repetitive|no-conserve	476	237	239	0.350625	0.0242898	0.0235819	0.0575467	1
BLCA	BLCA-Cisplatin	chr2|198355387|intronic|HSPD1|-|Alu|no-conserve	55	27	28	-1.06877	0.0244885	0.0190726	-0.105538	1
HNSC	HNSC-Cetuximab	chr20|3852861|UTR3|MAVS|+|Alu|chimp	407	203	204	0.337347	0.0245838	0.0238649	0.0813141	1
STAD	STAD-Capecitabine	chr7|102288489|intronic|POLR2J2|-|Alu|no-conserve	163	81	82	-0.622581	0.0246394	0.0224145	-0.0925573	1
LUAD	LUAD-Gemcitabine	chr5|34908375|UTR3|RAD1|-|Alu|chimp	465	232	233	-0.356342	0.0247184	0.0239927	-0.108373	1
BLCA	BLCA-Cisplatin	chr10|121332067|intergenic|TIAL1|-|Alu|no-conserve	117	58	59	-0.738277	0.0248097	0.0218734	-0.172829	1
BLCA	BLCA-Cisplatin	chr1|173828940|intergenic|DARS2,GAS5-AS1|+|Alu|no-conserve	110	53	57	-0.679335	0.024932	0.0223665	-0.0785986	1
BLCA	BLCA-Gemcitabine	chr1|173828940|intergenic|DARS2,GAS5-AS1|+|Alu|no-conserve	110	53	57	-0.679335	0.024932	0.0223665	-0.0759257	1
LGG	LGG-Temozolomide	chr1|53291434|UTR3|ZYG11B|+|Alu|rhesus	475	237	238	0.418318	0.0249609	0.0239968	0.0534138	1
BLCA	BLCA-Carboplatin	chr3|42824877|UTR3|HIGD1A|-|Alu|chimp	237	118	119	-0.458678	0.0249838	0.0237327	-0.127642	1
HNSC	HNSC-Cetuximab	chr6|71298722|UTR3|SDHAF4|+|Alu|chimp	285	141	144	0.397838	0.0251696	0.0241815	0.263465	1
HNSC	HNSC-Paclitaxel	chr6|71298722|UTR3|SDHAF4|+|Alu|chimp	285	141	144	0.397838	0.0251696	0.0241815	0.296804	1
BLCA	BLCA-Cisplatin	chr1|1251540|intronic|INTS11|-|Alu|no-conserve	216	105	111	-0.488575	0.0252888	0.0239939	-0.11356	1
HNSC	HNSC-Paclitaxel	chr7|128143794|intergenic|METTL2B|+|Alu|no-conserve	400	193	207	0.34962	0.0253752	0.0245837	0.278877	1
BLCA	BLCA-Cisplatin	chr14|50792833|UTR3|DMAC2L|+|Alu|chimp	173	86	87	-0.533007	0.0254606	0.0237283	-0.0744849	1
BLCA	BLCA-Gemcitabine	chr14|50792833|UTR3|DMAC2L|+|Alu|chimp	173	86	87	-0.533007	0.0254606	0.0237283	-0.0690953	1
HNSC	HNSC-Cetuximab	chr16|15794191|intronic|NDE1|+|Alu|no-conserve	421	209	212	0.335198	0.0255301	0.0248417	0.115002	1
HNSC	HNSC-Paclitaxel	chr16|15794191|intronic|NDE1|+|Alu|no-conserve	421	209	212	0.335198	0.0255301	0.0248417	0.200327	1
LUAD	LUAD-Pemetrexed	chr11|108237784|UTR3|ATM|+|Alu|no-conserve	398	195	203	0.384134	0.0257161	0.0248299	-0.106889	0
LGG	LGG-Temozolomide	chr9|131070669|UTR3|TRUB2|-|Alu|no-conserve	173	84	89	0.736777	0.0257412	0.02264	0.0582259	1
BLCA	BLCA-Cisplatin	chr7|150777520|intronic|FASTK|-|Non-Alu-repetitive|chimp	203	101	102	-0.499665	0.0257648	0.0243865	-0.0517399	1
HNSC	HNSC-Cetuximab	chr12|64844149|UTR3|XPOT|+|Alu|no-conserve	416	207	209	0.335916	0.0257788	0.0250753	0.220396	1
BLCA	BLCA-Cisplatin	chr6|76628659|UTR3|MYO6|+|Alu|no-conserve	228	113	115	-0.46159	0.0258404	0.0244898	-0.0502459	1
STAD	STAD-Fluorouracil	chrX|73494893|ncRNA|FTX|-|Non-Alu-repetitive|no-conserve	38	19	19	1.24584	0.0259624	0.018392	0.270985	1
HNSC	HNSC-Paclitaxel	chr2|128952699|UTR3|UGGT1|+|Alu|chimp	425	212	213	0.331237	0.0260119	0.0253117	0.0681616	1
STAD	STAD-Cisplatin	chr2|206987627|UTR3|NDUFS1|-|Alu|rhesus	127	62	65	-0.718291	0.026055	0.0230935	-0.0752052	1
LGG	LGG-Temozolomide	chr19|19903107|intronic|ZNF56|-|Alu|chimp	351	172	179	-0.477851	0.0261262	0.0247137	-0.0803436	1
LUAD	LUAD-Paclitaxel	chr5|156905556|UTR3|ADAM19|-|Non-Alu-repetitive|chimp	393	191	202	0.386212	0.026206	0.0253553	0.135785	1
LGG	LGG-Temozolomide	chr19|39359100|UTR3|RINL|-|Alu|chimp	155	77	78	0.658592	0.0263139	0.0238047	0.126971	1
LGG	LGG-Temozolomide	chr17|73940167|UTR3|ACOX1|-|Alu|chimp	483	241	242	0.408616	0.0263665	0.0254009	0.0616767	1
LUAD	LUAD-Cisplatin	chr1|1594977|UTR3|SLC35E2B|-|Alu|both	463	231	232	0.347608	0.0263819	0.0256463	-0.0748783	0
BLCA	BLCA-Cisplatin	chr12|47611640|intronic|PCED1B|+|Alu|no-conserve	53	26	27	-1.18656	0.0264295	0.0188403	-0.22339	1
BLCA	BLCA-Cisplatin	chr15|50662164|intergenic|MIR4712,USP8|+|Alu|no-conserve	66	32	34	-0.960262	0.0264367	0.0213697	-0.107156	1
BLCA	BLCA-Cisplatin	chr5|34906596|UTR3|RAD1|-|Alu|both	133	66	67	-0.598277	0.0264503	0.0243318	-0.146279	1
HNSC	HNSC-Paclitaxel	chr17|57280860|UTR3|PRR11|+|Alu|no-conserve	407	203	204	0.333724	0.0265392	0.0257858	0.135812	1
LGG	LGG-Temozolomide	chr14|31564352|UTR3|AP4S1|+|Alu|no-conserve	428	206	222	0.457854	0.0265543	0.0253034	0.0645635	1
HNSC	HNSC-Paclitaxel	chr12|98943011|UTR3|TMPO|+|Alu|no-conserve	420	210	210	0.330408	0.0266102	0.0258703	0.18877	1
LGG	LGG-Temozolomide	chr2|204168233|UTR3|CYP20A1|+|Alu|chimp	295	144	151	0.516662	0.0266371	0.0249726	0.110155	1
HNSC	HNSC-Cisplatin	chr16|11929483|UTR3|RSL1D1|-|Alu|both	384	192	192	0.344685	0.0269499	0.026243	0.0668544	1
HNSC	HNSC-Docetaxel	chr16|11929483|UTR3|RSL1D1|-|Alu|both	384	192	192	0.344685	0.0269499	0.026243	0.143945	1
HNSC	HNSC-Cisplatin	chr16|31133286|intronic|KAT8|+|Alu|no-conserve	375	179	196	0.348933	0.0270366	0.0262543	0.0802182	1
HNSC	HNSC-Carboplatin	chr4|17802824|UTR3|DCAF16|-|Alu|chimp	393	196	197	0.345181	0.0270463	0.026289	0.179028	1
HNSC	HNSC-Paclitaxel	chr4|17802824|UTR3|DCAF16|-|Alu|chimp	393	196	197	0.345181	0.0270463	0.026289	0.196195	1
LGG	LGG-Temozolomide	chr20|3088922|ncRNA|UBOX5-AS1|-|Alu|no-conserve	174	80	94	-0.637724	0.0270503	0.0243831	-0.0528444	1
HNSC	HNSC-Paclitaxel	chr16|9204847|intronic|C16orf72|+|Alu|both	418	207	211	0.330855	0.027068	0.0263382	0.0627623	1
BLCA	BLCA-Cisplatin	chr8|6500860|ncRNA|MCPH1-AS1|+|Alu|no-conserve	211	105	106	-0.474293	0.02724	0.0257796	-0.0562199	1
STAD	STAD-Fluorouracil	chr11|94150170|UTR3|MRE11|-|Alu|no-conserve	188	92	96	0.576541	0.0275093	0.0254343	0.100107	1
HNSC	HNSC-Paclitaxel	chr16|10623622|UTR3|EMP2|-|Alu|no-conserve	421	210	211	0.327793	0.0275549	0.0268217	0.172709	1
HNSC	HNSC-Carboplatin	chr4|106767946|UTR3|GSTCD|+|Alu|chimp	338	168	170	0.357851	0.0276148	0.0267396	-0.142463	0
LGG	LGG-Temozolomide	chr12|122214806|UTR3|TMEM120B|+|Alu|no-conserve	139	67	72	-0.660959	0.0276171	0.0249861	-0.150064	1
LUAD	LUAD-Cisplatin	chr6|42047492|UTR3|TAF8|+|Alu|both	451	219	232	0.35952	0.0276387	0.0268625	0.107625	1
LUAD	LUAD-Paclitaxel	chr6|42047492|UTR3|TAF8|+|Alu|both	451	219	232	0.35952	0.0276387	0.0268625	0.0764563	1
LUAD	LUAD-Pemetrexed	chr6|42047492|UTR3|TAF8|+|Alu|both	451	219	232	0.35952	0.0276387	0.0268625	0.0856356	1
LUAD	LUAD-Vinorelbine	chr6|42047492|UTR3|TAF8|+|Alu|both	451	219	232	0.35952	0.0276387	0.0268625	0.127983	1
HNSC	HNSC-Paclitaxel	chr12|98942621|UTR3|TMPO|+|Alu|chimp	418	209	209	0.32913	0.0277001	0.0269578	0.195633	1
HNSC	HNSC-Paclitaxel	chr16|22297236|UTR3|EEF2K|+|Alu|no-conserve	425	207	218	0.329914	0.0278496	0.0270759	0.158686	1
HNSC	HNSC-Paclitaxel	chr3|10192642|UTR3|VHL|+|Alu|both	406	202	204	0.333906	0.0278899	0.0271365	0.0819187	1
STAD	STAD-Capecitabine	chr10|28814663|ncRNA|WAC-AS1|-|Alu|no-conserve	225	112	113	-0.501955	0.0279465	0.0264345	-0.0770018	1
LGG	LGG-Temozolomide	chr12|69245304|UTR3|CPM|-|Alu|no-conserve	152	73	79	0.694514	0.0280575	0.0252519	0.104734	1
LUAD	LUAD-Pemetrexed	chr12|98999439|UTR3|SLC25A3|+|Alu|no-conserve	265	132	133	0.499527	0.0281415	0.0266662	0.0929209	1
STAD	STAD-Etoposide	chr17|1610398|UTR3|TLCD2|-|Alu|no-conserve	150	74	76	-0.651247	0.0282172	0.025661	0.0800822	0
STAD	STAD-Oxaliplatin	chrX|100265338|UTR3|TRMT2B|-|Alu|rhesus	260	129	131	0.478262	0.0282798	0.0268158	-0.0793405	0
BLCA	BLCA-Cisplatin	chr19|13884345|UTR3|MRI1|+|Alu|chimp	248	123	125	-0.440947	0.0283698	0.0271232	-0.0581612	1
BLCA	BLCA-Cisplatin	chr19|3758536|ncRNA|MIR1268A|-|Alu|no-conserve	142	71	71	-0.662145	0.0285232	0.0257985	-0.145158	1
HNSC	HNSC-Cisplatin	chr19|13883431|UTR3|MRI1|+|Alu|no-conserve	420	204	216	0.328617	0.028562	0.0278278	0.140859	1
STAD	STAD-Fluorouracil	chr6|139242646|intronic|REPS1|-|Alu|no-conserve	54	27	27	1.71602	0.0285709	0.0136046	0.102708	1
HNSC	HNSC-Cetuximab	chr1|38327206|UTR3|INPP5B|-|Alu|no-conserve	407	193	214	0.334158	0.0285748	0.0278051	0.0864948	1
LUAD	LUAD-Paclitaxel	chr17|73940046|UTR3|ACOX1|-|Alu|chimp	477	238	239	0.343162	0.028594	0.0278145	0.0688446	1
HNSC	HNSC-Cisplatin	chr4|73922899|UTR3|COX18|-|Alu|both	414	207	207	0.328189	0.0285945	0.0278516	0.162706	1
HNSC	HNSC-Carboplatin	chr17|60528066|intergenic|METTL2A|+|Alu|no-conserve	297	148	149	0.38503	0.0286385	0.0276684	0.198982	1
HNSC	HNSC-Paclitaxel	chr17|60528066|intergenic|METTL2A|+|Alu|no-conserve	297	148	149	0.38503	0.0286385	0.0276684	0.262089	1
HNSC	HNSC-Cisplatin	chr5|125961011|UTR3|PHAX|+|Alu|no-conserve	406	203	203	0.328729	0.0286962	0.0279508	0.111076	1
LUAD	LUAD-Cisplatin	chr12|51324202|UTR3|METTL7A|+|Alu|both	455	227	228	0.348945	0.0286998	0.0279385	-0.106137	0
LUAD	LUAD-Carboplatin	chr12|44181745|UTR3|IRAK4|+|Alu|no-conserve	421	210	211	-0.367875	0.0287951	0.0278981	-0.0637159	1
STAD	STAD-Etoposide	chr3|141667779|UTR3|TFDP2|-|Alu|both	172	85	87	0.575646	0.0289207	0.0267982	0.0812963	1
BLCA	BLCA-Cisplatin	chrX|54589084|UTR3|GNL3L|+|Alu|both	236	117	119	-0.443127	0.028936	0.0277342	-0.130544	1
BLCA	BLCA-Cisplatin	chr1|113241739|intronic|MOV10|+|no-repetitive|no-conserve	112	53	59	-0.72577	0.0289913	0.0257729	-0.10348	1
LUAD	LUAD-Carboplatin	chr3|40578861|UTR3|ZNF621|+|Alu|both	426	205	221	0.364793	0.0292478	0.0284279	-0.0572604	0
LUAD	LUAD-Pemetrexed	chrX|84346241|UTR3|APOOL|+|Alu|no-conserve	381	189	192	0.384008	0.0292664	0.0283507	0.0621085	1
BRCA	BRCA-Doxorubicin	chr11|8707908|UTR3|RPL27A|+|Alu|both	826	411	415	-0.405572	0.0294881	0.0283156	0.174855	0
HNSC	HNSC-Cisplatin	chr19|46053232|UTR3|OPA3|-|Alu|chimp	415	203	212	0.329932	0.0295037	0.028717	0.190725	1
HNSC	HNSC-Docetaxel	chr9|116055565|intergenic|PRPF4|+|Alu|no-conserve	313	147	166	0.377057	0.0295801	0.0285833	-0.150853	0
BRCA	BRCA-Doxorubicin	chr19|38124351|UTR3|ZFP30|-|Alu|no-conserve	750	361	389	-0.423917	0.0297109	0.028664	0.128256	0
STAD	STAD-Fluorouracil	chr20|3088891|ncRNA|UBOX5-AS1|-|Alu|no-conserve	144	70	74	0.675253	0.0297342	0.0268438	0.109	1
LUAD	LUAD-Carboplatin	chr2|204168822|UTR3|CYP20A1|+|Alu|chimp	285	142	143	0.464389	0.0298408	0.0283576	0.0946925	1
LUAD	LUAD-Paclitaxel	chr2|204168822|UTR3|CYP20A1|+|Alu|chimp	285	142	143	0.464389	0.0298408	0.0283576	0.168205	1
LUAD	LUAD-Pemetrexed	chr2|204168822|UTR3|CYP20A1|+|Alu|chimp	285	142	143	0.464389	0.0298408	0.0283576	0.0975779	1
LGG	LGG-Temozolomide	chr2|24225331|UTR3|UBXN2A|+|Alu|no-conserve	230	115	115	0.521582	0.0298871	0.028042	0.134725	1
HNSC	HNSC-Cetuximab	chr17|57281471|UTR3|PRR11|+|no-repetitive|no-conserve	421	207	214	0.321402	0.0299323	0.0291668	0.0594776	1
HNSC	HNSC-Paclitaxel	chr17|57281471|UTR3|PRR11|+|no-repetitive|no-conserve	421	207	214	0.321402	0.0299323	0.0291668	0.0639913	1
LUAD	LUAD-Docetaxel	chr3|44790746|UTR3|KIAA1143|-|Alu|no-conserve	473	234	239	0.334929	0.0299675	0.0292016	0.0645037	1
LUAD	LUAD-Cisplatin	chr4|106768068|UTR3|GSTCD|+|Alu|no-conserve	400	195	205	0.371715	0.0300782	0.029126	0.0571201	1
STAD	STAD-Fluorouracil	chr6|149770498|UTR3|ZC3H12D|-|Alu|no-conserve	55	27	28	-1.4313	0.0301016	0.0185074	-0.154477	1
LUAD	LUAD-Paclitaxel	chr20|3850273|UTR3|MAVS|+|Alu|no-conserve	351	174	177	0.413142	0.0301463	0.0290312	0.109918	1
HNSC	HNSC-Cisplatin	chr22|18572730|UTR3|PEX26|+|Alu|chimp	423	211	212	0.326303	0.0303804	0.0295725	0.206586	1
HNSC	HNSC-Cisplatin	chr6|44417142|UTR3|CDC5L|+|Alu|no-conserve	283	140	143	0.380489	0.0304652	0.029457	0.267553	1
HNSC	HNSC-Carboplatin	chr12|45567409|ncRNA|PLEKHA8P1|-|no-repetitive|no-conserve	359	177	182	-0.33936	0.0305638	0.0297815	-0.259022	1
HNSC	HNSC-Paclitaxel	chr12|45567409|ncRNA|PLEKHA8P1|-|no-repetitive|no-conserve	359	177	182	-0.33936	0.0305638	0.0297815	-0.298885	1
LGG	LGG-Temozolomide	chr5|177039757|intergenic|B4GALT7,LOC202181|+|Alu|no-conserve	317	156	161	-0.47942	0.0305659	0.0291246	-0.0739608	1
LUAD	LUAD-Cisplatin	chr15|65442050|UTR3|CLPX|-|Alu|no-conserve	366	177	189	0.395549	0.030603	0.0296453	0.0697688	1
LUAD	LUAD-Carboplatin	chr19|21989075|UTR3|ZNF43|-|Alu|rhesus	280	140	140	-0.457406	0.0307382	0.0293623	0.0643339	0
BLCA	BLCA-Cisplatin	chr12|47611622|intronic|PCED1B|+|Alu|no-conserve	52	26	26	-1.27492	0.0307999	0.0215593	-0.0663062	1
LGG	LGG-Temozolomide	chr15|34523310|UTR3|SLC12A6|-|Alu|both	460	228	232	0.417306	0.0308969	0.0297716	0.0771118	1
HNSC	HNSC-Paclitaxel	chr17|57280760|UTR3|PRR11|+|Alu|no-conserve	393	195	198	0.331584	0.0309239	0.030173	0.0953621	1
BLCA	BLCA-Cisplatin	chr1|53291382|UTR3|ZYG11B|+|Alu|both	222	111	111	0.44898	0.0309612	0.0295309	-0.0761019	0
STAD	STAD-Fluorouracil	chrX|153336302|intronic|MECP2|-|Alu|no-conserve	81	37	44	1.11056	0.0311895	0.0236649	0.0959193	1
HNSC	HNSC-Cisplatin	chr17|73940067|UTR3|ACOX1|-|Alu|chimp	413	205	208	0.320555	0.0311919	0.0304414	0.308707	1
LUAD	LUAD-Carboplatin	chr1|19543356|ncRNA|EMC1-AS1|-|Alu|no-conserve	300	146	154	0.433326	0.0312096	0.0299135	-0.102484	0
LUAD	LUAD-Pemetrexed	chr1|19543356|ncRNA|EMC1-AS1|-|Alu|no-conserve	300	146	154	0.433326	0.0312096	0.0299135	-0.102086	0
LGG	LGG-Temozolomide	chrX|123043155|UTR3|XIAP|+|Alu|no-conserve	429	214	215	0.43805	0.0312713	0.0300152	0.0614411	1
HNSC	HNSC-Cisplatin	chr20|3852853|UTR3|MAVS|+|Alu|rhesus	404	202	202	0.326379	0.0314548	0.0306921	0.0588017	1
BLCA	BLCA-Cisplatin	chr8|38123064|intronic|PLPP5|-|Alu|chimp	73	33	40	-0.958333	0.0315743	0.0257338	-0.223557	1
BLCA	BLCA-Gemcitabine	chr8|38123064|intronic|PLPP5|-|Alu|chimp	73	33	40	-0.958333	0.0315743	0.0257338	-0.276293	1
STAD	STAD-Capecitabine	chr15|90442590|UTR3|ARPIN|-|Alu|no-conserve	198	99	99	-0.553245	0.0315857	0.0294044	-0.209758	1
HNSC	HNSC-Cisplatin	chr3|10194277|UTR3|VHL|+|Alu|no-conserve	418	208	210	0.324644	0.0315917	0.0308369	0.222443	1
LUAD	LUAD-Carboplatin	chr11|62507126|intergenic|TTC9C,ZBTB3|+|Alu|no-conserve	457	218	239	0.340228	0.031654	0.0308527	-0.0586033	0
STAD	STAD-Fluorouracil	chr13|50487393|UTR3|SPRYD7|-|Alu|both	72	35	37	-0.990757	0.0316866	0.0255408	0.305028	0
LUAD	LUAD-Cisplatin	chr12|51324323|UTR3|METTL7A|+|Alu|both	465	227	238	0.339847	0.0318067	0.0310236	-0.0539729	0
HNSC	HNSC-Cisplatin	chr1|28825704|UTR3|PHACTR4|+|Alu|no-conserve	419	209	210	0.32194	0.0318684	0.0310697	0.0951042	1
LGG	LGG-Temozolomide	chr19|58638293|UTR3|ZNF329|-|Alu|chimp	457	228	229	0.404386	0.0319251	0.0307903	0.0760182	1
LUAD	LUAD-Paclitaxel	chr4|17803614|UTR3|DCAF16|-|Alu|chimp	475	235	240	0.330825	0.0319282	0.0311792	0.135283	1
HNSC	HNSC-Cisplatin	chr1|6583036|UTR3|NOL9|-|Alu|chimp	345	162	183	0.348509	0.0319691	0.031112	-0.0664497	0
BRCA	BRCA-Doxorubicin	chr19|4654597|UTR3|TNFAIP8L1|+|Alu|chimp	836	414	422	-0.387417	0.0320521	0.0311182	0.106746	0
BLCA	BLCA-Cisplatin	chr11|118887552|intronic|RPS25|-|Alu|no-conserve	83	41	42	-0.847656	0.0320939	0.0273234	-0.158476	1
BLCA	BLCA-Gemcitabine	chr11|118887552|intronic|RPS25|-|Alu|no-conserve	83	41	42	-0.847656	0.0320939	0.0273234	-0.139245	1
LGG	LGG-Temozolomide	chr7|127945627|UTR3|RBM28|-|Alu|no-conserve	370	179	191	0.440053	0.0321658	0.0308052	0.0558212	1
LGG	LGG-Temozolomide	chr8|42388899|intronic|SLC20A2|-|Alu|no-conserve	271	134	137	-0.558916	0.0321795	0.0301177	-0.153101	1
LGG	LGG-Temozolomide	chr17|60529130|intergenic|METTL2A,TLK2|+|Alu|no-conserve	481	240	241	0.396356	0.0322497	0.0312257	0.0566439	1
LGG	LGG-Temozolomide	chr1|204519778|UTR3|MDM4|+|Alu|chimp	257	127	130	-0.498613	0.0325562	0.0307819	-0.0653598	1
BLCA	BLCA-Gemcitabine	chr22|38285016|UTR3|EIF3L|+|Alu|no-conserve	145	72	73	-0.563058	0.0325981	0.03046	-0.0808523	1
HNSC	HNSC-Cisplatin	chr14|50793549|UTR3|CDKL1,DMAC2L|+|Alu|no-conserve	406	202	204	0.32111	0.0328688	0.0320793	0.0620681	1
LUAD	LUAD-Cisplatin	chr20|43707845|UTR3|STK4|+|Alu|chimp	476	237	239	0.330402	0.0329454	0.0320869	0.0522599	1
BLCA	BLCA-Cisplatin	chr1|113672621|UTR3|LRIG2|+|Alu|no-conserve	64	32	32	-0.869203	0.0330543	0.0281965	-0.122149	1
HNSC	HNSC-Cetuximab	chr19|13884418|UTR3|MRI1|+|Alu|chimp	385	191	194	0.337553	0.0332329	0.0323661	0.140007	1
LUAD	LUAD-Pemetrexed	chr7|128143622|intergenic|METTL2B|+|Alu|no-conserve	457	228	229	0.342217	0.0334723	0.0326686	-0.242369	0
HNSC	HNSC-Cisplatin	chr17|2320571|UTR3|METTL16|-|Alu|both	381	185	196	0.332179	0.0336253	0.0327634	0.134274	1
LUAD	LUAD-Cisplatin	chr7|99716198|UTR5|TAF6|-|Alu|no-conserve	205	96	109	-0.48417	0.0338296	0.0321513	-0.125924	1
LUAD	LUAD-Pemetrexed	chr17|60526952|UTR3|METTL2A|+|Alu|both	382	191	191	0.379384	0.0338429	0.0328129	-0.134372	0
LUAD	LUAD-Carboplatin	chr20|3851762|UTR3|MAVS|+|Alu|both	450	221	229	0.335975	0.033918	0.0330656	0.0565015	1
LUAD	LUAD-Cisplatin	chr2|216808452|UTR3|MREG|-|Alu|chimp	361	168	193	0.392932	0.0341274	0.0330526	-0.15615	0
STAD	STAD-Etoposide	chr17|76105660|ncRNA|TNRC6C-AS1|-|Alu|chimp	214	107	107	0.516534	0.0343007	0.0324899	0.174684	1
LUAD	LUAD-Carboplatin	chr17|73886252|UTR3|TRIM65|-|Alu|both	460	230	230	0.33386	0.0343293	0.0334533	-0.063269	0
LUAD	LUAD-Cisplatin	chr5|150651389|intergenic|GM2A,SLC36A3|+|Alu|no-conserve	415	207	208	0.359609	0.0343325	0.0334248	0.0770145	1
LGG	LGG-Temozolomide	chr8|99056286|intronic|RPL30|-|Alu|no-conserve	301	146	155	-0.519056	0.0344122	0.0326188	-0.157144	1
LUAD	LUAD-Cisplatin	chr14|50793968|UTR3|CDKL1,DMAC2L|+|Alu|no-conserve	451	223	228	0.34425	0.0345225	0.033604	-0.0795545	0
BLCA	BLCA-Gemcitabine	chr6|43584698|UTR3|POLH|+|Alu|chimp	91	43	48	-0.714821	0.0345326	0.0312665	-0.157594	1
BLCA	BLCA-Cisplatin	chr12|118575548|intronic|PEBP1|+|Alu|no-conserve	62	30	32	-1.12568	0.0345531	0.0262471	-0.330385	1
LGG	LGG-Temozolomide	chr7|6646529|intronic|C7orf26|+|Alu|no-conserve	276	137	139	-0.518001	0.0346132	0.0327165	-0.107594	1
LGG	LGG-Temozolomide	chrX|73421747|ncRNA|FTX|-|Non-Alu-repetitive|chimp	266	133	133	-0.509994	0.0346282	0.0329272	-0.0900858	1
HNSC	HNSC-Paclitaxel	chr12|133298095|UTR3|PGAM5|+|Alu|no-conserve	425	212	213	0.312432	0.0348102	0.0340613	0.0825855	1
LUAD	LUAD-Pemetrexed	chr5|121367139|intergenic|SRFBP1,LOX|+|Non-Alu-repetitive|no-conserve	365	172	193	0.378185	0.0348514	0.0338215	0.107486	1
BLCA	BLCA-Gemcitabine	chr15|90442480|UTR3|ARPIN|-|Alu|no-conserve	127	63	64	-0.565134	0.0348811	0.032366	-0.119629	1
BLCA	BLCA-Gemcitabine	chr17|79528824|intronic|NPLOC4|-|Alu|chimp	129	64	65	-0.560516	0.0349067	0.0325363	-0.189534	1
LUAD	LUAD-Cisplatin	chr17|1606911|UTR3|TLCD2|-|no-repetitive|no-conserve	223	109	114	0.546676	0.0349122	0.0327861	0.202414	1
HNSC	HNSC-Paclitaxel	chr8|98741417|UTR3|MTDH|+|Alu|chimp	418	207	211	0.315866	0.0349832	0.0341968	0.223387	1
STAD	STAD-Etoposide	chr14|50712741|UTR3|L2HGDH|-|Alu|chimp	227	111	116	-0.488836	0.0352616	0.0335862	0.180107	0
STAD	STAD-Fluorouracil	chr14|50712741|UTR3|L2HGDH|-|Alu|chimp	227	111	116	-0.488836	0.0352616	0.0335862	0.0845455	0
LUAD	LUAD-Cisplatin	chr15|90375859|UTR3|AP3S2,ARPIN-AP3S2|-|Alu|both	188	94	94	0.559568	0.0353142	0.0330504	-0.188641	0
BLCA	BLCA-Cisplatin	chr12|98991331|intronic|SLC25A3|+|Alu|no-conserve	96	48	48	-0.748793	0.0353562	0.0313709	-0.158412	1
BLCA	BLCA-Cisplatin	chr18|56420591|UTR3|MALT1|+|Alu|chimp	127	60	67	-0.640205	0.0353593	0.0324778	-0.0763228	1
BLCA	BLCA-Gemcitabine	chr18|56420591|UTR3|MALT1|+|Alu|chimp	127	60	67	-0.640205	0.0353593	0.0324778	-0.0635175	1
HNSC	HNSC-Cisplatin	chr12|54634306|UTR3|CBX5|-|Alu|no-conserve	304	152	152	0.371799	0.0354148	0.0344408	0.0673519	1
STAD	STAD-Fluorouracil	chr17|1610393|UTR3|TLCD2|-|Alu|no-conserve	163	81	82	-0.590434	0.0356207	0.0330307	0.131413	0
BLCA	BLCA-Cisplatin	chr19|12842774|intronic|TRIR|-|Alu|no-conserve	99	49	50	-0.800897	0.0356546	0.0310588	-0.0890051	1
BLCA	BLCA-Gemcitabine	chr19|12842774|intronic|TRIR|-|Alu|no-conserve	99	49	50	-0.800897	0.0356546	0.0310588	-0.0798997	1
STAD	STAD-Cisplatin	chr3|179117242|UTR3|GNB4|-|Alu|rhesus	193	96	97	-0.509399	0.0357209	0.0338211	-0.12473	1
STAD	STAD-Fluorouracil	chr3|179117242|UTR3|GNB4|-|Alu|rhesus	193	96	97	-0.509399	0.0357209	0.0338211	-0.0761343	1
BLCA	BLCA-Gemcitabine	chr3|183916812|intergenic|ABCF3,VWA5B2|+|Alu|no-conserve	114	53	61	-0.64012	0.0360466	0.0331726	-0.0846848	1
LUAD	LUAD-Carboplatin	chr4|73923566|UTR3|COX18|-|Alu|chimp	394	183	211	0.370916	0.036139	0.0350588	0.0785927	1
LUAD	LUAD-Cisplatin	chr4|73923566|UTR3|COX18|-|Alu|chimp	394	183	211	0.370916	0.036139	0.0350588	0.0950205	1
LUAD	LUAD-Paclitaxel	chr4|73923566|UTR3|COX18|-|Alu|chimp	394	183	211	0.370916	0.036139	0.0350588	0.0980372	1
LUAD	LUAD-Pemetrexed	chr4|73923566|UTR3|COX18|-|Alu|chimp	394	183	211	0.370916	0.036139	0.0350588	0.105428	1
BLCA	BLCA-Cisplatin	chr19|21368367|UTR3|ZNF431|+|Alu|no-conserve	129	59	70	-0.646665	0.036175	0.0331067	-0.156031	1
STAD	STAD-Oxaliplatin	chr1|184761219|UTR3|NIBAN1|-|Alu|no-conserve	251	125	126	0.469273	0.0362915	0.03462	0.0515687	1
HNSC	HNSC-Paclitaxel	chr6|71298608|UTR3|SDHAF4|+|Alu|no-conserve	408	204	204	0.316588	0.036297	0.0354848	0.0837015	1
LUAD	LUAD-Carboplatin	chr16|50139717|UTR3|HEATR3|+|Alu|rhesus	461	222	239	0.329399	0.0364865	0.0356377	-0.073004	0
LUAD	LUAD-Cisplatin	chr2|27004832|intergenic|SLC35F6|+|Alu|no-conserve	164	81	83	0.52567	0.036491	0.0344235	-0.164014	0
STAD	STAD-Fluorouracil	chr21|44267102|intronic|WDR4|-|Alu|no-conserve	158	76	82	-0.604634	0.0366193	0.0339545	0.111517	0
STAD	STAD-Leucovorin	chr21|44267102|intronic|WDR4|-|Alu|no-conserve	158	76	82	-0.604634	0.0366193	0.0339545	0.141925	0
STAD	STAD-Etoposide	chr2|206987632|UTR3|NDUFS1|-|Alu|both	125	62	63	-0.678937	0.0366522	0.0333121	-0.26258	1
STAD	STAD-Fluorouracil	chr2|206987632|UTR3|NDUFS1|-|Alu|both	125	62	63	-0.678937	0.0366522	0.0333121	-0.172606	1
BLCA	BLCA-Cisplatin	chr21|34636293|UTR3|IFNAR2|+|Alu|no-conserve	220	109	111	-0.434344	0.0368671	0.0355553	-0.177088	1
HNSC	HNSC-Cisplatin	chr3|156258230|UTR3|SSR3|-|Alu|no-conserve	424	211	213	0.312923	0.0369038	0.0360825	0.109701	1
HNSC	HNSC-Paclitaxel	chr3|156258230|UTR3|SSR3|-|Alu|no-conserve	424	211	213	0.312923	0.0369038	0.0360825	0.123517	1
HNSC	HNSC-Cisplatin	chr9|94054833|intronic|AUH|-|Alu|no-conserve	343	171	172	0.337817	0.0369196	0.0359993	0.141139	1
BLCA	BLCA-Carboplatin	chr16|31134287|intronic|KAT8|+|Alu|no-conserve	228	114	114	-0.43848	0.0369336	0.0354252	-0.243654	1
BLCA	BLCA-Cisplatin	chr16|31134287|intronic|KAT8|+|Alu|no-conserve	228	114	114	-0.43848	0.0369336	0.0354252	-0.194553	1
BLCA	BLCA-Gemcitabine	chr16|31134287|intronic|KAT8|+|Alu|no-conserve	228	114	114	-0.43848	0.0369336	0.0354252	-0.16649	1
BLCA	BLCA-Cisplatin	chr11|424047|intronic|ANO9|-|Alu|no-conserve	47	23	24	1.60961	0.0369555	0.0207586	0.088989	1
LGG	LGG-Temozolomide	chr11|33098532|ncRNA|LINC00294|+|Alu|chimp	350	164	186	0.457359	0.0370887	0.0355573	0.076755	1
LUAD	LUAD-Carboplatin	chr9|130554684|intergenic|CDK9,FPGS|+|Alu|no-conserve	404	202	202	0.356424	0.0371204	0.0360688	-0.0911867	0
LGG	LGG-Temozolomide	chr2|97917879|intronic|ANKRD36|+|Alu|no-conserve	264	131	133	-0.579111	0.037226	0.0347259	-0.127236	1
LUAD	LUAD-Carboplatin	chr3|45722396|ncRNA|LIMD1-AS1|+|Alu|no-conserve	472	236	236	0.3249	0.0373494	0.0365031	-0.0747781	0
LGG	LGG-Temozolomide	chr15|50653212|intergenic|MIR4712|+|Alu|no-conserve	123	61	62	0.955022	0.0373666	0.030722	0.181708	1
LUAD	LUAD-Carboplatin	chr12|117467449|UTR3|FBXW8|+|Alu|chimp	260	129	131	0.483319	0.0375966	0.0359127	0.09421	1
HNSC	HNSC-Paclitaxel	chrX|123047067|UTR3|XIAP|+|Alu|no-conserve	425	212	213	0.312125	0.0376402	0.0368287	0.0719711	1
BLCA	BLCA-Cisplatin	chr6|43586497|UTR3|POLH|+|Alu|chimp	151	74	77	-0.542296	0.0376439	0.0352175	-0.199477	1
BLCA	BLCA-Gemcitabine	chr6|43586497|UTR3|POLH|+|Alu|chimp	151	74	77	-0.542296	0.0376439	0.0352175	-0.183989	1
BLCA	BLCA-Gemcitabine	chr6|31640247|intergenic|LY6G5B|+|Alu|chimp	193	96	97	-0.495728	0.0376618	0.0358836	-0.0569963	1
LUAD	LUAD-Cisplatin	chr11|31452950|UTR3|DNAJC24|+|Alu|no-conserve	375	187	188	0.371291	0.0378416	0.0368621	-0.0792689	0
HNSC	HNSC-Cisplatin	chr6|74134871|UTR3|CGAS|-|Alu|no-conserve	400	200	200	0.318166	0.0378878	0.0370746	0.162166	1
LUAD	LUAD-Paclitaxel	chr2|37331745|UTR3|EIF2AK2|-|Alu|rhesus	357	178	179	0.389427	0.0379622	0.036754	0.0912276	1
HNSC	HNSC-Cisplatin	chr7|44841931|UTR3|PPIA|+|Alu|chimp	423	211	212	0.311904	0.0379668	0.037153	0.0626244	1
HNSC	HNSC-Paclitaxel	chr7|44841931|UTR3|PPIA|+|Alu|chimp	423	211	212	0.311904	0.0379668	0.037153	0.109799	1
BRCA	BRCA-Doxorubicin	chr5|44816354|intergenic|MRPS30|+|Alu|no-conserve	751	375	376	-0.402615	0.0380614	0.0364253	-0.209798	1
LGG	LGG-Temozolomide	chr14|31564690|UTR3|AP4S1|+|Alu|no-conserve	442	219	223	-0.41483	0.0381519	0.0366963	-0.0621232	1
LGG	LGG-Temozolomide	chr1|207942401|intronic|CD46|+|Alu|both	307	142	165	0.500129	0.0382357	0.036406	0.0573677	1
BLCA	BLCA-Cisplatin	chr19|53998687|UTR3|ZNF813|+|Alu|no-conserve	192	95	97	-0.470827	0.038252	0.0365932	-0.0768243	1
HNSC	HNSC-Cisplatin	chr6|42997493|intergenic|RRP36|+|Alu|no-conserve	416	208	208	0.310332	0.0384284	0.0375829	0.221422	1
HNSC	HNSC-Paclitaxel	chr6|42997493|intergenic|RRP36|+|Alu|no-conserve	416	208	208	0.310332	0.0384284	0.0375829	0.271057	1
BLCA	BLCA-Cisplatin	chr6|31640864|intergenic|LY6G5B|+|Alu|both	178	89	89	-0.513139	0.038577	0.0366495	-0.151283	1
HNSC	HNSC-Paclitaxel	chrX|77083007|UTR3|MAGT1|-|Alu|both	424	212	212	0.306973	0.0385946	0.0377963	0.148934	1
LGG	LGG-Temozolomide	chr4|17628635|UTR3|MED28|+|Alu|no-conserve	249	123	126	-0.516941	0.0389058	0.0369158	-0.141915	1
BLCA	BLCA-Cisplatin	chr19|51305797|UTR5|C19orf48|-|Alu|no-conserve	129	64	65	-0.581304	0.0389352	0.0362906	-0.142955	1
HNSC	HNSC-Cisplatin	chr1|150704499|UTR3|CTSS|-|Alu|no-conserve	301	150	151	0.363185	0.0389385	0.0379058	0.101862	1
HNSC	HNSC-Paclitaxel	chr12|133297956|UTR3|PGAM5|+|Alu|no-conserve	425	212	213	0.307381	0.0389564	0.0381104	0.157575	1
BLCA	BLCA-Gemcitabine	chr17|60526925|UTR3|METTL2A|+|Alu|rhesus	144	72	72	-0.549636	0.0389799	0.0368528	-0.102405	1
STAD	STAD-Fluorouracil	chr10|28814545|ncRNA|WAC-AS1|-|Alu|no-conserve	168	81	87	0.574968	0.0390909	0.0364921	0.0706417	1
HNSC	HNSC-Paclitaxel	chr12|133298069|UTR3|PGAM5|+|Alu|no-conserve	425	212	213	0.306258	0.0394049	0.0385439	0.0822881	1
LGG	LGG-Temozolomide	chr1|245285381|UTR3|EFCAB2|+|Alu|chimp	425	209	216	-0.407223	0.0394239	0.0380695	-0.0522152	1
LUAD	LUAD-Cisplatin	chr11|31452728|UTR3|DNAJC24|+|Alu|chimp	331	164	167	0.392732	0.0395577	0.0382961	0.100673	1
BLCA	BLCA-Cisplatin	chr22|50881022|intronic|PPP6R2|+|Alu|no-conserve	72	36	36	-0.914414	0.039603	0.0339137	-0.117725	1
BLCA	BLCA-Gemcitabine	chr22|50881022|intronic|PPP6R2|+|Alu|no-conserve	72	36	36	-0.914414	0.039603	0.0339137	-0.106939	1
BLCA	BLCA-Cisplatin	chrX|54587353|UTR3|GNL3L|+|Alu|chimp	141	68	73	0.575682	0.0396123	0.0369543	-0.12955	0
BLCA	BLCA-Cisplatin	chr1|1344255|intergenic|MRPL20,ANKRD65|+|Alu|no-conserve	68	32	36	-0.80171	0.0396583	0.0347801	-0.365422	1
LUAD	LUAD-Paclitaxel	chr10|75538030|intergenic|FUT11,CHCHD1|+|Alu|no-conserve	477	231	246	0.319877	0.0397177	0.0388672	0.0842695	1
BRCA	BRCA-Doxorubicin	chr16|75633235|UTR3|ADAT1|-|Alu|chimp	813	395	418	0.37927	0.0399094	0.0386183	0.0778445	1
STAD	STAD-Fluorouracil	chr20|35410408|UTR3|SOGA1|-|Alu|both	108	50	58	-0.653374	0.0399545	0.0364095	0.0931854	0
LUAD	LUAD-Paclitaxel	chr1|46163578|intronic|IPP|-|Alu|no-conserve	437	212	225	0.339664	0.0399953	0.0391428	0.0632675	1
BLCA	BLCA-Cisplatin	chr6|88223858|UTR3|RARS2|-|Alu|no-conserve	218	109	109	-0.431707	0.0400651	0.0386892	-0.0771268	1
HNSC	HNSC-Paclitaxel	chr12|69237507|UTR3|MDM2|+|no-repetitive|no-conserve	425	212	213	0.303947	0.0400821	0.0392142	0.0635448	1
HNSC	HNSC-Paclitaxel	chr1|28825673|UTR3|PHACTR4|+|Alu|no-conserve	421	210	211	0.308514	0.0401412	0.0394104	0.0664422	1
HNSC	HNSC-Paclitaxel	chr10|75009842|ncRNA|DNAJC9-AS1|-|Alu|no-conserve	425	212	213	0.307578	0.0401618	0.0392993	0.164038	1
BRCA	BRCA-Doxorubicin	chr19|42375624|UTR3|RPS19|+|Alu|no-conserve	802	401	401	-0.386459	0.040235	0.0389183	0.207351	0
STAD	STAD-Cisplatin	chr16|4513142|intronic|NMRAL1|-|Alu|no-conserve	70	34	36	-0.881573	0.04024	0.0343944	-0.25	1
LUAD	LUAD-Carboplatin	chr15|40955301|UTR3|KNL1|+|Alu|no-conserve	64	32	32	0.828093	0.0403846	0.0353842	0.253813	1
HNSC	HNSC-Cisplatin	chr9|133580397|intergenic|EXOSC2|+|Alu|chimp	345	170	175	0.335603	0.040668	0.0397051	0.123362	1
BLCA	BLCA-Carboplatin	chr20|43706940|UTR3|STK4|+|Alu|no-conserve	220	110	110	0.427124	0.0407158	0.0393207	-0.183783	0
BRCA	BRCA-Doxorubicin	chrX|16782935|UTR3|SYAP1|+|Alu|chimp	829	413	416	-0.373178	0.0408883	0.0396757	-0.0560664	1
LUAD	LUAD-Pemetrexed	chrX|2825058|UTR3|ARSD|-|Alu|no-conserve	465	232	233	0.322527	0.0409113	0.040022	-0.0698066	0
HNSC	HNSC-Cisplatin	chr12|69160012|UTR3|SLC35E3|+|Alu|chimp	298	142	156	0.355742	0.0409418	0.0398722	0.204061	1
BLCA	BLCA-Cisplatin	chr2|204170086|UTR3|CYP20A1|+|Alu|rhesus	183	90	93	-0.49785	0.0412509	0.0392665	-0.148084	1
BLCA	BLCA-Gemcitabine	chr2|204170086|UTR3|CYP20A1|+|Alu|rhesus	183	90	93	-0.49785	0.0412509	0.0392665	-0.0975616	1
LUAD	LUAD-Cisplatin	chr19|57817105|intergenic|ZNF460,ZNF543|+|Alu|no-conserve	390	193	197	0.364673	0.0412661	0.0402253	-0.0647471	0
HNSC	HNSC-Paclitaxel	chr2|202152078|UTR3|CASP8|+|Alu|chimp	424	212	212	0.303604	0.0413844	0.0405662	0.0972681	1
BRCA	BRCA-Doxorubicin	chr16|66923742|UTR3|PDP2|+|Alu|no-conserve	584	286	298	-0.443038	0.0413862	0.0397892	-0.0846354	1
HNSC	HNSC-Paclitaxel	chr3|45722387|ncRNA|LIMD1-AS1|+|Alu|no-conserve	414	207	207	0.306601	0.0414188	0.0405564	0.166744	1
LGG	LGG-Temozolomide	chr22|41326627|UTR3|XPNPEP3|+|Alu|chimp	287	142	145	-0.516144	0.0414597	0.0393627	-0.0720799	1
HNSC	HNSC-Paclitaxel	chr21|34637084|UTR3|IFNAR2|+|Alu|no-conserve	399	199	200	0.313112	0.0414677	0.0406024	0.0543481	1
BLCA	BLCA-Cisplatin	chr1|1660944|UTR3|SLC35E2A|-|Alu|no-conserve	118	59	59	-0.612394	0.041566	0.0383389	-0.088522	1
LGG	LGG-Temozolomide	chr8|42878851|UTR3|HOOK3|+|Alu|both	288	144	144	-0.461237	0.0415672	0.0398388	-0.15612	1
LGG	LGG-Temozolomide	chr1|159999790|UTR3|PIGM|-|Alu|chimp	412	204	208	-0.412352	0.0417564	0.0404232	-0.0823545	1
LUAD	LUAD-Carboplatin	chr14|100762648|intronic|SLC25A29|-|Alu|no-conserve	262	129	133	0.497676	0.0417567	0.0396967	-0.0866812	0
LGG	LGG-Temozolomide	chr19|39918075|UTR3|PLEKHG2|+|Alu|no-conserve	154	76	78	-0.624767	0.0418638	0.039073	-0.0917389	1
HNSC	HNSC-Docetaxel	chr5|125962220|UTR3|PHAX|+|Alu|chimp	411	204	207	0.303003	0.0419041	0.0410343	-0.187066	0
LGG	LGG-Temozolomide	chr6|108363377|UTR3|OSTM1|-|Alu|chimp	362	179	183	-0.429707	0.0419206	0.0403392	-0.0579724	1
BLCA	BLCA-Gemcitabine	chr19|53719076|ncRNA|ZNF818P|+|Alu|no-conserve	227	113	114	-0.433117	0.0419632	0.0405263	-0.108452	1
BLCA	BLCA-Cisplatin	chr21|34636385|UTR3|IFNAR2|+|Alu|no-conserve	144	72	72	-0.53237	0.0420257	0.0396239	-0.176486	1
BLCA	BLCA-Gemcitabine	chr21|34636385|UTR3|IFNAR2|+|Alu|no-conserve	144	72	72	-0.53237	0.0420257	0.0396239	-0.133912	1
BRCA	BRCA-Doxorubicin	chr16|1411222|intronic|GNPTG|+|Alu|no-conserve	415	205	210	-0.529211	0.0421068	0.0398261	0.252284	0
HNSC	HNSC-Paclitaxel	chr15|41591342|ncRNA|OIP5-AS1|+|Alu|no-conserve	423	211	212	0.303173	0.0422447	0.0413468	0.104029	1
LGG	LGG-Temozolomide	chr2|24225541|UTR3|UBXN2A|+|Alu|no-conserve	281	140	141	0.484295	0.0423963	0.0404488	0.0733665	1
BLCA	BLCA-Cisplatin	chr20|3201218|intronic|ITPA|+|Alu|no-conserve	131	64	67	-0.605908	0.0424658	0.039511	-0.114128	1
LGG	LGG-Temozolomide	chr13|53203983|intronic|HNRNPA1L2|+|Alu|no-conserve	226	111	115	-0.570867	0.0427657	0.0400671	-0.172732	1
HNSC	HNSC-Paclitaxel	chr7|65619353|UTR3|CRCP|+|Alu|both	425	211	214	0.302003	0.0428052	0.0419797	0.105812	1
STAD	STAD-Oxaliplatin	chr8|56981460|intronic|RPS20|-|Alu|no-conserve	156	77	79	0.631808	0.0428199	0.0394943	0.119396	1
STAD	STAD-Leucovorin	chr17|42877175|UTR3|GJC1|-|Alu|rhesus	64	32	32	0.930145	0.0432859	0.0364231	0.0670997	1
HNSC	HNSC-Cisplatin	chr1|46163548|intronic|IPP|-|Alu|no-conserve	366	182	184	0.319246	0.0433087	0.0424192	0.0729722	1
STAD	STAD-Capecitabine	chr19|36937312|UTR3|ZNF566|-|Alu|both	129	61	68	-0.656147	0.0434323	0.0397947	-0.209257	1
STAD	STAD-Oxaliplatin	chr19|36937312|UTR3|ZNF566|-|Alu|both	129	61	68	-0.656147	0.0434323	0.0397947	-0.206016	1
STAD	STAD-Cisplatin	chr14|50712729|UTR3|L2HGDH|-|Alu|rhesus	230	115	115	-0.469827	0.0434765	0.0416245	-0.0554232	1
BLCA	BLCA-Gemcitabine	chr19|38896858|intronic|FAM98C|+|Alu|no-conserve	99	48	51	-0.723336	0.0435203	0.0389341	-0.0687647	1
LGG	LGG-Temozolomide	chr13|33099760|intronic|N4BP2L2|-|Alu|no-conserve	194	95	99	-0.625388	0.0435518	0.0404297	-0.134666	1
HNSC	HNSC-Cetuximab	chrX|123046566|UTR3|XIAP|+|Alu|rhesus	421	207	214	0.305888	0.0436325	0.0427789	0.0565233	1
LGG	LGG-Temozolomide	chr9|80886639|UTR3|CEP78|+|Alu|no-conserve	214	107	107	-0.592876	0.0436666	0.0408382	-0.0794659	1
LGG	LGG-Temozolomide	chr19|1587145|intronic|MBD3|-|Alu|no-conserve	129	61	68	-0.729245	0.0436904	0.039746	0.059082	0
BLCA	BLCA-Cisplatin	chr19|11507476|intronic|RGL3|-|Alu|no-conserve	53	26	27	1.17802	0.0441137	0.0334854	0.156317	1
BLCA	BLCA-Gemcitabine	chr19|11507476|intronic|RGL3|-|Alu|no-conserve	53	26	27	1.17802	0.0441137	0.0334854	0.152954	1
LUAD	LUAD-Gemcitabine	chr11|16777886|UTR3|C11orf58|+|Alu|chimp	427	213	214	0.329017	0.0441816	0.0433085	0.182225	1
HNSC	HNSC-Paclitaxel	chr2|24227315|UTR3|UBXN2A|+|Alu|no-conserve	397	193	204	0.309222	0.0441883	0.0433876	0.0530489	1
BLCA	BLCA-Carboplatin	chr17|6678204|UTR3|XAF1|+|Alu|chimp	234	117	117	-0.41552	0.0443225	0.0428106	-0.0999266	1
LUAD	LUAD-Carboplatin	chr1|9645027|UTR3|SLC25A33|+|Alu|no-conserve	113	56	57	0.665571	0.044358	0.0406708	0.252061	1
HNSC	HNSC-Paclitaxel	chr3|10192694|UTR3|VHL|+|Alu|both	421	210	211	0.300049	0.0445188	0.0436327	0.164835	1
LUAD	LUAD-Gemcitabine	chr16|10625382|UTR3|EMP2|-|Alu|no-conserve	466	225	241	0.31603	0.0447051	0.0437783	-0.054727	0
LGG	LGG-Temozolomide	chr8|99055437|intronic|RPL30|-|Alu|no-conserve	403	201	202	-0.439389	0.0447128	0.0430102	-0.0935297	1
LUAD	LUAD-Paclitaxel	chr17|4931018|UTR3|KIF1C|+|Alu|chimp	379	186	193	0.348014	0.0447627	0.0436755	0.124861	1
BLCA	BLCA-Cisplatin	chr8|42884354|UTR3|HOOK3|+|Alu|chimp	235	117	118	-0.404115	0.0447831	0.0434291	-0.0522101	1
LUAD	LUAD-Pemetrexed	chr2|216808867|UTR3|MREG|-|Alu|both	274	132	142	0.45932	0.0448749	0.0431294	-0.180466	0
LUAD	LUAD-Cisplatin	chr16|22299403|UTR3|EEF2K|+|Alu|both	359	179	180	0.371904	0.0450341	0.0437192	-0.0913544	0
HNSC	HNSC-Carboplatin	chr15|69699593|ncRNA|LOC145694|+|Alu|no-conserve	287	140	147	0.353952	0.0450515	0.0438856	0.0635588	1
HNSC	HNSC-Paclitaxel	chr15|69699593|ncRNA|LOC145694|+|Alu|no-conserve	287	140	147	0.353952	0.0450515	0.0438856	0.0793749	1
LGG	LGG-Temozolomide	chr1|46160626|intronic|IPP|-|Alu|both	431	215	216	0.396194	0.0450651	0.0438132	0.071216	1
BRCA	BRCA-Doxorubicin	chr8|98741382|UTR3|MTDH|+|Alu|chimp	836	416	420	-0.363232	0.0450749	0.0438257	0.0853587	0
LGG	LGG-Temozolomide	chr2|176809705|intronic|LNPK|-|Alu|no-conserve	50	24	26	-0.956115	0.0450872	0.0380861	-0.160177	1
LUAD	LUAD-Carboplatin	chr2|99812464|UTR3|MRPL30|+|Alu|no-conserve	472	236	236	0.316182	0.0451258	0.0442652	-0.0645602	0
LUAD	LUAD-Paclitaxel	chr2|99812464|UTR3|MRPL30|+|Alu|no-conserve	472	236	236	0.316182	0.0451258	0.0442652	-0.0501284	0
LUAD	LUAD-Pemetrexed	chr2|99812464|UTR3|MRPL30|+|Alu|no-conserve	472	236	236	0.316182	0.0451258	0.0442652	-0.0606495	0
LUAD	LUAD-Vinorelbine	chr2|99812464|UTR3|MRPL30|+|Alu|no-conserve	472	236	236	0.316182	0.0451258	0.0442652	-0.0799436	0
LUAD	LUAD-Cisplatin	chr8|38829966|UTR3|PLEKHA2|+|Alu|no-conserve	461	230	231	0.315623	0.0454322	0.0445492	0.148381	1
LUAD	LUAD-Paclitaxel	chrX|2824985|UTR3|ARSD|-|Alu|no-conserve	434	217	217	-0.328527	0.0455382	0.0445119	-0.0878645	1
HNSC	HNSC-Carboplatin	chr6|150045868|UTR3|NUP43|-|Alu|no-conserve	383	190	193	0.308711	0.0455468	0.0446203	-0.0717275	0
BLCA	BLCA-Cisplatin	chr1|204524833|UTR3|MDM4|+|Alu|rhesus	77	38	39	-0.795492	0.0457329	0.0407095	-0.134908	1
BLCA	BLCA-Gemcitabine	chr1|204524833|UTR3|MDM4|+|Alu|rhesus	77	38	39	-0.795492	0.0457329	0.0407095	-0.0731874	1
STAD	STAD-Fluorouracil	chr6|3021394|ncRNA|HTATSF1P2|-|Alu|no-conserve	65	32	33	0.956382	0.0457811	0.0383311	-0.0962915	0
BRCA	BRCA-Doxorubicin	chr20|48123134|UTR3|PTGIS|-|Alu|no-conserve	586	290	296	0.435798	0.0457863	0.0443605	0.101657	1
LUAD	LUAD-Carboplatin	chr3|188598893|UTR3|LPP|+|Alu|no-conserve	271	135	136	0.421002	0.0458183	0.0442096	0.071115	1
HNSC	HNSC-Paclitaxel	chr12|69237509|UTR3|MDM2|+|no-repetitive|no-conserve	425	212	213	0.297297	0.0458518	0.0449929	0.136799	1
LUAD	LUAD-Carboplatin	chr8|86195185|UTR3|CA13|+|Alu|no-conserve	341	158	183	0.379365	0.0458885	0.0446091	-0.0975926	0
HNSC	HNSC-Cetuximab	chr19|11561224|intronic|PRKCSH|+|Alu|no-conserve	421	209	212	0.296128	0.0459362	0.0451221	0.156711	1
HNSC	HNSC-Paclitaxel	chr19|11561224|intronic|PRKCSH|+|Alu|no-conserve	421	209	212	0.296128	0.0459362	0.0451221	0.136536	1
HNSC	HNSC-Paclitaxel	chr7|17384880|UTR3|AHR|+|Alu|chimp	425	212	213	0.300726	0.0459877	0.045068	0.180037	1
BLCA	BLCA-Gemcitabine	chr17|79527567|intronic|NPLOC4|-|Alu|no-conserve	128	59	69	0.587013	0.0462396	0.0432555	-0.106215	0
HNSC	HNSC-Paclitaxel	chr18|77916478|ncRNA|PARD6G-AS1|-|Alu|no-conserve	412	206	206	0.298894	0.0462823	0.0454294	0.166828	1
LGG	LGG-Temozolomide	chr5|132031002|UTR3|KIF3A|-|Alu|no-conserve	218	109	109	0.576591	0.0463067	0.0433935	0.13293	1
BLCA	BLCA-Cisplatin	chr14|50792827|UTR3|DMAC2L|+|Alu|both	163	80	83	-0.485866	0.0463075	0.0443049	-0.0552913	1
HNSC	HNSC-Docetaxel	chr5|14716401|ncRNA|LOC100130744|+|Alu|no-conserve	368	184	184	0.322173	0.0465325	0.0456067	-0.0904139	0
LUAD	LUAD-Vinorelbine	chr19|13884291|UTR3|MRI1|+|Alu|chimp	469	230	239	0.316099	0.0466357	0.0458506	0.090909	1
BLCA	BLCA-Cisplatin	chr22|41327462|UTR3|XPNPEP3|+|Alu|chimp	172	86	86	-0.470345	0.0467571	0.0448589	-0.149441	1
LUAD	LUAD-Paclitaxel	chr14|20835050|UTR3|TEP1|-|no-repetitive|no-conserve	451	225	226	0.321438	0.0469001	0.0459285	0.0845989	1
STAD	STAD-Cisplatin	chr9|125579627|intergenic|PDCL|-|Alu|no-conserve	130	61	69	-0.647672	0.0469685	0.0435125	0.148941	0
STAD	STAD-Fluorouracil	chr9|125579627|intergenic|PDCL|-|Alu|no-conserve	130	61	69	-0.647672	0.0469685	0.0435125	0.104243	0
LUAD	LUAD-Cisplatin	chr3|196080624|UTR3|UBXN7|-|Alu|chimp	163	78	85	0.555187	0.0469792	0.0443941	0.195419	1
LUAD	LUAD-Carboplatin	chr19|11561078|intronic|PRKCSH|+|Alu|no-conserve	458	229	229	0.313743	0.0470388	0.0462138	-0.0592004	0
HNSC	HNSC-Paclitaxel	chr3|10195092|UTR3|VHL|+|Alu|no-conserve	420	210	210	0.297472	0.0471725	0.0463055	0.0901474	1
BLCA	BLCA-Cisplatin	chr15|42860080|UTR3|HAUS2|+|Alu|chimp	197	98	99	0.42743	0.0472213	0.0455796	0.0922364	1
LUAD	LUAD-Carboplatin	chr8|41400026|ncRNA|LOC102723729|+|Alu|no-conserve	138	67	71	0.541813	0.0473533	0.0447849	0.132793	1
HNSC	HNSC-Cisplatin	chr22|24968983|UTR3|SNRPD3|+|Alu|no-conserve	395	192	203	0.302034	0.0473593	0.0464321	0.105592	1
HNSC	HNSC-Cisplatin	chr5|134236278|UTR3|TXNDC15|+|Alu|no-conserve	403	197	206	0.301714	0.0475353	0.0466075	0.131191	1
STAD	STAD-Capecitabine	chr1|150703715|UTR3|CTSS|-|Alu|no-conserve	227	112	115	0.468906	0.0475792	0.0457048	-0.0890324	0
STAD	STAD-Etoposide	chr1|150703715|UTR3|CTSS|-|Alu|no-conserve	227	112	115	0.468906	0.0475792	0.0457048	-0.0935114	0
BLCA	BLCA-Cisplatin	chr19|53121945|intronic|ZNF83|-|Alu|no-conserve	101	50	51	-0.731006	0.0476831	0.0436519	-0.21045	1
STAD	STAD-Oxaliplatin	chr2|208476858|UTR3|METTL21A|-|Alu|no-conserve	153	75	78	-0.595141	0.0477678	0.0446844	-0.0740415	1
BLCA	BLCA-Cisplatin	chr2|61316684|intronic|KIAA1841|+|Alu|no-conserve	168	84	84	-0.48124	0.0478351	0.0458926	-0.061281	1
LGG	LGG-Temozolomide	chr5|134236163|UTR3|TXNDC15|+|Alu|chimp	483	239	244	0.365564	0.0481114	0.046975	0.0517284	1
HNSC	HNSC-Paclitaxel	chr3|10194841|UTR3|VHL|+|Alu|no-conserve	425	212	213	0.293477	0.0482361	0.0473414	0.106552	1
HNSC	HNSC-Carboplatin	chr17|57280641|UTR3|PRR11|+|Alu|no-conserve	381	189	192	0.306494	0.0483293	0.0474498	-0.161034	0
HNSC	HNSC-Paclitaxel	chr17|57280641|UTR3|PRR11|+|Alu|no-conserve	381	189	192	0.306494	0.0483293	0.0474498	-0.120145	0
LUAD	LUAD-Pemetrexed	chr6|44417158|UTR3|CDC5L|+|Alu|rhesus	359	175	184	0.355594	0.0483652	0.0471516	0.0754488	1
LGG	LGG-Temozolomide	chr19|39358803|UTR3|RINL|-|Alu|no-conserve	312	155	157	0.424446	0.0483841	0.0469054	0.0572674	1
STAD	STAD-Cisplatin	chr1|52906002|intronic|TUT4|-|Alu|no-conserve	98	48	50	0.703403	0.048425	0.0440576	0.0727143	1
HNSC	HNSC-Docetaxel	chr11|68523128|UTR3|CPT1A|-|Alu|chimp	420	210	210	0.294263	0.0485165	0.0477021	-0.126281	0
LGG	LGG-Temozolomide	chr19|46206849|UTR3|QPCTL|+|Alu|rhesus	295	145	150	0.459616	0.0486935	0.0469066	0.126609	1
BLCA	BLCA-Cisplatin	chr16|48387261|UTR3|LONP2|+|Alu|both	240	120	120	-0.391821	0.0487808	0.047076	-0.0613104	1
LGG	LGG-Temozolomide	chrX|84346797|UTR3|APOOL|+|no-repetitive|no-conserve	373	186	187	0.423413	0.0487863	0.0471824	0.0911018	1
LUAD	LUAD-Gemcitabine	chr16|48388183|UTR3|LONP2|+|Alu|both	442	217	225	0.318624	0.048979	0.0480796	-0.0684847	0
STAD	STAD-Capecitabine	chr5|43381743|UTR3|CCL28|-|Alu|no-conserve	181	90	91	0.525903	0.0489903	0.0466197	-0.0782443	0
STAD	STAD-Etoposide	chr5|43381743|UTR3|CCL28|-|Alu|no-conserve	181	90	91	0.525903	0.0489903	0.0466197	0.105501	1
BLCA	BLCA-Cisplatin	chr15|93432638|ncRNA|LINC01578|+|Alu|no-conserve	104	52	52	-0.695801	0.0490158	0.0445786	-0.151822	1
HNSC	HNSC-Cisplatin	chr1|10520715|UTR3|DFFA|-|Alu|chimp	411	205	206	0.29569	0.049064	0.0481662	0.0958761	1
STAD	STAD-Capecitabine	chrX|73417222|ncRNA|FTX|-|Non-Alu-repetitive|no-conserve	213	105	108	0.477202	0.0490817	0.0472195	0.0878442	1
STAD	STAD-Cisplatin	chrX|73417222|ncRNA|FTX|-|Non-Alu-repetitive|no-conserve	213	105	108	0.477202	0.0490817	0.0472195	0.076174	1
BLCA	BLCA-Gemcitabine	chr11|118880809|intronic|CCDC84|+|Alu|no-conserve	174	87	87	-0.492716	0.0492479	0.0469234	-0.0711596	1
HNSC	HNSC-Cetuximab	chrX|100264626|UTR3|TRMT2B|-|Alu|both	335	159	176	0.322904	0.0493012	0.0481867	0.099226	1
LUAD	LUAD-Gemcitabine	chr16|50139765|UTR3|HEATR3|+|Alu|rhesus	445	221	224	0.31542	0.049401	0.0484581	0.264168	1
HNSC	HNSC-Paclitaxel	chrX|123047173|UTR3|XIAP|+|Alu|no-conserve	424	212	212	0.2945	0.0494881	0.0485886	0.142147	1
HNSC	HNSC-Cisplatin	chr22|41327484|UTR3|XPNPEP3|+|Alu|chimp	361	170	191	0.311347	0.0495188	0.0485666	0.160094	1
LGG	LGG-Temozolomide	chr2|65319885|intronic|RAB1A|-|Alu|no-conserve	57	26	31	-1.24005	0.0495212	0.0381127	-0.0666667	1
BLCA	BLCA-Cisplatin	chr14|50793932|UTR3|CDKL1,DMAC2L|+|Alu|no-conserve	173	85	88	-0.482141	0.0495576	0.0476	-0.151183	1
BLCA	BLCA-Gemcitabine	chr14|50793932|UTR3|CDKL1,DMAC2L|+|Alu|no-conserve	173	85	88	-0.482141	0.0495576	0.0476	-0.16606	1
BLCA	BLCA-Cisplatin	chr17|73133724|intronic|JPT1|-|Alu|no-conserve	69	33	36	-0.761432	0.0497703	0.0445556	-0.131616	1
BLCA	BLCA-Gemcitabine	chr17|73133724|intronic|JPT1|-|Alu|no-conserve	69	33	36	-0.761432	0.0497703	0.0445556	-0.146709	1
STAD	STAD-Etoposide	chr7|72468395|ncRNA|STAG3L1,STAG3L3|-|Alu|no-conserve	251	124	127	-0.423016	0.0498242	0.0480885	0.0957999	0
STAD	STAD-Fluorouracil	chr7|72468395|ncRNA|STAG3L1,STAG3L3|-|Alu|no-conserve	251	124	127	-0.423016	0.0498242	0.0480885	0.0856156	0
STAD	STAD-Leucovorin	chr7|72468395|ncRNA|STAG3L1,STAG3L3|-|Alu|no-conserve	251	124	127	-0.423016	0.0498242	0.0480885	0.0997293	0
BLCA	BLCA-Cisplatin	chr16|75480010|UTR3|TMEM170A|-|Alu|both	155	75	80	-0.47536	0.0498298	0.0474655	-0.109969	1
HNSC	HNSC-Cisplatin	chr3|10194550|UTR3|VHL|+|Alu|no-conserve	424	212	212	0.292609	0.0498582	0.0489172	0.0898063	1
HNSC	HNSC-Paclitaxel	chr3|10194550|UTR3|VHL|+|Alu|no-conserve	424	212	212	0.292609	0.0498582	0.0489172	0.104261	1
										1/0: 711/859=82.77%
