# Supplementary material for: Genomic Landscape and Potential Regulation of RNA Editing in Drug Resistance
Source: Adv Sci (Weinh). 2023 Mar 13;10(14):2207357. doi: 10.1002/advs.202207357 (PMC10190536; doi:10.1002/advs.202207357)
Supplement: Supplementary file 9 — Supplemental Table 8 [file ADVS-10-2207357-s006.xlsx]

## Sheet: Sheet1
Table S8. Motif enrichment results in each condition
For further information on how to interpret these results please access https://meme-suite.org/meme/doc/meme.html.
To get a copy of the MEME software please access https://meme-suite.org.
Motif Site Distribution	ZOOPS: Zero or one site per sequence
Objective Function	E-value of product of p-values
Starting Point Function	E-value of product of p-values
Site Strand Handling	Sites may be on either strand
Maximum Number of Motifs	3
Motif E-value Threshold	no limit
Minimum Motif Width	6
Maximum Motif Width	41
Minimum Sites per Motif	2
Maximum Sites per Motif	633
Bias on Number of Sites	0.8
Sequence Prior	Simple Dirichlet
Sequence Prior Source	built from the (primary) sequences
Sequence Prior Strength	0.01
EM Starting Point Source	From substrings in input sequences
EM Starting Point Map Type	Uniform
EM Starting Point Fuzz	0.5
EM Maximum Iterations	50
EM Improvement Threshold	1e-05
Maximum Search Size	25953
Maximum Number of Sites for E-values	1000
Trim Gap Open Cost	11
Trim Gap Extend Cost	1
End Gap Treatment	Same cost as other gaps

## Sheet: BLCA_Carboplatin
Name	Strand	Start	p-value	Sites
chr7:156765382-156765423:+	+	16	9.63e-10	CCTGTAATCCCAGCT
chr19:13884580-13884621:+	-	21	9.63e-10	CCTGTAATCCCAGCT
chrX:118673349-118673390:-	-	9	9.63e-10	CCTGTAATCCCAGCT
chr15:41594540-41594581:+	+	26	9.63e-10	CCTGTAATCCCAGCT
chrX:54590077-54590118:+	+	16	3.99e-09	CCTGTAGTCCCAGCT
chr7:56078267-56078308:-	+	6	3.99e-09	CCTGTAGTCCCAGCT
chr7:44024338-44024379:-	-	21	3.99e-09	CCTGTAGTCCCAGCT
chr6:42910857-42910898:+	+	24	3.99e-09	CCTGTAGTCCCAGCT
chr1:11347844-11347885:+	+	16	3.99e-09	CCTGTAGTCCCAGCT
chr7:128144876-128144917:+	+	16	2.88e-08	CCTGTAATCCCAGCA
chr2:217366678-217366719:+	-	25	2.88e-08	CCTGTAATCCCAGCA
chr4:39536386-39536427:+	+	16	2.88e-08	CCTGTAATCCCAGCA
chr12:6994753-6994794:+	-	23	2.88e-08	CCTGTAATCCCAGCA
chr4:39536387-39536428:+	+	15	2.88e-08	CCTGTAATCCCAGCA
chr7:17384374-17384415:+	-	9	2.88e-08	CCTGTAATCCCAGCA
chr6:43585390-43585431:+	+	16	2.88e-08	CCTGTAATCCCAGCA
chr19:19793867-19793908:+	-	11	3.93e-08	CCTGTAATCTCAGCA
chr21:37665998-37666039:+	+	22	3.93e-08	CCTGTAATCTCAGCA
chr1:151096044-151096085:+	+	24	8.26e-08	CCTGTAACCTCAGCA
chr1:38326753-38326794:-	+	16	2.64e-07	CCTGTAATCTCGGCA
chr1:36200151-36200192:-	-	23	4.39e-07	CCTGTAATCCCTGCT
chr5:174956197-174956238:+	+	18	5.13e-07	CCTATAATCCCAGCT
chr11:768516-768557:-	-	17	1.13e-06	CCTGTAGTCCTAGCT
chr9:133582268-133582309:+	-	11	1.13e-06	CCTGTAATCTCAACA
chr10:28812013-28812054:-	+	2	1.13e-06	CCTGTGATCCCAGCT
chr6:43584185-43584226:+	+	15	1.13e-06	CCTGTAATCCCAGGT
chr2:32535807-32535848:+	+	10	1.5e-06	CCTGTGGTCCCAGCT
chr19:46052975-46053016:-	+	1	1.5e-06	CCTGTCATCCCAGCA
chr4:2841001-2841042:+	-	24	1.5e-06	CCTGTGGTCCCAGCT
chr20:3852802-3852843:+	+	24	1.73e-06	CCTATAATCCCAGCA
chr6:18129193-18129234:-	-	17	2.63e-06	CCTGTAATCCTAGCA
chr7:4809895-4809936:+	+	10	2.63e-06	CCCGTAATCCCAGCA
chr10:75538698-75538739:+	-	3	4.37e-06	CATGTTACCCAAGCT
chr5:140565231-140565272:+	-	11	4.37e-06	CCTGTAATCCCAGAA
chr16:31134087-31134128:+	-	12	4.37e-06	TCTCCTACCTCAGCC
chr11:768532-768573:-	+	10	5.63e-06	TCTCCTGCCTCAGCC
chr5:125961183-125961224:+	-	3	5.63e-06	TCTCCTGCCTCAGCC
chr19:53205450-53205491:-	+	27	5.63e-06	TCTCCTGCCTCAGCC
chrX:54589117-54589158:+	-	6	5.63e-06	TCTCCTGCCTCAGCC
chr1:204521286-204521327:+	-	12	5.63e-06	TCTCCTGCCTCAGCC
chr19:58378328-58378369:+	-	6	5.63e-06	ACTGCAACCTCTGCT
chrX:54590920-54590961:+	+	27	5.63e-06	TCTCCTGCCTCAGCC
chr4:17802868-17802909:-	+	15	5.63e-06	CCTGTAATCGCAGCT
chr20:34215006-34215047:-	+	27	5.63e-06	TCTCCTGCCTCAGCC
chr17:2320448-2320489:-	-	12	5.63e-06	TCTCCTGCCTCAGCC
chr19:39983431-39983472:+	-	9	1.14e-05	ACTGCAACCTCTGCC
chr5:174956310-174956351:+	-	1	1.27e-05	CTTGTTGCCCAGGCT
chr22:24972228-24972269:+	+	24	1.27e-05	CTTGTTGCCCAGGCT
chr4:76838686-76838727:-	-	21	1.59e-05	CTTGCAGCCTCGACT
chr12:124002144-124002185:-	-	4	1.59e-05	CATGTTGCCCAGGCT
chr17:74774976-74775017:+	+	24	1.76e-05	ACTGCACTCCAGGCT
chr17:76418941-76418982:+	-	16	1.96e-05	CTTCTAACCTCAGGT
chr16:31133181-31133222:+	-	21	2.18e-05	CCTATGGTCCCAGCT
chr20:43706919-43706960:+	+	2	2.97e-05	ACTGCAACCTCCGCC
chr13:21949031-21949072:-	+	24	3.28e-05	CCACCCACCTCAGCT
chr17:35838186-35838227:+	-	7	4.4e-05	TTTGTTGCCCAGGCT
chr22:19438408-19438449:-	+	15	5.32e-05	CCTCCCACCTAGGCC
chr1:6583117-6583158:-	+	27	5.32e-05	TCTTCTGCCCCAGCC
chr1:151096717-151096758:+	+	27	5.84e-05	TCTTCTGCCTCAGCC
chr22:51062584-51062625:-	-	6	5.84e-05	TCTCCAGCCTCAGAC
chr17:42877180-42877221:-	+	24	6.41e-05	CCTCCCACTTCAGCC
chr3:197612310-197612351:+	-	24	6.41e-05	CCACCACGCCCAGCT
chr15:45025682-45025723:+	-	11	7.02e-05	CATGTTGGCCAGGCT
chr17:74775138-74775179:+	-	1	7.02e-05	CATGTTGGCCAGGCT
chr20:3850440-3850481:+	+	11	7.02e-05	CATGTTGGCCAGGCT
chr16:81064147-81064188:+	-	11	7.68e-05	CATGTTGGCTAGGCT
chr19:3466374-3466415:+	+	6	8.39e-05	CCTCCAGCCCCTCCA
chr22:36884034-36884075:-	+	26	0.0001	TCTCTTCCCTCAACC
chr10:28812575-28812616:-	-	18	0.0001	ACCGCAATCTCTGCC
chr7:44917330-44917371:-	+	26	0.00013	ACTGCAACCTTTGCC
chr11:8707819-8707860:+	-	3	0.000153	ACTGCACTCCAGCCT
chr11:769034-769075:-	-	1	0.000153	ACTGCACTCCAGCCT
chr3:15451871-15451912:-	+	26	0.000153	ACTGCACTCCAGCCT
chr7:72467215-72467256:-	+	16	0.000166	CCTATAATACCAGCA
chr19:11043550-11043591:+	-	17	0.000166	CCTCCCACCTTGGCC
chr16:15794521-15794562:+	+	4	0.000166	CTTGAACTCCCGGCC
chr21:44329396-44329437:+	+	6	0.000166	CCACCAGGTCCAGCT
chr19:45168821-45168862:+	-	9	0.00018	ACTCCAGCCTCCACT
chr12:125513857-125513898:+	-	7	0.000195	TATGTTGGCCAGGCT
chr3:169806715-169806756:-	+	27	0.000212	CCGCCCACCTCAGCC
chr19:16661422-16661463:-	+	10	0.000212	TCTCGTGCCTCAGCC
chr15:34523311-34523352:-	+	5	0.000229	CTCCCAACCTCAGGT
chr15:34523322-34523363:-	+	16	0.000229	CTCCCAACCTCAGGT
chr10:28812131-28812172:-	-	26	0.000229	CTCCCAACCTCAGGT
chr22:24969745-24969786:+	-	1	0.000267	CGTCCTGCCTCAACC
chr11:93466848-93466889:-	+	16	0.000288	ACTGTAGCCTCGAAC
chr10:12163153-12163194:+	+	26	0.000288	ATTGCTGTCCAGCCT
chr2:217366653-217366694:+	+	27	0.000361	CCACCTGCCTTGGCC
chr7:4809979-4810020:+	+	5	0.000389	AATCCTGTCTCTACT
chr3:42824856-42824897:-	+	10	0.000389	CTATCTGCCTCAGCC
chr10:28811951-28811992:-	+	26	0.000418	ATTGCACTCCAGCCT
chr7:4809954-4809995:+	-	11	0.000449	CATGTTGGTCAGGCT
chr16:15795014-15795055:+	-	9	0.000449	ACTGCACCCTCCACC
chr17:74775163-74775204:+	-	25	0.000482	CCACCAAACCCAACA
chr1:184761272-184761313:-	-	26	0.000517	TATGTTTCCCAGGCT
chr12:109179027-109179068:-	-	8	0.000517	CTACCACACCCAGCT
chr12:49717991-49718032:+	+	7	0.000554	AATGTCATCTCGCCA
chr7:2474096-2474137:+	+	24	0.000554	CAGGTAATCCCAGAA
chr10:73979852-73979893:+	-	22	0.000636	CTTGAACTCCCGACC
chrX:54589994-54590035:+	-	27	0.000636	CATATTGTTTAGGCT
chr1:62628508-62628549:+	-	8	0.000728	TTTCCTGCTTCAACC
chr6:25988919-25988960:+	+	24	0.000728	CCACCCACTTCGGCC
chr4:2841909-2841950:+	+	3	0.00083	ACTGCACTTCAGCCT
chr1:46160703-46160744:-	-	21	0.000886	CCACCATGCCCAACT
chr1:179044258-179044299:+	-	14	0.000886	AGCACAATCTCAGCT
chr3:197612246-197612287:+	-	16	0.00114	CTCCCAACTTCAGGT

## Sheet: BLCA_Cisplatin
Name	Strand	Start	p-value	Sites
chr3:182744355-182744396:-	-	11	9.63e-10	CCTGTAATCCCAGCT
chr19:12842805-12842846:-	-	21	9.63e-10	CCTGTAATCCCAGCT
chr19:40537236-40537277:-	+	6	9.63e-10	CCTGTAATCCCAGCT
chr17:2320465-2320506:-	+	6	9.63e-10	CCTGTAATCCCAGCT
chr19:10462519-10462560:-	+	2	9.63e-10	CCTGTAATCCCAGCT
chrX:54588584-54588625:+	-	24	9.63e-10	CCTGTAATCCCAGCT
chr15:75644072-75644113:+	-	21	9.63e-10	CCTGTAATCCCAGCT
chr19:13883941-13883982:+	-	11	9.63e-10	CCTGTAATCCCAGCT
chr11:74167244-74167285:-	-	21	9.63e-10	CCTGTAATCCCAGCT
chr5:14715359-14715400:+	-	11	9.63e-10	CCTGTAATCCCAGCT
chr17:79526875-79526916:-	+	15	9.63e-10	CCTGTAATCCCAGCT
chr11:63996303-63996344:+	+	15	9.63e-10	CCTGTAATCCCAGCT
chr21:30730920-30730961:+	+	15	9.63e-10	CCTGTAATCCCAGCT
chr2:204168458-204168499:+	+	15	9.63e-10	CCTGTAATCCCAGCT
chr12:98991310-98991351:+	-	21	9.63e-10	CCTGTAATCCCAGCT
chr3:197612340-197612381:+	+	15	9.63e-10	CCTGTAATCCCAGCT
chr21:34636272-34636313:+	-	21	9.63e-10	CCTGTAATCCCAGCT
chrX:100264653-100264694:-	+	22	9.63e-10	CCTGTAATCCCAGCT
chr14:50794301-50794342:+	-	11	9.63e-10	CCTGTAATCCCAGCT
chr19:14679844-14679885:-	-	11	9.63e-10	CCTGTAATCCCAGCT
chr1:1252631-1252672:-	-	11	9.63e-10	CCTGTAATCCCAGCT
chr1:155851624-155851665:+	-	25	9.63e-10	CCTGTAATCCCAGCT
chr8:99055471-99055512:-	+	15	9.63e-10	CCTGTAATCCCAGCT
chr18:32827753-32827794:+	-	11	9.63e-10	CCTGTAATCCCAGCT
chr2:224621834-224621875:-	+	26	9.63e-10	CCTGTAATCCCAGCT
chr14:20835377-20835418:-	-	9	9.63e-10	CCTGTAATCCCAGCT
chr3:45722366-45722407:+	+	10	9.63e-10	CCTGTAATCCCAGCT
chr2:61276776-61276817:+	+	6	9.63e-10	CCTGTAATCCCAGCT
chr2:202030114-202030155:+	-	9	9.63e-10	CCTGTAATCCCAGCT
chr17:79527600-79527641:-	-	21	9.63e-10	CCTGTAATCCCAGCT
chr1:52816534-52816575:-	+	15	9.63e-10	CCTGTAATCCCAGCT
chr8:99055472-99055513:-	+	16	9.63e-10	CCTGTAATCCCAGCT
chr19:42374171-42374212:+	+	15	1.8e-09	CCTGTAATCTCAGCT
chr16:31134060-31134101:+	+	16	2.91e-09	CCTGTAGTCCCAGCT
chr14:71907224-71907265:+	+	16	2.91e-09	CCTGTAGTCCCAGCT
chr11:424026-424067:-	+	16	2.91e-09	CCTGTAGTCCCAGCT
chr10:104661069-104661110:+	-	11	2.91e-09	CCTGTAGTCCCAGCT
chr1:100489979-100490020:+	+	2	2.91e-09	CCTGTAGTCCCAGCT
chr3:50000397-50000438:+	+	10	2.91e-09	CCTGTAGTCCCAGCT
chr9:133582106-133582147:+	-	11	2.91e-09	CCTGTAGTCCCAGCT
chr17:34853540-34853581:-	+	10	2.91e-09	CCTGTAGTCCCAGCT
chr16:4800607-4800648:-	+	16	2.91e-09	CCTGTAGTCCCAGCT
chr1:3729932-3729973:-	+	16	2.91e-09	CCTGTAGTCCCAGCT
chr15:60714435-60714476:-	+	2	2.91e-09	CCTGTAGTCCCAGCT
chr19:53121624-53121665:-	+	10	2.91e-09	CCTGTAGTCCCAGCT
chr9:131093235-131093276:+	-	11	2.91e-09	CCTGTAGTCCCAGCT
chr17:38439296-38439337:+	+	16	2.91e-09	CCTGTAGTCCCAGCT
chr11:76734976-76735017:+	+	16	2.91e-09	CCTGTAGTCCCAGCT
chr20:62159877-62159918:-	+	16	2.91e-09	CCTGTAGTCCCAGCT
chr9:130557873-130557914:+	+	16	2.91e-09	CCTGTAGTCCCAGCT
chr19:10462851-10462892:-	+	2	2.91e-09	CCTGTAGTCCCAGCT
chr8:144393248-144393289:-	+	24	2.91e-09	CCTGTAGTCCCAGCT
chr4:25280936-25280977:+	-	21	2.91e-09	CCTGTAGTCCCAGCT
chr19:56889978-56890019:+	-	11	2.91e-09	CCTGTAGTCCCAGCT
chr6:42910857-42910898:+	+	24	2.91e-09	CCTGTAGTCCCAGCT
chr11:125526118-125526159:+	+	2	2.91e-09	CCTGTAGTCCCAGCT
chr3:156258262-156258303:-	-	21	2.91e-09	CCTGTAGTCCCAGCT
chr1:204526639-204526680:+	-	21	2.91e-09	CCTGTAGTCCCAGCT
chr18:32829485-32829526:+	+	6	2.91e-09	CCTGTAGTCCCAGCT
chr6:31640350-31640391:+	-	1	2.91e-09	CCTGTAGTCCCAGCT
chr7:74298756-74298797:-	-	11	2.91e-09	CCTGTAGTCCCAGCT
chr19:45896717-45896758:-	-	21	4.02e-09	CCTGTAACCCCAGCT
chr20:3909614-3909655:+	-	11	6.24e-09	CCTGTAATCCCAGCC
chr19:21474951-21474992:-	+	16	9.13e-09	CCTGTAGTCTCAGCT
chr10:102764874-102764915:+	-	16	9.13e-09	CCTGTAGTCTCAGCT
chr17:291752-291793:-	+	6	9.13e-09	CCTGTAGTCTCAGCT
chr17:291762-291803:-	+	16	9.13e-09	CCTGTAGTCTCAGCT
chr16:31134372-31134413:+	+	6	1.12e-08	CCTGTAATCCCGGCT
chr11:118887458-118887499:-	+	16	1.3e-08	TCTGTAATCCCAGCT
chr7:100734866-100734907:+	+	16	1.3e-08	TCTGTAATCCCAGCT
chr7:100734867-100734908:+	+	15	1.3e-08	TCTGTAATCCCAGCT
chr7:44810587-44810628:+	+	16	1.43e-08	CCTGTAGCCCCAGCT
chr2:113962930-113962971:+	+	16	1.83e-08	CCTGTAATCCCAGCA
chr3:49460906-49460947:-	-	5	1.83e-08	CCTGTAATCCCAGCA
chr19:46053138-46053179:-	-	11	1.83e-08	CCTGTAATCCCAGCA
chr20:3850061-3850102:+	-	23	1.83e-08	CCTGTAATCCCAGCA
chr6:7286879-7286920:-	-	25	1.83e-08	CCTGTAATCCCAGCA
chr17:48161325-48161366:+	+	15	1.83e-08	CCTGTAATCCCAGCA
chr19:52568139-52568180:-	+	16	1.83e-08	CCTGTAATCCCAGCA
chr1:43141864-43141905:+	+	16	1.83e-08	CCTGTAATCCCAGCA
chr4:153898858-153898899:+	-	11	1.83e-08	CCTGTAATCCCAGCA
chr7:66750615-66750656:-	+	2	1.83e-08	CCTGTAATCCCAGCA
chr19:21373982-21374023:+	+	15	1.83e-08	CCTGTAATCCCAGCA
chr14:74166779-74166820:+	+	15	1.83e-08	CCTGTAATCCCAGCA
chr1:38327557-38327598:-	-	3	1.83e-08	CCTGCAGTCCCAGCT
chr19:12024873-12024914:+	+	15	1.83e-08	CCTGTAATCCCAGCA
chr3:49461535-49461576:-	+	15	1.83e-08	CCTGTAATCCCAGCA
chr16:31134770-31134811:+	-	24	1.83e-08	CCTGTAATCCCAGCA
chr19:58824898-58824939:+	-	23	1.83e-08	CCTGTAATCCCAGCA
chr16:50139723-50139764:+	-	23	1.83e-08	CCTGTAATCCCAGCA
chr11:784160-784201:+	+	16	1.83e-08	CCTGTAATCCCAGCA
chr11:768102-768143:-	+	15	1.83e-08	CCTGTAATCCCAGCA
chr19:19903021-19903062:-	-	11	1.83e-08	CCTGTAATCCCAGCA
chr17:6943757-6943798:+	-	11	1.83e-08	CCTGTAATCCCAGCA
chr15:34524034-34524075:-	+	7	1.83e-08	CCTGTAATCCCAGCA
chr11:16778069-16778110:+	-	11	1.83e-08	CCTGTAATCCCAGCA
chr22:39449240-39449281:+	-	25	1.83e-08	CCTGTAATCCCAGCA
chr19:53071354-53071395:+	+	10	1.83e-08	CCTGTAATCCCAGCA
chr11:768103-768144:-	+	16	1.83e-08	CCTGTAATCCCAGCA
chr7:97600792-97600833:-	+	2	1.83e-08	CCTGTAATCCCAGCA
chr14:92525879-92525920:-	-	3	1.83e-08	CCTGTAATCCCAGCA
chrX:123045052-123045093:+	+	15	1.83e-08	CCTGTAATCCCAGCA
chr19:53101886-53101927:+	+	15	1.83e-08	CCTGTAATCCCAGCA
chr17:42877009-42877050:-	-	11	1.83e-08	CCTGTAATCCCAGCA
chr19:52566859-52566900:-	+	22	1.83e-08	CCTGTAATCCCAGCA
chr2:219100528-219100569:+	+	22	1.83e-08	CCTGTAATCCCAGCA
chr19:53150773-53150814:-	+	2	1.83e-08	CCTGTAATCCCAGCA
chr16:31134771-31134812:+	-	23	1.83e-08	CCTGTAATCCCAGCA
chr7:128144748-128144789:+	+	15	1.83e-08	CCTGTAATCCCAGCA
chr17:42877003-42877044:-	-	5	1.83e-08	CCTGTAATCCCAGCA
chr16:50139737-50139778:+	-	9	1.83e-08	CCTGTAATCCCAGCA
chr3:155660749-155660790:+	+	10	1.83e-08	CCTGTAATCCCAGCA
chr1:155706463-155706504:+	-	9	1.83e-08	CCTGTAATCCCAGCA
chr1:54387802-54387843:-	-	23	1.83e-08	CCTGTAATCCCAGCA
chr19:53149439-53149480:-	+	10	1.83e-08	CCTGTAATCCCAGCA
chr19:12024864-12024905:+	+	24	1.83e-08	CCTGTAATCCCAGCA
chr9:134301597-134301638:+	+	2	2.37e-08	CCTGTAAGCCCAGCT
chr1:36065592-36065633:-	-	9	2.94e-08	CCTCTAGTCCCAGCT
chr19:13884075-13884116:+	-	11	5.46e-08	CCTGTAGTCCCAGCA
chr19:58356589-58356630:+	-	23	5.46e-08	CCTGTAGTCCCAGCA
chr9:131092520-131092561:+	+	6	6.23e-08	CCTGTAATCCTAGCT
chr17:79528100-79528141:-	+	15	6.23e-08	CCTGTAATCCTAGCT
chr14:92584209-92584250:-	-	21	8.46e-08	TCTGTTATCCCAGCT
chr2:224620921-224620962:-	-	21	1.12e-07	CCTATAATCCCAGCT
chr1:21081935-21081976:-	-	21	1.12e-07	CCTATAATCCCAGCT
chr19:54680109-54680150:-	-	11	1.12e-07	CCTATAATCCCAGCT
chr19:54680103-54680144:-	-	5	1.12e-07	CCTATAATCCCAGCT
chrX:54587331-54587372:+	+	16	1.12e-07	CCTATAATCCCAGCT
chrX:54587332-54587373:+	+	15	1.12e-07	CCTATAATCCCAGCT
chr6:43586476-43586517:+	-	21	1.12e-07	CCTATAATCCCAGCT
chr13:33099017-33099058:-	+	16	1.12e-07	CCTGTAGTCTAAGCT
chr6:71298668-71298709:+	+	9	1.29e-07	CCTGTAATCCCAACT
chr6:71298671-71298712:+	+	6	1.29e-07	CCTGTAATCCCAACT
chr2:204170032-204170073:+	-	21	1.29e-07	ACTGTAGTCCCAGCT
chr1:1251519-1251560:-	-	11	1.29e-07	CCTGTAATCCCAACT
chr17:26935499-26935540:-	+	25	1.29e-07	ACTGTAGTCCCAGCT
chr5:138620162-138620203:+	+	9	1.29e-07	CCTGTAATCCCAACT
chr1:19542588-19542629:-	-	11	1.29e-07	CCTGTAATCCCGGCA
chr19:11945184-11945225:+	-	22	1.42e-07	TCTGTAATCCCAGCA
chr20:3200120-3200161:+	+	10	1.42e-07	TCTGTAATCCCAGCA
chr1:1345030-1345071:+	-	23	1.42e-07	TCTGTAATCCCAGCA
chr3:15452239-15452280:-	-	17	1.6e-07	CCTGTAGTCCTAGCT
chr22:36883993-36884034:-	-	8	1.6e-07	CTTGTAATCCCAGCT
chr22:36883996-36884037:-	-	11	1.6e-07	CTTGTAATCCCAGCT
chr14:92526706-92526747:-	+	2	1.6e-07	CTTGTAATCCCAGCT
chr6:108363737-108363778:-	+	16	1.6e-07	CCTGTAGTCCTAGCT
chr12:53691061-53691102:+	+	26	1.6e-07	CTTGTAATCCCAGCT
chr2:114706814-114706855:+	+	15	1.6e-07	CTTGTAATCCCAGCT
chr2:114706813-114706854:+	+	16	1.6e-07	CTTGTAATCCCAGCT
chr22:36883994-36884035:-	-	9	1.6e-07	CTTGTAATCCCAGCT
chr1:207942451-207942492:+	+	26	1.6e-07	CTTGTAATCCCAGCT
chr10:95154335-95154376:-	+	16	1.75e-07	CATGTAGTCCCAGCT
chr19:3758515-3758556:-	+	22	2.51e-07	CGTGTAATCCCAGCT
chr19:3758503-3758544:-	+	10	2.51e-07	CGTGTAATCCCAGCT
chr11:31452675-31452716:+	-	21	2.51e-07	CGTGTAATCCCAGCT
chr11:68523450-68523491:-	-	24	2.51e-07	CGTGTAATCCCAGCT
chr14:50793911-50793952:+	+	16	3.04e-07	CCTGTAGTCCCAACT
chr2:61284268-61284309:+	+	16	3.04e-07	CCTGTAGTCCCAACT
chr19:37815795-37815836:+	-	11	3.04e-07	CCTGTAGTCCCAACT
chr1:115127020-115127061:-	+	26	3.29e-07	CCTGTAATCCTGGCT
chr19:48963144-48963185:+	+	16	3.29e-07	CCTGTAATCCTGGCT
chrX:123042993-123043034:+	-	15	3.96e-07	CCTGTAATTCCAGCT
chr16:70413800-70413841:-	+	22	3.96e-07	CCTGTCATCCCAGCA
chr20:3199972-3200013:+	+	22	4.31e-07	CCTGTAATCCTAGCA
chr7:20177504-20177545:-	-	17	4.31e-07	CCTGTAATCCTAGCA
chr19:58638272-58638313:-	+	16	4.31e-07	CCTGTAATCCTAGCA
chrX:100649895-100649936:+	-	11	5.96e-07	TCTATAATCCCAGCT
chr6:150045839-150045880:-	+	18	5.96e-07	TCTATAATCCCAGCT
chr12:72096825-72096866:+	+	6	5.96e-07	CCTGTATTCCCAGCC
chr16:15794405-15794446:+	+	10	6.5e-07	TCTCTTATCTCAGCT
chrX:73485983-73486024:-	+	18	7.01e-07	CCTATAATCCCAGCA
chr1:19543438-19543479:-	+	18	7.01e-07	CCTATAATCCCAGCA
chrX:54588718-54588759:+	-	25	7.01e-07	CCTATAATCCCAGCA
chr19:56890570-56890611:+	+	18	7.01e-07	CCTATAATCCCAGCA
chr11:93468571-93468612:-	-	11	7.01e-07	CCTATAATCCCAGCA
chr19:39983228-39983269:+	+	18	7.01e-07	CCTATAATCCCAGCA
chr3:10023373-10023414:-	+	18	7.01e-07	CCTATAATCCCAGCA
chrX:16781718-16781759:+	-	24	7.65e-07	CCTGTAATCCCAACA
chr2:201843443-201843484:-	+	9	7.65e-07	CCTGTAATCCCAACA
chr13:52018499-52018540:-	+	22	7.65e-07	CCTGTAATCCCAACA
chr15:90442577-90442618:-	+	24	7.65e-07	CCTGTAATCTTAGCA
chr22:36883855-36883896:-	-	5	7.65e-07	CCTGTAATCCCAACA
chr2:216808431-216808472:-	-	21	8.24e-07	CCTGTAGTTCCAGCT
chr19:11561156-11561197:+	+	10	8.24e-07	CCTGTAGTTCCAGCT
chr1:27205203-27205244:-	+	16	8.24e-07	CCTGTAGTTCCAGCT
chr14:20836020-20836061:-	+	16	9.02e-07	CTTGTAATCCCAGCA
chr16:28966374-28966415:+	+	15	9.02e-07	CCTGTGATCCCAGCT
chr17:48160812-48160853:+	+	15	9.02e-07	CTTGTAATCCCAGCA
chr12:72096204-72096245:+	-	21	9.02e-07	CCTGTGATCCCAGCT
chr2:204168806-204168847:+	+	10	9.02e-07	AATGTAATCCCAGCT
chr10:114209383-114209424:+	+	2	9.02e-07	CCTGTAACTCCAGCT
chr9:130557740-130557781:+	+	15	9.02e-07	CTTGTAATCCCAGCA
chrX:54591095-54591136:+	-	8	9.02e-07	CTTGTAATCCCAGCA
chr14:23301940-23301981:+	+	22	9.64e-07	CCTGTAATCCCAGTT
chr5:34953484-34953525:+	-	11	9.64e-07	CCTGTAATCCCAGTT
chr19:21374114-21374155:+	+	16	1.04e-06	TCTATAATCTCAGCT
chr19:21374112-21374153:+	+	18	1.04e-06	TCTATAATCTCAGCT
chr19:21374115-21374156:+	+	15	1.04e-06	TCTATAATCTCAGCT
chr17:79221508-79221549:-	-	21	1.12e-06	TCTGTACTCCCAGCT
chr14:50792812-50792853:+	+	10	1.12e-06	CCTTTAATCCCAGCT
chr4:56288533-56288574:+	-	21	1.21e-06	TCTCTAATCCTAGCT
chr1:89853213-89853254:+	+	18	1.21e-06	CCTATAATCTCAGCA
chr6:42910102-42910143:+	-	11	1.3e-06	CGTGTAATCCCAGCA
chr6:42047531-42047572:+	-	25	1.3e-06	CCTGTAATCTCAACA
chr15:90819397-90819438:+	+	15	1.51e-06	CTTGTAATCTCAGCA
chr15:90819402-90819443:+	+	10	1.51e-06	CTTGTAATCTCAGCA
chr19:58375610-58375651:+	-	21	1.62e-06	CCTATAGGCCCAGCT
chr1:11080839-11080880:+	+	6	1.75e-06	CCTGTGGTCCCAGCT
chr16:48388239-48388280:+	-	9	1.75e-06	CCTGTGGTCCCAGCT
chr1:240641515-240641556:+	+	6	1.75e-06	CCTGTGGTCCCAGCT
chr12:54060477-54060518:-	+	16	1.88e-06	TGTGTAATCTCAGCT
chr13:50487413-50487454:-	-	11	2.02e-06	CCTGTAGTCCCACCT
chr16:70610925-70610966:+	-	3	2.02e-06	CCTCCTGTCTCAGCC
chr15:93432574-93432615:+	+	6	2.02e-06	CCTGTAGTCACAGCT
chr15:93432554-93432595:+	+	26	2.02e-06	CCTGTAGTCACAGCT
chr19:58371720-58371761:+	+	23	2.15e-06	CCTCCTACCTCAGCC
chr11:769721-769762:-	+	10	2.15e-06	TGTGTAGTCCCAGCT
chr11:769727-769768:-	+	16	2.15e-06	TGTGTAGTCCCAGCT
chr7:65622939-65622980:+	-	21	2.15e-06	CCTTTAGTCCCAGCT
chr6:30459692-30459733:+	-	11	2.15e-06	TGTGTAGTCCCAGCT
chr6:56922697-56922738:+	+	2	2.32e-06	CCTCCCACCTCAGCT
chr1:86117171-86117212:-	+	16	2.32e-06	GCTGTAATCCCAGCA
chr12:133314598-133314639:-	+	22	2.32e-06	CCTGTAATCCCAGAA
chr14:20835245-20835286:-	-	11	2.32e-06	CCTGTAATCCCAGAA
chr15:90375547-90375588:-	+	2	2.66e-06	CCTCTCACCTCAGCC
chr6:25986514-25986555:+	-	3	2.84e-06	CCTCCCATCTCAGCC
chr19:18476232-18476273:+	+	27	2.84e-06	CCTCCCATCTCAGCC
chr3:53900295-53900336:-	+	15	2.84e-06	CCTCCCATCTCAGCC
chr21:44330160-44330201:+	+	15	2.84e-06	CCTGTAATCCCAGCG
chr19:57817005-57817046:+	-	11	2.84e-06	CCTGTGGTCTCAGCT
chr12:98990655-98990696:+	+	16	3.05e-06	CCTGTAGTCGCAGCT
chr2:132272098-132272139:+	+	10	3.26e-06	CTTGTCGTCCCAGCT
chr15:52206721-52206762:+	+	15	3.73e-06	CCTGTAATTCTAGCT
chr17:48161457-48161498:+	+	15	3.73e-06	CCTGTAATTCTAGCT
chr17:73133703-73133744:-	+	3	3.73e-06	CCTGTGATCCCAGCA
chr5:118173485-118173526:-	+	2	3.97e-06	CCTCCTGCCTCAGCC
chr19:57817110-57817151:+	+	1	3.97e-06	CCTCCTGCCTCAGCC
chr1:92975168-92975209:-	-	25	3.97e-06	CCTCCTGCCTCAGCC
chr5:179267305-179267346:-	+	27	3.97e-06	CCTCCTGCCTCAGCC
chr5:179267288-179267329:-	+	10	3.97e-06	CCTCCTGCCTCAGCC
chr1:52816671-52816712:-	+	16	4.23e-06	CCTGTAATCCCACCA
chr20:3201455-3201496:+	-	11	4.51e-06	CCTGTAATCTCAGCG
chr3:40507904-40507945:+	+	7	4.51e-06	CCTTTAATCCCAGCA
chr22:19438542-19438583:-	+	26	5.13e-06	CCTCCCGTCTCAGCC
chr22:19438543-19438584:-	+	27	5.13e-06	CCTCCCGTCTCAGCC
chr22:19438517-19438558:-	+	1	5.13e-06	CCTCCCGTCTCAGCC
chrX:84345865-84345906:+	+	27	5.47e-06	CCTCCCACCTCAGCC
chr7:65620600-65620641:+	+	27	5.47e-06	CCTCCCACCTCAGCC
chr15:42861584-42861625:+	+	27	5.47e-06	CCTCCCACCTCAGCC
chr10:101992789-101992830:-	+	15	5.47e-06	CCTCCCACCTCAGCC
chr17:38439593-38439634:+	+	10	5.47e-06	CCTCCCACCTCAGCC
chr1:204525696-204525737:+	-	25	5.47e-06	CCTCCCACCTCAGCC
chr3:141668737-141668778:-	-	9	5.47e-06	CCTCCCACCTCAGCC
chr12:95471865-95471906:-	+	15	5.47e-06	CCTCCCACCTCAGCC
chr3:50370118-50370159:-	+	26	5.47e-06	CCTCCCACCTCAGCC
chr5:16662655-16662696:-	-	11	5.82e-06	CCTCTTGCCTCGGCC
chr8:42387017-42387058:-	-	9	5.82e-06	ACTGCAACCTCGGCC
chr3:40577664-40577705:+	+	27	6.21e-06	TCTCTTGCCTCAGCC
chr11:768829-768870:-	-	17	6.21e-06	CCTGTAATCCTAACA
chr5:34906141-34906182:-	-	3	6.21e-06	TCTCTTGCCTCAGCC
chr14:53243373-53243414:-	-	21	6.59e-06	TCTCTCGCCTCAGCT
chr22:24374935-24374976:+	-	17	6.59e-06	CCTGTAGTTCTAGCT
chr9:130553167-130553208:+	+	10	6.59e-06	TCTCCTGTCTCAGCC
chr14:50051361-50051402:-	+	10	6.59e-06	TCTCCTGTCTCAGCC
chr8:67956536-67956577:-	+	18	6.59e-06	CTTATAATCCCAGCC
chr15:34523417-34523458:-	-	8	6.59e-06	CTTGTAATTCCAGCT
chr16:4512358-4512399:-	+	10	6.59e-06	TCTCCTGTCTCAGCC
chr19:44666038-44666079:+	+	15	7.02e-06	CCTTTAATCTCAGCA
chr6:42910197-42910238:+	+	16	7.02e-06	GCTGTAATCCCGGCA
chr21:44267010-44267051:-	+	10	7.02e-06	TCTCCTACCTCAGCC
chr4:73922722-73922763:-	+	15	7.02e-06	TCTCCTACCTCAGCC
chr22:50881001-50881042:+	+	11	7.02e-06	TCTGTTGCCCAGGCT
chr19:1376221-1376262:+	+	10	7.02e-06	TCTCCTACCTCAGCC
chr1:179828980-179829021:-	-	12	7.02e-06	TCTGTTGCCCAGGCT
chr1:28825739-28825780:+	+	15	7.02e-06	TCTCCTACCTCAGCC
chr19:58372823-58372864:+	-	5	7.47e-06	CCTGTATTTCCAGCT
chr14:92585391-92585432:-	-	24	7.93e-06	CCTGTAACCACAGCA
chr8:42387052-42387093:-	-	12	7.93e-06	TCTCCTGCCCCAGCC
chr12:47610964-47611005:+	-	24	8.42e-06	CATGTTGTCCAGGCT
chrX:73445391-73445432:-	-	14	8.93e-06	TCTCCCATCTCAGCC
chr19:58814729-58814770:+	-	12	8.93e-06	CTTGTTGCCCAAGCT
chrX:73445383-73445424:-	-	6	8.93e-06	TCTCCCATCTCAGCC
chr1:150704391-150704432:-	-	3	9.5e-06	TCTGTCACCCAGGCT
chr17:79529859-79529900:-	+	24	9.5e-06	CCTCCCGCCTCAGCC
chr2:128950836-128950877:+	+	23	9.5e-06	TCTGTCACCCAGGCT
chr17:79529861-79529902:-	+	26	9.5e-06	CCTCCCGCCTCAGCC
chr4:128761342-128761383:+	-	4	9.5e-06	TCTGTCACCCAGGCT
chr17:79529929-79529970:-	+	23	9.5e-06	TCTGTCACCCAGGCT
chr5:125961412-125961453:+	+	15	9.5e-06	TCTGTCACCCAGGCT
chr1:150704392-150704433:-	-	4	9.5e-06	TCTGTCACCCAGGCT
chr1:53290278-53290319:+	-	3	9.5e-06	TCTGTCACCCAGGCT
chr17:420772-420813:-	-	7	9.5e-06	TCTGTCACCCAGGCT
chr19:58356372-58356413:+	+	6	9.5e-06	TCTGTCACCCAGGCT
chr16:31134161-31134202:+	-	9	9.5e-06	TCTGTCACCCAGGCT
chr1:27271392-27271433:+	+	15	1.07e-05	CCTATAATCCCAGTT
chr1:155704928-155704969:+	+	18	1.13e-05	CCTATAGTCCCAGAT
chr17:38439216-38439257:+	-	27	1.13e-05	CATGTTGGCCAAGCT
chr20:3850334-3850375:+	+	24	1.2e-05	TCTCCTGCCTCAGCC
chr19:48962382-48962423:+	-	12	1.2e-05	TCTCCTGCCTCAGCC
chr1:29500056-29500097:-	-	16	1.2e-05	TCTCCTGCCTCAGCC
chr1:113673632-113673673:+	+	27	1.2e-05	TCTCCTGCCTCAGCC
chr21:37790408-37790449:+	+	10	1.2e-05	TCTCCTGCCTCAGCC
chr1:27205176-27205217:-	-	12	1.2e-05	TCTCCTGCCTCAGCC
chr1:1595000-1595041:-	-	12	1.2e-05	TCTCCTGCCTCAGCC
chr3:57551415-57551456:+	-	12	1.2e-05	TCTCCTGCCTCAGCC
chr12:72096842-72096883:+	-	12	1.2e-05	TCTCCTGCCTCAGCC
chr5:461609-461650:+	-	16	1.2e-05	TCTCCTGCCTCAGCC
chrX:118673390-118673431:-	+	27	1.2e-05	TCTCCTGCCTCAGCC
chr6:32133446-32133487:+	-	12	1.2e-05	TCTCCTGCCTCAGCC
chr17:48162164-48162205:+	-	12	1.2e-05	TCTCCTGCCTCAGCC
chr1:113673649-113673690:+	+	10	1.2e-05	TCTCCTGCCTCAGCC
chr21:44331238-44331279:+	-	12	1.2e-05	TCTCCTGCCTCAGCC
chr12:44181753-44181794:+	-	4	1.2e-05	TCTCCTGCCTCAGCC
chr4:73923481-73923522:-	-	16	1.2e-05	TCTCCTGCCTCAGCC
chr12:122214941-122214982:+	+	27	1.2e-05	TCTCCTGCCTCAGCC
chr5:150651528-150651569:+	-	6	1.2e-05	TCTCCTGCCTCAGCC
chr1:109945412-109945453:-	-	6	1.2e-05	TCTCCTGCCTCAGCC
chr16:70283180-70283221:-	+	10	1.2e-05	TCTCCTGCCTCAGCC
chr21:34636243-34636284:+	+	23	1.2e-05	TCTCCTGCCTCAGCC
chr21:34636239-34636280:+	+	27	1.2e-05	TCTCCTGCCTCAGCC
chr1:1344234-1344275:+	+	27	1.2e-05	TCTCCTGCCTCAGCC
chr19:40537219-40537260:-	-	12	1.2e-05	TCTCCTGCCTCAGCC
chr2:201843289-201843330:-	-	12	1.2e-05	TCTCCTGCCTCAGCC
chr2:128603040-128603081:-	-	12	1.2e-05	TCTCCTGCCTCAGCC
chr19:48962764-48962805:+	-	17	1.27e-05	CCTGTAGTCCTAGTT
chr19:48962756-48962797:+	-	25	1.27e-05	CCTGTAGTCCTAGTT
chr6:31640772-31640813:+	+	10	1.27e-05	CCGGTAATCCCAGCA
chr19:53121470-53121511:-	+	24	1.35e-05	TCTGTAATCCCAGGT
chr15:75645798-75645839:+	+	10	1.35e-05	TCTCCCATCTAAGCT
chr8:42875959-42876000:+	+	24	1.35e-05	CGTATAATCCCAGCA
chr19:11043786-11043827:+	-	3	1.42e-05	TCTGTCACCTAGGCT
chr3:50369962-50370003:-	+	10	1.42e-05	CCTCCTACCTTAGCC
chr19:53430846-53430887:-	-	21	1.51e-05	CCTGGAGTCCCAGCT
chr19:45405643-45405684:+	+	20	1.51e-05	CATGTTGCCCAGGCT
chr1:45975324-45975365:+	-	24	1.51e-05	CCTGTAATCCCAGGA
chr1:1595159-1595200:-	+	15	1.51e-05	CCTCTAATCGCAGCA
chr3:57612912-57612953:-	-	11	1.59e-05	GGTGTAATCTCAGCT
chr1:155705088-155705129:+	+	18	1.69e-05	CCTATAATCCCTGCA
chrX:73485848-73485889:-	+	22	1.69e-05	CCTGTAGTCCCAGGC
chr1:21081961-21082002:-	+	24	1.78e-05	CCTCCCATCTTAGCC
chr1:21081960-21082001:-	+	23	1.78e-05	CCTCCCATCTTAGCC
chr2:224622123-224622164:-	+	18	1.78e-05	CCTATAATTCCAGCA
chr4:152024794-152024835:+	-	22	1.88e-05	CCTACCACCTCAGCC
chr6:75948630-75948671:-	-	21	1.88e-05	CTTCCTGCCTCAGCT
chr2:132272515-132272556:+	+	1	2.1e-05	CCTCCCACCCTAGCC
chr22:41327441-41327482:+	+	16	2.1e-05	GCTATAATCCCAGCA
chr2:61316663-61316704:+	-	1	2.34e-05	CCACCATTCCCAGCT
chr2:204170176-204170217:+	-	11	2.34e-05	TCTGTAATCCGAGCA
chr6:108363397-108363438:-	+	27	2.34e-05	CCTCCTGCCTTAGCC
chr7:90015242-90015283:+	+	6	2.34e-05	GTTGTAGCCCCAGCT
chr17:60529109-60529150:+	+	16	2.47e-05	CCTGTAACCCCATCC
chr16:48388359-48388400:+	-	25	2.47e-05	CCTGTAATGCCAGCA
chr2:202082709-202082750:+	+	2	2.47e-05	ACTGTAGTCTCGACC
chr7:6646583-6646624:+	-	11	2.47e-05	CCTGTAATGCCAGCA
chr4:124239826-124239867:+	-	16	2.47e-05	CCTCTCACCTCAACC
chr16:48388360-48388401:+	-	24	2.47e-05	CCTGTAATGCCAGCA
chr5:130539814-130539855:+	+	11	2.6e-05	CGTGTTGTCTAGGCT
chr10:114209747-114209788:+	+	15	2.75e-05	ACTCCCACCTCAGCC
chr1:52816601-52816642:-	-	11	2.89e-05	CATGTTGGCCAGGCT
chrX:3528309-3528350:-	+	11	2.89e-05	CATGTTGGCCAGGCT
chr17:35971569-35971610:-	+	11	2.89e-05	CATGTTGGCCAGGCT
chr13:111551302-111551343:-	-	27	2.89e-05	CATGTTGGCCAGGCT
chr1:89853295-89853336:+	-	1	2.89e-05	CATGTTGGCCAGGCT
chr7:66180754-66180795:+	+	10	2.89e-05	TGTGTTACCTAAGCT
chrX:54587275-54587316:+	-	3	2.89e-05	CATGTTGGCCAGGCT
chr2:204168721-204168762:+	-	26	2.89e-05	CATGTTGGCCAGGCT
chr19:39918640-39918681:+	-	12	2.89e-05	CATGTTGGCCAGGCT
chr5:34906233-34906274:-	-	1	2.89e-05	CATGTTGGCCAGGCT
chrX:123046699-123046740:+	+	6	2.89e-05	CATGTTGGCCAGGCT
chr1:28825683-28825724:+	+	23	2.89e-05	GGTGCAATCTCAGCT
chr19:39918641-39918682:+	-	11	2.89e-05	CATGTTGGCCAGGCT
chr8:95804655-95804696:+	+	20	2.89e-05	CATGTTGGCCAGGCT
chr19:13883999-13884040:+	+	23	2.89e-05	CATGTTGGCCAGGCT
chr19:53071420-53071461:+	-	9	2.89e-05	CATGTTGGCCAGGCT
chr4:73923561-73923602:-	-	1	2.89e-05	CATGTTGGCCAGGCT
chr17:35971581-35971622:-	+	23	2.89e-05	CATGTTGGCCAGGCT
chr15:45025689-45025730:+	-	4	2.89e-05	CATGTTGGCCAGGCT
chr6:76628638-76628679:+	-	1	2.89e-05	CATGTTGGCCAGGCT
chr10:73995010-73995051:+	-	1	2.89e-05	CATGTTGGCCAGGCT
chr2:128603186-128603227:-	+	1	2.89e-05	CTTGTAATCCCAGCG
chr2:204169972-204170013:+	+	10	2.89e-05	GGTGCAATCTCAGCT
chr19:58377410-58377451:+	+	27	2.89e-05	CGTGCCACCTCAGCC
chr7:25159012-25159053:-	+	15	3.21e-05	CCTGTAATTGCAGCT
chr8:99056266-99056307:-	+	27	3.38e-05	ACTGCAACCTCTGCC
chr15:90440639-90440680:-	+	21	3.38e-05	ACTGCAACCTCTGCC
chr3:141668901-141668942:-	+	16	3.38e-05	CCTGTAATCGTAGCA
chr11:66404606-66404647:+	+	21	3.38e-05	ACTGCAACCTCTGCC
chr5:138620203-138620244:+	-	23	3.38e-05	ACTGCAACCTCTGCC
chr15:93432617-93432658:+	-	18	3.38e-05	ACTGCAACCTCTGCC
chr8:99056241-99056282:-	+	2	3.38e-05	ACTGCAACCTCTGCC
chrX:54588538-54588579:+	+	15	3.38e-05	ACTGCAACCTCTGCC
chr12:53691124-53691165:+	-	18	3.38e-05	ACTGCAACCTCTGCC
chr1:38327624-38327665:-	+	15	3.38e-05	ACTGCAACCTCTGCC
chr20:5981180-5981221:+	+	6	3.38e-05	CCTGTGGTTCCAGCT
chr15:93432634-93432675:+	-	1	3.38e-05	ACTGCAACCTCTGCC
chr12:57125114-57125155:-	-	25	3.38e-05	ACTGCAACCTCTGCC
chr6:24710565-24710606:-	-	25	3.57e-05	ACTGCAACCTCCGCC
chr21:44329849-44329890:+	+	15	3.57e-05	ACTGCAACCTCCGCC
chr16:31134610-31134651:+	+	2	3.57e-05	ACTGCAACCTCCGCC
chrX:24093933-24093974:+	-	17	3.57e-05	CCAATAGTCCTAGCT
chr3:49398409-49398450:-	+	2	3.57e-05	ACTGCAACCTCCGCC
chr12:47610909-47610950:+	+	16	3.75e-05	CCCGTAATCCAAGCA
chr12:47610915-47610956:+	+	10	3.75e-05	CCCGTAATCCAAGCA
chr6:36466446-36466487:-	-	3	3.75e-05	CTTCCTGCCTCAGCC
chr12:47610910-47610951:+	+	15	3.75e-05	CCCGTAATCCAAGCA
chr11:66402810-66402851:+	+	9	3.75e-05	CCTGTAATCTCAACG
chr9:131093888-131093929:+	+	10	3.75e-05	CCTGTAACCTCAAAC
chr22:19438446-19438487:-	+	11	3.95e-05	TATGTTGCCCAGGCT
chr5:130495739-130495780:-	-	21	3.95e-05	AATGTTGTCCAGGCT
chr17:27072815-27072856:+	+	22	4.15e-05	GCTGCAGGCTAAGCT
chr11:66404731-66404772:+	+	20	4.15e-05	CATGTTGGCTAGGCT
chr6:24711099-24711140:-	+	10	4.37e-05	CCTCCCACCTCAACC
chr22:19438408-19438449:-	+	15	4.37e-05	CCTCCCACCTAGGCC
chr22:19438420-19438461:-	+	27	4.37e-05	CCTCCCACCTAGGCC
chr12:98991433-98991474:+	+	10	4.59e-05	CCACCTGCCTCAGCC
chr17:48162008-48162049:+	+	15	4.59e-05	CCTATAATCCTAACA
chr1:109946033-109946074:-	+	11	4.59e-05	TGTGTTGTCCAGGCT
chr11:117083516-117083557:-	-	8	4.82e-05	CTTCCCACCTCAGCC
chr17:79528167-79528208:-	-	11	4.82e-05	CATGTTGGCCTGGCT
chr20:43706077-43706118:+	+	1	4.82e-05	CTTGTCGCCCAGGCT
chr18:20877221-20877262:-	-	24	4.82e-05	CCTGTAATCTCAATA
chr14:23765811-23765852:-	+	16	4.82e-05	CCTGTAATCGCAACA
chr6:26096377-26096418:+	+	18	5.07e-05	TCTATTGCCCAGGCT
chr11:769641-769682:-	-	26	5.07e-05	TCTATTGCCCAGGCT
chr11:47502854-47502895:-	-	1	5.07e-05	CATGCTGGCCAGGCT
chrX:47068266-47068307:+	-	27	5.59e-05	TATGTTGCCTAGGCT
chr19:45167694-45167735:+	+	27	5.59e-05	CCTCCTGCCTTGGCC
chr19:10462129-10462170:-	+	24	5.59e-05	CTTGTATCCCAGGCT
chr7:72467188-72467229:-	-	12	5.59e-05	CCTCCTGCCTTGGCC
chr13:33099754-33099795:-	+	6	5.88e-05	TTTGTTGCCCAGGCT
chr12:101021244-101021285:+	+	11	5.88e-05	CATGTCGGCCAGGCT
chr22:37423090-37423131:+	+	10	5.88e-05	TCTCCTGCCTTAGCC
chr12:101021232-101021273:+	+	23	5.88e-05	CATGTCGGCCAGGCT
chr11:118880784-118880825:+	-	9	5.88e-05	GCTGCAACCTCTGCT
chr2:223424396-223424437:+	+	19	5.88e-05	CCACCCACCTCAGCC
chr1:151096248-151096289:+	-	9	6.17e-05	ACTGCAAGCTCTGCC
chr3:194309811-194309852:+	+	24	6.17e-05	CCTCCTGCTTCAGCC
chr11:769661-769702:-	-	5	6.17e-05	ACTGCAAGCTCTGCC
chr15:52207117-52207158:+	+	11	6.17e-05	CATCTTGGCCAGGCT
chr4:17803641-17803682:-	+	15	6.17e-05	ACTGCAAGCTCTGCC
chr1:201964589-201964630:+	-	26	6.47e-05	TATGTTGCCCTGGCT
chr9:130557938-130557979:+	-	5	6.47e-05	ACTGCAAGCTCCGCC
chr8:144737557-144737598:+	+	27	6.79e-05	CCTCTTTCCTTAGCC
chr20:44513443-44513484:+	-	11	7.12e-05	TATGTTGGCCAGGCT
chr6:42046657-42046698:+	-	7	7.12e-05	TATGTTGGCCAGGCT
chr2:39702067-39702108:+	-	21	7.12e-05	CCACCATGCCCAGCT
chr1:52816561-52816602:-	-	21	7.12e-05	CCACCATGCCCAGCT
chr1:155705208-155705249:+	-	13	7.12e-05	CCACCATGCCCAGCT
chr20:44513442-44513483:+	-	12	7.12e-05	TATGTTGGCCAGGCT
chr19:53121354-53121395:-	-	4	7.12e-05	TCTGTTACCCGGGCT
chr7:72467161-72467202:-	-	27	7.47e-05	TATGTTGCCCAGGCC
chr6:25988802-25988843:+	+	26	7.47e-05	TCTCATATCTCAGCC
chr6:25988818-25988859:+	+	10	7.47e-05	TCTCATATCTCAGCC
chr7:74297412-74297453:-	-	6	7.47e-05	TATGTTGCCCAGGCC
chr19:13884324-13884365:+	-	16	7.83e-05	CCTCCCACTTCAGCC
chr19:53071326-53071367:+	-	17	7.83e-05	CCTGCATGCCTGGCC
chr6:7285808-7285849:-	+	27	7.83e-05	TCTCCTGCTTCAGCT
chrX:54593291-54593332:+	+	22	7.83e-05	CCTCCCACCTCCGCC
chr18:56420570-56420611:+	+	6	8.21e-05	CCACCACGCCCAGCT
chr1:155104865-155104906:+	+	10	8.21e-05	CCACCACGCCCAGCT
chr7:4809167-4809208:+	+	10	8.21e-05	TCTCCTGCCTCAACC
chr12:122219225-122219266:+	+	26	8.21e-05	CCTGTGGTCGCAGCT
chr6:35283996-35284037:+	+	27	8.6e-05	CCAACCACCTCAGCT
chr16:66924025-66924066:+	-	11	8.6e-05	CCACTATTCCAGGCT
chr1:3729899-3729940:-	-	6	9.01e-05	TTTCCTGCCTCAGCC
chr5:34906575-34906616:-	+	6	9.01e-05	CCTCCATGCCCTGCT
chr3:182744028-182744069:-	-	27	9.44e-05	CATATTGCCCAGGCT
chr14:92526801-92526842:-	-	27	9.89e-05	CATGTTGCCCAGACT
chr12:10270587-10270628:-	+	10	9.89e-05	CATGTTGACCAAGCT
chr7:20177529-20177570:-	+	19	0.000104	CCACCTGCCTCGGCC
chr1:204524929-204524970:+	-	9	0.000104	GGTGCAGTCTCGGCT
chr19:12842878-12842919:-	+	23	0.000108	GGTGCAACCTCGGCT
chr5:130495626-130495667:-	-	3	0.000108	CCTCCTGCCTCACCC
chr12:114255826-114255867:-	+	16	0.000108	CATGTAGACCAGGCT
chr5:134236109-134236150:+	-	16	0.000108	CCTCCCGCCTTGGCC
chr9:130553702-130553743:+	+	27	0.000108	TCACCTGCCTCAGCC
chr14:21928647-21928688:-	+	2	0.000113	ACTGCAACCTCCACT
chr19:40537142-40537183:-	-	8	0.000113	TTTGTCGCCCAGGCT
chr19:58372747-58372788:+	+	26	0.000119	ATTGCAACCTCTGCT
chr1:89649466-89649507:-	+	2	0.000119	ATTGTAGCCTCAACC
chr14:21928939-21928980:-	+	15	0.000119	AATGCCATCTCAACT
chr9:139729462-139729503:+	-	16	0.000124	CCTCCCAGCTTGGCC
chr11:118880606-118880647:+	-	12	0.00013	TCTCCTGCCTTGGCC
chr19:4526491-4526532:-	+	22	0.00013	CCTGTAAACACAGCA
chr19:4526471-4526512:-	+	2	0.00013	CCTGTAAACACAGCA
chr19:12842817-12842858:-	+	10	0.00013	TCTTCTGCCTCAGCC
chr16:75479969-75480010:-	+	27	0.00013	TCTCCTGCCTCAGTT
chr7:39833142-39833183:+	-	9	0.000142	TCTTTCGGCTCAGCT
chr1:155695939-155695980:+	-	9	0.000142	TCTGCACTCCAGACT
chrX:100649203-100649244:+	-	15	0.000142	TCTCCTGCTTCAGCC
chr14:92585438-92585479:-	+	6	0.000142	CATGTTAACCAGGCT
chr7:98963205-98963246:+	-	3	0.000142	TCTGTTGCCCCAGGC
chr6:43586158-43586199:+	+	16	0.000148	CCACCACGCCCAGCC
chr11:767968-768009:-	+	16	0.000148	CCTGTAATCCCATTT
chr1:10520133-10520174:-	+	6	0.000155	CCACCATGCCCGGCT
chr7:66150398-66150439:+	-	6	0.000162	TCTCCCACCTTGGCC
chr11:118887529-118887570:-	-	26	0.000162	CATATTGGCCAGGCT
chr19:46053308-46053349:-	+	23	0.000162	GATCCTGCCTCAGCT
chr7:66150388-66150429:+	-	16	0.000162	TCTCCCACCTTGGCC
chrX:48438857-48438898:+	+	2	0.000169	ACTGTACCCTCCGCC
chr7:77411093-77411134:+	-	11	0.000169	CATGTTGGCCAGACT
chr11:76736691-76736732:+	-	23	0.000169	CCTGTAATTCCAGGA
chr2:219102480-219102521:+	+	9	0.000169	CATGTTGGCCAGACT
chr1:53378502-53378543:-	-	21	0.000177	CCACCACGCCCGGCT
chr19:21368346-21368387:+	+	24	0.000177	TCTTCTGCCTCAGCA
chrX:48438864-48438905:+	+	27	0.000177	TCTCATGCCTCAGCC
chr15:90442400-90442441:-	-	6	0.000177	TCTCATGCCTCAGCC
chr17:42877624-42877665:-	-	25	0.000177	CCACCACGCCCGGCT
chr12:14652591-14652632:+	-	21	0.000184	CCAACATGCCCAGCT
chr1:156037592-156037633:+	+	26	0.000193	ACTGCAACTTCCGCT
chr19:58355790-58355831:+	-	9	0.000193	ACTGCAACCTCTACC
chr19:53430040-53430081:-	-	20	0.000193	TCTGTCACCCAGGTT
chr2:204170065-204170106:+	+	10	0.000193	CAACCACCCCCAGCT
chr6:42998213-42998254:+	-	18	0.000193	ACTGCAACCTCTACC
chr11:74166825-74166866:-	-	6	0.000201	ACTGCAACCTCCACC
chr4:71681983-71682024:-	+	15	0.000201	ACTGCAACCTCCACC
chrX:73485791-73485832:-	-	9	0.000201	ACTGCAACCTCCACC
chrX:54591232-54591273:+	+	9	0.000201	ACTGCAACCTCCACC
chr8:6500839-6500880:+	+	21	0.000201	ACTGCAACCTCCACC
chr18:32829537-32829578:+	-	9	0.000201	ACTGCAACCTCCACC
chr8:22114841-22114882:+	-	17	0.000201	CCACCAGCCTTGGCC
chr10:135177215-135177256:-	+	26	0.000201	ACTGCAACCTCCACC
chr11:93466895-93466936:-	-	25	0.00021	ACTGTAGCCTCAAAC
chr11:125545835-125545876:+	+	1	0.00021	CTTGTCTCCCAGGCT
chr1:10521149-10521190:-	-	9	0.000219	CATGTTAGCCAGGAT
chr17:54906058-54906099:-	-	17	0.000219	ACTACTATCCTAACT
chr19:13884053-13884094:+	+	10	0.000238	CCCCCTGCCTCAGCC
chr20:3909236-3909277:+	-	21	0.000238	CCACCACGCTCGGCT
chr22:39439365-39439406:+	+	15	0.000248	ACAGCAACCTCTGCC
chr19:58638795-58638836:-	+	25	0.000248	ACAGCAACCTCTGCC
chr17:79528854-79528895:-	-	17	0.000259	CCTCCAGCTTTGGCC
chr6:43585936-43585977:+	+	15	0.000259	GGTGCAATCTTGGCT
chr22:18582876-18582917:+	+	24	0.000259	GGTGCAATCTTGGCT
chr22:18582885-18582926:+	+	15	0.000259	GGTGCAATCTTGGCT
chr22:18582877-18582918:+	+	23	0.000259	GGTGCAATCTTGGCT
chr8:38123043-38123084:-	-	21	0.00027	CCACCTACCTCACCT
chr19:53719007-53719048:+	-	4	0.000281	CATGTTGGTCAGGCT
chr19:33461653-33461694:-	+	16	0.000281	CCTGTAATCCAGCAC
chr3:179043002-179043043:+	+	6	0.000281	CATGTTGGTCAGGCT
chr7:156762885-156762926:+	-	18	0.000281	ACTGCAGCCTCTACC
chr19:21989140-21989181:-	-	2	0.000281	CATGTTGGTCAGGCT
chr20:3201307-3201348:+	-	17	0.000281	CCTGAGGTCCTAGCT
chr6:31640399-31640440:+	+	23	0.000281	CATGTTGGTCAGGCT
chr20:35410293-35410334:-	-	9	0.000293	ACTGCAACCGCTGCT
chr19:17936500-17936541:-	+	15	0.000305	CTTGTTAGCCAGGAT
chr1:1344872-1344913:+	+	26	0.000305	ATTGCAGCCTCTGCC
chr21:44331276-44331317:+	-	6	0.000305	ACTGCAAACCCCGCC
chr10:73994686-73994727:+	-	27	0.000305	CATGTCGGCCAGACT
chr12:98942677-98942718:+	-	24	0.000318	CATGTTGGCCAGGAT
chr19:45168821-45168862:+	-	9	0.000318	ACTCCAGCCTCCACT
chr6:43583586-43583627:+	+	23	0.000318	CATGTTGGCCAGGAT
chr11:47502378-47502419:-	+	15	0.000331	TATGTGAGCCAGGCT
chr21:44452639-44452680:+	-	16	0.000331	ACTGCAGCCTCAAAC
chr11:118880682-118880723:+	-	27	0.000344	CCACTATGCCTGGCT
chr11:118880698-118880739:+	-	11	0.000344	CCACTATGCCTGGCT
chr17:4931100-4931141:+	-	26	0.000344	CCAGTACACCCGGCT
chr1:207942328-207942369:+	+	16	0.000344	CCTGTAATACCAGAA
chr9:133580754-133580795:+	-	13	0.000358	CCACCATGCCAGGCT
chrX:54589063-54589104:+	-	16	0.000358	CCACCATGCTCGGCC
chr7:100066899-100066940:-	+	16	0.000358	CCTCAAACCCTCGCT
chr19:52535783-52535824:-	+	10	0.000358	TCTGGAGGCTAAGCT
chr7:72468428-72468469:-	+	15	0.000373	CGTGTTAGCCAGGAT
chr19:4653118-4653159:+	-	2	0.000373	CGTGTTAGCCAGGAT
chr9:131093302-131093343:+	+	15	0.000373	CGTGTTAGCCAGGAT
chr19:4653119-4653160:+	-	1	0.000373	CGTGTTAGCCAGGAT
chr12:105411181-105411222:+	-	25	0.000373	ACTCCAACCTCCACC
chr9:130557814-130557855:+	-	4	0.000373	CGTGTTAGCCAGGAT
chr1:145689029-145689070:+	+	15	0.000373	CGTGTTAGCCAGGAT
chr11:108236502-108236543:+	-	1	0.000373	CCGCTCACCTCGGCC
chr12:64842738-64842779:+	-	3	0.000373	CCACCTGCCTTGGCC
chr2:37331606-37331647:-	-	21	0.000388	CTACCATGCCCAGCT
chr2:37331593-37331634:-	-	8	0.000388	CTACCATGCCCAGCT
chr19:53101907-53101948:+	-	17	0.00042	CCTCCCTCCTTGGCC
chr1:225976172-225976213:+	+	21	0.000437	ACTGCAGCCCTCACT
chr19:53998666-53998707:+	+	11	0.000454	CATGTTGGCAAGGCT
chr12:57124459-57124500:-	+	15	0.000454	TATGTTAGCCAGGAT
chr19:52535919-52535960:-	-	17	0.000454	CCACCCACCTTGGCC
chr4:153898425-153898466:+	-	16	0.000472	CTTCCCATCTCAGCG
chr2:61316481-61316522:+	-	13	0.000472	CCACCATGCTCAACT
chr19:17348895-17348936:-	-	14	0.000491	ACTGCACTCCAGACA
chr19:4653595-4653636:+	-	25	0.000491	ACACCATGCCCGGCT
chr1:204521195-204521236:+	-	9	0.000491	CATGTCGGTCAGGCT
chr1:33148768-33148809:+	-	12	0.000491	TCCCCTGCCTCAGCC
chr6:42856030-42856071:+	+	10	0.000491	CCACCACACCCAGCT
chr8:42388910-42388951:-	+	7	0.00051	CCTGTAATCCAGCTA
chr5:138620197-138620238:+	-	20	0.00053	TCTGCCTTCCAAGTT
chr16:67717007-67717048:-	-	21	0.00053	CCACCATGCCTGGCT
chr4:25281506-25281547:+	-	9	0.00053	GGTGTGATCTCGGCT
chr20:32294159-32294200:-	+	27	0.00053	CTTCCTGCCTCAGTC
chr8:98741294-98741335:+	+	4	0.00053	CCACCATGCCTGGCT
chr20:34301728-34301769:-	+	24	0.00053	TGTGCGATCCTGGCT
chr3:50150427-50150468:+	+	10	0.00053	CCATCATGCCCAGCT
chr2:86247600-86247641:-	+	12	0.00055	GTTGCAATCACGGCT
chr8:145516438-145516479:+	-	9	0.00055	CATATTGTCCGGGCT
chr12:118575527-118575568:+	-	9	0.000572	ACTGCACTCCAGCCT
chr19:53120921-53120962:-	-	5	0.000572	ACTGCACTCCAGCCT
chr19:53120919-53120960:-	-	3	0.000572	ACTGCACTCCAGCCT
chr16:1411579-1411620:+	+	26	0.000572	ACTGCACTCCAGCCT
chr2:203163723-203163764:+	-	3	0.000572	ACTGCACTCCAGCCT
chr11:68858514-68858555:+	-	9	0.000572	ACTGCACTCCAGCCT
chr3:88215187-88215228:+	-	3	0.000572	ACTGCACTCCAGCCT
chr2:224620464-224620505:-	-	4	0.000572	TCTGCCGCCTTGACC
chr6:31640366-31640407:+	+	6	0.000594	CCACCACGCCTGGCT
chr2:85773767-85773808:-	-	3	0.000594	ACTCCAGCCTGGGCC
chr19:46053319-46053360:-	+	11	0.000594	TCTACCTCCCAGGCT
chr1:179326865-179326906:+	-	17	0.000594	CCACCACGCCTGGCT
chr5:150651469-150651510:+	-	21	0.000594	CCACCACGCCTGGCT
chr2:219100557-219100598:+	-	17	0.000594	TCACTCACCTTGGCC
chr11:47502418-47502459:-	+	5	0.000594	CCACCACGCCTGGCT
chr19:13884387-13884428:+	-	1	0.00064	AGTGCAATCAAAGCA
chr7:4809215-4809256:+	+	2	0.000665	CCTGCCACCACACCC
chr1:21081819-21081860:-	+	24	0.000665	CTGCCTGCCTCAGCT
chr1:21081822-21081863:-	+	27	0.000665	CTGCCTGCCTCAGCT
chr5:156905536-156905577:-	-	23	0.00069	TCCCTAAGCCCAGAT
chr2:224620976-224621017:-	+	21	0.000716	ACTGCAGCCTCCGTC
chr6:109785974-109786015:-	+	23	0.000716	TGTATCACCCAGGCC
chr22:36662743-36662784:+	-	11	0.000743	TGTGTTAGCCAGGAT
chr20:3850006-3850047:+	+	15	0.000743	TGTGTTAGCCAGGAT
chr3:9860230-9860271:+	+	23	0.000743	TGTGTTAGCCAGGAT
chr12:44182534-44182575:+	+	11	0.000743	TGTGTTAGCCAGGAT
chr1:220231950-220231991:-	-	21	0.000743	TCTGCCTTCCGGGCT
chr5:311849-311890:+	-	3	0.000743	ACTGCACTCCCGTCT
chr1:207943304-207943345:+	+	6	0.00077	CATGATGGCCTGGCT
chr2:179299995-179300036:+	-	12	0.00077	CCTCCTGCTTCAGTC
chr1:173828818-173828859:+	-	3	0.00077	ACTCCAGCCTGGGCA
chr11:74166819-74166860:-	+	10	0.00077	GCAGTAAGCCAAGAT
chr22:31500077-31500118:+	+	24	0.00077	TCTGCTCCCCCGCCC
chr1:28836891-28836932:+	-	17	0.00077	CCGCCTGCCTTAGCC
chr17:1684059-1684100:-	-	21	0.00077	CCACCACGCCCGACT
chr19:12025067-12025108:+	-	9	0.00077	GGTGTGACCTCGGCT
chr7:66181517-66181558:+	-	16	0.000799	GGTGCCATCTTGGCT
chr1:109945561-109945602:-	-	21	0.000799	CTGCCCACCTCAGCT
chr2:204168248-204168289:+	-	27	0.000829	CCTGTCACCACGCCC
chr1:46162994-46163035:-	-	25	0.000829	ACTACAACCTCCACC
chr6:31640287-31640328:+	+	9	0.000829	ACTACAACCTCCACC
chr15:93432490-93432531:+	-	7	0.000829	TATGTTGGCTGGGCT
chr1:28825296-28825337:+	-	17	0.000859	CCACCATGCCTGGCC
chr16:1411573-1411614:+	-	1	0.000859	ACTTCAAGCTCCGCC
chr19:18479085-18479126:+	-	16	0.000859	CATCCACTCTTGACT
chr19:18479080-18479121:+	-	21	0.000859	CATCCACTCTTGACT
chr16:81064352-81064393:+	-	17	0.000859	CCACCATGCCTGGCC
chrX:73416963-73417004:-	-	9	0.000891	CCTCTTCTCCACACC
chr15:34523495-34523536:-	-	1	0.000924	CATTTCACTCCAGCC
chr4:17802803-17802844:-	-	5	0.000924	ATTGCAACCTCCACC
chr6:43586451-43586492:+	+	23	0.000924	TCTCCTGCATCAGCC
chr9:131094248-131094289:+	+	1	0.000924	CCGCCCACCTTAGCC
chr2:219101293-219101334:+	-	27	0.000924	CATGTTGGTCATGCT
chr17:48161430-48161471:+	-	21	0.000957	CCACCACGCCCAGTT
chr19:5912214-5912255:+	-	3	0.000992	ATTGCACTCCAGACT
chr17:42876649-42876690:-	-	20	0.000992	TCTGCCTTCCAGGTT
chr19:53148001-53148042:-	-	22	0.000992	CCTGATATTGCAGCT
chr1:89649528-89649569:-	+	23	0.00106	TTTGACACCCAGGCT
chr2:32532890-32532931:+	-	5	0.00106	CTCCCTGCCTCAGCC
chr16:31132623-31132664:+	+	18	0.0011	CATATTGGTCAGGCT
chr20:3909675-3909716:+	+	18	0.0011	CATATTGGTCAGGCT
chr1:27205631-27205672:-	+	18	0.00114	TATATGGCCCAGGCT

## Sheet: BLCA_Gemcitabine
Name	Strand	Start	p-value	Sites
chr7:4810021-4810062:+	+	15	9.62e-10	CCTGTAATCCCAGCT
chr5:37291455-37291496:-	+	10	9.62e-10	CCTGTAATCCCAGCT
chr7:20177643-20177684:-	-	21	9.62e-10	CCTGTAATCCCAGCT
chr8:99055471-99055512:-	+	15	9.62e-10	CCTGTAATCCCAGCT
chr19:40537240-40537281:-	+	10	9.62e-10	CCTGTAATCCCAGCT
chr19:44666182-44666223:+	+	6	9.62e-10	CCTGTAATCCCAGCT
chr2:128951775-128951816:+	-	21	9.62e-10	CCTGTAATCCCAGCT
chr14:53243390-53243431:-	+	15	9.62e-10	CCTGTAATCCCAGCT
chr15:75644072-75644113:+	-	21	9.62e-10	CCTGTAATCCCAGCT
chr2:202083851-202083892:+	+	16	9.62e-10	CCTGTAATCCCAGCT
chr19:10462519-10462560:-	+	2	9.62e-10	CCTGTAATCCCAGCT
chr19:20236799-20236840:+	-	11	9.62e-10	CCTGTAATCCCAGCT
chrX:54588597-54588638:+	-	11	9.62e-10	CCTGTAATCCCAGCT
chr10:20575759-20575800:+	-	24	9.62e-10	CCTGTAATCCCAGCT
chr20:32293848-32293889:-	+	15	9.62e-10	CCTGTAATCCCAGCT
chr9:115448893-115448934:-	+	15	9.62e-10	CCTGTAATCCCAGCT
chr1:1252631-1252672:-	-	11	9.62e-10	CCTGTAATCCCAGCT
chr2:202030114-202030155:+	-	9	9.62e-10	CCTGTAATCCCAGCT
chr1:150969135-150969176:-	+	15	9.62e-10	CCTGTAATCCCAGCT
chr2:224621834-224621875:-	+	26	9.62e-10	CCTGTAATCCCAGCT
chr20:25427794-25427835:+	-	11	9.62e-10	CCTGTAATCCCAGCT
chrX:100264653-100264694:-	+	22	9.62e-10	CCTGTAATCCCAGCT
chr8:99055472-99055513:-	+	16	9.62e-10	CCTGTAATCCCAGCT
chrX:54588584-54588625:+	-	24	9.62e-10	CCTGTAATCCCAGCT
chr11:74167244-74167285:-	-	21	9.62e-10	CCTGTAATCCCAGCT
chr1:155851624-155851665:+	-	25	9.62e-10	CCTGTAATCCCAGCT
chr19:21372840-21372881:+	+	6	3.97e-09	CCTGTAATCTCAGCT
chr5:179265543-179265584:-	-	21	3.97e-09	CCTGTAATCTCAGCT
chr19:42374171-42374212:+	+	15	3.97e-09	CCTGTAATCTCAGCT
chr12:121730937-121730978:-	-	11	1e-08	CCTGTAATCCCAGCC
chr12:118575611-118575652:+	-	11	1e-08	TCTGTAATCCCAGCT
chr11:118887458-118887499:-	+	16	1e-08	TCTGTAATCCCAGCT
chr11:126165142-126165183:+	+	16	1.3e-08	CCTGTAGTCCCAGCT
chr19:10462851-10462892:-	+	2	1.3e-08	CCTGTAGTCCCAGCT
chr1:10520694-10520735:-	+	6	1.3e-08	CCTGTAGTCCCAGCT
chr15:60714435-60714476:-	+	2	1.3e-08	CCTGTAGTCCCAGCT
chr17:29117752-29117793:-	+	16	1.3e-08	CCTGTAGTCCCAGCT
chr3:184083317-184083358:+	+	16	1.3e-08	CCTGTAGTCCCAGCT
chr2:128950619-128950660:+	+	6	1.3e-08	CCTGTAGTCCCAGCT
chr10:75009821-75009862:-	-	9	1.3e-08	CCTGTAGTCCCAGCT
chr7:74298756-74298797:-	-	11	1.3e-08	CCTGTAGTCCCAGCT
chr3:156258262-156258303:-	-	21	1.3e-08	CCTGTAGTCCCAGCT
chr10:102764218-102764259:+	+	16	1.3e-08	CCTGTAGTCCCAGCT
chr1:93832417-93832458:+	+	16	1.3e-08	CCTGTAGTCCCAGCT
chr19:11507455-11507496:-	+	10	1.3e-08	CCTGTAGTCCCAGCT
chr18:32829485-32829526:+	+	6	1.3e-08	CCTGTAGTCCCAGCT
chr10:104661069-104661110:+	-	11	1.3e-08	CCTGTAGTCCCAGCT
chr6:31640330-31640371:+	-	21	1.3e-08	CCTGTAGTCCCAGCT
chr4:2841824-2841865:+	+	2	1.3e-08	CCTGTAGTCCCAGCT
chr1:204526639-204526680:+	-	21	1.3e-08	CCTGTAGTCCCAGCT
chr20:61483278-61483319:-	+	16	1.3e-08	CCTGTAGTCCCAGCT
chr11:125526118-125526159:+	+	2	1.3e-08	CCTGTAGTCCCAGCT
chr1:3729932-3729973:-	+	16	1.3e-08	CCTGTAGTCCCAGCT
chr8:144393248-144393289:-	+	24	1.3e-08	CCTGTAGTCCCAGCT
chr6:42910857-42910898:+	+	24	1.3e-08	CCTGTAGTCCCAGCT
chr9:133582106-133582147:+	-	11	1.3e-08	CCTGTAGTCCCAGCT
chr6:31640350-31640391:+	-	1	1.3e-08	CCTGTAGTCCCAGCT
chr1:204524851-204524892:+	+	16	1.3e-08	CCTGTAGTCCCAGCT
chr2:85775177-85775218:-	-	11	1.3e-08	CCTGTAGTCCCAGCT
chr20:62159877-62159918:-	+	16	1.3e-08	CCTGTAGTCCCAGCT
chr14:102814432-102814473:-	+	10	1.93e-08	CCTGTAATCCCAGCA
chr17:79815268-79815309:-	+	7	1.93e-08	CCTGTAATCCCAGCA
chr12:110935430-110935471:-	-	23	1.93e-08	CCTGTAATCCCAGCA
chr2:86247390-86247431:-	-	3	1.93e-08	CCTGTAATCCCAGCA
chr22:51062039-51062080:-	-	1	1.93e-08	CCTGTAATCCCAGCA
chr6:32973610-32973651:-	+	16	1.93e-08	CCTGTAATCCCAGCA
chr17:79528234-79528275:-	+	15	1.93e-08	CCTGTAATCCCAGCA
chr17:48161325-48161366:+	+	15	1.93e-08	CCTGTAATCCCAGCA
chr19:48963753-48963794:+	-	11	1.93e-08	CCTGTAATCCCAGCA
chr12:7057820-7057861:+	+	23	1.93e-08	CCTGTAATCCCAGCA
chr19:18477534-18477575:+	-	11	1.93e-08	CCTGTAATCCCAGCA
chr17:48162301-48162342:+	+	15	1.93e-08	CCTGTAATCCCAGCA
chr12:122218205-122218246:+	-	23	1.93e-08	CCTGTAATCCCAGCA
chr15:90375980-90376021:-	+	24	1.93e-08	CCTGTAATCCCAGCA
chr19:53149439-53149480:-	+	10	1.93e-08	CCTGTAATCCCAGCA
chr7:97600792-97600833:-	+	2	1.93e-08	CCTGTAATCCCAGCA
chr17:1684175-1684216:-	+	23	1.93e-08	CCTGTAATCCCAGCA
chr1:54387802-54387843:-	-	23	1.93e-08	CCTGTAATCCCAGCA
chr15:60714758-60714799:-	-	11	1.93e-08	CCTGTAATCCCAGCA
chr19:45896855-45896896:-	-	11	1.93e-08	CCTGTAATCCCAGCA
chr19:53071354-53071395:+	+	10	1.93e-08	CCTGTAATCCCAGCA
chr1:43141864-43141905:+	+	16	1.93e-08	CCTGTAATCCCAGCA
chr17:38063678-38063719:-	-	11	1.93e-08	CCTGTAATCCCAGCA
chr19:52566859-52566900:-	+	22	1.93e-08	CCTGTAATCCCAGCA
chr11:769561-769602:-	+	16	1.93e-08	CCTGTAATCCCAGCA
chr19:12024864-12024905:+	+	24	1.93e-08	CCTGTAATCCCAGCA
chr2:219100528-219100569:+	+	22	1.93e-08	CCTGTAATCCCAGCA
chr19:19903021-19903062:-	-	11	1.93e-08	CCTGTAATCCCAGCA
chrX:123045052-123045093:+	+	15	1.93e-08	CCTGTAATCCCAGCA
chr19:53150773-53150814:-	+	2	1.93e-08	CCTGTAATCCCAGCA
chr19:45897982-45898023:-	+	15	1.93e-08	CCTGTAATCCCAGCA
chr14:74166779-74166820:+	+	15	1.93e-08	CCTGTAATCCCAGCA
chr17:291762-291803:-	+	16	4.22e-08	CCTGTAGTCTCAGCT
chr19:21368372-21368413:+	-	21	4.22e-08	CCTGTTATCCCAGCT
chr1:38327557-38327598:-	-	3	4.22e-08	CCTGCAGTCCCAGCT
chr8:99056208-99056249:-	-	21	6.12e-08	CCTGTAATCCCATCT
chr2:114706813-114706854:+	+	16	6.12e-08	CTTGTAATCCCAGCT
chr1:207942451-207942492:+	+	26	6.12e-08	CTTGTAATCCCAGCT
chr2:114706814-114706855:+	+	15	6.12e-08	CTTGTAATCCCAGCT
chr12:53691061-53691102:+	+	26	6.12e-08	CTTGTAATCCCAGCT
chr1:43142011-43142052:+	+	2	6.12e-08	CCTGTATTCCCAGCT
chr1:16797472-16797513:-	-	9	8.59e-08	CCTCTAGTCCCAGCT
chrX:54587331-54587372:+	+	16	8.59e-08	CCTATAATCCCAGCT
chr1:36065592-36065633:-	-	9	8.59e-08	CCTCTAGTCCCAGCT
chr6:43586476-43586517:+	-	21	8.59e-08	CCTATAATCCCAGCT
chr11:31453076-31453117:+	+	22	1.1e-07	TCTGTAATCCCAGCA
chr17:79529420-79529461:-	-	9	1.1e-07	CCTGTAATTCCAGCT
chr1:1661078-1661119:-	+	24	1.1e-07	CCTCTAATCCCAGCA
chr7:66181460-66181501:+	+	2	1.1e-07	CCTGTAGTCCTAGCT
chr1:1345030-1345071:+	-	23	1.1e-07	TCTGTAATCCCAGCA
chr19:12024446-12024487:+	-	22	1.1e-07	TCTGTAATCCCAGCA
chr12:69161928-69161969:+	+	15	1.1e-07	CCTGTAATTCCAGCT
chr22:38284995-38285036:+	-	17	1.41e-07	CCTGTAATCCTAGCA
chr7:20177504-20177545:-	-	17	1.41e-07	CCTGTAATCCTAGCA
chr19:58638271-58638312:-	+	15	1.41e-07	CCTGTAATCCTAGCA
chr19:58638272-58638313:-	+	16	1.41e-07	CCTGTAATCCTAGCA
chr6:71298668-71298709:+	+	9	1.41e-07	CCTGTAATCCCAACT
chrX:100650024-100650065:+	-	17	1.41e-07	CCTGTAATCCTAGCA
chr14:105839097-105839138:+	+	16	1.79e-07	ACTGTAGTCCCAGCT
chr10:114209383-114209424:+	+	2	1.79e-07	CCTGTAACTCCAGCT
chr14:23301940-23301981:+	+	22	2.97e-07	CCTGTAATCCCAGTT
chr5:34953484-34953525:+	-	11	2.97e-07	CCTGTAATCCCAGTT
chr12:72096825-72096866:+	+	6	2.97e-07	CCTGTATTCCCAGCC
chrX:100649895-100649936:+	-	11	3.89e-07	TCTATAATCCCAGCT
chr16:28966374-28966415:+	+	15	3.89e-07	CCTGTGATCCCAGCT
chr4:56288533-56288574:+	-	21	3.89e-07	TCTCTAATCCTAGCT
chr22:36884745-36884786:-	+	15	3.89e-07	TCTATAATCCCAGCT
chr16:30593144-30593185:-	-	24	4.87e-07	CTTGTAATCCCAGCA
chr12:54060477-54060518:-	+	16	4.87e-07	TGTGTAATCTCAGCT
chr17:48160812-48160853:+	+	15	4.87e-07	CTTGTAATCCCAGCA
chr19:39983228-39983269:+	+	18	6.05e-07	CCTATAATCCCAGCA
chr1:38327436-38327477:-	-	17	6.05e-07	TCTGTAATCCTAGCA
chrX:54588718-54588759:+	-	25	6.05e-07	CCTATAATCCCAGCA
chr1:19543438-19543479:-	+	18	6.05e-07	CCTATAATCCCAGCA
chr2:99239352-99239393:-	-	24	6.05e-07	CCTATAATCCCAGCA
chr19:53997755-53997796:+	+	16	6.05e-07	CCTGTAATCCCAGAT
chr5:68506073-68506114:+	-	17	6.05e-07	TCTGTAATCCTAGCA
chr1:27205203-27205244:-	+	16	6.05e-07	CCTGTAGTTCCAGCT
chr19:56890570-56890611:+	+	18	6.05e-07	CCTATAATCCCAGCA
chr14:50793911-50793952:+	+	16	7.5e-07	CCTGTAGTCCCAACT
chr19:37815795-37815836:+	-	11	7.5e-07	CCTGTAGTCCCAACT
chr19:16966591-16966632:+	+	15	9.33e-07	CCTGTAATCCCAACA
chr19:21374115-21374156:+	+	15	9.33e-07	TCTATAATCTCAGCT
chr17:49042374-49042415:-	+	16	9.33e-07	CCTGTAATCCCAACA
chr15:90819397-90819438:+	+	15	1.16e-06	CTTGTAATCTCAGCA
chr3:57612912-57612953:-	-	11	1.44e-06	GGTGTAATCTCAGCT
chr19:53719055-53719096:+	+	26	1.44e-06	CCTGTAATCTCAGAT
chr1:33149355-33149396:+	-	8	1.44e-06	CTTATAATCCCAGCT
chr1:89853213-89853254:+	+	18	1.44e-06	CCTATAATCTCAGCA
chr1:184762547-184762588:-	-	11	1.44e-06	GCTGTAATTCCAGCT
chr2:86247528-86247569:-	-	11	1.44e-06	CCTGTAGTCCCAGTT
chr16:70413800-70413841:-	+	22	1.44e-06	CCTGTCATCCCAGCA
chr19:58372823-58372864:+	-	5	1.76e-06	CCTGTATTTCCAGCT
chr7:44872400-44872441:-	-	5	1.76e-06	CCTGTGGTCCCAGCT
chr5:125961646-125961687:+	-	5	2.14e-06	CCTGTGATCCCAGCA
chr16:15794405-15794446:+	+	10	2.14e-06	TCTCTTATCTCAGCT
chr17:73133703-73133744:-	+	3	2.14e-06	CCTGTGATCCCAGCA
chr7:90019352-90019393:+	-	17	2.58e-06	CCTATAATCCTAGCA
chr5:140565231-140565272:+	-	11	3.13e-06	CCTGTAATCCCAGAA
chr12:133314598-133314639:-	+	22	3.13e-06	CCTGTAATCCCAGAA
chr15:93432574-93432615:+	+	6	3.79e-06	CCTGTAGTCACAGCT
chr15:93432554-93432595:+	+	26	3.79e-06	CCTGTAGTCACAGCT
chr6:56922701-56922742:+	-	21	4.58e-06	CCTGTAATCCCTACT
chr4:89179637-89179678:-	-	11	4.58e-06	CGAGTAGTCCCAGCT
chr17:62399017-62399058:-	+	27	4.58e-06	CCTCCCATCTCAGCT
chr8:42875959-42876000:+	+	24	4.58e-06	CGTATAATCCCAGCA
chr14:50792812-50792853:+	+	10	4.58e-06	CCTTTAATCCCAGCT
chr2:179299802-179299843:+	+	16	5.47e-06	GCAGTAGTCCCAGCT
chr6:42045542-42045583:+	+	26	5.47e-06	ACTGCAGTCTCAGCA
chr19:48962756-48962797:+	-	25	5.47e-06	CCTGTAGTCCTAGTT
chr1:45975324-45975365:+	-	24	6.53e-06	CCTGTAATCCCAGGA
chr14:92585391-92585432:-	-	24	6.53e-06	CCTGTAACCACAGCA
chr16:74698510-74698551:-	-	17	6.53e-06	CCTGTGGTCCTAGCT
chr14:92585390-92585431:-	-	23	6.53e-06	CCTGTAACCACAGCA
chr19:58371720-58371761:+	+	23	6.53e-06	CCTCCTACCTCAGCC
chr14:74526963-74527004:-	+	24	7.74e-06	CCTGTAATTCCATCA
chr19:45404853-45404894:+	+	18	9.2e-06	CCTATAGTCCCAACT
chr19:58378328-58378369:+	-	6	9.2e-06	ACTGCAACCTCTGCT
chr2:224622123-224622164:-	+	18	9.2e-06	CCTATAATTCCAGCA
chr19:48962052-48962093:+	+	15	9.2e-06	CCTGTAATTCCAGAT
chr16:75632085-75632126:-	+	9	9.2e-06	CCTATAGTCCCAACT
chr19:58375610-58375651:+	-	21	1.09e-05	CCTATAGGCCCAGCT
chr8:42388590-42388631:-	+	6	1.09e-05	CCACTAAGCCCAGCT
chr19:18476232-18476273:+	+	27	1.29e-05	CCTCCCATCTCAGCC
chr11:118880788-118880829:+	-	5	1.29e-05	GCTGCAACCTCTGCT
chr6:108363720-108363761:-	-	22	1.29e-05	CCTCCCATCTCAGCC
chr6:31640772-31640813:+	+	10	1.29e-05	CCGGTAATCCCAGCA
chr6:25986514-25986555:+	-	3	1.29e-05	CCTCCCATCTCAGCC
chr17:78294523-78294564:+	+	15	1.51e-05	CCTGTAATCACGGCA
chr17:78294526-78294567:+	+	12	1.51e-05	CCTGTAATCACGGCA
chr7:65622950-65622991:+	-	10	1.51e-05	CCTTTAGTCCCAGCT
chr19:12842878-12842919:-	+	23	1.51e-05	GGTGCAACCTCGGCT
chr19:36829010-36829051:-	+	16	1.51e-05	CCTGTAGTCCCAGGC
chr9:133581199-133581240:+	-	24	1.77e-05	CCTGTAATCCAAACA
chr6:25988802-25988843:+	+	26	1.77e-05	TCTCATATCTCAGCC
chr17:26936104-26936145:-	-	1	1.77e-05	ACTGCAACCTTGGCC
chr19:4654447-4654488:+	+	15	1.77e-05	CCTCCCACCTCAGCC
chr19:1376204-1376245:+	+	27	1.77e-05	TCTCCTACCTCAGCC
chr15:34524484-34524525:-	-	25	1.77e-05	GGTGCAATCCTGGCT
chr19:1376221-1376262:+	+	10	1.77e-05	TCTCCTACCTCAGCC
chr1:28825739-28825780:+	+	15	1.77e-05	TCTCCTACCTCAGCC
chr5:118173493-118173534:-	+	10	2.07e-05	CCTCCTGCCTCAGCC
chr19:57817110-57817151:+	+	1	2.07e-05	CCTCCTGCCTCAGCC
chr12:133314036-133314077:-	-	24	2.07e-05	CCTGTAATCCTACCA
chr17:73095702-73095743:+	-	26	2.42e-05	GGTGAAACCCCATCT
chr6:43583092-43583133:+	+	15	2.42e-05	GGTGAAACCCCATCT
chr19:12191729-12191770:+	-	26	2.42e-05	GGTGAAACCCCATCT
chr7:2278494-2278535:-	+	15	2.42e-05	ACTGCAACCTCTGCC
chr19:12842753-12842794:-	-	26	2.42e-05	GGTGAAACCCCATCT
chr3:179117149-179117190:-	+	1	2.42e-05	GGTGAAACCCCATCT
chr6:31640954-31640995:+	-	18	2.42e-05	ACTGCAACCTCTGCC
chr17:48161406-48161447:+	+	10	2.42e-05	GGTGAAACCCCATCT
chr1:145689029-145689070:+	-	1	2.42e-05	GGTGAAACCCCATCT
chr17:41371662-41371703:+	-	18	2.42e-05	ACTGCAACCTCTGCC
chr12:64842899-64842940:+	-	5	2.42e-05	ACTGCAACCTCTGCC
chr12:57125114-57125155:-	-	25	2.42e-05	ACTGCAACCTCTGCC
chr1:155704928-155704969:+	+	18	2.42e-05	CCTATAGTCCCAGAT
chr10:38355718-38355759:+	+	16	2.42e-05	CTGGTAATCCCAGCT
chr16:66924090-66924131:+	-	22	2.42e-05	ACTGCAACCTCTGCC
chr1:155704930-155704971:+	+	16	2.42e-05	CCTATAGTCCCAGAT
chr12:64842787-64842828:+	+	10	2.42e-05	GGTGAAACCCCATCT
chr8:1729332-1729373:+	+	10	2.42e-05	GGTGAAACCCCATCT
chr15:93432634-93432675:+	-	1	2.42e-05	ACTGCAACCTCTGCC
chrX:100649938-100649979:+	-	26	2.42e-05	GGTGAAACCCCATCT
chr19:12842750-12842791:-	-	23	2.42e-05	GGTGAAACCCCATCT
chr2:86250111-86250152:-	-	1	2.42e-05	GGTGAAACCCCATCT
chr13:50487452-50487493:-	+	27	2.82e-05	TCTCTTGCCTCAGCC
chr12:56228144-56228185:+	+	10	2.82e-05	TCTCATGCCTCAGCT
chr5:34906141-34906182:-	-	3	2.82e-05	TCTCTTGCCTCAGCC
chr19:2835200-2835241:+	+	10	3.28e-05	CCTATAATCCTAACA
chr17:48162008-48162049:+	+	15	3.28e-05	CCTATAATCCTAACA
chrX:73445383-73445424:-	-	6	3.28e-05	TCTCCCATCTCAGCC
chr1:1660829-1660870:-	-	4	3.28e-05	CCTGTTGCCCAGGCT
chr3:121356723-121356764:-	+	23	3.28e-05	GGTGCAATCTTGGCT
chr12:98990655-98990696:+	+	16	3.28e-05	CCTGTAGTCGCAGCT
chr17:35838134-35838175:+	-	18	3.28e-05	GCTGCAACCTCTGCC
chr4:2841677-2841718:+	+	15	3.8e-05	CCTGTAATGCCAGCA
chr22:19438543-19438584:-	+	27	3.8e-05	CCTCCCGTCTCAGCC
chr10:51733213-51733254:+	-	9	3.8e-05	CTTGAACTCCTAGCC
chr7:6646583-6646624:+	-	11	3.8e-05	CCTGTAATGCCAGCA
chr6:28199827-28199868:+	+	22	3.8e-05	CCTGTAATCGCAGCA
chr9:130553167-130553208:+	+	10	3.8e-05	TCTCCTGTCTCAGCC
chr19:39983445-39983486:+	-	11	3.8e-05	GGTGTGATCTCAGCT
chr16:48388360-48388401:+	-	24	3.8e-05	CCTGTAATGCCAGCA
chr1:109946145-109946186:-	+	24	4.39e-05	TCTCCCACCTCAGCC
chr18:20877220-20877261:-	-	23	4.39e-05	CCTGTAATCTCAATA
chr1:207943215-207943256:+	-	25	4.39e-05	CCTGTAATACCAGCT
chr7:100066899-100066940:-	+	16	4.39e-05	CCTCAAACCCTCGCT
chr5:311849-311890:+	-	3	4.39e-05	ACTGCACTCCCGTCT
chr8:42389273-42389314:-	-	5	4.39e-05	CTAAAAATCCCAGCT
chr8:42389276-42389317:-	-	8	4.39e-05	CTAAAAATCCCAGCT
chr11:118887200-118887241:-	+	16	4.39e-05	CTTGTATTTCTAGCT
chr6:43583586-43583627:+	-	9	4.39e-05	GGTGAAACCTCATCT
chr19:48962382-48962423:+	-	12	5.07e-05	TCTCCTGCCTCAGCC
chr9:33038085-33038126:+	+	24	5.07e-05	TCTCCTGCCTCAGCC
chr13:111547830-111547871:-	+	27	5.07e-05	TCTCCTGCCTCAGCC
chr1:150281512-150281553:+	+	27	5.07e-05	TCTCCTGCCTCAGCC
chr20:52186022-52186063:-	-	22	5.07e-05	TCTCCTGCCTCAGCC
chr21:34636243-34636284:+	+	23	5.07e-05	TCTCCTGCCTCAGCC
chr1:109945418-109945459:-	-	12	5.07e-05	TCTCCTGCCTCAGCC
chr19:40537219-40537260:-	-	12	5.07e-05	TCTCCTGCCTCAGCC
chr16:81064539-81064580:+	-	12	5.07e-05	TCTCCTGCCTCAGCC
chr20:3850334-3850375:+	+	24	5.07e-05	TCTCCTGCCTCAGCC
chr2:201843289-201843330:-	-	12	5.07e-05	TCTCCTGCCTCAGCC
chr17:54907494-54907535:-	-	1	5.07e-05	GGTGAAATCCCGTCT
chr19:52911498-52911539:+	+	27	5.07e-05	TCTCCTGCCTCAGCC
chr21:37790408-37790449:+	+	10	5.07e-05	TCTCCTGCCTCAGCC
chr11:62385245-62385286:-	+	27	5.07e-05	TCTCCTGCCTCAGCC
chr13:45918515-45918556:+	+	10	5.07e-05	TCTCCTGCCTCAGCC
chr19:39918640-39918681:+	+	26	5.07e-05	GGTGAAATCCCGTCT
chr3:9860230-9860271:+	-	9	5.07e-05	AGTGAAACCCCGTCT
chr17:79529859-79529900:-	+	24	5.07e-05	CCTCCCGCCTCAGCC
chr6:32133446-32133487:+	-	12	5.07e-05	TCTCCTGCCTCAGCC
chr1:109945412-109945453:-	-	6	5.07e-05	TCTCCTGCCTCAGCC
chr19:45897023-45897064:-	+	23	5.07e-05	TCTCCTGCCTCAGCC
chrX:54589117-54589158:+	-	6	5.07e-05	TCTCCTGCCTCAGCC
chr21:44331238-44331279:+	-	12	5.07e-05	TCTCCTGCCTCAGCC
chr17:48162164-48162205:+	-	12	5.07e-05	TCTCCTGCCTCAGCC
chr19:39918641-39918682:+	+	25	5.07e-05	GGTGAAATCCCGTCT
chr2:128603040-128603081:-	-	12	5.07e-05	TCTCCTGCCTCAGCC
chr1:100490271-100490312:+	+	10	5.07e-05	TCTCCTGCCTCAGCC
chr2:204170178-204170219:+	-	9	5.83e-05	TCTGTAATCCGAGCA
chr1:204521330-204521371:+	-	16	5.83e-05	GGCGCAATCTCAGCT
chr6:108363397-108363438:-	+	27	5.83e-05	CCTCCTGCCTTAGCC
chr1:46160642-46160683:-	-	6	6.7e-05	TCTCCTGCCTCAGCA
chr2:179303571-179303612:+	-	26	6.7e-05	GGTGAAACCCCGTCT
chr7:100453992-100454033:+	-	23	6.7e-05	GGTGAAACCCCGTCT
chr2:132271461-132271502:+	-	18	6.7e-05	ACTGCAGCCTCTGCC
chr1:1252702-1252743:-	+	10	6.7e-05	GGTGCGATCTCAGCT
chr16:31134161-31134202:+	-	9	6.7e-05	TCTGTCACCCAGGCT
chr2:69547733-69547774:-	-	23	6.7e-05	GGTGAAACCCCGTCT
chr1:46163097-46163138:-	+	16	6.7e-05	GGTGAAACCCCGTCT
chr17:79527546-79527587:-	-	23	6.7e-05	GGTGAAACCCCGTCT
chr1:150704392-150704433:-	-	4	6.7e-05	TCTGTCACCCAGGCT
chr4:128761342-128761383:+	-	4	6.7e-05	TCTGTCACCCAGGCT
chr6:43583815-43583856:+	+	15	6.7e-05	GGTGAAACCCCGTCT
chr6:31640399-31640440:+	-	9	6.7e-05	GGTGAAACCCCGTCT
chr21:44331600-44331641:+	+	10	6.7e-05	GGTGCGATCTCAGCT
chr19:46206773-46206814:+	-	1	6.7e-05	GGTGAAACCCCGTCT
chr2:61315665-61315706:+	+	23	6.7e-05	TCTGTCACCCAGGCT
chr1:53290278-53290319:+	-	3	6.7e-05	TCTGTCACCCAGGCT
chr5:14715402-14715443:+	-	23	6.7e-05	GGTGAAACCCCGTCT
chr17:420772-420813:-	-	7	6.7e-05	TCTGTCACCCAGGCT
chr1:179828980-179829021:-	-	12	7.69e-05	TCTGTTGCCCAGGCT
chr22:50881001-50881042:+	+	11	7.69e-05	TCTGTTGCCCAGGCT
chr19:10462129-10462170:-	+	24	7.69e-05	CTTGTATCCCAGGCT
chr19:10462066-10462107:-	+	2	7.69e-05	ACTGCAACCTCCGCC
chr3:184081767-184081808:+	-	1	7.69e-05	ACTGCAACCTCCGCC
chr3:49398409-49398450:-	+	2	7.69e-05	ACTGCAACCTCCGCC
chr7:25159012-25159053:-	+	15	8.79e-05	CCTGTAATTGCAGCT
chr10:135177215-135177256:-	+	10	8.79e-05	GGTGAGATCTCAGCT
chr4:124239826-124239867:+	-	16	8.79e-05	CCTCTCACCTCAACC
chr14:57669897-57669938:-	-	16	0.0001	CTTCCCACCTCAGCC
chr15:50662060-50662101:+	-	9	0.0001	CTTGAACTCCTGGCC
chr3:141668901-141668942:-	+	16	0.0001	CCTGTAATCGTAGCA
chr16:23475081-23475122:-	+	15	0.000114	TGTGTTACCCAGGCT
chr6:36466446-36466487:-	-	3	0.000114	CTTCCTGCCTCAGCC
chr6:43585088-43585129:+	+	15	0.000114	CCTGTAATCCCACAC
chr2:39702067-39702108:+	-	21	0.000114	CCACCATGCCCAGCT
chr7:128100425-128100466:+	-	24	0.00013	CCACCACGCCCAGCT
chr13:111551013-111551054:-	-	15	0.00013	CCTCCCACTTCAGCC
chr14:92526128-92526169:-	+	24	0.00013	TCTGCTGCCCAGGCT
chr6:28872711-28872752:-	-	16	0.00013	TCTGTTGCCTAGGCT
chr19:13884325-13884366:+	-	15	0.00013	CCTCCCACTTCAGCC
chr19:58375664-58375705:+	-	23	0.00013	AGTGAAAGCCCATCT
chr19:39981490-39981531:+	-	21	0.00013	CCACCACGCCCAGCT
chr19:39918677-39918718:+	-	25	0.00013	CCACCACGCCCAGCT
chr2:201843342-201843383:-	-	21	0.00013	CCACCACGCCCAGCT
chr17:79528803-79528844:-	+	21	0.00013	AGTGAAGCCCCGTCT
chr3:197613508-197613549:+	-	21	0.00013	CCACCACGCCCAGCT
chr18:56420570-56420611:+	+	6	0.00013	CCACCACGCCCAGCT
chr19:10461916-10461957:-	+	19	0.00013	CCACCCACCTCAGCC
chr20:34301728-34301769:-	+	24	0.00013	TGTGCGATCCTGGCT
chr20:44513443-44513484:+	+	25	0.00013	AGTGAAACCCTGTCT
chr1:155104865-155104906:+	+	10	0.00013	CCACCACGCCCAGCT
chr16:10625335-10625376:-	-	25	0.00013	CCACCACGCCCAGCT
chr7:72467188-72467229:-	-	12	0.000148	CCTCCTGCCTTGGCC
chr2:224622050-224622091:-	+	22	0.000148	GGTGAAACCCCACCT
chr1:179042676-179042717:+	+	23	0.000148	CCACCTGCCTCAGCC
chr19:4526491-4526532:-	+	22	0.000148	CCTGTAAACACAGCA
chr6:35283996-35284037:+	+	27	0.000148	CCAACCACCTCAGCT
chr17:79531034-79531075:-	+	10	0.000148	GGCGCAATCTTAGCT
chr19:48962884-48962925:+	+	10	0.000148	CCTCCTGCTTCAGCC
chr22:39439365-39439406:+	+	15	0.000168	ACAGCAACCTCTGCC
chr2:198355360-198355401:-	-	17	0.000168	GGTGAAACCCTGTCT
chr1:33149379-33149420:+	+	5	0.000168	CCACTATGCCCGGCT
chr4:17803641-17803682:-	+	15	0.000168	ACTGCAAGCTCTGCC
chr4:73923550-73923591:-	+	4	0.000168	GGTGAAACCCTGTCT
chr14:92526256-92526297:-	-	11	0.000168	CTTGTTGCCCAGGCT
chr11:47502854-47502895:-	+	15	0.000168	GGTGAAACCCTGTCT
chr21:44263692-44263733:-	-	3	0.000168	TCTGTCGCCCAGGCT
chr7:128110163-128110204:+	+	1	0.000168	GGTGAAACCCTGTCT
chr3:196079662-196079703:-	-	9	0.000168	GGTGAAACCCTGTCT
chr19:51305833-51305874:-	-	4	0.000168	GGTGAAACCCTGTCT
chr19:58638795-58638836:-	+	25	0.000168	ACAGCAACCTCTGCC
chr1:28836952-28836993:+	+	1	0.000168	GGTGAAACCCTGTCT
chr12:7250009-7250050:-	-	11	0.00019	CCACTACGCCCGGCT
chr12:110935924-110935965:-	-	25	0.00019	CCACTACACCCAGCT
chr2:61369835-61369876:-	-	11	0.00019	CCACTACGCCCGGCT
chr6:42998213-42998254:+	-	18	0.00019	ACTGCAACCTCTACC
chr8:42876156-42876197:+	-	18	0.000214	ACTGCAATCTCTGTC
chr8:22114841-22114882:+	-	17	0.000214	CCACCAGCCTTGGCC
chr8:144672889-144672930:-	-	26	0.000214	GTTGAAACCCTGTCT
chr17:79528854-79528895:-	-	17	0.000214	CCTCCAGCTTTGGCC
chr1:109946033-109946074:-	+	11	0.000214	TGTGTTGTCCAGGCT
chr7:98963205-98963246:+	-	3	0.000214	TCTGTTGCCCCAGGC
chr1:3729900-3729941:-	-	7	0.000242	TTTCCTGCCTCAGCC
chr3:141668691-141668732:-	-	9	0.000242	GGTGTGATCTTGGCT
chr15:65442094-65442135:-	+	27	0.000242	TTTCCTGCCTCAGCC
chr16:75479969-75480010:-	+	27	0.000242	TCTCCTGCCTCAGTT
chr1:53378540-53378581:-	+	25	0.000272	GGAGAAACCTCATCT
chr1:10520133-10520174:-	+	6	0.000272	CCACCATGCCCGGCT
chr9:130874641-130874682:-	+	15	0.000272	ACTGCAACCTCTGTC
chr8:99055883-99055924:-	-	16	0.000272	GGTGAAACCTTGTCT
chr1:43141922-43141963:+	-	3	0.000272	CTTGAACTCCCGACC
chr14:23765811-23765852:-	+	16	0.000272	CCTGTAATCGCAACA
chr6:43586158-43586199:+	+	16	0.000272	CCACCACGCCCAGCC
chr17:79529404-79529445:-	+	14	0.000306	CCACCACACCCAGCT
chr6:33270513-33270554:-	-	12	0.000306	TCTCCTGCCCCAGTC
chrX:100649203-100649244:+	-	15	0.000306	TCTCCTGCTTCAGCC
chr17:42877624-42877665:-	-	25	0.000306	CCACCACGCCCGGCT
chr9:130553702-130553743:+	+	27	0.000306	TCACCTGCCTCAGCC
chr1:46164438-46164479:-	-	1	0.000343	ACTGCAGCCTTGACC
chr17:37920148-37920189:-	+	26	0.000343	ACTGCACTCCAGTCT
chr7:6436968-6437009:+	-	1	0.000343	ACTGCACTCCAGTCT
chr19:12023941-12023982:+	-	16	0.000343	GGCGCAATCTTGGCT
chr19:52535726-52535767:-	-	6	0.000343	GGCGCAATCTTGGCT
chr7:4809167-4809208:+	+	10	0.000343	TCTCCTGCCTCAACC
chr19:38896837-38896878:+	+	23	0.000384	GGTGCGATCTTGGCT
chr11:118880682-118880723:+	-	27	0.000384	CCACTATGCCTGGCT
chr1:155706353-155706394:+	+	5	0.000384	GCACCACTCCTGGCT
chr17:79528167-79528208:-	+	25	0.000384	GGTGAAAACCCATCT
chr9:131093302-131093343:+	-	1	0.000384	GGTGAAACTCCGTCT
chr2:219101319-219101360:+	+	15	0.000384	GGAGAAACCCCGTCT
chr22:19438420-19438461:-	+	27	0.000384	CCTCCCACCTAGGCC
chr19:18476218-18476259:+	+	9	0.00043	ACTGCAGCCTCTACC
chr2:204170065-204170106:+	+	10	0.00043	CAACCACCCCCAGCT
chr7:156762885-156762926:+	-	18	0.00043	ACTGCAGCCTCTACC
chr17:16287081-16287122:+	+	15	0.00048	ACTGCAACCTCCACC
chr22:41326633-41326674:+	+	15	0.00048	ACTGCAACCTCCACC
chr19:39918756-39918797:+	-	22	0.00048	ACTGCAACCTCCACC
chr2:37331606-37331647:-	-	21	0.00048	CTACCATGCCCAGCT
chr1:33148768-33148809:+	-	12	0.00048	TCCCCTGCCTCAGCC
chr19:52535783-52535824:-	-	21	0.00048	AGTGATTCTCCAGCT
chr19:53383416-53383457:-	-	26	0.00048	GGTGAAACCCAGTCT
chr20:3909236-3909277:+	-	21	0.00048	CCACCACGCTCGGCT
chr12:114255826-114255867:-	-	2	0.00048	GGTGAAACCCAGTCT
chr2:37331593-37331634:-	-	8	0.00048	CTACCATGCCCAGCT
chr4:71681983-71682024:-	+	15	0.00048	ACTGCAACCTCCACC
chr20:3909670-3909711:+	-	9	0.000535	GGTGAAACCCCCTCT
chr19:38897329-38897370:+	-	25	0.000535	ACTGCAGCCTCAATC
chr5:156905377-156905418:-	+	3	0.000535	TCTCAAAGCCCAGGC
chr20:3909673-3909714:+	-	6	0.000535	GGTGAAACCCCCTCT
chr19:19793708-19793749:+	+	27	0.000535	CCCCCTGCCTTAGCC
chr1:179325927-179325968:+	-	17	0.000535	CTTGTAGTTCTAGGT
chr5:130495626-130495667:-	-	3	0.000535	CCTCCTGCCTCACCC
chr2:219101927-219101968:+	-	14	0.000535	AGTGAAATTCTGTCT
chr17:1941580-1941621:+	-	3	0.000596	TCTGTCACCCAGGTT
chr16:15794862-15794903:+	-	17	0.000596	CTTGAACTCCTGACC
chr11:125545835-125545876:+	+	1	0.000596	CTTGTCTCCCAGGCT
chr1:235990243-235990284:-	+	24	0.000596	TCAGTAGTCCCAATC
chr19:58812540-58812581:+	+	16	0.000596	AGACTAGTCTCTGCT
chr1:89649528-89649569:-	+	23	0.000596	TTTGACACCCAGGCT
chr8:38123043-38123084:-	-	21	0.000596	CCACCTACCTCACCT
chr17:38439216-38439257:+	-	9	0.000596	CTTGAACTCCTGACC
chr1:153612464-153612505:+	+	3	0.000596	CTTGAACTCCTGACC
chr1:155105445-155105486:+	+	16	0.000596	GCTGCAACCTCCACC
chr1:10519911-10519952:-	-	17	0.000596	CCACCATGCCTGGCT
chr10:73994686-73994727:+	-	9	0.000596	CTTGAACTCCTGACC
chr6:28877837-28877878:-	+	11	0.000663	CATGTTGCCCAGGCT
chr1:204524427-204524468:+	+	6	0.000663	CCACCACGCCTGGCT
chr5:150651469-150651510:+	-	21	0.000663	CCACCACGCCTGGCT
chrX:47068234-47068275:+	-	17	0.000663	CCTCACTCCTTGGCC
chr15:60714531-60714572:-	-	18	0.000663	TCTCCAACCCCTGGA
chr5:156905539-156905580:-	-	26	0.000663	TCCCTAAGCCCAGAT
chr4:89181347-89181388:-	-	21	0.000663	CCACCACGCCTGGCT
chr1:235990180-235990221:-	-	26	0.000663	CATGTTGCCCAGGCT
chr1:203747034-203747075:+	-	4	0.000663	CATGTTGCCCAGGCT
chr12:124002144-124002185:-	-	4	0.000663	CATGTTGCCCAGGCT
chr12:47611370-47611411:+	+	23	0.000663	TCTGCTGCTCAGGCT
chrX:47068235-47068276:+	-	16	0.000663	CCTCACTCCTTGGCC
chr20:35411120-35411161:-	+	25	0.000663	GGTGAATCCCTGTCT
chr5:156905536-156905577:-	-	23	0.000663	TCCCTAAGCCCAGAT
chr1:168220458-168220499:+	-	24	0.000663	ACTGAACTTCCACCT
chr1:46161570-46161611:-	-	16	0.000663	CCACCCACCTTGGCC
chr6:43584677-43584718:+	-	12	0.000737	CCACCTGCCTTGGCC
chr2:85775161-85775202:-	+	16	0.000737	CCACCACGCCCAACT
chr1:155706376-155706417:+	-	17	0.000737	GGTAAAACCCTGTCT
chr17:42877233-42877274:-	-	9	0.000737	ACTCTAGCCTGGGCT
chr18:56420498-56420539:+	+	2	0.000817	GCCGCAACCTCCGCC
chr16:66923363-66923404:+	-	26	0.000817	GGTGAAACTCTGTCT
chr2:219100557-219100598:+	-	17	0.000817	TCACTCACCTTGGCC
chr18:56420485-56420526:+	+	15	0.000817	GCCGCAACCTCCGCC
chr4:169911658-169911699:-	+	19	0.000817	CCAGAGGTCCAGGCT
chr3:15113712-15113753:-	+	7	0.000817	TCTGTATTTTTAGTA
chr11:17098171-17098212:-	+	24	0.000905	CTAGAAGTCCCAGGC
chr16:31132623-31132664:+	-	4	0.000905	GGCGAAACCTCGTCT
chr20:32294159-32294200:-	+	27	0.000905	CTTCCTGCCTCAGTC
chr5:130497079-130497120:-	+	24	0.000905	CTCGAACTCCCAACC
chr11:65544546-65544587:-	-	9	0.000905	AGTGAGATCCTGTCT
chr17:60526904-60526945:+	-	21	0.001	CCAACACACTCAGCT
chr17:48161430-48161471:+	-	21	0.001	CCACCACGCCCAGTT
chr22:18583040-18583081:+	+	17	0.001	TCTCAAACTCCTGAT
chr1:28661718-28661759:+	-	20	0.001	GGTGAATCCCCATTT
chr9:130553258-130553299:+	+	1	0.001	TTCGCAGTCTTGGCC
chr12:7250085-7250126:-	-	18	0.001	TCTGAAACTCCTGAC
chr3:141668410-141668451:-	+	25	0.001	CCTGCGTGCCTGGCC
chr8:42876136-42876177:+	-	6	0.001	TCTCCTGCCTCACCC
chr21:42820624-42820665:+	-	6	0.001	TCTTCTGCCTCAGCC
chr7:98962843-98962884:+	-	17	0.00111	TCAAAACTCCTGGCC
chr17:57351669-57351710:+	+	23	0.00111	GGCAAAACCCCATCT
chr19:57843364-57843405:+	-	17	0.00111	CCACCATGCCTGGCC
chr11:66609407-66609448:+	+	16	0.00111	CCTGTAATACCGTCA
chr11:118893710-118893751:+	+	23	0.00111	GGTGCCATCACGGCT
chr22:24969761-24969802:+	-	17	0.00111	ACTGCAGCCTTAATC
chr17:78294707-78294748:+	-	9	0.00111	ACTGCTGCCTTGACC
chr6:109785974-109786015:-	-	9	0.00111	AGTGAGACCCTGTCT
chr18:20877447-20877488:-	+	23	0.00111	TCTATCGCCTAGGCT
chr1:179325827-179325868:+	-	24	0.00111	AGTGAGACCCTGTCT
chr6:28199368-28199409:+	-	17	0.00111	TCACCATGCCTGGCT
chr2:179299995-179300036:+	-	12	0.00111	CCTCCTGCTTCAGTC
chr18:20877442-20877483:-	+	18	0.00111	TCTATCGCCTAGGCT
chr14:75204952-75204993:+	-	24	0.00111	CCCATAATCCCAATA
chrX:48438787-48438828:+	-	17	0.00111	AGTGAGACCCTGTCT
chr3:93778841-93778882:-	+	23	0.00111	GGAACAACCTTGGCT
chr13:45934304-45934345:+	+	26	0.00111	ACCACAACCTCTGCC
chr22:51061882-51061923:-	+	23	0.00111	AGTGAGACCCTGTCT
chr1:46161034-46161075:-	-	26	0.00122	TATGTTGCCCAGGCT
chr1:204521203-204521244:+	+	15	0.00122	GGAGAAACCCCATTT
chr22:19438446-19438487:-	+	11	0.00122	TATGTTGCCCAGGCT
chr2:85775252-85775293:-	+	15	0.00134	GGCACAATCTTGGCT
chr22:41327554-41327595:+	-	17	0.00134	CCACCACACCTGGCT
chr17:73132730-73132771:-	-	21	0.00134	CCGCCATGCCCGGCT
chr15:74319719-74319760:+	-	27	0.00134	CCACCACACCTGGCT
chr19:13053643-13053684:+	+	2	0.00134	ACCACAACCTCTGCA
chr19:45168621-45168662:+	-	11	0.00134	CCACTGCGCCCAGCC
chr1:109945561-109945602:-	-	21	0.00134	CTGCCCACCTCAGCT
chr2:132272432-132272473:+	-	21	0.00134	ACTGCACTCCAGCCT
chr4:2841338-2841379:+	+	16	0.00134	GGCACAATCTTGGCT
chr16:1411579-1411620:+	+	26	0.00134	ACTGCACTCCAGCCT
chr10:28827543-28827584:+	+	15	0.00134	TCTGTAATGCTGGTT
chr16:9198037-9198078:+	+	16	0.00134	CCTCTACCTCTGGGT
chr11:62531988-62532029:+	+	18	0.00134	CCTATAATCCCAGTG
chrX:123046569-123046610:+	+	24	0.00134	GGCACAATCTTGGCT
chr17:42877214-42877255:-	+	10	0.00148	GGCACAATCTCAACT
chr7:102185899-102185940:-	-	23	0.00148	GGAAAAACCCCGTCT
chr9:131094248-131094289:+	+	1	0.00148	CCGCCCACCTTAGCC
chr2:172177945-172177986:-	+	26	0.00148	GGAAAAACCCTATCT
chr1:21081822-21081863:-	+	27	0.00148	CTGCCTGCCTCAGCT
chr16:31134267-31134308:+	-	23	0.00148	TCTCAATCCCCTGAC
chr20:3850292-3850333:+	+	18	0.00148	GGCATGATCTCAGCT
chr16:31134266-31134307:+	-	24	0.00148	TCTCAATCCCCTGAC
chr4:190882127-190882168:+	-	17	0.00162	CTTGAACTCCTGGGC
chr19:13883999-13884040:+	-	9	0.00162	GGTGAAATCATGTCT
chr19:1033410-1033451:+	-	19	0.00162	ACTGCAACCTCTTAA
chr8:99056278-99056319:-	+	23	0.00162	GGCACAATCTAAGCT
chr1:28836891-28836932:+	-	17	0.00162	CCGCCTGCCTTAGCC
chr2:24225359-24225400:+	+	3	0.00162	CTTGTCCCCCCGGGT
chr12:57125200-57125241:-	-	17	0.00162	TTTGTAGTTTTAGTA
chr19:12842712-12842753:-	+	16	0.00178	TCTCAAACTCCTGAC
chr19:14845115-14845156:-	+	11	0.00178	TATGCTGCCCAGGCT
chr1:46162994-46163035:-	-	25	0.00178	ACTACAACCTCCACC
chr14:20835299-20835340:-	+	17	0.00178	TCTCAAACTCCTGAC
chr17:37918183-37918224:-	-	12	0.00178	CTGCCTGCCCCAGCC
chrX:47065022-47065063:+	-	2	0.00178	TCAAAGACCTCGGCC
chr1:2298181-2298222:-	-	18	0.00178	TCTCAAACTCCTGAC
chr19:53071420-53071461:+	+	23	0.00178	GGGGAAACCCCGTCT
chrX:47068266-47068307:+	-	27	0.00178	TATGTTGCCTAGGCT
chr21:34636364-34636405:+	+	16	0.00178	TCTCAAACTCCTGAC
chr6:31640287-31640328:+	+	9	0.00178	ACTACAACCTCCACC
chrX:48436787-48436828:+	-	27	0.00178	CCACCACGCCCCGCT
chr19:12842713-12842754:-	+	17	0.00178	TCTCAAACTCCTGAC
chrX:48436789-48436830:+	-	25	0.00178	CCACCACGCCCCGCT
chr4:1380559-1380600:+	+	21	0.00196	AGTGCAGCCTCAAAC
chr6:139113584-139113625:+	-	4	0.00196	ACTGTAGCCTTGAAC
chr17:2584277-2584318:+	-	22	0.00196	CCAGAACTCCTGGGC
chr15:42860054-42860095:+	-	13	0.00196	CTACCATGCCTGGCT
chr8:99055416-99055457:-	-	15	0.00196	ACTGCAACTTCCACC
chr1:46075673-46075714:+	+	16	0.00196	GTTGAAACTTTGACT
chr20:48735413-48735454:-	-	8	0.00196	CTACCACACCCAGCC
chr16:81064288-81064329:+	+	26	0.00196	ACTGCACTCTAGCCT
chr12:117467630-117467671:+	+	10	0.00214	CTTCTGACCTCAAAT
chr19:39981219-39981260:+	-	1	0.00214	ACCAAGACCCCATCT
chr19:53066609-53066650:+	-	11	0.00214	TTTGTATTTTTTGCA
chr15:52206039-52206080:+	-	24	0.00214	CCACCGCACCCAGCT
chr1:1419867-1419908:+	-	26	0.00214	GGAAAAACCTCGTCT
chr19:39981247-39981288:+	+	24	0.00234	CTTCCTGCTTTGGCC
chr6:71298908-71298949:+	-	3	0.00234	ACTCCACTCCAGCCT
chr4:73923545-73923586:-	-	15	0.00234	TTTGTTATTTTAGTA
chr19:18479085-18479126:+	-	16	0.00234	CATCCACTCTTGACT
chr12:133314418-133314459:-	-	22	0.00234	CTCGAACTCCCAGGC
chr6:71298902-71298943:+	-	9	0.00234	ACTCCACTCCAGCCT
chr6:31640846-31640887:+	-	1	0.00256	CATGTTGGCCAGGCT
chr1:40214240-40214281:+	-	3	0.00256	TTTGTATTTTTAGTA
chr19:52535845-52535886:-	-	16	0.00256	TTTGTATTTTTAGTA
chr11:76734934-76734975:+	-	16	0.00256	TTTGTATTTTTAGTA
chr20:3200462-3200503:+	-	18	0.00256	TCTCAAACTCCTGGC
chr1:46075640-46075681:+	-	18	0.00256	TCTCAAACTTCTGAC
chr20:44513147-44513188:+	+	25	0.00256	TTTGTATTTTTAGTA
chr1:10043229-10043270:+	-	17	0.00256	TTTGTATTTTTAGTA
chr19:36261591-36261632:+	-	20	0.00256	TTTGTATTTTTAGTA
chr12:98942669-98942710:+	-	14	0.00256	CTTGATCTCTTGACC
chr16:67715564-67715605:-	+	16	0.00256	CCTCTAATCCAGCAC
chr19:12843561-12843602:-	-	16	0.00256	TTTGTATTTTTAGTA
chr19:19792887-19792928:+	+	16	0.00256	TTTGTATTTTTAGTA
chr1:204524812-204524853:+	-	15	0.00256	TTTGTATTTTTAGTA
chr20:3909632-3909673:+	+	14	0.00256	TCACCACACCCGGCA
chr19:58375234-58375275:+	-	11	0.00256	TTTGTATTTTTAGTA
chr5:34906218-34906259:-	-	17	0.00256	TTTGTATTTTTAGTA
chr12:10270587-10270628:-	+	10	0.00256	CATGTTGACCAAGCT
chr1:145689516-145689557:+	-	25	0.00279	ACCGCAACCTCCACC
chr3:32997487-32997528:+	+	11	0.00279	TCTGCCTCCCAGGTT
chr19:58814481-58814522:+	-	12	0.00279	TCACCTTGCCTAGCC
chrX:73485959-73486000:-	-	17	0.00279	CCACCCACCTTGACC
chr1:1418921-1418962:+	-	11	0.00304	CTTCTGACCTCAAGT
chr16:21445597-21445638:-	+	10	0.00304	GCCACCAGCTCAGCT
chr20:3201370-3201411:+	-	11	0.00304	ACTCTATCTCTACCA
chr13:50487982-50488023:-	-	17	0.00304	TGTATTACCTTATTT
chr17:79529869-79529910:-	+	1	0.00304	AGTCTCACCTTGACC
chr14:92584277-92584318:-	-	3	0.00331	ACTGTACTTCAGCCT
chr10:97926227-97926268:+	-	2	0.00331	TCCCTGATCCTTTCT
chr19:47182361-47182402:-	+	3	0.00331	CTCGAACTCCTGACC
chr12:72096297-72096338:+	+	16	0.00331	CTCGAACTCCTGACC
chr19:20724329-20724370:-	-	21	0.0036	TCTGCCTCCTGGGCT
chr19:53717472-53717513:+	+	14	0.0036	CCACCACACCCGGTT
chr5:313818-313859:+	+	6	0.0036	TCCATCACCCAGGCC
chr5:177040893-177040934:+	+	27	0.00392	TCTTCTGCCTCAACC
chr17:60527625-60527666:+	-	9	0.00392	CCTGTCTCCTTAAAA
chr12:123212091-123212132:-	-	4	0.00392	AGTGATTCTCCTGCC
chr4:374375-374416:+	+	26	0.00392	ATTGCACTCCAGCCT
chr19:19793707-19793748:+	+	22	0.00392	AGTAATCCCCCTGCC
chr1:10520275-10520316:-	-	17	0.00392	AGTGAGACTCTGTCT
chr1:179325865-179325906:+	+	21	0.00392	AGCGTGATCATAGCT
chr1:1344233-1344274:+	+	5	0.00425	TCTGCCTACCCGGTT
chr7:150028767-150028808:+	+	24	0.00425	CTTGCTTTCTCAAAA
chr15:41597626-41597667:+	+	10	0.00425	CGCCCCCCCTTAGCC
chr19:56890000-56890041:+	+	6	0.00425	TGTGCCACCACACCT
chr17:73132789-73132830:-	-	13	0.00461	CTTGAATTCATGACC
chr19:53997668-53997709:+	+	11	0.00461	CCTGAGATCCAGAGT
chr17:26936264-26936305:-	-	16	0.00461	CTCGAACTCTTGACC
chr3:183916726-183916767:+	-	8	0.00461	CTGCTCATCTTGGCC
chr19:44666228-44666269:+	-	15	0.00461	ACTGCAACTTCTATC
chr1:27205631-27205672:-	-	23	0.00461	AGTCCAGCCTGGGCC
chr5:79923381-79923422:-	-	17	0.00461	CTGCCTGCCTTAGCC
chr1:173828996-173829037:+	+	3	0.00461	TCTCAAGCTCCTGGC
chr17:2320630-2320671:-	-	17	0.00461	CCACTGCGCCTGGCC
chr19:45168060-45168101:+	-	20	0.00499	CTATAAATCCCAGTA
chr15:93432490-93432531:+	+	27	0.00499	ACCCCCATCTCTACT
chr10:51733331-51733372:+	+	20	0.00499	CACGTGACCCCAGTA
chr16:1411573-1411614:+	-	17	0.00499	GGCATGATCTTGGCT
chr2:95812421-95812462:-	+	2	0.00499	CATGTATCCTTGCCA
chr9:130554138-130554179:+	-	17	0.00499	CCGCCCGCCTTGGCC
chr1:89649539-89649580:-	-	20	0.0054	AGTGAGACCCTGTTT
chr1:153612481-153612522:+	+	19	0.0054	TCAGTATCCCAAAGT
chr10:14947958-14947999:-	-	21	0.0054	AGCGAGACTCCATCT
chr1:89649536-89649577:-	-	17	0.0054	AGTGAGACCCTGTTT
chr10:102764764-102764805:+	-	16	0.0054	AATGAGACCTTGTCT
chr19:50308319-50308360:+	-	23	0.00584	GGCAAGACCCCATCT
chr14:23302272-23302313:+	-	12	0.00584	TATCCTGCCTCAGAC
chr17:73940978-73941019:-	-	13	0.00584	TTTGTATTTTTTTCA
chr2:219102480-219102521:+	+	21	0.00584	ACTGCTCTCAAAACT
chr5:156905544-156905585:-	-	7	0.00584	TTTGACACCTCAAAA
chr19:57816308-57816349:+	-	2	0.0063	GCCATTCTCCTGTCT
chr9:123563908-123563949:+	-	7	0.0063	TTTCCTGTGTCAGCC
chr1:173828919-173828960:+	+	14	0.0063	CCACCACACCTGGTT
chr9:123563907-123563948:+	-	8	0.0063	TTTCCTGTGTCAGCC
chr19:56150270-56150311:+	-	22	0.0068	CTCCAACTCCCGGGC
chr11:118879842-118879883:+	+	23	0.0068	AGTCTTGCTCTGTCA
chr3:179117178-179117219:-	+	14	0.0068	CCAGCCTACCCAACA
chr2:204168961-204169002:+	-	24	0.0068	GTAGTGAGCCCAGAT
chr19:20232091-20232132:+	+	4	0.00733	CTTCACCTCCCAAGT
chr13:33099129-33099170:-	-	16	0.00733	CTGCCCGCCTCGGCC
chr1:27678754-27678795:+	-	17	0.00733	GGCGTGATCTTGGTT
chr17:79529084-79529125:-	+	18	0.00733	TTTATATTTTTAGTA
chr19:39918612-39918653:+	-	17	0.00789	CTCGAACTCCTCACT
chr10:73993768-73993809:+	-	15	0.00789	AGCAAAACTTCGTCT
chr15:90442459-90442500:-	-	2	0.00848	TTTGTATTTTTTGGT
chr11:118887531-118887572:-	-	11	0.00848	TCTTTAACTCCTGAC
chr19:18477779-18477820:+	+	4	0.00848	CAAGAGATCCCATAT
chr19:19791328-19791369:+	-	21	0.00912	CTCCACCTCCCAGGT
chr1:35582917-35582958:+	-	21	0.00912	AGCGAGACTCCGTCT
chr19:38897185-38897226:+	-	11	0.00912	CTTCTGAGCTCAAGT
chr20:3909498-3909539:+	-	19	0.00912	AGCGAGACTCCGTCT
chr17:79530042-79530083:-	+	11	0.00912	TCAAACTCCTAGGCT
chr3:50370150-50370191:-	-	25	0.00912	ATTGCAGCTACAGTA
chr1:33086975-33087016:-	-	19	0.00912	AGCGAGACTCCGTCT
chr9:33676381-33676422:-	+	7	0.00979	CGCCAAATCTAATTA
chr19:49482998-49483039:-	-	22	0.00979	AGCGATTCTCCTGCT
chr1:6283380-6283421:-	-	9	0.00979	CCTCATGATCCACCC
chr7:4809867-4809908:+	-	17	0.0105	CCACCGCACCTGGCC
chr6:31640226-31640267:+	+	21	0.0105	AGTCTCGCTCTGTCA
chr19:21722432-21722473:+	+	19	0.0113	TCAAACTCTTCATCT
chr6:42047451-42047492:+	-	26	0.0113	AGCAAAATCCCGTGT
chr19:5912467-5912508:+	+	16	0.0113	TTTGTATTTATAGTA
chr3:158412986-158413027:+	-	11	0.0113	TTTGTATTTATAGTA
chr1:3729890-3729931:-	-	2	0.0113	GCAATTTTCCTGCCT
chr7:100453633-100453674:+	-	1	0.0113	CCTGCAGGCAAGGAC
chr19:58373234-58373275:+	+	10	0.0113	GATTCTGCCTCAGCC
chr19:36164604-36164645:+	-	18	0.0121	GGACTTTCCCTTTCT
chr12:120898707-120898748:+	-	4	0.0121	CGCCATTCTCCTGCC
chr16:67715890-67715931:-	-	17	0.0121	AGCAAGATCCTGTCT
chr17:38439662-38439703:+	-	22	0.0121	AGGGAGACCCTGTCT
chr1:168218552-168218593:+	+	5	0.0121	TCTGCCTTCTGGGTT
chrX:54590840-54590881:+	+	17	0.0121	AGACAGAGTCTAGCT
chr11:68522953-68522994:-	-	3	0.0121	CGCCATTCTCCTGCC
chr17:4929938-4929979:+	-	4	0.0129	GGTGATCTTCCTACC
chr1:46076460-46076501:+	+	10	0.0129	CTGCATCTCCCAGGT
chr7:99166486-99166527:+	+	10	0.0138	CTTCTGAGCTCAAGC
chr2:132272538-132272579:+	-	1	0.0138	CCTATAGTCCTAATG
chr10:82193788-82193829:+	-	21	0.0138	TCTGCCTCCTGGGTT
chr6:42070041-42070082:-	-	4	0.0147	AGCGATTCTCCTGCC
chr1:207942502-207942543:+	-	4	0.0147	AGCGATTCTCCTGCC
chr19:42374212-42374253:+	-	21	0.0147	CTCCACCTCCCGGGT
chr6:42070040-42070081:-	-	3	0.0147	AGCGATTCTCCTGCC
chr7:128295344-128295385:+	+	7	0.0157	CATGAACTCCCCTTA
chr3:155660721-155660762:+	-	17	0.0157	CCACTGTGCCTGGTC
chr1:19620144-19620185:-	+	20	0.0157	TATGTTGCCCACACT
chr20:48734925-48734966:-	+	27	0.0167	TCTGTGTCTCAGTTT
chr12:110817900-110817941:-	+	11	0.0167	TGCCCAATTCAGCCT
chr14:23441455-23441496:-	-	25	0.0167	GATGCAATCCGGGAC
chr15:75645642-75645683:+	+	25	0.0167	GATCCTCCCACATCT
chr3:46417262-46417303:+	-	21	0.0178	CCTCTCTCTCTCCCT
chr3:57613101-57613142:-	-	18	0.0178	CCTGTCCACCTTGGC
chr16:70610797-70610838:+	-	22	0.0178	CTCAAACTCCTGGGC
chr21:44264012-44264053:-	-	22	0.0178	CTCAAACTCCTGGGC
chr6:24710570-24710611:-	-	4	0.019	AGCGATTCTTCTGCC
chr14:20835157-20835198:-	+	21	0.019	AGCCTTTGCTTAACT
chr2:85773799-85773840:-	-	4	0.0202	TCAAAAAACTTGGAA
chr3:183916795-183916836:+	-	11	0.0202	TTTGTATTTTTTTTA
chr3:183916791-183916832:+	-	15	0.0202	TTTGTATTTTTTTTA
chr17:1606703-1606744:-	+	2	0.0215	AGCAAGACTCCGTCT
chr1:19543339-19543380:-	+	3	0.0215	ACTCTATCTACAAAA
chr3:15452475-15452516:-	-	3	0.0228	AGCGATTCTCTTGCC
chr9:32456465-32456506:-	-	19	0.0242	CCTGTATGTATGTAT
chr22:24968992-24969033:+	+	5	0.0242	CCTGTCTCTACAAAA
chr9:32456295-32456336:-	-	23	0.0272	ACTAAAAGCTGACCA
chr6:138733591-138733632:+	-	11	0.0272	ACTCTTTCTCAAAAA
chr7:138732170-138732211:-	-	27	0.0272	TAAAACCTCCCAGAT
chr20:48561318-48561359:+	-	2	0.0272	GTGATTCTCCCACCT
chr17:42877142-42877183:-	+	25	0.0272	CTCACCACCACACCT
chr14:20835165-20835206:-	+	24	0.0288	AGGTTAGCCTTTGCT
chr17:79529536-79529577:-	+	15	0.0304	AGACAAAGTCTTGTT
chr4:373315-373356:+	+	18	0.0304	TTTATATTGTTAGTA

## Sheet: BRCA_Doxorubicin
Name	Strand	Start	p-value	Sites
chr13:111547651-111547692:-	-	12	1.06e-09	GCCTGTAATCCCAGC
chr20:3850061-3850102:+	-	24	1.06e-09	GCCTGTAATCCCAGC
chr20:25428363-25428404:+	-	12	1.06e-09	GCCTGTAATCCCAGC
chr20:3850073-3850114:+	-	12	1.06e-09	GCCTGTAATCCCAGC
chr17:41370544-41370585:+	+	9	1.06e-09	GCCTGTAATCCCAGC
chr6:26095441-26095482:+	+	15	1.06e-09	GCCTGTAATCCCAGC
chr1:207943364-207943405:+	-	12	1.06e-09	GCCTGTAATCCCAGC
chr16:3082187-3082228:-	+	15	1.06e-09	GCCTGTAATCCCAGC
chr19:57725961-57726002:+	-	25	1.06e-09	GCCTGTAATCCCAGC
chr7:102277579-102277620:-	-	23	1.06e-09	GCCTGTAATCCCAGC
chr16:3082186-3082227:-	+	14	1.06e-09	GCCTGTAATCCCAGC
chr15:93434045-93434086:+	-	2	1.06e-09	GCCTGTAATCCCAGC
chrX:54588584-54588625:+	-	25	1.06e-09	GCCTGTAATCCCAGC
chr15:45025604-45025645:+	+	23	1.06e-09	GCCTGTAATCCCAGC
chr16:1411195-1411236:+	-	12	1.06e-09	GCCTGTAATCCCAGC
chr16:1411201-1411242:+	-	6	1.06e-09	GCCTGTAATCCCAGC
chr19:38124382-38124423:-	+	25	1.06e-09	GCCTGTAATCCCAGC
chrX:73219002-73219043:+	-	6	1.06e-09	GCCTGTAATCCCAGC
chr6:150046452-150046493:-	-	12	1.06e-09	GCCTGTAATCCCAGC
chr11:62507215-62507256:+	-	10	1.06e-09	GCCTGTAATCCCAGC
chr4:1380624-1380665:+	-	12	2.22e-09	GCCTGTAGTCCCAGC
chr16:31134642-31134683:+	-	26	2.22e-09	GCCTGTAGTCCCAGC
chr14:100763053-100763094:-	+	15	2.22e-09	GCCTGTAGTCCCAGC
chr3:38566067-38566108:+	-	10	2.22e-09	GCCTGTAGTCCCAGC
chr19:13884063-13884104:+	-	24	2.22e-09	GCCTGTAGTCCCAGC
chr8:42883361-42883402:+	+	9	2.22e-09	GCCTGTAGTCCCAGC
chr1:10520704-10520745:-	+	15	2.22e-09	GCCTGTAGTCCCAGC
chr19:8483531-8483572:+	-	12	2.22e-09	GCCTGTAGTCCCAGC
chr20:3849928-3849969:+	-	22	2.22e-09	GCCTGTAGTCCCAGC
chr1:151096192-151096233:+	+	9	2.22e-09	GCCTGTAGTCCCAGC
chr20:3849940-3849981:+	-	10	2.22e-09	GCCTGTAGTCCCAGC
chr12:122215261-122215302:+	-	25	3.18e-09	ACCTGTAATCCCAGC
chr1:10043430-10043471:+	+	21	3.18e-09	ACCTGTAATCCCAGC
chr14:74432273-74432314:-	-	2	3.18e-09	ACCTGTAATCCCAGC
chr15:42835176-42835217:-	+	5	3.18e-09	ACCTGTAATCCCAGC
chr1:204524845-204524886:+	+	21	4.24e-09	ACCTGTAGTCCCAGC
chr12:44181718-44181759:+	+	15	4.24e-09	ACCTGTAGTCCCAGC
chr2:61277363-61277404:+	+	21	4.24e-09	ACCTGTAGTCCCAGC
chr9:135764911-135764952:+	-	12	5.2e-09	GCCTGTAATTCCAGC
chr10:70043620-70043661:-	+	14	5.2e-09	GCCTGTAATTCCAGC
chr16:50139571-50139612:+	-	22	5.2e-09	GCCTGTAATTCCAGC
chr19:12191811-12191852:+	-	24	6.16e-09	GCCTATAATCCCAGC
chr11:8707887-8707928:+	-	21	8.08e-09	GCCTGTAATCCCAGT
chr11:8707886-8707927:+	-	22	8.08e-09	GCCTGTAATCCCAGT
chr1:204521138-204521179:+	+	15	9.04e-09	GCCTGTAATCCCAAC
chr1:154937202-154937243:-	+	23	9.04e-09	GCCTGTAATCCCAAC
chr12:51325208-51325249:+	+	23	1.51e-08	GCCTGTAATCCTAGC
chr17:46941679-46941720:+	-	12	1.51e-08	GCTTGTAATCCCAGC
chr19:53059817-53059858:+	-	25	1.51e-08	GCCTGTAATCCCAGG
chr2:208619629-208619670:+	+	17	1.73e-08	GCCTATAGTCCCAGC
chr3:40504937-40504978:+	-	25	1.82e-08	ACCTGTAATTCCAGC
chr17:37915531-37915572:-	-	17	2.12e-08	GCCTGTAGTCTCAGC
chr18:29651865-29651906:+	+	21	2.12e-08	ACCTATAATCCCAGC
chr16:66923721-66923762:+	+	15	2.12e-08	GCCTGTAGTCTCAGC
chr17:37915526-37915567:-	-	12	2.12e-08	GCCTGTAGTCTCAGC
chrX:54587341-54587382:+	+	5	2.12e-08	ACCTATAATCCCAGC
chr13:21948471-21948512:-	+	5	2.22e-08	GCCTGTAGTCCCAAC
chr3:197612205-197612246:+	+	15	2.4e-08	ACCTGTAATCTCAGC
chr16:3360253-3360294:+	+	14	2.7e-08	GCCCGTAATCCCAGC
chr5:130495662-130495703:-	+	15	3.25e-08	GCTTGTAGTCCCAGC
chr10:101992760-101992801:-	-	10	3.38e-08	GCCTGTGGTCCCAGC
chr19:12024457-12024498:+	-	12	4.04e-08	ATCTGTAATCCCAGC
chr19:42375603-42375644:+	-	12	4.04e-08	ACTTGTAATCCCAGC
chr7:20178547-20178588:-	+	15	4.04e-08	GCCTGAAATCCCAGC
chr7:100957241-100957282:-	+	1	5.54e-08	GCCTGTAATACCAGC
chr8:99056208-99056249:-	-	22	5.54e-08	GCCTGTAATCCCATC
chr20:35409674-35409715:-	-	25	6.13e-08	GCCTATAATCCCAGT
chrX:219481-219522:+	-	25	6.65e-08	GCCTGTCATCCCAGC
chr17:35875678-35875719:-	+	14	6.65e-08	GCCTGTAATCCGAGC
chr19:44663910-44663951:+	+	15	6.96e-08	GCCTGTAACCCCAGC
chr16:29676484-29676525:+	-	22	6.96e-08	GCCTGTAATCTCAGT
chr11:76736690-76736731:+	-	25	8.58e-08	GCCTGTAATTCCAGG
chr11:76736703-76736744:+	-	12	8.58e-08	GCCTGTAATTCCAGG
chr19:39983239-39983280:+	+	6	9.43e-08	CCCTATAATCCCAGC
chr21:35761083-35761124:+	+	21	9.43e-08	ACCTGAAATCCCAGC
chr21:34730089-34730130:+	-	10	1.35e-07	ACCTGTAATCCCAGA
chr16:70608327-70608368:+	-	24	1.44e-07	ACCTATAATCCCAGT
chr8:121065094-121065135:+	+	14	1.52e-07	GCCCGTAATTCCAGC
chr12:98999052-98999093:+	+	8	1.52e-07	GCCTGTAGTCTCAAC
chr15:52206730-52206771:+	+	5	1.98e-07	ACCTGTAATTCTAGC
chr19:57816992-57817033:+	-	25	2.28e-07	GCCTGTGGTCTCAGC
chr1:109747415-109747456:+	+	15	2.68e-07	ACCTGTAATCCCAAG
chr17:35877057-35877098:-	-	24	2.68e-07	GCCTGTAATCCCGGT
chr1:45975325-45975366:+	-	24	2.68e-07	TCCTGTAATCCCAGG
chr1:28825439-28825480:+	+	14	2.68e-07	ATCTGTAATCCCAAC
chr16:29681678-29681719:+	+	5	2.91e-07	CCCCGTAATCCCAGC
chr10:75539180-75539221:+	+	14	3.14e-07	GACTATAATCCCAGC
chr7:99567974-99568015:-	+	5	3.36e-07	GTCTGTGGTCCCAGC
chr19:9761500-9761541:-	-	22	3.36e-07	GCCAATAATCCCAGC
chr20:32234046-32234087:+	-	25	3.7e-07	GCTTGTAATCCCTGC
chr18:4333860-4333901:-	+	23	7.85e-07	GCCTGTGGTCCCGGC
chr4:987958-987999:+	+	8	8.31e-07	TCCTGTAATTCCAAC
chrX:54591287-54591328:+	-	10	9.59e-07	ACCTGTAGTCCCTGT
chr5:132029954-132029995:-	-	12	1.18e-06	AGCTGTAGTTCCAGC
chr14:50713269-50713310:-	+	1	1.26e-06	CTCTGTAGTTCCAGC
chr7:44080865-44080906:+	+	15	1.26e-06	CCTTGTAATCCTAGC
chr7:128143597-128143638:+	-	22	1.44e-06	ACCTGCAGTCCTAGC
chr15:90815764-90815805:+	+	17	2e-06	GCCTACAGTCCCAGT
chr21:34728194-34728235:+	+	1	4e-06	GCCTGTTGTCTTAGC
chr16:11930942-11930983:-	+	9	5.67e-06	ATCTGTGCTCCCAGC

## Sheet: HNSC_Carboplatin
Name	Strand	Start	p-value	Sites
chr4:39536386-39536427:+	-	15	4.8e-14	CCCAAAGTGCTGGGATTACAGGC
chr2:101891831-101891872:-	-	15	4.8e-14	CCCAAAGTGCTGGGATTACAGGC
chr15:45025756-45025797:+	-	5	1.1e-13	CCCAAGTAGCTGGGATTACAGGC
chr19:16663395-16663436:-	-	14	1.7e-13	CCCAAAGTGCTGGGATTACAGGT
chr8:1729383-1729424:+	-	14	2.41e-13	CCCAAATAGCTGGGATTACAGGT
chr3:57613123-57613164:-	-	15	6.48e-13	CCCAAAGTGCTAGGATTACAGGC
chr2:85776735-85776776:-	-	14	7.87e-13	CCCAAAATGCTGGGATTACAGGC
chr16:48386404-48386445:+	-	14	9.39e-13	CCCAAGAAGCTGGGATTACAGGC
chr15:90444646-90444687:-	+	17	1.37e-12	CCCAAGGTGTTGGGATTACAGGC
chr7:100734872-100734913:+	-	9	1.66e-12	CCCAAGTAGCTGGGATTACAGAC
chr15:45025399-45025440:+	+	17	2.28e-12	CCCAAAGGGCTGGGATTACAGGC
chr3:58308026-58308067:+	+	17	2.83e-12	CCCAAAGTGCTGGGATTACAGAT
chr19:19288173-19288214:-	+	16	3.14e-12	CCCAAAGTGCTGGGATTATAGGT
chr20:3853903-3853944:+	-	15	3.48e-12	CCCAAAGTGCTGGGATTACAGTC
chr17:60528045-60528086:+	-	14	6.46e-12	CCTGAGTAGCTGGGATTACAGGC
chr7:44872282-44872323:-	+	16	1.31e-11	CCCAAAGTACTGGGATTATAGGC
chr1:89851197-89851238:+	+	17	2.07e-11	CCCTAGTAGCTGGGATTATAGGT
chr20:61483278-61483319:-	-	15	3.64e-11	CCTGAGTAGCTGGGACTACAGGC
chr4:106767925-106767966:+	+	10	3.99e-11	CCCGAGTAGCTAGGATTATAGGC
chr16:4800446-4800487:-	-	15	5.95e-11	CTCAAGTAGCTGGGACTACAGGC
chr5:16662544-16662585:-	-	9	2.05e-10	CCCCAGTAGCTGGGACTACAGAT
chr4:57326294-57326335:+	+	16	3.41e-10	CCCAAAGTGCTAGGGTTACAGAC
chr16:9200384-9200425:+	+	16	5.31e-10	CCCTAAGTGGTGGGATTGCAGGT
chrX:54591275-54591316:+	+	14	1.23e-09	CCCGAGTAACAGGGACTACAGGT
chr1:28836879-28836920:+	-	9	1.8e-09	GCCTAAGTGCTGGGATTACGGGT
chr5:81550236-81550277:+	-	15	1.8e-09	CCTGGGGAGCTGGGACTACAGGA
chr22:36057263-36057304:+	-	15	2.43e-09	CCCGAGTAGATAGGATTACAAGT
chr12:57125150-57125191:-	-	5	4.16e-09	CCCAAGTAGCTAGGATTACTGTA
chr16:11928704-11928745:-	+	15	5.1e-09	CCCAAAATGTTCAGATTACAGGC
chr2:85776601-85776642:-	-	15	8.67e-09	TCCTGGGTAGTTGGATTACAGGC
chr2:85776600-85776641:-	-	14	8.67e-09	TCCTGGGTAGTTGGATTACAGGC
chr1:212989544-212989585:+	-	15	2.41e-08	CCTGAGTGGTTGGCACTACAGGT
chr10:75538756-75538797:+	-	15	6.11e-08	CCCAAGTAGCTGGATCTACAAGG
chr7:128142812-128142853:+	-	14	1.24e-07	TCCCGAGTAGCTGGATTACAGGC

## Sheet: HNSC_Cetuximab
Name	Strand	Start	p-value	Sites
chr1:150705191-150705232:-	+	3	4.74e-16	ATGCCTGTAATCCCAGCTACTTGGGAG
chr10:114209891-114209932:+	-	14	6.44e-16	ACGCCTGTAATCCCAGCACTTTGGGAG
chr10:114209890-114209931:+	-	15	6.44e-16	ACGCCTGTAATCCCAGCACTTTGGGAG
chr2:224620499-224620540:-	+	13	6.44e-16	ACGCCTGTAATCCCAGCACTTTGGGAG
chr16:9204618-9204659:+	+	13	6.44e-16	ACGCCTGTAATCCCAGCACTTTGGGAG
chr1:168218714-168218755:+	-	15	6.44e-16	ACGCCTGTAATCCCAGCACTTTGGGAG
chr9:125579446-125579487:-	-	15	8.86e-16	ATGCCTGTAATCCCAGCACTTTGGGAG
chr15:69698931-69698972:+	+	13	8.86e-16	ATGCCTGTAATCCCAGCACTTTGGGAG
chr12:69159226-69159267:+	+	12	4.6e-15	ACACCTGTAATCCCAGCTACTTGGGAG
chr14:31916761-31916802:-	-	14	5.09e-15	ATGCCTGTAGTCCCAGCACTTTGGGAG
chrX:118673230-118673271:-	-	15	9.82e-15	ACTCCTGTAATCCCAGCACTTTGGGAG
chr10:75539046-75539087:+	+	12	1.49e-14	ACGCCTGTAATCCCAGCACTCTGGGAG
chr11:32878937-32878978:+	-	15	2e-14	ACGCCTGTAATCCCAGCCCTTTGGGAG
chr19:59093977-59094018:+	-	15	2e-14	ACGCCTGTAATCCCAGCACTTTGGGAC
chr10:28812162-28812203:-	+	13	2.49e-14	ATGCCTGTAATCCCAACACTTTGGGAG
chr10:20575759-20575800:+	-	15	4.18e-14	ATGCCTGTAATCCCAGCTACTTGGGCG
chr16:50139237-50139278:+	+	7	6.33e-14	ATGCCTGTGATCCCAGCTACTCGGGAG
chr4:17804764-17804805:-	+	12	7.96e-14	ACGCCTGTAATCCCTGCTACTCGGGAG
chr14:21928890-21928931:-	+	13	1.05e-13	ATGCCTGTAATCCCAGGTACTCGGGAG
chr6:26095581-26095622:+	+	7	1.05e-13	ACGCCTGTAGTCCCAGCTACTCGGAAG
chr11:32875232-32875273:+	+	13	1.75e-13	ATGCCTGTAGTCCCACCTACTTGGGAG
chr15:40955366-40955407:+	-	12	2.9e-13	GCACCTGTAGTCCCAGCTACTCGGGAG
chr1:36066778-36066819:-	+	6	4.37e-13	ACGCCTGTAAACCCAACTACTTGGGAG
chr2:172178725-172178766:-	+	13	4.82e-13	AAGCCCGTAATCCCAGCACTTTGGGAG
chr7:4810030-4810071:+	+	3	5.3e-13	GTGCCTGTAATCCCAGCTACCAGGGAG
chr7:4810020-4810061:+	+	13	5.3e-13	GTGCCTGTAATCCCAGCTACCAGGGAG
chr14:53243390-53243431:-	+	12	9.33e-13	GCGCCTGTAATCCCAGCTACTCAGGAA
chr5:125961147-125961188:+	+	13	1.02e-12	ATGCCTATAATCCCGGCTACTCGGGAG
chr2:217366773-217366814:+	+	13	1.32e-12	ACGCCTGAAATCCCAGCACTTTGGGTG
chr19:11945737-11945778:+	+	3	5.18e-12	GCTCCTGTAATCCTAGCTATTCAGGAG
chr6:42070082-42070123:-	+	13	5.55e-12	GCGCCTGTAGTCCCAGCTACTCGGGGC
chr17:291752-291793:-	+	3	9.36e-12	GCGCCTGTAGTCTCAGCTACTTGGAAA
chr19:21374120-21374161:+	+	7	6.15e-11	GTGTCTATAATCTCAGCTACTCAGGAG
chr8:38830568-38830609:+	-	11	1.48e-10	ACACCTATAATCTGAGTACTTTGGGAG
chr7:44872418-44872459:-	-	14	1.86e-10	GTGCCTGTGGTCCCAGCTATTTGCAGG
chr12:57125159-57125200:-	+	12	9.03e-10	CATACAGTAATCCTAGCTACTTGGGAG

## Sheet: HNSC_Cisplatin
Name	Strand	Start	p-value	Sites
chr19:3758509-3758550:-	-	17	1.92e-09	GAGCTGGGATTACAC
chr2:216808287-216808328:-	+	10	2.89e-09	GTGCTGGGATTACAG
chr1:6282215-6282256:-	+	22	2.89e-09	GTGCTGGGATTACAG
chr19:11561011-11561052:+	-	17	2.89e-09	GTGCTGGGATTACAG
chr1:179042698-179042739:+	+	23	2.89e-09	GTGCTGGGATTACAG
chr3:155660743-155660784:+	-	17	2.89e-09	GTGCTGGGATTACAG
chr1:36067656-36067697:-	+	10	2.89e-09	GTGCTGGGATTACAG
chr1:9331233-9331274:+	+	23	2.89e-09	GTGCTGGGATTACAG
chr8:11700397-11700438:-	-	16	2.89e-09	GTGCTGGGATTACAG
chr19:11560912-11560953:+	+	10	2.89e-09	GTGCTGGGATTACAG
chrX:118673230-118673271:-	+	23	2.89e-09	GTGCTGGGATTACAG
chr15:69698932-69698973:+	-	16	2.89e-09	GTGCTGGGATTACAG
chr7:128144870-128144911:+	-	23	2.89e-09	GTGCTGGGATTACAG
chr16:50139723-50139764:+	+	22	2.89e-09	GTGCTGGGATTACAG
chr11:768102-768143:-	-	16	2.89e-09	GTGCTGGGATTACAG
chr7:72468374-72468415:-	+	23	2.89e-09	GTGCTGGGATTACAG
chr19:59093977-59094018:+	+	23	2.89e-09	GTGCTGGGATTACAG
chr6:160101702-160101743:-	+	22	2.89e-09	GTGCTGGGATTACAG
chr1:6282203-6282244:-	+	10	2.89e-09	GTGCTGGGATTACAG
chr4:73922573-73922614:-	+	23	2.89e-09	GTGCTGGGATTACAG
chr15:69698931-69698972:+	-	17	2.89e-09	GTGCTGGGATTACAG
chr19:11561012-11561053:+	-	16	2.89e-09	GTGCTGGGATTACAG
chr12:108984207-108984248:-	+	23	2.89e-09	GTGCTGGGATTACAG
chr14:53243525-53243566:-	-	17	2.89e-09	GTGCTGGGATTACAG
chr7:17384664-17384705:+	-	17	2.89e-09	GTGCTGGGATTACAG
chr3:10193776-10193817:+	-	16	2.89e-09	GTGCTGGGATTACAG
chr22:39416054-39416095:+	+	10	2.89e-09	GTGCTGGGATTACAG
chr1:53290036-53290077:+	-	17	2.89e-09	GTGCTGGGATTACAG
chr20:25428363-25428404:+	+	10	2.89e-09	GTGCTGGGATTACAG
chr7:44024208-44024249:-	+	23	2.89e-09	GTGCTGGGATTACAG
chr6:74303993-74304034:-	-	17	2.89e-09	GTGCTGGGATTACAG
chr22:18572709-18572750:+	+	22	2.89e-09	GTGCTGGGATTACAG
chr7:17384493-17384534:+	+	23	2.89e-09	GTGCTGGGATTACAG
chr12:54634262-54634303:-	-	16	2.89e-09	GTGCTGGGATTACAG
chr2:202030236-202030277:+	+	22	2.89e-09	GTGCTGGGATTACAG
chr2:224620499-224620540:-	-	17	2.89e-09	GTGCTGGGATTACAG
chr8:11700398-11700439:-	-	17	2.89e-09	GTGCTGGGATTACAG
chr19:36261495-36261536:+	-	25	2.89e-09	GTGCTGGGATTACAG
chr12:69159990-69160031:+	-	17	2.89e-09	GTGCTGGGATTACAG
chr18:56419728-56419769:+	-	23	2.89e-09	GTGCTGGGATTACAG
chr2:216808299-216808340:-	+	22	2.89e-09	GTGCTGGGATTACAG
chr12:27576503-27576544:+	+	22	2.89e-09	GTGCTGGGATTACAG
chr11:769560-769601:-	-	16	2.89e-09	GTGCTGGGATTACAG
chr12:54634263-54634304:-	-	17	2.89e-09	GTGCTGGGATTACAG
chr11:769555-769596:-	-	11	2.89e-09	GTGCTGGGATTACAG
chr19:58375739-58375780:+	+	24	2.89e-09	GTGCTGGGATTACAG
chr19:4653042-4653083:+	-	16	2.89e-09	GTGCTGGGATTACAG
chr17:4931003-4931044:+	-	11	2.89e-09	GTGCTGGGATTACAG
chrX:123045051-123045092:+	-	17	2.89e-09	GTGCTGGGATTACAG
chr15:69698923-69698964:+	-	25	2.89e-09	GTGCTGGGATTACAG
chr4:73922878-73922919:-	+	22	2.89e-09	GTGCTGGGATTACAG
chr19:59093976-59094017:+	+	24	2.89e-09	GTGCTGGGATTACAG
chr17:73938246-73938287:-	+	22	2.89e-09	GTGCTGGGATTACAG
chr11:31453076-31453117:+	-	23	2.89e-09	GTGCTGGGATTACAG
chr9:94056566-94056607:-	+	22	2.89e-09	GTGCTGGGATTACAG
chr4:73922572-73922613:-	+	22	2.89e-09	GTGCTGGGATTACAG
chr12:69159991-69160032:+	-	16	2.89e-09	GTGCTGGGATTACAG
chr11:769561-769602:-	-	17	2.89e-09	GTGCTGGGATTACAG
chr11:768103-768144:-	-	17	2.89e-09	GTGCTGGGATTACAG
chr17:73885891-73885932:-	+	10	7.61e-09	TAGCTGGGATTACAG
chr3:45722360-45722401:+	-	17	7.61e-09	TAGCTGGGATTACAG
chr17:1684321-1684362:-	-	7	7.61e-09	TAGCTGGGATTACAG
chr7:100734872-100734913:+	-	11	7.61e-09	TAGCTGGGATTACAG
chr3:10194285-10194326:+	+	20	7.61e-09	TAGCTGGGATTACAG
chr7:48146026-48146067:+	+	10	7.61e-09	TAGCTGGGATTACAG
chr13:21949140-21949181:-	+	20	7.61e-09	TAGCTGGGATTACAG
chr16:81063113-81063154:+	+	20	7.61e-09	TAGCTGGGATTACAG
chr1:52816525-52816566:-	-	7	7.61e-09	TAGCTGGGATTACAG
chr2:61276766-61276807:+	-	17	7.61e-09	TAGCTGGGATTACAG
chr1:6283285-6283326:-	-	17	7.61e-09	TAGCTGGGATTACAG
chr10:96372541-96372582:+	-	17	7.61e-09	TAGCTGGGATTACAG
chr11:768958-768999:-	+	10	7.61e-09	TAGCTGGGATTACAG
chr8:11700565-11700606:-	-	7	7.61e-09	TAGCTGGGATTACAG
chr3:10192685-10192726:+	+	8	7.61e-09	TAGCTGGGATTACAG
chr19:55901693-55901734:+	+	8	7.61e-09	TAGCTGGGATTACAG
chr14:53243390-53243431:-	-	16	7.61e-09	TAGCTGGGATTACAG
chr6:109784307-109784348:-	-	17	7.61e-09	TAGCTGGGATTACAG
chrX:54588597-54588638:+	+	10	7.61e-09	TAGCTGGGATTACAG
chr6:109784306-109784347:-	-	16	7.61e-09	TAGCTGGGATTACAG
chr8:98739166-98739207:+	-	16	7.61e-09	TAGCTGGGATTACAG
chr11:31452673-31452714:+	+	22	1.5e-08	TAGCTGGGATTACAC
chr15:41590957-41590998:+	-	11	1.5e-08	TAGCTGGGATTACAC
chr6:43583649-43583690:+	+	23	2.16e-08	TTGCTGGGATTACAG
chr7:17384372-17384413:+	+	10	2.16e-08	TTGCTGGGATTACAG
chr6:43583648-43583689:+	+	24	2.16e-08	TTGCTGGGATTACAG
chr7:17384374-17384415:+	+	8	2.16e-08	TTGCTGGGATTACAG
chr15:90440452-90440493:-	+	23	2.16e-08	TTGCTGGGATTACAG
chr1:6283413-6283454:-	-	11	2.16e-08	TTGCTGGGATTACAG
chr2:24224871-24224912:+	-	16	3.01e-08	GTGCTAGGATTACAG
chr9:94054812-94054853:-	-	16	3.01e-08	GTGCTAGGATTACAG
chr15:52205934-52205975:+	-	16	3.01e-08	GTGCTAGGATTACAG
chr6:44417121-44417162:+	-	11	3.01e-08	GTGCTAGGATTACAG
chr19:53342241-53342282:-	+	23	3.01e-08	GTGCTGAGATTACAG
chr8:98739452-98739493:+	-	16	3.01e-08	GTGCTAGGATTACAG
chr2:105976484-105976525:-	+	10	3.86e-08	GTGCTGGGATTATAG
chr11:769868-769909:-	-	17	3.86e-08	GTGCTGGGGTTACAG
chr20:3852808-3852849:+	-	19	3.86e-08	GTGCTGGGATTATAG
chr16:50139119-50139160:+	-	16	3.86e-08	GTGCTGGGATTATAG
chr10:75009700-75009741:-	+	23	3.86e-08	GTGCTGGGATTATAG
chr9:35088796-35088837:-	-	19	3.86e-08	GTGCTGGGATTATAG
chr7:128143776-128143817:+	-	16	3.86e-08	GTGCTGGGATTATAG
chr10:82194694-82194735:+	-	16	3.86e-08	GTGCTGGGATTATAG
chr19:21372831-21372872:+	-	16	5.6e-08	TAGCTGAGATTACAG
chr4:73922654-73922695:-	+	25	5.6e-08	GAGATGGGATTTCAC
chr3:10193912-10193953:+	-	16	5.6e-08	TAGCTAGGATTACAG
chr17:2321689-2321730:-	+	13	5.6e-08	GAGATGGGATTTCAC
chr17:2321698-2321739:-	+	22	5.6e-08	GAGATGGGATTTCAC
chr19:12743397-12743438:+	-	18	5.6e-08	GAGATGGGATTTCAC
chr3:10193911-10193952:+	-	17	5.6e-08	TAGCTAGGATTACAG
chr10:75539193-75539234:+	-	3	6.72e-08	TAGCTGGGATTATAG
chr1:168220409-168220450:+	-	16	6.72e-08	TAGCTGGGATTATAG
chr1:168220406-168220447:+	-	19	6.72e-08	TAGCTGGGATTATAG
chr5:125961511-125961552:+	+	10	9.49e-08	TAGCTGGGATCACAG
chr10:28810310-28810351:-	-	25	1.27e-07	GTGCTGGGACTACAG
chr9:125579970-125580011:-	-	17	1.48e-07	GTGCTGGAATTACAG
chr1:160966413-160966454:-	+	10	1.66e-07	TAGCTGGGATTACGG
chr6:150046464-150046505:-	+	22	2.06e-07	ATGCTGGGATTACAG
chr19:39982330-39982371:+	-	7	2.06e-07	TAGCTGGGACTACAG
chr20:44513379-44513420:+	-	11	2.06e-07	ATGCTGGGATTACAG
chr17:49042221-49042262:-	-	7	2.06e-07	TAGCTGGGACTACAG
chr19:3758360-3758401:-	-	3	2.06e-07	TAGCTGGGACTACAG
chr16:31134070-31134111:+	-	7	2.06e-07	TAGCTGGGACTACAG
chr17:73940034-73940075:-	+	10	2.06e-07	GTGCTGAGATTATAG
chr17:73940025-73940066:-	+	1	2.06e-07	GTGCTGAGATTATAG
chr19:11257308-11257349:-	+	20	2.06e-07	TAGCTGGGACTACAG
chr17:4928983-4929024:+	-	7	2.06e-07	TAGCTGGGACTACAG
chr1:10520694-10520735:-	-	7	2.06e-07	TAGCTGGGACTACAG
chr1:28825316-28825357:+	-	19	2.06e-07	GTGCTGAGATTATAG
chr20:44513374-44513415:+	-	16	2.06e-07	ATGCTGGGATTACAG
chr17:17089891-17089932:+	-	17	2.06e-07	TAGCTGGGACTACAG
chr1:28825310-28825351:+	-	25	2.06e-07	GTGCTGAGATTATAG
chr17:17089905-17089946:+	-	3	2.06e-07	TAGCTGGGACTACAG
chr17:73940046-73940087:-	+	22	2.06e-07	GTGCTGAGATTATAG
chr16:4800436-4800477:-	-	7	2.06e-07	TAGCTGGGACTACAG
chrX:54590077-54590118:+	-	17	2.06e-07	TAGCTGGGACTACAG
chr17:73940047-73940088:-	+	23	2.06e-07	GTGCTGAGATTATAG
chr6:90344619-90344660:-	-	17	2.29e-07	TAGCTGGAATTACAG
chrX:123042997-123043038:+	+	10	2.29e-07	TAGCTGGAATTACAG
chrX:123042994-123043035:+	+	13	2.29e-07	TAGCTGGAATTACAG
chr1:28825683-28825724:+	-	24	2.67e-07	GAGCTGAGATTGCAC
chr6:43583090-43583131:+	-	18	3.18e-07	GAGATGGGGTTTCAC
chr19:58638194-58638235:-	-	16	3.18e-07	GAGATGGGGTTTCAC
chr13:50487372-50487413:-	+	25	3.18e-07	GAGATGGGGTTTCAC
chr13:50487369-50487410:-	+	22	3.18e-07	GAGATGGGGTTTCAC
chr19:11560509-11560550:+	+	25	3.18e-07	GAGATGGGGTTTCAC
chr12:64842787-64842828:+	-	11	3.18e-07	GAGATGGGGTTTCAC
chrX:77083594-77083635:-	-	17	3.18e-07	TAGCTAGGATTATAG
chr2:206987631-206987672:-	-	16	3.18e-07	GAGATGGGGTTTCAC
chr1:145689004-145689045:+	+	25	3.18e-07	GAGATGGGGTTTCAC
chr19:11560512-11560553:+	+	22	3.18e-07	GAGATGGGGTTTCAC
chr17:46025057-46025098:+	+	22	3.18e-07	GAGATGGGGTTTCAC
chr10:75536180-75536221:+	-	10	4.09e-07	GTGTTGGGATTACAG
chr22:31057079-31057120:-	-	16	4.09e-07	GTGTTGGGATTACAG
chr8:11701274-11701315:-	+	22	4.09e-07	GTGTTGGGATTACAG
chrX:54589090-54589131:+	-	11	5.23e-07	TAACTGGGATTACAG
chr4:25281490-25281531:+	+	24	6.07e-07	GAGCCGAGATCACAC
chr1:46163366-46163407:-	+	23	6.07e-07	GTGCTGGGACTATAG
chr6:44417842-44417883:+	+	22	6.07e-07	GTGCTAGAATTACAG
chr1:150594004-150594045:-	-	19	6.69e-07	GTGCTGGAATTATAG
chr16:67715817-67715858:-	+	22	6.69e-07	GTGCTGGAATTATAG
chr14:75202974-75203015:+	-	16	7.79e-07	TGGCTGGGATTACAG
chr7:4809954-4809995:+	-	26	7.79e-07	GAGACAGGATTTCAC
chr19:46053348-46053389:-	-	16	7.79e-07	GAGCCGAGATTGCAC
chr8:38829824-38829865:+	+	10	7.79e-07	TAGCTAGGACTACAG
chr17:60526162-60526203:+	-	16	7.79e-07	TGGCTGGGATTACAG
chr19:3540204-3540245:+	+	16	7.79e-07	TAGCTAGGACTACAG
chr7:17384807-17384848:+	-	7	7.79e-07	TAGCTAGGACTACAG
chr6:150047474-150047515:-	-	16	7.79e-07	GAGCCGAGATTGCAC
chr19:3540210-3540251:+	+	10	7.79e-07	TAGCTAGGACTACAG
chr1:6282277-6282318:-	+	5	8.86e-07	GAGACGGGGTTTCAC
chr1:46162962-46163003:-	+	8	8.86e-07	GAGCTGAGATCATAC
chr2:86247469-86247510:-	+	8	8.86e-07	GAGACGGGGTTTCAC
chr1:53291413-53291454:+	+	23	8.86e-07	GTGCTGGAATCACAG
chr3:10195074-10195115:+	-	25	8.86e-07	GAGATGGAATTTCAC
chr1:46163098-46163139:-	-	18	8.86e-07	GAGACGGGGTTTCAC
chr17:73940988-73941029:-	-	5	8.86e-07	GAGACGGGGTTTCAC
chr11:768268-768309:-	+	8	8.86e-07	GAGACGGGGTTTCAC
chr12:44181663-44181704:+	-	16	8.86e-07	GAGACGGGGTTTCAC
chr15:90440533-90440574:-	+	25	8.86e-07	GAGACGGGGTTTCAC
chr3:156258209-156258250:-	+	25	8.86e-07	GAGACGGGGTTTCAC
chr6:43584054-43584095:+	-	17	8.86e-07	ATGCTGGGATTATAG
chr6:43584055-43584096:+	-	16	8.86e-07	ATGCTGGGATTATAG
chr3:10195082-10195123:+	-	17	8.86e-07	GAGATGGAATTTCAC
chr19:58375137-58375178:+	-	16	8.86e-07	GTGGTGGGATTACAG
chr17:420806-420847:-	+	15	9.76e-07	GAGCCAAGATTTCAC
chrX:16782936-16782977:+	+	10	1.13e-06	TAGCTGGGACCACAG
chr1:6583015-6583056:-	+	3	1.13e-06	GAGATAGGGTTTCAC
chr7:44872398-44872439:-	+	2	1.13e-06	TAGCTGGGACCACAG
chr7:38763123-38763164:-	+	8	1.13e-06	GAGATGAGGTTTCAC
chr16:48388223-48388264:+	+	24	1.13e-06	TAGCTGGGACCACAG
chr11:31453230-31453271:+	-	11	1.13e-06	TAGCTGGGACCACAG
chr2:172179795-172179836:-	+	20	1.13e-06	GAGCTGAGATTGTAC
chr19:42375591-42375632:+	+	22	1.25e-06	GTGCTGGGATTACAA
chr19:42375603-42375644:+	+	10	1.25e-06	GTGCTGGGATTACAA
chr15:42859322-42859363:+	-	16	1.41e-06	GTGTTAGGATTACAG
chr1:109606593-109606634:-	+	24	1.59e-06	GTGACGGGGTTTCAC
chr2:32535745-32535786:+	-	22	1.59e-06	GAGATGGGGTCTCAC
chr4:2841677-2841718:+	-	16	1.59e-06	GTGCTGGCATTACAG
chr8:11701408-11701449:-	+	20	1.76e-06	TAGCTGGGATGACAG
chr8:11701398-11701439:-	+	10	1.76e-06	TAGCTGGGATGACAG
chrX:118672659-118672700:-	-	25	1.76e-06	CTGCTAGGATTACAG
chr21:34636195-34636236:+	-	24	1.99e-06	GAGCCAAGATCACAC
chrX:77082985-77083026:-	+	15	1.99e-06	GAGCCAAGATCACAC
chr2:37429511-37429552:+	-	17	1.99e-06	GTGCTGAGATTACTG
chr2:39009334-39009375:+	-	11	2.21e-06	GAGCTGAGATTGCGC
chr4:2841550-2841591:+	+	4	2.46e-06	GTGCTGGGAGTACAG
chr1:28825509-28825550:+	+	15	2.46e-06	GAGCCAAGATTGCAC
chrX:48438958-48438999:+	+	8	2.78e-06	GAGACAGGGTTTCAC
chr11:62506565-62506606:+	-	22	2.78e-06	GAGACAGGGTTTCAC
chr19:16661355-16661396:-	+	22	2.78e-06	GAGACAGGGTTTCAC
chr1:168213576-168213617:+	+	25	2.78e-06	GAGACAGGGTTTCAC
chr7:65619738-65619779:+	+	25	2.78e-06	GAGACAGGGTTTCAC
chr22:18571400-18571441:+	-	17	2.78e-06	TAGCTAGGACTATAG
chr4:139968446-139968487:+	-	26	2.78e-06	GAGACGAGGTTTCAC
chr19:39982599-39982640:+	+	21	2.78e-06	ATGCTGAGATTATAG
chr14:50794362-50794403:+	+	5	2.78e-06	GAGACAGGGTTTCAC
chr1:10521141-10521182:-	-	16	2.78e-06	GAGACAGGGTTTCAC
chr18:77916463-77916504:-	+	22	2.78e-06	ATGCTAGGATTATAG
chrX:48438941-48438982:+	+	25	2.78e-06	GAGACAGGGTTTCAC
chr7:65620765-65620806:+	+	22	3.06e-06	GTGCTGGAATTACAT
chr1:36068260-36068301:-	-	5	3.06e-06	GAGACGGGGTTTTAC
chr20:18469033-18469074:-	-	23	3.42e-06	AAGCTAGGACTACAG
chr2:216808481-216808522:-	-	1	3.42e-06	GAGCCGAGATCGCAC
chr6:32972994-32973035:-	+	10	3.42e-06	GTACTGGAATTACAG
chr12:133298233-133298274:+	-	1	3.42e-06	GAGCCGAGATCGCAC
chr2:86247542-86247583:-	+	24	4.2e-06	TAACTGGGACTACAG
chr10:28810105-28810146:-	+	24	4.2e-06	GAGCCGAGATCACGC
chrX:77083517-77083558:-	+	10	4.2e-06	GAGCCGAGATCACGC
chr6:42856008-42856049:+	+	10	4.68e-06	CAGCTGGGATTACAT
chr1:67874676-67874717:-	+	16	4.68e-06	GAGCCAAGATCATAG
chr16:11929462-11929503:-	-	11	4.68e-06	AAGCTGGGACCACAG
chr8:98741395-98741436:+	+	23	4.68e-06	GTGCTGGTGTTACAG
chr6:43584260-43584301:+	+	10	4.68e-06	GAGTTGAGATCACAC
chr4:2841415-2841456:+	+	8	5.16e-06	TAGCCGGAACTACAG
chr6:150046665-150046706:-	-	24	5.71e-06	GAGCTGAGATCATGC
chr1:145689742-145689783:+	+	10	5.71e-06	TGGCTGGGACTACAG
chr5:134236596-134236637:+	+	10	5.71e-06	TAGCTGGGACTATGG
chr16:81064590-81064631:+	+	8	5.71e-06	GAGCCGAGACTGCAC
chr19:11561376-11561417:+	+	10	5.71e-06	CAGCCGGGACTACAG
chr4:17803660-17803701:-	-	19	5.71e-06	GAGCTGAGATCATGC
chr4:17802935-17802976:-	-	27	6.34e-06	GAGATGGGCTTTCAC
chr4:17802909-17802950:-	-	1	6.34e-06	GAGATGGGCTTTCAC
chr2:86251130-86251171:-	-	23	6.96e-06	GTATTGGGATTACAG
chr1:179044247-179044288:+	+	24	6.96e-06	GAGCTGAGATTGTGC
chr1:46163445-46163486:-	+	25	6.96e-06	GAGACGGAGTTTCAC
chr8:42882077-42882118:+	-	17	6.96e-06	GAGCTGAGATTGTGC
chrX:54590020-54590061:+	-	16	6.96e-06	GAGATGAGGTTTCGC
chr19:21367077-21367118:+	+	20	7.71e-06	GAGCCAAGATTGTAC
chr7:44841907-44841948:+	+	25	8.49e-06	TAGATGGGGTTTCAT
chr7:38764364-38764405:-	-	16	8.49e-06	GAGATGGGGTTTCTC
chr3:57612253-57612294:-	+	25	8.49e-06	GAGATGGGGTTTCTC
chr7:44841910-44841951:+	+	22	8.49e-06	TAGATGGGGTTTCAT
chr13:50487411-50487452:-	+	8	8.49e-06	TAGGTGGGACTACAG
chr15:90375767-90375808:-	+	15	9.32e-06	GAGCCAAGATCGCAC
chr22:41995603-41995644:-	+	8	1.03e-05	GAGCCGAGATCGTAC
chr16:81063015-81063056:+	+	8	1.03e-05	GAGACAGGGTCTCAC
chr3:44791330-44791371:-	+	16	1.13e-05	GAGCTATGATTGCAC
chr1:33086737-33086778:-	+	23	1.13e-05	GTACTGCGATTACAG
chr7:44872471-44872512:-	-	6	1.24e-05	GAGCCAGGATCATGC
chr3:15114465-15114506:-	-	10	1.24e-05	GTGTTGCGATTACAG
chr3:15114471-15114512:-	-	16	1.24e-05	GTGTTGCGATTACAG
chr6:13789355-13789396:-	+	8	1.24e-05	GTAGTGGGATTACAG
chr1:36065468-36065509:-	+	22	1.36e-05	GCACTGGGATTACAG
chr16:48388362-48388403:+	+	21	1.36e-05	ATGCTGGCATTACAG
chr16:48388360-48388401:+	+	23	1.36e-05	ATGCTGGCATTACAG
chr16:48388361-48388402:+	+	22	1.36e-05	ATGCTGGCATTACAG
chr1:36065469-36065510:-	+	23	1.36e-05	GCACTGGGATTACAG
chr19:46207003-46207044:+	-	27	1.49e-05	GAGACAGGGTTTCGC
chr19:46207004-46207045:+	-	26	1.49e-05	GAGACAGGGTTTCGC
chrX:77083876-77083917:-	+	22	1.49e-05	GAGACAGGGTTTCGC
chr19:11561165-11561206:+	-	2	1.63e-05	CAGCTGGAACTACAG
chrX:77083652-77083693:-	-	19	1.63e-05	GAGACGGGGTTTTGC
chr15:41593331-41593372:+	+	22	1.63e-05	GAGACGGGGTTTTGC
chr2:128952003-128952044:+	+	22	1.63e-05	GAGACGGGGTTTTGC
chr11:76736703-76736744:+	+	10	1.63e-05	GTCCTGGAATTACAG
chr19:46052920-46052961:-	-	26	1.63e-05	GAGACGGGGTTTTGC
chr19:46053211-46053252:-	+	4	1.78e-05	GAGACGGGGTTTCTC
chr19:52567938-52567979:-	+	20	1.78e-05	GAGCCGAGATCGCGC
chr10:28811132-28811173:-	+	8	1.78e-05	GAGACAGAGTTTCAC
chr6:42856079-42856120:+	+	1	1.78e-05	GAGACAGAGTTTCAC
chr2:224621753-224621794:-	+	15	1.78e-05	GAGCCAAGGTCATAC
chr2:61277798-61277839:+	-	16	1.78e-05	GAGCCGAGATCGCGC
chr3:15113870-15113911:-	+	14	1.78e-05	GAGACAGAGTTTCAC
chrX:118672504-118672545:-	-	7	1.95e-05	TAGCCGTGACTACAG
chr2:224620994-224621035:-	-	24	1.95e-05	GACCTGAGATCACAC
chr15:42859415-42859456:+	-	2	1.95e-05	GATATGGGATTTCAC
chr20:3849756-3849797:+	+	16	2.13e-05	TAACTAGGACTTCAG
chr1:220231925-220231966:-	+	20	2.32e-05	GAGCTGAGATCGTGC
chr19:21372747-21372788:+	-	19	2.32e-05	GAGATGGGGTTTTTC
chr1:6283343-6283384:-	-	18	2.32e-05	GAGACGGGGTTTTAT
chr6:71298727-71298768:+	+	20	2.32e-05	GAGCTGAGGTCGCGC
chr11:65544554-65544595:-	+	16	2.53e-05	AAGACAGGATCTCAC
chr20:18469088-18469129:-	-	22	2.53e-05	GAGATGGGGTCTTGC
chr4:73923428-73923469:-	+	10	2.53e-05	GAGCTGAGATCACCC
chr12:27574515-27574556:+	-	24	2.75e-05	GAGATGAAGTCTCAC
chr20:43707824-43707865:+	-	18	2.75e-05	GAGACGGGGTCTCAT
chr2:206987288-206987329:-	-	19	3e-05	GAGCCAAGATCATGC
chr10:82195459-82195500:+	+	10	3.26e-05	GTGTTTAGATTACAG
chr20:3850115-3850156:+	+	22	3.26e-05	GAGATGAGGTCATGC
chr17:4930467-4930508:+	-	16	3.54e-05	GAGCCAAGATTGTGC
chr19:33461450-33461491:-	+	16	3.54e-05	GAGCCAAGATTGTGC
chr17:4928256-4928297:+	-	1	3.85e-05	GAGCCAAGACTGTAC
chr2:201842387-201842428:-	+	22	3.85e-05	GAGACGAGGTTTTGC
chr5:125961426-125961467:+	+	24	3.85e-05	GTGGCAGGATCTCAG
chr4:73923571-73923612:-	-	26	3.85e-05	CAGACAGGGTTTCAC
chr12:72096821-72096862:+	-	11	4.18e-05	TGGCTGGGAATACAG
chrX:54590884-54590925:+	-	16	4.18e-05	GAACCGAGATCACGC
chr11:8708870-8708911:+	+	13	4.53e-05	GAGCCGAGATCGTGC
chr16:50139494-50139535:+	-	27	4.53e-05	AAGCCAAGATCGCAG
chr3:10193973-10194014:+	+	24	4.53e-05	GAGCTGATATCGCAC
chr16:50139505-50139546:+	-	16	4.53e-05	AAGCCAAGATCGCAG
chr11:8707822-8707863:+	-	16	4.53e-05	GAGCCGAGATCGTGC
chr4:165996345-165996386:-	+	22	4.53e-05	GAGACGGGGATTCAC
chr6:71299033-71299074:+	+	20	4.92e-05	AAGACAAGGTTTCAC
chr7:6012525-6012566:-	+	19	4.92e-05	GAACCGAGATTGCGC
chr1:36068216-36068257:-	-	17	5.32e-05	TAGCTGGGACTAGGG
chr16:31134830-31134871:+	+	16	5.32e-05	GAGACAGAGTCTCAC
chr20:43706849-43706890:+	+	16	5.32e-05	GAGACAGAGTCTCAC
chr21:44263572-44263613:-	+	20	5.76e-05	AAGCCGTGATTGCAC
chr18:56420598-56420639:+	+	25	5.76e-05	TAAACAGGGTTTCAC
chr19:42375528-42375569:+	-	16	5.76e-05	GAGCTGAGATGGCGC
chr3:57612369-57612410:-	-	17	6.23e-05	CAGCCGAGATTGCGC
chr1:10520357-10520398:-	+	8	6.73e-05	GAGCTGAGAGCGCAC
chr19:11560411-11560452:+	+	3	6.73e-05	GTGATGCGACCTCAG
chr17:18177358-18177399:-	-	7	6.73e-05	TAGCCGGGTCTACAG
chr6:108363802-108363843:-	-	26	7.28e-05	GAGACAGTGTTTCAC
chr6:108363798-108363839:-	-	22	7.28e-05	GAGACAGTGTTTCAC
chr19:3759154-3759195:-	-	11	7.86e-05	GAGCTGAGATCAAGC
chr1:89649522-89649563:-	+	2	8.48e-05	GAAACAGGGTCTCAC
chr12:122219295-122219336:+	+	26	8.48e-05	GAGCCGTGATCATGC
chr6:42997520-42997561:+	+	22	9.15e-05	GAGATAGAGTTTTGC
chr1:1595479-1595520:-	+	10	9.15e-05	TGGCTGGAACCACAG
chr22:41996160-41996201:-	+	20	9.15e-05	GAGACGGAGTCTCGC
chr3:197612409-197612450:+	+	16	9.85e-05	GAGCCAAGATCGTGC
chr1:220231466-220231507:-	-	7	9.85e-05	TAGCCTAGGCTACAG
chr1:1594954-1594995:-	+	13	9.85e-05	GAGCCAAGATCGTGC
chr5:134236167-134236208:+	-	16	9.85e-05	GAGAGAGGGTTTCAC
chr10:28814503-28814544:-	+	16	9.85e-05	GAGCCAAGATCGTGC
chr20:43706077-43706118:+	-	27	9.85e-05	GAGCCAAGATCGTGC
chr3:197612410-197612451:+	+	15	9.85e-05	GAGCCAAGATCGTGC
chr8:41400094-41400135:+	+	16	9.85e-05	GAGCCAAGATCGTGC
chr19:53149633-53149674:-	-	7	0.000106	TAGCTGGGATTGGTG
chr1:204526589-204526630:+	-	1	0.000106	GAACCAAGATTGCGC
chr2:113963000-113963041:+	-	26	0.000123	AAGACTGGGTTTCAC
chr19:58373175-58373216:+	-	25	0.000123	GGGCCGAGATCATGC
chr10:60157629-60157670:+	+	10	0.000123	TCGTTGGGACTACAG
chr2:86247603-86247644:-	-	16	0.000132	GAGCCGTGATTGCAA
chr8:38830565-38830606:+	+	22	0.000153	GTACTCAGATTATAG
chr8:38830568-38830609:+	+	19	0.000153	GTACTCAGATTATAG
chr4:177252217-177252258:+	+	20	0.000153	TAGCTGGGCTTTAAG
chr17:1607255-1607296:-	+	24	0.000153	CTACTGGGATTATAT
chr19:11945687-11945728:+	-	1	0.000164	GAGACGGGGTTTGAT
chr19:11945683-11945724:+	-	5	0.000164	GAGACGGGGTTTGAT
chr7:56079195-56079236:-	+	16	0.000188	GAGACAGAATCTTGC
chr17:35837728-35837769:+	+	25	0.000188	GAGACAGGGTTTTGT
chr7:128144014-128144055:+	-	24	0.000188	GAGATGCAGTTTCGC
chr11:768618-768659:-	+	8	0.000202	TGGATGGAGTCTCAC
chr11:768637-768678:-	+	27	0.000202	TGGATGGAGTCTCAC
chr5:125961233-125961274:+	-	3	0.000216	GTGGTACGATCTCAG
chr20:5175536-5175577:+	+	4	0.000216	GTGCTAAGGGTTTAC
chr22:24969649-24969690:+	-	23	0.000216	GAGATGCGGTCTTGG
chr22:41327671-41327712:+	-	27	0.000248	GAGACAGGGTCTTTC
chr3:179116284-179116325:-	+	16	0.000248	AAGACAGAGTCTCAC
chr7:6012631-6012672:-	-	1	0.000248	GAGGCAGGGTTTCTC
chr1:46162931-46162972:-	+	2	0.000265	TAGCCTGGGCCATAG
chr7:48146162-48146203:+	+	10	0.000302	TGCTTGGGATTACAG
chr7:17384866-17384907:+	+	15	0.000302	GAGCCAAGATCGCCC
chr2:99812787-99812828:+	-	11	0.000368	CAGCTTGGGTGACAG
chr12:27183094-27183135:+	-	6	0.000368	CAGCTTGGGTGACAG
chr22:24970625-24970666:+	+	13	0.000368	TAGCTAGAAATACTG
chr4:177252306-177252347:+	+	2	0.000418	AAGCTGGGCTTTTTC

## Sheet: HNSC_Docetaxel
Name	Strand	Start	p-value	Sites
chr14:53243519-53243560:-	+	6	3.02e-16	CACGCCTGTAATCCCAGCACTTTGGGAGG
chr19:13883372-13883413:+	+	6	5.27e-16	CACACCTGTAATCCCAGCACTTTGGGAGG
chr3:10193921-10193962:+	+	2	7.6e-16	CATGCCTGTAATCCTAGCTACTCAGGAGG
chr3:10193912-10193953:+	+	11	7.6e-16	CATGCCTGTAATCCTAGCTACTCAGGAGG
chr3:197611270-197611311:+	-	12	1.19e-15	CACGCCTGTAATCCCAGCATTTTGGGAGG
chr5:125961640-125961681:+	-	1	6.32e-15	CATGCCTGTGATCCCAGCACTTTGGGAGG
chr17:421012-421053:-	+	11	1.3e-14	CATGCCTGTAATCACAGCACTTTGGGAGG
chr2:128951959-128952000:+	-	1	1.72e-14	GGCACCTGTAATCCCAGCTACTCAGGAGG
chr2:128951949-128951990:+	-	11	1.72e-14	GGCACCTGTAATCCCAGCTACTCAGGAGG
chr15:42835505-42835546:-	+	2	1.9e-14	CATGCTTATAATCCCAGCTACTTGGGAGG
chr16:11929462-11929503:-	+	6	3.61e-14	CATGCCTGTGGTCCCAGCTTCTTGGGAGG
chr15:40954881-40954922:+	+	12	9.16e-14	CACACCTGTAATACCAGCAGTTTGGGAGG
chr6:42045613-42045654:+	-	1	1.07e-13	CTTGCCTCTAGTCCCAGCTACTCGGGAGG
chr16:9204754-9204795:+	+	11	2.98e-13	CATGCCTGTAATCCTGTCTACTCAGGAGG
chr2:68358165-68358206:-	+	12	3.2e-13	GGCATCTGTAGTCCTAGCTACTTGGGAGG
chr1:10519879-10519920:-	+	2	1.34e-12	CTGACCTATAATCCTAGCTACTCTGGAGG
chr1:36065456-36065497:-	-	1	1.3e-11	CACATCTGTAATCCCAGTGCTTTGGCAGA

## Sheet: HNSC_Paclitaxel
Name	Strand	Start	p-value	Sites
chr1:38327132-38327173:-	-	16	1.92e-11	GTAATCCCAGCACTTTGGG
chr2:216808299-216808340:-	-	16	1.92e-11	GTAATCCCAGCACTTTGGG
chr6:42856135-42856176:+	-	18	1.92e-11	GTAATCCCAGCACTTTGGG
chr11:32878619-32878660:+	-	16	1.92e-11	GTAATCCCAGCACTTTGGG
chr1:220232117-220232158:-	+	13	1.92e-11	GTAATCCCAGCACTTTGGG
chr14:75202835-75202876:+	+	19	1.92e-11	GTAATCCCAGCACTTTGGG
chr1:160965266-160965307:-	-	4	1.92e-11	GTAATCCCAGCACTTTGGG
chr19:42375591-42375632:+	-	16	1.92e-11	GTAATCCCAGCACTTTGGG
chr6:74133893-74133934:-	-	17	1.92e-11	GTAATCCCAGCACTTTGGG
chr6:74303993-74304034:-	+	19	1.92e-11	GTAATCCCAGCACTTTGGG
chrX:54591092-54591133:+	-	4	1.92e-11	GTAATCCCAGCACTTTGGG
chr16:9204618-9204659:+	+	19	1.92e-11	GTAATCCCAGCACTTTGGG
chr16:31134771-31134812:+	-	16	1.92e-11	GTAATCCCAGCACTTTGGG
chr17:35837956-35837997:+	+	13	1.92e-11	GTAATCCCAGCACTTTGGG
chr1:220231254-220231295:-	-	16	1.92e-11	GTAATCCCAGCACTTTGGG
chr19:59093977-59094018:+	-	17	1.92e-11	GTAATCCCAGCACTTTGGG
chr2:216808953-216808994:-	+	19	1.92e-11	GTAATCCCAGCACTTTGGG
chr1:36068348-36068389:-	+	18	1.92e-11	GTAATCCCAGCACTTTGGG
chr19:11560900-11560941:+	-	16	1.92e-11	GTAATCCCAGCACTTTGGG
chr2:224620499-224620540:-	+	19	1.92e-11	GTAATCCCAGCACTTTGGG
chr19:11561012-11561053:+	+	18	1.92e-11	GTAATCCCAGCACTTTGGG
chr15:69699709-69699750:+	-	16	1.92e-11	GTAATCCCAGCACTTTGGG
chr20:3853903-3853944:+	+	19	1.92e-11	GTAATCCCAGCACTTTGGG
chr15:69699708-69699749:+	-	17	1.92e-11	GTAATCCCAGCACTTTGGG
chr2:37431660-37431701:+	-	16	1.92e-11	GTAATCCCAGCACTTTGGG
chr1:9331233-9331274:+	-	17	1.92e-11	GTAATCCCAGCACTTTGGG
chr17:73939057-73939098:-	-	16	1.92e-11	GTAATCCCAGCACTTTGGG
chr2:39701959-39702000:+	+	19	1.92e-11	GTAATCCCAGCACTTTGGG
chrX:118673230-118673271:-	-	17	1.92e-11	GTAATCCCAGCACTTTGGG
chr2:37431659-37431700:+	-	17	1.92e-11	GTAATCCCAGCACTTTGGG
chr3:10194427-10194468:+	-	4	1.92e-11	GTAATCCCAGCACTTTGGG
chr19:59093976-59094017:+	-	18	1.92e-11	GTAATCCCAGCACTTTGGG
chr3:10193775-10193816:+	+	19	1.92e-11	GTAATCCCAGCACTTTGGG
chr2:202030235-202030276:+	-	17	1.92e-11	GTAATCCCAGCACTTTGGG
chr4:73922572-73922613:-	-	16	1.92e-11	GTAATCCCAGCACTTTGGG
chr1:36068349-36068390:-	+	19	1.92e-11	GTAATCCCAGCACTTTGGG
chr12:27576515-27576556:+	-	4	1.92e-11	GTAATCCCAGCACTTTGGG
chr2:39701960-39702001:+	+	18	1.92e-11	GTAATCCCAGCACTTTGGG
chr6:74134827-74134868:-	+	18	2.25e-11	GTAATCCCAGCTCTTTGGA
chr10:28810168-28810209:-	+	19	3.46e-11	GTAATCCCAGCTACTTGGG
chr1:19542289-19542330:-	+	18	3.46e-11	GTAATCCCAGCTACTTGGG
chr10:75538010-75538051:+	+	18	3.46e-11	GTAATCCCAGCTACTTGGG
chr10:75538009-75538050:+	+	19	3.46e-11	GTAATCCCAGCTACTTGGG
chr10:28810167-28810208:-	+	18	3.46e-11	GTAATCCCAGCTACTTGGG
chr1:109606171-109606212:-	+	9	3.46e-11	GTAATCCCAGCTACTTGGG
chr15:45025746-45025787:+	+	19	3.46e-11	GTAATCCCAGCTACTTGGG
chr15:45025747-45025788:+	+	18	3.46e-11	GTAATCCCAGCTACTTGGG
chr15:45025756-45025797:+	+	9	3.46e-11	GTAATCCCAGCTACTTGGG
chr19:16661410-16661451:-	-	14	8.55e-11	GTAATCCCAGCTACTCGGG
chr3:197612339-197612380:+	+	19	8.55e-11	GTAATCCCAGCTACTCGGG
chr2:101891366-101891407:-	+	19	8.55e-11	GTAATCCCAGCTACTCGGG
chrX:100264647-100264688:-	+	19	8.55e-11	GTAATCCCAGCTACTCGGG
chr15:65442505-65442546:-	+	9	8.55e-11	GTAATCCCAGCTACTCGGG
chr14:75202391-75202432:+	-	4	8.55e-11	GTAATCCCAGCTACTCGGG
chr2:101891365-101891406:-	+	18	8.55e-11	GTAATCCCAGCTACTCGGG
chr6:74134694-74134735:-	+	19	8.55e-11	GTAATCCCAGCTACTCGGG
chr19:16661398-16661439:-	-	2	8.55e-11	GTAATCCCAGCTACTCGGG
chr6:109784307-109784348:-	+	19	8.55e-11	GTAATCCCAGCTACTCGGG
chr17:60528976-60529017:+	+	19	1.48e-10	GTAATCCCAGCACTTTGAG
chr1:115127148-115127189:-	+	18	2.82e-10	GTAATCCCAGCACTATGGG
chr7:17384372-17384413:+	-	4	2.82e-10	GTAATCCCAGCAACTCGGG
chr2:217366774-217366815:+	+	18	2.82e-10	GAAATCCCAGCACTTTGGG
chr7:17384374-17384415:+	-	2	2.82e-10	GTAATCCCAGCAACTCGGG
chr1:19542600-19542641:-	-	16	3.56e-10	GTAATCCCGGCACTTTGGG
chr17:57280834-57280875:+	-	9	4.32e-10	GTAATCTCAGCACTTTGGG
chr2:37429508-37429549:+	+	22	4.32e-10	GTAATCTCAGCACTTTGGG
chr17:57280839-57280880:+	-	4	4.32e-10	GTAATCTCAGCACTTTGGG
chr7:128143773-128143814:+	+	21	6.32e-10	ATAATCCCAGCACTTTGGG
chr18:20876524-20876565:-	+	19	6.32e-10	ATAATCCCAGCACTTTGGG
chr1:184761329-184761370:-	+	21	6.32e-10	ATAATCCCAGCACTTTGGG
chr1:19586511-19586552:+	-	4	6.32e-10	ATAATCCCAGCACTTTGGG
chr2:202151980-202152021:+	+	18	6.32e-10	ATAATCCCAGCACTTTGGG
chr14:50794303-50794344:+	-	2	9.3e-10	GTAATCCCAGCTACCTGGG
chr1:46163697-46163738:-	-	4	1.08e-09	GTAATCCCAGCACTTCAGG
chr2:202032086-202032127:+	+	19	1.08e-09	GTAGTCCCAGCTACTTGGG
chr2:24227250-24227291:+	+	18	1.08e-09	GCAATCCCAGCACTTTGGG
chr16:84156080-84156121:-	+	19	1.08e-09	GTAGTCCCAGCTACTTGGG
chr12:72096216-72096257:+	-	2	1.55e-09	GTGATCCCAGCTACTTGGG
chr1:28661661-28661702:+	-	14	1.83e-09	GTAATCCCAGCTACTCAGG
chr12:124146548-124146589:+	+	5	1.83e-09	GTAATCCCAGCTACTCAGG
chr14:75202523-75202564:+	-	4	1.83e-09	GTAATTCCAGCACTTTGGG
chr17:57280704-57280745:+	-	4	1.83e-09	GTAATCCCAGCTACTCAGG
chr2:10076807-10076848:+	-	16	1.83e-09	GTAATTCCAGCACTTTGGG
chr3:10192673-10192714:+	-	14	1.83e-09	GTAATCCCAGCTACTCAGG
chr15:45025400-45025441:+	-	16	1.83e-09	GTAATCCCAGCCCTTTGGG
chr17:60528045-60528086:+	+	18	1.83e-09	GTAATCCCAGCTACTCAGG
chr17:73885891-73885932:-	-	4	1.83e-09	GTAATCCCAGCTACTCAGG
chr12:57124718-57124759:-	+	12	1.83e-09	GTAATCCCAACACTTTGGG
chr15:45025399-45025440:+	-	17	1.83e-09	GTAATCCCAGCCCTTTGGG
chr15:45025412-45025453:+	-	4	1.83e-09	GTAATCCCAGCCCTTTGGG
chr10:73994768-73994809:+	+	18	1.83e-09	GTAATCCCAGCTACTCAGG
chr14:75202511-75202552:+	-	16	1.83e-09	GTAATTCCAGCACTTTGGG
chr2:128951949-128951990:+	-	14	1.83e-09	GTAATCCCAGCTACTCAGG
chr10:73994777-73994818:+	+	9	1.83e-09	GTAATCCCAGCTACTCAGG
chr14:23303915-23303956:+	+	19	1.83e-09	GTAATCCCAGCTACTCAGG
chrX:54590949-54590990:+	-	14	2.15e-09	ATAATCCCAGCTACTCGGG
chr16:31134060-31134101:+	+	19	2.15e-09	GTAGTCCCAGCTACTCGGG
chr12:7247829-7247870:-	+	19	2.15e-09	GTAGTCCCAGCTACTCGGG
chr8:30536523-30536564:-	-	4	2.98e-09	GTAATTCCAGCTATTCGGG
chr16:50139237-50139278:+	+	13	2.98e-09	GTGATCCCAGCTACTCGGG
chr16:50139241-50139282:+	+	9	2.98e-09	GTGATCCCAGCTACTCGGG
chr14:62262777-62262818:+	+	19	3.54e-09	GTAATCCCAGCATTTTGGG
chr10:75009700-75009741:-	-	17	3.54e-09	ATAATCCCAGCACTTTTGG
chr14:62262778-62262819:+	+	18	3.54e-09	GTAATCCCAGCATTTTGGG
chr15:90444646-90444687:-	-	17	3.54e-09	GTAATCCCAACACCTTGGG
chr10:75009701-75009742:-	-	18	3.54e-09	ATAATCCCAGCACTTTTGG
chr3:45722375-45722416:+	+	4	4.14e-09	GTAATCCCAGCTACCTGAG
chr3:45722366-45722407:+	+	13	4.14e-09	GTAATCCCAGCTACCTGAG
chr17:73885253-73885294:-	+	18	4.81e-09	GTAATCCCAGCTACTGGGG
chr14:31564865-31564906:+	-	17	4.81e-09	GTAATCCCAACACTTTGGA
chr14:31564866-31564907:+	-	16	4.81e-09	GTAATCCCAACACTTTGGA
chr19:59095435-59095476:+	+	18	5.6e-09	GTAATCTCAGCACTTTAGG
chr19:46053283-46053324:-	-	14	7.58e-09	GTAATCCCAGCTACTTCGG
chr3:10194820-10194861:+	+	19	8.76e-09	GTAGTCCCAGCTACTCGAG
chr11:125526118-125526159:+	+	5	1.16e-08	GTAGTCCCAGCTACTTAGG
chr8:1730552-1730593:+	-	16	1.33e-08	GTAATCCCAGAACTTTGGG
chr11:768958-768999:-	-	4	1.33e-08	GTAATCCCAGCTACTCCGG
chr22:36057263-36057304:+	+	19	1.53e-08	GTAATCCTATCTACTCGGG
chr16:84510901-84510942:-	+	5	1.53e-08	GTAATCTCAGCTACTCAGG
chr2:216808814-216808855:-	+	13	1.74e-08	GTAATCCCAGCTACCCAGG
chr2:216808820-216808861:-	+	19	1.74e-08	GTAATCCCAGCTACCCAGG
chr20:61483278-61483319:-	+	19	1.99e-08	GTAGTCCCAGCTACTCAGG
chr7:44024328-44024369:-	-	4	1.99e-08	GTAGTCCCAGCTACTCAGG
chr1:150281135-150281176:+	+	13	1.99e-08	GTAATCCCAGATACTTGGG
chr3:14986077-14986118:-	-	4	2.28e-08	GTAATCCTAACACTTTGGG
chr1:36067788-36067829:-	-	2	2.28e-08	GTAATCCTAGCTACTCAGG
chr8:30536131-30536172:-	+	19	2.28e-08	GTAATTCTAGCACTTTGGG
chr8:30536130-30536171:-	+	18	2.28e-08	GTAATTCTAGCACTTTGGG
chr11:16777935-16777976:+	-	4	2.94e-08	GTAGTCCCAACTACTTGGG
chr11:16777921-16777962:+	-	18	2.94e-08	GTAGTCCCAACTACTTGGG
chr1:38327442-38327483:-	-	16	3.35e-08	GTAATCCTAGCACTTGGGG
chr16:50139571-50139612:+	-	14	4.29e-08	GTAATTCCAGCTACTCAGG
chr8:98741408-98741449:+	-	4	4.85e-08	GTAACACCAGCACTTTGGG
chr12:124146056-124146097:+	+	9	4.85e-08	GTAGTTCCAGCTACTCGGG
chr8:98741396-98741437:+	-	16	4.85e-08	GTAACACCAGCACTTTGGG
chr8:98741395-98741436:+	-	17	4.85e-08	GTAACACCAGCACTTTGGG
chr12:133298444-133298485:+	-	2	5.48e-08	TTAATCCCAGCACTTTGGG
chr4:17802996-17803037:-	+	10	6.16e-08	GTAATCCCAACAGTTTGGG
chr2:99812876-99812917:+	-	10	8.73e-08	GTAGTCCTAGCTACTCTGG
chr1:10519888-10519929:-	+	18	8.73e-08	ATAATCCTAGCTACTCTGG
chr17:35837816-35837857:+	-	10	8.73e-08	GTAATCCTAGTACTTTGGG
chr7:44872416-44872457:-	-	14	1.1e-07	GTGGTCCCAGCTATTTGCA
chr22:18571400-18571441:+	+	19	1.1e-07	ATAGTCCTAGCTACTTGGG
chrX:123046618-123046659:+	-	7	1.22e-07	GTAGTCCCAGCTGCTTGCG
chr19:11561376-11561417:+	-	4	1.22e-07	GTAGTCCCGGCTGCTTGGG
chr19:11561363-11561404:+	-	17	1.22e-07	GTAGTCCCGGCTGCTTGGG
chr3:45721913-45721954:+	-	14	1.37e-07	GTGGTCCCGGCTACTCGGG
chr3:44790738-44790779:-	-	4	1.37e-07	GTAGTCCCAGATACTTGGG
chr14:75202974-75203015:+	+	18	1.53e-07	GTAATCCCAGCCACTGGGG
chr14:75202983-75203024:+	+	9	1.53e-07	GTAATCCCAGCCACTGGGG
chr19:16661276-16661317:-	-	16	1.7e-07	GTCATCCTAGCACTTTGGG
chr6:150045977-150046018:-	+	19	2.11e-07	GTAATGCTAGCACTTTGGG
chr19:57733442-57733483:+	+	16	2.34e-07	GTGATACCAGCACTTTTGG
chr1:46163034-46163075:-	+	13	3.89e-07	GTAATCCCAGCTGCTGAGG
chr11:32875232-32875273:+	+	19	4.3e-07	GTAGTCCCACCTACTTGGG
chrX:123047046-123047087:+	+	18	4.74e-07	GTAATCCCAGCAGTTTCCG
chr17:57281092-57281133:+	+	4	5.23e-07	GTAGTCCCAGTTACTTGAA
chr9:133581212-133581253:+	-	4	5.75e-07	GTAATCCAAACACTTTGGG
chr13:42147870-42147911:-	+	18	5.75e-07	GCAATCCCAGCCACCCGGG
chr3:156258262-156258303:-	-	14	5.75e-07	GTAGTCCCAGCTACTCGGC
chr18:77916457-77916498:-	-	10	6.34e-07	ATAATCCTAGCATTTTTGG
chr18:77916463-77916504:-	-	16	6.34e-07	ATAATCCTAGCATTTTTGG
chrX:118672497-118672538:-	+	2	8.4e-07	GTAGTCACGGCTACTTGGG
chr12:27576378-27576419:+	-	4	8.4e-07	GTGGTCCCAGCTGCTCTGG
chrX:118672504-118672545:-	+	9	8.4e-07	GTAGTCACGGCTACTTGGG
chr20:25428701-25428742:+	-	4	9.22e-07	GTGATCTCAGCTCACTGCA
chr11:768780-768821:-	-	16	1.01e-06	GAAACCCCATCTCTACTAA
chr2:37431580-37431621:+	-	19	1.01e-06	GAAACCCCATCTCTACTAA
chr10:75010066-75010107:-	+	8	1.01e-06	GCAATCTCAGCTCACTGCA
chr16:10623601-10623642:-	-	16	1.01e-06	GAAACCCCATCTCTACTAA
chr6:42855933-42855974:+	+	21	1.01e-06	ATGATCTCAGCTCATTGCA
chr2:37431583-37431624:+	-	16	1.01e-06	GAAACCCCATCTCTACTAA
chr6:150046524-150046565:-	-	2	1.01e-06	GAAACCCCATCTCTACTAA
chr19:9759146-9759187:-	+	13	1.01e-06	GAAACCCCATCTCTACTAA
chr14:75203035-75203076:+	-	18	1.01e-06	GCAATCTCAGCTCACTGCA
chr17:35970280-35970321:-	+	9	1.11e-06	GCGGTCCCAGCTACTCAGG
chr5:125962287-125962328:+	+	19	1.11e-06	GTAGTCCCAACTACTAGGG
chr12:133298048-133298089:+	+	9	1.11e-06	AGAGTCCCAGCTACTTGGG
chr17:4929903-4929944:+	+	19	1.11e-06	GTAGTTCCAGCTACTAGGG
chr15:42861746-42861787:+	-	16	1.21e-06	GTACTCCCAGCACTTTCGG
chr6:43584055-43584096:+	+	18	1.21e-06	ATAATCCCAGCATTTAGGG
chr4:17802806-17802847:-	-	17	1.32e-06	GCGATCTCAGCTCATTGCA
chr4:17802803-17802844:-	-	14	1.32e-06	GCGATCTCAGCTCATTGCA
chr7:44841910-44841951:+	-	16	1.45e-06	GAAACCCCATCTATACTAA
chr7:44841907-44841948:+	-	19	1.45e-06	GAAACCCCATCTATACTAA
chr7:44841912-44841953:+	-	14	1.45e-06	GAAACCCCATCTATACTAA
chr12:27576423-27576464:+	-	19	1.45e-06	GAAACCCCGTCTCTACTGA
chr12:27576440-27576481:+	-	2	1.45e-06	GAAACCCCGTCTCTACTGA
chr20:25428273-25428314:+	-	16	1.58e-06	GAAACCCCATCTCTACAAA
chr19:13883881-13883922:+	+	3	1.88e-06	GAGATCTCAGCTCACTGAA
chr10:75009821-75009862:-	-	2	2.05e-06	GTAGTCCCAGCTACTCCTG
chr1:28825809-28825850:+	-	16	2.05e-06	GAAACCTCATCTCTACTAG
chr16:15794950-15794991:+	+	21	2.05e-06	ATAATTCCAGCTACTCCAG
chr10:75009823-75009864:-	-	4	2.05e-06	GTAGTCCCAGCTACTCCTG
chr6:74303522-74303563:-	-	16	2.23e-06	GTAGTCTCAACACTTTGTG
chr3:10194763-10194804:+	+	18	2.23e-06	GAAACCCCGTCTCTATTAA
chr11:16777980-16778021:+	-	16	2.43e-06	GAAACCCCAACTCTACTAA
chr15:42835439-42835480:-	-	4	2.43e-06	ATAATCTCGGCTCACTGCA
chr1:36067865-36067906:-	+	18	2.64e-06	GTAATCTTGGCTCACTGCA
chr4:25281490-25281531:+	-	18	2.87e-06	GTGATCTCGGCTCACTGCA
chr8:1730369-1730410:+	+	3	2.87e-06	GTGATCTCGGCTCACTGCA
chrX:77083517-77083558:-	-	4	2.87e-06	GTGATCTCGGCTCACTGCA
chrX:77083527-77083568:-	-	14	2.87e-06	GTGATCTCGGCTCACTGCA
chr1:46163097-46163138:-	+	19	3.12e-06	GAAACCCCGTCTCTACTAA
chr19:46053348-46053389:-	+	18	3.12e-06	GCAATCTCGGCTCACTGCA
chr12:44181663-44181704:+	+	18	3.12e-06	GAAACCCCGTCTCTACTAA
chr22:36662767-36662808:+	+	4	3.12e-06	GAAACCCCGTCTCTACTAA
chr22:36662753-36662794:+	+	18	3.12e-06	GAAACCCCGTCTCTACTAA
chr10:101992772-101992813:-	-	14	3.12e-06	GTGGTCCCAGCTACTCATG
chr2:216808379-216808420:-	-	19	3.12e-06	GAAACCCCGTCTCTACTAA
chr3:156258206-156258247:-	-	16	3.12e-06	GAAACCCCGTCTCTACTAA
chr3:156258209-156258250:-	-	19	3.12e-06	GAAACCCCGTCTCTACTAA
chr10:75538756-75538797:+	+	19	3.12e-06	GTAGATCCAGCTACTTGGG
chr5:134236300-134236341:+	-	4	3.68e-06	ATGATCTCAGCTCACTGCA
chr4:17803660-17803701:-	+	21	3.68e-06	ATGATCTCAGCTCACTGCA
chr19:11561150-11561191:+	+	19	3.99e-06	GTAGTTCCAGCTGCTCAAG
chr19:11561165-11561206:+	+	4	3.99e-06	GTAGTTCCAGCTGCTCAAG
chr7:65618233-65618274:+	+	13	3.99e-06	AAAACCCCATCTCTACTAA
chr1:179044251-179044292:+	-	14	3.99e-06	ACAATCTCAGCTCACTGCA
chr1:36068216-36068257:-	+	19	4.32e-06	CTAGTCCCAGCTACTGGGG
chr19:11560778-11560819:+	-	4	5.06e-06	GTAGTCCCAATTACTCAGG
chr17:57280749-57280790:+	-	15	5.48e-06	GAAACCCCATCTTTACTAG
chr17:57280748-57280789:+	-	16	5.48e-06	GAAACCCCATCTTTACTAG
chr14:92585245-92585286:-	+	13	5.48e-06	GTCATCTCAGCTCACTGCA
chr12:72096258-72096299:+	-	16	5.92e-06	GAAACCCTGTCTCTACTGA
chrX:123045386-123045427:+	+	19	6.4e-06	ATAGTCGCAGCTACTCTGG
chr12:72096825-72096866:+	+	9	6.4e-06	GTATTCCCAGCCACTCAGG
chr2:39702049-39702090:+	+	7	6.4e-06	GAAACTCCATCTCTACTAA
chrX:77082986-77083027:-	-	10	8.04e-06	GTGATCTTGGCTCACTGAA
chr7:128144827-128144868:+	+	18	8.04e-06	GAAACCCCATCTCTGCTAA
chrX:48438958-48438999:+	-	2	8.67e-06	GAAACCCTGTCTCTATTAA
chr4:17802924-17802965:-	+	18	9.35e-06	GAAAGCCCATCTCTACTAA
chrX:77083652-77083693:-	+	21	1.08e-05	AAAACCCCGTCTCTACTAA
chr1:36068274-36068315:-	+	21	1.08e-05	AAAACCCCGTCTCTACTAA
chr19:46052913-46052954:-	+	21	1.08e-05	AAAACCCCGTCTCTACTAA
chr19:46052910-46052951:-	+	18	1.08e-05	AAAACCCCGTCTCTACTAA
chr1:36068257-36068298:-	+	4	1.08e-05	AAAACCCCGTCTCTACTAA
chrX:123046682-123046723:+	-	2	1.17e-05	GAAACCCTGTCTCTACTAA
chr14:50794345-50794386:+	-	16	1.17e-05	GAAACCCTGTCTCTACTAA
chr19:16661349-16661390:-	-	10	1.17e-05	GAAACCCTGTCTCTACTAA
chr19:57815333-57815374:+	+	13	1.17e-05	GAGATCTCAGCTCACCACA
chr4:57326939-57326980:+	+	19	1.17e-05	GAAACCCTGTCTCTACTAA
chr11:68522933-68522974:-	-	18	1.25e-05	GCGATCTCGGCTCACTGCA
chr1:9331054-9331095:+	+	8	1.25e-05	GCGATCTCGGCTCACTGCA
chr10:75009900-75009941:-	+	8	1.25e-05	GCGATCTCGGCTCACTGCA
chr19:11560719-11560760:+	+	2	1.25e-05	GCGATCTCGGCTCACTGCA
chr2:216808481-216808522:-	+	3	1.25e-05	GCGATCTCGGCTCACTGCA
chr2:61277814-61277855:+	+	2	1.25e-05	GCGATCTCGGCTCACTGCA
chr15:66626003-66626044:+	-	2	1.25e-05	GCGATCTCGGCTCACTGCA
chr14:50794232-50794273:+	+	13	1.35e-05	GTGATCTCAGTTCACTGCA
chr16:9204826-9204867:+	-	7	1.56e-05	ACGATCTCAGCTCACTGCA
chr1:46163445-46163486:-	-	19	1.67e-05	GAAACTCCGTCTCTACTAA
chr1:9331155-9331196:+	-	16	1.67e-05	GAAACTCCGTCTCTACTAA
chr8:38830564-38830605:+	-	17	1.79e-05	ATAATCTGAGTACTTTGGG
chr4:2841771-2841812:+	+	2	1.79e-05	GAAACACCATCTCTACAAA
chrX:219403-219444:+	-	16	2.06e-05	GAAACCCCGTCTCTGCTAA
chr1:93832284-93832325:+	+	19	2.21e-05	GTAATCTCAACACTGGGAA
chr12:124146335-124146376:+	+	18	2.7e-05	GCAAGCTCGGCTCTCTGCA
chr7:65619332-65619373:+	-	10	3.53e-05	AAAACCCTGTCTCTACTAA
chr9:132266634-132266675:+	-	7	4.02e-05	GCGATCTTGGCTCACTGCA
chr20:3851587-3851628:+	+	2	4.29e-05	GCAACTTCGGCTCACTGCA
chr5:115165611-115165652:-	-	2	4.57e-05	AAAACCCTGTCTCCACTAA
chr3:10192621-10192662:+	+	18	5.19e-05	GCCATCTCGGCTCACTGCA
chr10:82196113-82196154:+	-	17	5.53e-05	GTAATCCCTGAGCTTTGGA
chr1:212989544-212989585:+	+	19	5.89e-05	GTAGTGCCAACCACTCAGG
chr4:56237878-56237919:+	+	3	6.26e-05	GGGATCCTGGCTCACTGCA
chrX:123046578-123046619:+	+	18	6.66e-05	ACAATCTTGGCTCATGGCA
chrX:123046577-123046618:+	+	19	6.66e-05	ACAATCTTGGCTCATGGCA
chr3:45722320-45722361:+	+	4	9.02e-05	GAAACACTGTCTCTACTAA

[truncated: 15 more sheets: LGG_Temozolomide, LUAD_Carboplatin, LUAD_Cisplatin, LUAD_Docetaxel, LUAD_Gemcitabine, LUAD_Paclitaxel, LUAD_Pemetrexed, LUAD_Vinorelbine, STAD_Capecitabine, STAD_Cisplatin, STAD_Epirubicin, STAD_Etoposide, STAD_Fluorouracil, STAD_Leucovorin, STAD_Oxaliplatin]
