# Supplementary material for: Genomic Landscape and Potential Regulation of RNA Editing in Drug Resistance
Source: Adv Sci (Weinh). 2023 Mar 13;10(14):2207357. doi: 10.1002/advs.202207357 (PMC10190536; doi:10.1002/advs.202207357)
Supplement: Supplementary file 10 — Supplemental Table 9 [file ADVS-10-2207357-s001.xlsx]

## Sheet: Sheet1
Table S9. The identified RBPs in each condition
For further information on how to interpret these results please access http://rbpmap.technion.ac.il/.
General calculation parameters:
Genome: Human (hg19)
Selected motifs: All Human/Mouse motifs
Stringency level: Default
Conservation filter: Off

## Sheet: BLCA_Carboplatin
Sequence region	Protein	Sequence Position	Genomic Coordinate	Motif	K-mer	Z-score	P-value
chr7:156765382-156765423:+	HNRNPA1(Hs/Mm)	33	chr7:156765414	duagggw	cucggga	1.851	0.0321
chr7:156765382-156765423:+	HNRNPA1L2(Hs/Mm)	33	chr7:156765414	duagggw	cucggga	1.676	0.0469
chr7:156765382-156765423:+	HNRNPA2B1(Hs/Mm)	33	chr7:156765414	duagggw	cucggga	1.88	0.0301
chr7:156765382-156765423:+	HNRNPF(Hs/Mm)	4	chr7:156765385	gukgykg	auggugg	2.262	0.0118
chr7:156765382-156765423:+	HNRNPF(Hs/Mm)	7	chr7:156765388	gukgykg	guggcag	2.295	0.0109
chr7:156765382-156765423:+	MBNL1(Hs/Mm)	24	chr7:156765405	gcgcagc	ucccagc	2.069	0.0193
chr7:156765382-156765423:+	RBFOX2(Hs/Mm)	2	chr7:156765383	gcaug	gcaug	1.694	0.0451
chr7:156765382-156765423:+	RBFOX3(Hs/Mm)	2	chr7:156765383	gcaug	gcaug	1.709	0.0437
chr7:156765382-156765423:+	RBM4B(Hs/Mm)	34	chr7:156765415	acggga	ucggga	1.688	0.0457
chr7:156765382-156765423:+	SAMD4A(Hs/Mm)	6	chr7:156765387	gckgghm	gguggca	2.136	0.0163
chr7:156765382-156765423:+	SAMD4A(Hs/Mm)	10	chr7:156765391	gckgghm	gcaggca	2.432	0.00751
chr7:156765382-156765423:+	SF1(Hs/Mm)	21	chr7:156765402	uaauc	uaauc	1.913	0.0279
chr7:156765382-156765423:+	SF1(Hs/Mm)	31	chr7:156765412	uaauc	uacuc	2.394	0.00833
chr7:156765382-156765423:+	SRSF1(Hs/Mm)	37	chr7:156765418	gragga	ggaggc	2.688	0.00359
chr7:156765382-156765423:+	SRSF10(Hs/Mm)	8	chr7:156765389	cagcag	uggcag	1.775	0.0379
chr7:156765382-156765423:+	SRSF2(Hs/Mm)	9	chr7:156765390	agcagc	ggcagg	2.273	0.0115
chr7:156765382-156765423:+	SRSF5(Hs/Mm)	26	chr7:156765407	gcagc	ccagc	1.886	0.0296
chr7:156765382-156765423:+	SRSF8(Hs/Mm)	9	chr7:156765390	agcagc	ggcagg	2.232	0.0128
chr7:156765382-156765423:+	SRSF9(Hs/Mm)	36	chr7:156765417	kgrwgsm	gggaggc	2.268	0.0117
chr7:156765382-156765423:+	UNK(Hs/Mm)	3	chr7:156765384	uauaga	cauggu	1.646	0.0499
chr19:13884580-13884621:+	HNRNPA2B1(Hs/Mm)	19	chr19:13884598	gguaguag	aguagcug	2	0.0227
chr19:13884580-13884621:+	MBNL1(Hs/Mm)	37	chr19:13884616	gcuugc	agccug	2.026	0.0214
chr19:13884580-13884621:+	PCBP2(Hs/Mm)	2	chr19:13884581	ccyycch	ccugccu	2.475	0.00666
chr19:13884580-13884621:+	PCBP2(Hs/Mm)	11	chr19:13884590	ccyycch	gccuccc	2.25	0.0122
chr19:13884580-13884621:+	PCBP2(Hs/Mm)	12	chr19:13884591	ccyycch	ccucccg	2.375	0.00877
chr19:13884580-13884621:+	PCBP4(Hs/Mm)	13	chr19:13884592	auccccc	cucccga	1.681	0.0464
chr19:13884580-13884621:+	PRR3(Hs/Mm)	29	chr19:13884608	auuac	auuac	1.907	0.0283
chr19:13884580-13884621:+	RBM23(Hs/Mm)	12	chr19:13884591	ccccc	ccucc	2.231	0.0128
chr19:13884580-13884621:+	RBM23(Hs/Mm)	13	chr19:13884592	ccccc	cuccc	1.908	0.0282
chr19:13884580-13884621:+	RBM45(Hs/Mm)	29	chr19:13884608	cuuac	auuac	1.911	0.028
chr19:13884580-13884621:+	SRSF2(Hs/Mm)	14	chr19:13884593	uccag	ucccg	1.936	0.0264
chr19:13884580-13884621:+	SRSF2(Hs/Mm)	19	chr19:13884598	agcagc	aguagc	2.239	0.0126
chr19:13884580-13884621:+	SRSF2(Hs/Mm)	34	chr19:13884613	agcagc	aggagc	1.818	0.0345
chr19:13884580-13884621:+	SRSF8(Hs/Mm)	19	chr19:13884598	agcagc	aguagc	1.963	0.0248
chr19:13884580-13884621:+	SRSF9(Hs/Mm)	34	chr19:13884613	aggag	aggag	2.228	0.0129
chrX:118673349-118673390:-	HNRNPA0(Hs/Mm)	3	chrX:118673388	auuagu	cugagu	2.038	0.0208
chrX:118673349-118673390:-	HNRNPA0(Hs/Mm)	6	chrX:118673385	auuagu	aguagc	2.115	0.0172
chrX:118673349-118673390:-	HNRNPA0(Hs/Mm)	16	chrX:118673375	auuagu	auuaca	2.115	0.0172
chrX:118673349-118673390:-	HNRNPK(Hs/Mm)	34	chrX:118673357	cacgc	cacgc	1.952	0.0255
chrX:118673349-118673390:-	MBNL1(Hs/Mm)	22	chrX:118673369	gcuugc	ggcaug	1.896	0.029
chrX:118673349-118673390:-	RBFOX1(Hs/Mm)	22	chrX:118673369	wgcaugm	ggcaugu	2.342	0.00959
chrX:118673349-118673390:-	RBM45(Hs/Mm)	3	chrX:118673388	cuuac	cugag	1.703	0.0443
chrX:118673349-118673390:-	RBM45(Hs/Mm)	16	chrX:118673375	acgac	auuac	2.05	0.0202
chrX:118673349-118673390:-	RBM45(Hs/Mm)	32	chrX:118673359	acgac	accac	2.39	0.00842
chrX:118673349-118673390:-	RBM45(Hs/Mm)	35	chrX:118673356	acgac	acgcc	2.19	0.0143
chrX:118673349-118673390:-	RBM6(Hs/Mm)	30	chrX:118673361	ccacc	ccacc	1.658	0.0487
chrX:118673349-118673390:-	SRSF2(Hs/Mm)	1	chrX:118673390	uccag	uccug	1.936	0.0264
chr15:41594540-41594581:+	CNOT4(Hs/Mm)	20	chr15:41594559	acacag	gcacau	2.615	0.00446
chr15:41594540-41594581:+	HNRNPF(Hs/Mm)	14	chr15:41594553	gukgykg	auggugg	1.836	0.0332
chr15:41594540-41594581:+	HNRNPL(Hs/Mm)	19	chr15:41594558	uacaca	ggcaca	2.671	0.00378
chr15:41594540-41594581:+	HNRNPL(Hs/Mm)	21	chr15:41594560	uacaca	cacaug	2.276	0.0114
chr15:41594540-41594581:+	MBNL1(Hs/Mm)	6	chr15:41594545	gcuugc	agcugg	1.987	0.0235
chr15:41594540-41594581:+	MBNL1(Hs/Mm)	11	chr15:41594550	gcuugc	ggcaug	1.909	0.0281
chr15:41594540-41594581:+	MBNL1(Hs/Mm)	25	chr15:41594564	gcuugc	ugccug	1.974	0.0242
chr15:41594540-41594581:+	MSI1(Hs/Mm)	5	chr15:41594544	uaguwrg	uagcugg	2.152	0.0157
chr15:41594540-41594581:+	RBFOX1(Hs/Mm)	11	chr15:41594550	wgcaugm	ggcaugg	2.697	0.0035
chr15:41594540-41594581:+	RBFOX1(Hs/Mm)	21	chr15:41594560	wgcaugm	cacaugc	2.382	0.00861
chr15:41594540-41594581:+	RBFOX1(Hs/Mm)	25	chr15:41594564	wgcaugm	ugccugu	2.487	0.00644
chr15:41594540-41594581:+	RBFOX2(Hs/Mm)	12	chr15:41594551	gcaug	gcaug	2.477	0.00662
chr15:41594540-41594581:+	RBFOX2(Hs/Mm)	22	chr15:41594561	gcaug	acaug	2.027	0.0213
chr15:41594540-41594581:+	RBFOX2(Hs/Mm)	26	chr15:41594565	gcaug	gccug	2.027	0.0213
chr15:41594540-41594581:+	RBFOX3(Hs/Mm)	12	chr15:41594551	gcaug	gcaug	2.491	0.00637
chr15:41594540-41594581:+	RBFOX3(Hs/Mm)	22	chr15:41594561	gcaug	acaug	2.036	0.0209
chr15:41594540-41594581:+	RBFOX3(Hs/Mm)	26	chr15:41594565	gcaug	gccug	2.036	0.0209
chr15:41594540-41594581:+	RBM41(Hs/Mm)	1	chr15:41594540	uacuu	aacuu	2.163	0.0153
chr15:41594540-41594581:+	RBM41(Hs/Mm)	21	chr15:41594560	uacuu	cacau	2.125	0.0168
chr15:41594540-41594581:+	RBM42(Hs/Mm)	1	chr15:41594540	aacuamg	aacuuag	3.176	0.000747
chr15:41594540-41594581:+	RBM47(Hs/Mm)	1	chr15:41594540	uaauua	aacuua	1.862	0.0313
chr15:41594540-41594581:+	SF1(Hs/Mm)	31	chr15:41594570	uaauc	uaauc	1.913	0.0279
chr15:41594540-41594581:+	ZNF326(Hs/Mm)	24	chr15:41594563	auucc	augcc	1.667	0.0478
chr15:41594540-41594581:+	ZNF326(Hs/Mm)	32	chr15:41594571	auucc	aaucc	1.667	0.0478
chr15:41594540-41594581:+	ZNF326(Hs/Mm)	33	chr15:41594572	auucc	auccc	1.667	0.0478
chrX:54590077-54590118:+	HNRNPA0(Hs/Mm)	35	chrX:54590111	uauag	uaugg	1.854	0.0319
chrX:54590077-54590118:+	HNRNPA2B1(Hs/Mm)	37	chrX:54590113	ggggg	ugggg	1.953	0.0254
chrX:54590077-54590118:+	HNRNPA2B1(Hs/Mm)	38	chrX:54590114	ggggg	ggggc	1.806	0.0355
chrX:54590077-54590118:+	HNRNPH2(Hs/Mm)	36	chrX:54590112	gggggg	augggg	1.802	0.0358
chrX:54590077-54590118:+	MBNL1(Hs/Mm)	1	chrX:54590077	gcuugc	ggcaug	1.909	0.0281
chrX:54590077-54590118:+	MBNL1(Hs/Mm)	15	chrX:54590091	gcuugc	ugccug	1.974	0.0242
chrX:54590077-54590118:+	RBFOX1(Hs/Mm)	1	chrX:54590077	wgcaugm	ggcaugg	2.697	0.0035
chrX:54590077-54590118:+	RBFOX1(Hs/Mm)	11	chrX:54590087	wgcaugm	cucaugc	2.382	0.00861
chrX:54590077-54590118:+	RBFOX1(Hs/Mm)	15	chrX:54590091	wgcaugm	ugccugu	2.487	0.00644
chrX:54590077-54590118:+	RBFOX2(Hs/Mm)	2	chrX:54590078	gcaug	gcaug	2.477	0.00662
chrX:54590077-54590118:+	RBFOX2(Hs/Mm)	12	chrX:54590088	gcaug	ucaug	2.027	0.0213
chrX:54590077-54590118:+	RBFOX2(Hs/Mm)	16	chrX:54590092	gcaug	gccug	2.027	0.0213
chrX:54590077-54590118:+	RBFOX3(Hs/Mm)	2	chrX:54590078	gcaug	gcaug	2.491	0.00637
chrX:54590077-54590118:+	RBFOX3(Hs/Mm)	12	chrX:54590088	gcaug	ucaug	2.036	0.0209
chrX:54590077-54590118:+	RBFOX3(Hs/Mm)	16	chrX:54590092	gcaug	gccug	2.036	0.0209
chrX:54590077-54590118:+	UNK(Hs/Mm)	3	chrX:54590079	uauaga	cauggu	2.073	0.0191
chr7:56078267-56078308:-	BRUNOL6(Hs/Mm)	27	chr7:56078282	ugugdkg	ugggcug	2.187	0.0144
chr7:56078267-56078308:-	BRUNOL6(Hs/Mm)	32	chr7:56078277	ugugdkg	ugagaug	2.307	0.0105
chr7:56078267-56078308:-	ESRP1(Hs/Mm)	24	chr7:56078285	gggugg	uggugg	2.682	0.00366
chr7:56078267-56078308:-	FUS(Hs/Mm)	25	chr7:56078284	ggggg	ggugg	2.589	0.00481
chr7:56078267-56078308:-	G3BP2(Hs/Mm)	28	chr7:56078281	aggaudr	gggcuga	2.173	0.0149
chr7:56078267-56078308:-	HNRNPA0(Hs/Mm)	31	chr7:56078278	auuagu	cugaga	1.91	0.0281
chr7:56078267-56078308:-	HNRNPA2B1(Hs/Mm)	25	chr7:56078284	ggggg	ggugg	1.682	0.0463
chr7:56078267-56078308:-	HNRNPA2B1(Hs/Mm)	26	chr7:56078283	ggggg	guggg	1.682	0.0463
chr7:56078267-56078308:-	HNRNPA2B1(Hs/Mm)	38	chr7:56078271	ggggg	gggag	1.682	0.0463
chr7:56078267-56078308:-	HNRNPF(Hs/Mm)	27	chr7:56078282	agggu	ugggc	2.337	0.00972
chr7:56078267-56078308:-	HNRNPF(Hs/Mm)	37	chr7:56078272	agggu	uggga	2.459	0.00697
chr7:56078267-56078308:-	HNRNPH2(Hs/Mm)	24	chr7:56078285	gggaggg	ugguggg	1.989	0.0234
chr7:56078267-56078308:-	HNRNPH2(Hs/Mm)	25	chr7:56078284	gggggg	gguggg	2.22	0.0132
chr7:56078267-56078308:-	HNRNPH2(Hs/Mm)	33	chr7:56078276	gggaggg	gagaugg	1.9	0.0287
chr7:56078267-56078308:-	HNRNPL(Hs/Mm)	1	chr7:56078308	amayama	acgcacc	2.24	0.0125
chr7:56078267-56078308:-	HNRNPM(Hs/Mm)	21	chr7:56078288	gguugguu	acuuggug	1.698	0.0448
chr7:56078267-56078308:-	HNRNPM(Hs/Mm)	25	chr7:56078284	gguugguu	ggugggcu	2.048	0.0203
chr7:56078267-56078308:-	HNRNPU(Hs/Mm)	8	chr7:56078301	uguauug	uguaguc	2.313	0.0104
chr7:56078267-56078308:-	MBNL1(Hs/Mm)	1	chr7:56078308	gcgcagc	acgcacc	1.889	0.0294
chr7:56078267-56078308:-	MBNL1(Hs/Mm)	13	chr7:56078296	gcgcagc	ucccagc	1.736	0.0413
chr7:56078267-56078308:-	MBNL1(Hs/Mm)	29	chr7:56078280	cgcuu	ggcug	1.738	0.0411
chr7:56078267-56078308:-	MSI1(Hs/Mm)	20	chr7:56078289	uaguwrg	uacuugg	2.667	0.00383
chr7:56078267-56078308:-	MSI1(Hs/Mm)	33	chr7:56078276	uaguwrg	gagaugg	2.545	0.00546
chr7:56078267-56078308:-	RBM24(Hs/Mm)	25	chr7:56078284	ggggg	ggugg	1.908	0.0282
chr7:56078267-56078308:-	RBM24(Hs/Mm)	26	chr7:56078283	ggggg	guggg	1.908	0.0282
chr7:56078267-56078308:-	RBM24(Hs/Mm)	38	chr7:56078271	ggggg	gggag	1.908	0.0282
chr7:56078267-56078308:-	RBM25(Hs/Mm)	37	chr7:56078272	ggggag	ugggag	1.851	0.0321
chr7:56078267-56078308:-	RBM41(Hs/Mm)	20	chr7:56078289	uacuu	uacuu	2.125	0.0168
chr7:56078267-56078308:-	SFPQ(Hs/Mm)	9	chr7:56078300	kurrukk	guagucc	2.204	0.0138
chr7:56078267-56078308:-	SFPQ(Hs/Mm)	23	chr7:56078286	kurrukk	uuggugg	1.741	0.0408
chr7:56078267-56078308:-	SNRPA(Hs/Mm)	2	chr7:56078307	ugcaca	cgcacc	1.671	0.0474
chr7:56078267-56078308:-	SRSF1(Hs/Mm)	25	chr7:56078284	gragga	gguggg	1.957	0.0252
chr7:56078267-56078308:-	SRSF9(Hs/Mm)	38	chr7:56078271	aggag	gggag	2.05	0.0202
chr7:44024338-44024379:-	FMR1(Hs/Mm)	35	chr7:44024345	kgacarg	gcacacg	1.667	0.0478
chr7:44024338-44024379:-	FUS(Hs/Mm)	38	chr7:44024342	cgcgc	cacgc	1.952	0.0255
chr7:44024338-44024379:-	HNRNPK(Hs/Mm)	32	chr7:44024348	cacgc	caggc	2.913	0.00179
chr7:44024338-44024379:-	HNRNPK(Hs/Mm)	35	chr7:44024345	gccca	gcaca	2.109	0.0175
chr7:44024338-44024379:-	HNRNPK(Hs/Mm)	36	chr7:44024344	cacgc	cacac	2.913	0.00179
chr7:44024338-44024379:-	HNRNPK(Hs/Mm)	38	chr7:44024342	cacgc	cacgc	3.394	0.000344
chr7:44024338-44024379:-	HNRNPL(Hs/Mm)	31	chr7:44024349	amayama	acaggca	2.093	0.0182
chr7:44024338-44024379:-	HNRNPL(Hs/Mm)	34	chr7:44024346	uacaca	ggcaca	1.737	0.0412
chr7:44024338-44024379:-	HNRNPL(Hs/Mm)	35	chr7:44024345	amayama	gcacacg	2.213	0.0134
chr7:44024338-44024379:-	HNRNPL(Hs/Mm)	36	chr7:44024344	uacaca	cacacg	1.842	0.0327
chr7:44024338-44024379:-	HNRPLL(Hs/Mm)	31	chr7:44024349	rcahaca	acaggca	2.924	0.00173
chr7:44024338-44024379:-	HNRPLL(Hs/Mm)	35	chr7:44024345	rcahaca	gcacacg	2.734	0.00313
chr7:44024338-44024379:-	IGF2BP2(Hs/Mm)	35	chr7:44024345	caacaca	gcacacg	1.871	0.0307
chr7:44024338-44024379:-	MBNL1(Hs/Mm)	3	chr7:44024377	cgcuu	ugcuu	2.362	0.00909
chr7:44024338-44024379:-	MBNL1(Hs/Mm)	21	chr7:44024359	cgcuu	agcug	2.525	0.00578
chr7:44024338-44024379:-	RBM45(Hs/Mm)	27	chr7:44024353	gacgamv	gacuaca	2.3	0.0107
chr7:44024338-44024379:-	RBM45(Hs/Mm)	33	chr7:44024347	acgca	aggca	2.988	0.0014
chr7:44024338-44024379:-	RBM45(Hs/Mm)	37	chr7:44024343	acgca	acacg	2.952	0.00158
chr7:44024338-44024379:-	SNRPA(Hs/Mm)	33	chr7:44024347	wugcacr	aggcaca	2.549	0.0054
chr7:44024338-44024379:-	SNRPA(Hs/Mm)	34	chr7:44024346	ugcaca	ggcaca	3.105	0.000951
chr7:44024338-44024379:-	SRSF2(Hs/Mm)	6	chr7:44024374	uccag	uucag	2.164	0.0152
chr7:44024338-44024379:-	SRSF2(Hs/Mm)	13	chr7:44024367	uccag	uccug	2.164	0.0152
chr7:44024338-44024379:-	SRSF2(Hs/Mm)	18	chr7:44024362	agcagc	aguagc	2.125	0.0168
chr7:44024338-44024379:-	SRSF2(Hs/Mm)	30	chr7:44024350	uccag	uacag	1.936	0.0264
chr7:44024338-44024379:-	SRSF7(Hs/Mm)	27	chr7:44024353	acgacg	gacuac	2.487	0.00644
chr7:44024338-44024379:-	SRSF8(Hs/Mm)	18	chr7:44024362	agcagc	aguagc	2.122	0.0169
chr6:42910857-42910898:+	BRUNOL6(Hs/Mm)	12	chr6:42910868	ugugdkg	ugugcag	1.88	0.0301
chr6:42910857-42910898:+	FUBP1(Hs/Mm)	10	chr6:42910866	uauguau	caugugc	2	0.0227
chr6:42910857-42910898:+	HNRNPA2B1(Hs/Mm)	27	chr6:42910883	gguaguag	uguagucc	2.262	0.0118
chr6:42910857-42910898:+	HNRNPF(Hs/Mm)	18	chr6:42910874	gugkau	gugcau	1.893	0.0292
chr6:42910857-42910898:+	HNRNPL(Hs/Mm)	1	chr6:42910857	uacaca	aacaca	1.645	0.05
chr6:42910857-42910898:+	HNRNPL(Hs/Mm)	2	chr6:42910858	acacrav	acacaag	2.789	0.00264
chr6:42910857-42910898:+	HNRNPU(Hs/Mm)	12	chr6:42910868	uguauug	ugugcag	2.578	0.00497
chr6:42910857-42910898:+	HNRNPU(Hs/Mm)	14	chr6:42910870	uguauug	ugcagug	2.203	0.0138
chr6:42910857-42910898:+	HNRNPU(Hs/Mm)	27	chr6:42910883	uguauug	uguaguc	2.719	0.00327
chr6:42910857-42910898:+	HNRPLL(Hs/Mm)	4	chr6:42910860	rcahaca	acaagcc	2.241	0.0125
chr6:42910857-42910898:+	MBNL1(Hs/Mm)	19	chr6:42910875	gcuugc	ugcaug	2.039	0.0207
chr6:42910857-42910898:+	MBNL1(Hs/Mm)	23	chr6:42910879	gcuugc	ugccug	2.039	0.0207
chr6:42910857-42910898:+	NOVA1(Hs/Mm)	8	chr6:42910864	uucauaa	gccaugu	1.95	0.0256
chr6:42910857-42910898:+	NOVA1(Hs/Mm)	19	chr6:42910875	uucauaa	ugcaugc	1.967	0.0246
chr6:42910857-42910898:+	PUM1(Hs/Mm)	19	chr6:42910875	uguau	ugcau	1.674	0.0471
chr6:42910857-42910898:+	PUM1(Hs/Mm)	27	chr6:42910883	uguau	uguag	1.968	0.0245
chr6:42910857-42910898:+	RBFOX1(Hs/Mm)	19	chr6:42910875	wgcaugm	ugcaugc	3.474	0.000256
chr6:42910857-42910898:+	RBFOX1(Hs/Mm)	23	chr6:42910879	wgcaugm	ugccugu	2.829	0.00233
chr6:42910857-42910898:+	RBFOX2(Hs/Mm)	9	chr6:42910865	gcaug	ccaug	2.027	0.0213
chr6:42910857-42910898:+	RBFOX2(Hs/Mm)	20	chr6:42910876	gcaug	gcaug	2.477	0.00662
chr6:42910857-42910898:+	RBFOX2(Hs/Mm)	24	chr6:42910880	gcaug	gccug	2.027	0.0213
chr6:42910857-42910898:+	RBFOX3(Hs/Mm)	9	chr6:42910865	gcaug	ccaug	2.036	0.0209
chr6:42910857-42910898:+	RBFOX3(Hs/Mm)	20	chr6:42910876	gcaug	gcaug	2.491	0.00637
chr6:42910857-42910898:+	RBFOX3(Hs/Mm)	24	chr6:42910880	gcaug	gccug	2.036	0.0209
chr6:42910857-42910898:+	RBM41(Hs/Mm)	19	chr6:42910875	uacuu	ugcau	1.817	0.0346
chr6:42910857-42910898:+	RBM45(Hs/Mm)	2	chr6:42910858	acgca	acaca	2.012	0.0221
chr6:42910857-42910898:+	SFPQ(Hs/Mm)	28	chr6:42910884	kurrukk	guagucc	2.074	0.019
chr6:42910857-42910898:+	SNRPA(Hs/Mm)	1	chr6:42910857	ugcaca	aacaca	1.737	0.0412
chr6:42910857-42910898:+	SNRPA(Hs/Mm)	19	chr6:42910875	ugcaca	ugcaug	1.658	0.0487
chr1:11347844-11347885:+	BRUNOL6(Hs/Mm)	3	chr1:11347846	ugugdkg	cguguug	1.827	0.0338
chr1:11347844-11347885:+	EIF4G2(Hs/Mm)	2	chr1:11347845	gcgag	gcgug	1.813	0.0349
chr1:11347844-11347885:+	EIF4G2(Hs/Mm)	10	chr1:11347853	gcgag	gcggg	1.813	0.0349
chr1:11347844-11347885:+	ESRP1(Hs/Mm)	8	chr1:11347851	gggugg	uggcgg	1.818	0.0345
chr1:11347844-11347885:+	FUS(Hs/Mm)	9	chr1:11347852	ggggg	ggcgg	1.823	0.0342
chr1:11347844-11347885:+	HNRNPA0(Hs/Mm)	6	chr1:11347849	auuagu	guuggc	2	0.0227
chr1:11347844-11347885:+	HNRNPA2B1(Hs/Mm)	12	chr1:11347855	ggggg	gggcg	1.775	0.0379
chr1:11347844-11347885:+	MBNL1(Hs/Mm)	15	chr1:11347858	cgcuu	cgccu	1.8	0.0359
chr1:11347844-11347885:+	MBNL1(Hs/Mm)	24	chr1:11347867	gcgcagc	ucccagc	1.722	0.0425
chr1:11347844-11347885:+	MBNL1(Hs/Mm)	28	chr1:11347871	cgcuu	agcua	1.85	0.0322
chr1:11347844-11347885:+	MBNL1(Hs/Mm)	36	chr1:11347879	gcgcagc	gggcggc	1.861	0.0314
chr1:11347844-11347885:+	PPRC1(Hs/Mm)	10	chr1:11347853	ssgcgcs	gcgggcg	2.192	0.0142
chr1:11347844-11347885:+	PPRC1(Hs/Mm)	12	chr1:11347855	ssgcgcs	gggcgcc	2.846	0.00221
chr1:11347844-11347885:+	RBM24(Hs/Mm)	12	chr1:11347855	ggggg	gggcg	2.1	0.0179
chr1:11347844-11347885:+	RBM38(Hs/Mm)	2	chr1:11347845	kkguguk	gcguguu	1.808	0.0353
chr1:11347844-11347885:+	RBM4(Hs/Mm)	2	chr1:11347845	gcgcgu	gcgugu	3.356	0.000395
chr1:11347844-11347885:+	RBM4(Hs/Mm)	8	chr1:11347851	gcgcgss	uggcggg	2.418	0.0078
chr1:11347844-11347885:+	RBM4(Hs/Mm)	10	chr1:11347853	gcgcgu	gcgggc	2.959	0.00154
chr1:11347844-11347885:+	RBM4(Hs/Mm)	12	chr1:11347855	gcgcgu	gggcgc	3.123	0.000895
chr1:11347844-11347885:+	RBM4(Hs/Mm)	14	chr1:11347857	gcgcgu	gcgccu	3.658	0.000127
chr1:11347844-11347885:+	RBM4(Hs/Mm)	36	chr1:11347879	gcgcgu	gggcgg	3.096	0.000981
chr1:11347844-11347885:+	RBM4B(Hs/Mm)	2	chr1:11347845	gcgcgg	gcgugu	2.547	0.00543
chr1:11347844-11347885:+	RBM4B(Hs/Mm)	10	chr1:11347853	gcgcgg	gcgggc	2.628	0.00429
chr1:11347844-11347885:+	RBM4B(Hs/Mm)	36	chr1:11347879	gcgcgg	gggcgg	2.384	0.00856
chr1:11347844-11347885:+	RBM8A(Hs/Mm)	10	chr1:11347853	rygcgcb	gcgggcg	3.041	0.00118
chr1:11347844-11347885:+	RBM8A(Hs/Mm)	12	chr1:11347855	rygcgcb	gggcgcc	2.865	0.00209
chr1:11347844-11347885:+	SAMD4A(Hs/Mm)	10	chr1:11347853	gckgghm	gcgggcg	2.062	0.0196
chr1:11347844-11347885:+	SAMD4A(Hs/Mm)	33	chr1:11347876	gckgghm	ccugggc	2	0.0227
chr1:11347844-11347885:+	SFPQ(Hs/Mm)	4	chr1:11347847	kurrukk	guguugg	1.648	0.0497
chr1:11347844-11347885:+	SRSF5(Hs/Mm)	14	chr1:11347857	gcccc	gcgcc	2.035	0.0209
chr1:11347844-11347885:+	SRSF5(Hs/Mm)	26	chr1:11347869	gcagc	ccagc	1.886	0.0296
chr1:11347844-11347885:+	SRSF5(Hs/Mm)	38	chr1:11347881	gcagc	gcggc	1.886	0.0296
chr1:11347844-11347885:+	SRSF8(Hs/Mm)	37	chr1:11347880	agcagc	ggcggc	2.5	0.00621
chr1:11347844-11347885:+	SRSF9(Hs/Mm)	36	chr1:11347879	kgrwgsm	gggcggc	1.901	0.0287
chr7:128144876-128144917:+	CNOT4(Hs/Mm)	12	chr7:128144887	acacag	ucacac	2.769	0.00281
chr7:128144876-128144917:+	CNOT4(Hs/Mm)	36	chr7:128144911	gacaga	gagaga	1.652	0.0493
chr7:128144876-128144917:+	HNRNPK(Hs/Mm)	10	chr7:128144885	gccca	gcuca	1.655	0.049
chr7:128144876-128144917:+	HNRNPL(Hs/Mm)	11	chr7:128144886	uacaca	cucaca	2.553	0.00534
chr7:128144876-128144917:+	HNRNPL(Hs/Mm)	12	chr7:128144887	amayama	ucacacc	2.893	0.00191
chr7:128144876-128144917:+	HNRNPL(Hs/Mm)	13	chr7:128144888	uacaca	cacacc	2.658	0.00393
chr7:128144876-128144917:+	HNRNPL(Hs/Mm)	14	chr7:128144889	acacrav	acaccug	2.465	0.00685
chr7:128144876-128144917:+	HNRPLL(Hs/Mm)	10	chr7:128144885	rcahaca	gcucaca	2.911	0.0018
chr7:128144876-128144917:+	HNRPLL(Hs/Mm)	12	chr7:128144887	rcahaca	ucacacc	2.797	0.00258
chr7:128144876-128144917:+	IGF2BP2(Hs/Mm)	12	chr7:128144887	caacaca	ucacacc	2.843	0.00223
chr7:128144876-128144917:+	NOVA1(Hs/Mm)	11	chr7:128144886	aucac	cucac	1.781	0.0375
chr7:128144876-128144917:+	NOVA1(Hs/Mm)	23	chr7:128144898	aucac	auccc	1.781	0.0375
chr7:128144876-128144917:+	NOVA1(Hs/Mm)	28	chr7:128144903	aucac	agcac	1.781	0.0375
chr7:128144876-128144917:+	RBM22(Hs/Mm)	16	chr7:128144891	accgg	accug	2.296	0.0108
chr7:128144876-128144917:+	RBM45(Hs/Mm)	11	chr7:128144886	cuuac	cucac	1.891	0.0293
chr7:128144876-128144917:+	RBM45(Hs/Mm)	14	chr7:128144889	acacc	acacc	2.682	0.00366
chr7:128144876-128144917:+	SNRPA(Hs/Mm)	11	chr7:128144886	ugcaca	cucaca	2.566	0.00514
chr7:128144876-128144917:+	SNRPA(Hs/Mm)	28	chr7:128144903	ugcaca	agcacu	2.868	0.00207
chr7:128144876-128144917:+	UNK(Hs/Mm)	3	chr7:128144878	uauaga	cauggu	1.646	0.0499
chr2:217366678-217366719:+	BRUNOL6(Hs/Mm)	24	chr2:217366701	ugugdkg	agugcug	1.747	0.0403
chr2:217366678-217366719:+	HNRNPU(Hs/Mm)	8	chr2:217366685	uguauug	ugccuug	2.016	0.0219
chr2:217366678-217366719:+	PCBP1(Hs/Mm)	10	chr2:217366687	ccwwhcc	ccuuggc	2.312	0.0104
chr2:217366678-217366719:+	PCBP1(Hs/Mm)	15	chr2:217366692	ccwwhcc	gccuucc	2.26	0.0119
chr2:217366678-217366719:+	PCBP1(Hs/Mm)	16	chr2:217366693	ccwwhcc	ccuucca	2.286	0.0111
chr2:217366678-217366719:+	RBM23(Hs/Mm)	3	chr2:217366680	ccccc	ccacc	1.846	0.0324
chr2:217366678-217366719:+	RBM24(Hs/Mm)	22	chr2:217366699	wgwgugd	agagugc	2.623	0.00436
chr2:217366678-217366719:+	RBM24(Hs/Mm)	23	chr2:217366700	gugug	gagug	2.48	0.00657
chr2:217366678-217366719:+	RBM45(Hs/Mm)	7	chr2:217366684	cuuac	cugcc	2.188	0.0143
chr2:217366678-217366719:+	RBM45(Hs/Mm)	17	chr2:217366694	cuuac	cuucc	1.743	0.0407
chr2:217366678-217366719:+	RBM45(Hs/Mm)	33	chr2:217366710	acgac	auuac	2.05	0.0202
chr2:217366678-217366719:+	RBM6(Hs/Mm)	17	chr2:217366694	hauccar	cuuccag	3.169	0.000765
chr2:217366678-217366719:+	RBM6(Hs/Mm)	33	chr2:217366710	hauccar	auuacag	2.338	0.00969
chr2:217366678-217366719:+	SNRNP70(Hs/Mm)	17	chr2:217366694	rwucaag	cuuccag	2	0.0227
chr2:217366678-217366719:+	SNRPA(Hs/Mm)	1	chr2:217366678	wugcacr	auccacc	1.704	0.0442
chr2:217366678-217366719:+	SRSF2(Hs/Mm)	2	chr2:217366679	uccag	uccac	1.936	0.0264
chr2:217366678-217366719:+	SRSF2(Hs/Mm)	19	chr2:217366696	uccag	uccag	2.845	0.00222
chr2:217366678-217366719:+	SRSF2(Hs/Mm)	35	chr2:217366712	uccag	uacag	1.936	0.0264
chr2:217366678-217366719:+	TARDBP(Hs/Mm)	23	chr2:217366700	guaug	gagug	1.765	0.0388
chr4:39536386-39536427:+	EIF4G2(Hs/Mm)	6	chr4:39536391	gguugc	gguugc	2.247	0.0123
chr4:39536386-39536427:+	EIF4G2(Hs/Mm)	36	chr4:39536421	gcgag	gggag	1.813	0.0349
chr4:39536386-39536427:+	ESRP1(Hs/Mm)	36	chr4:39536421	gggugg	gggagg	2.807	0.0025
chr4:39536386-39536427:+	ESRP2(Hs/Mm)	34	chr4:39536419	ugggrad	uugggag	2.947	0.0016
chr4:39536386-39536427:+	ESRP2(Hs/Mm)	35	chr4:39536420	ugggrad	ugggagg	2.855	0.00215
chr4:39536386-39536427:+	FUS(Hs/Mm)	37	chr4:39536422	ggggg	ggagg	2.5	0.00621
chr4:39536386-39536427:+	HNRNPA1(Hs/Mm)	33	chr4:39536418	duagggw	uuuggga	2.149	0.0158
chr4:39536386-39536427:+	HNRNPA2B1(Hs/Mm)	33	chr4:39536418	duagggw	uuuggga	2.16	0.0154
chr4:39536386-39536427:+	HNRNPA2B1(Hs/Mm)	36	chr4:39536421	ggggg	gggag	2.357	0.00921
chr4:39536386-39536427:+	HNRNPA2B1(Hs/Mm)	37	chr4:39536422	ggggg	ggagg	2.357	0.00921
chr4:39536386-39536427:+	HNRNPF(Hs/Mm)	4	chr4:39536389	gukgykg	gcgguug	1.852	0.032
chr4:39536386-39536427:+	HNRNPF(Hs/Mm)	35	chr4:39536420	agggu	uggga	2.531	0.00569
chr4:39536386-39536427:+	HNRNPH2(Hs/Mm)	36	chr4:39536421	gggggg	gggagg	2.637	0.00418
chr4:39536386-39536427:+	HNRNPK(Hs/Mm)	24	chr4:39536409	gccca	uccca	2.109	0.0175
chr4:39536386-39536427:+	HNRNPM(Hs/Mm)	6	chr4:39536391	gguugguu	gguugcuc	2.444	0.00726
chr4:39536386-39536427:+	MBNL1(Hs/Mm)	5	chr4:39536390	gcuugc	cgguug	1.974	0.0242
chr4:39536386-39536427:+	MBNL1(Hs/Mm)	9	chr4:39536394	cgcuu	ugcuc	2.125	0.0168
chr4:39536386-39536427:+	MBNL1(Hs/Mm)	15	chr4:39536400	gcuugc	ugccug	2.416	0.00785
chr4:39536386-39536427:+	NOVA1(Hs/Mm)	28	chr4:39536413	aucac	agcac	2.257	0.012
chr4:39536386-39536427:+	RBFOX1(Hs/Mm)	11	chr4:39536396	wgcaugm	cucaugc	2.868	0.00207
chr4:39536386-39536427:+	RBFOX1(Hs/Mm)	15	chr4:39536400	wgcaugm	ugccugu	2.461	0.00693
chr4:39536386-39536427:+	RBFOX2(Hs/Mm)	12	chr4:39536397	gcaug	ucaug	2.009	0.0223
chr4:39536386-39536427:+	RBFOX3(Hs/Mm)	12	chr4:39536397	gcaug	ucaug	2.018	0.0218
chr4:39536386-39536427:+	RBM24(Hs/Mm)	36	chr4:39536421	ggggg	gggag	2.585	0.00487
chr4:39536386-39536427:+	RBM24(Hs/Mm)	37	chr4:39536422	ggggg	ggagg	2.585	0.00487
chr4:39536386-39536427:+	RBM25(Hs/Mm)	35	chr4:39536420	ggggag	ugggag	2.609	0.00454
chr4:39536386-39536427:+	RBM4B(Hs/Mm)	34	chr4:39536419	acggga	uuggga	1.987	0.0235
chr4:39536386-39536427:+	SNRPA(Hs/Mm)	28	chr4:39536413	ugcaca	agcacu	2.474	0.00668
chr4:39536386-39536427:+	SRSF2(Hs/Mm)	36	chr4:39536421	ggagwd	gggagg	2.494	0.00632
chr4:39536386-39536427:+	SRSF9(Hs/Mm)	36	chr4:39536421	kgrwgsm	gggaggc	2.352	0.00934
chr4:39536386-39536427:+	ZNF326(Hs/Mm)	14	chr4:39536399	auucc	augcc	1.667	0.0478
chr4:39536386-39536427:+	ZNF326(Hs/Mm)	22	chr4:39536407	auucc	aaucc	1.667	0.0478
chr4:39536386-39536427:+	ZNF326(Hs/Mm)	23	chr4:39536408	auucc	auccc	1.667	0.0478
chr12:6994753-6994794:+	EIF4G2(Hs/Mm)	38	chr12:6994790	gcgag	gcgug	2.28	0.0113
chr12:6994753-6994794:+	ENOX1(Hs/Mm)	31	chr12:6994783	hrkacag	auuacag	1.828	0.0338
chr12:6994753-6994794:+	MBNL1(Hs/Mm)	24	chr12:6994776	gcuugc	ugcugg	2.61	0.00453
chr12:6994753-6994794:+	MBNL1(Hs/Mm)	37	chr12:6994789	gcuugc	ggcgug	2.429	0.00757
chr12:6994753-6994794:+	PCBP1(Hs/Mm)	2	chr12:6994754	agcccc	ugcccu	1.689	0.0456
chr12:6994753-6994794:+	PCBP1(Hs/Mm)	8	chr12:6994760	ccwwhcc	ccuuggc	2.169	0.015
chr12:6994753-6994794:+	PCBP2(Hs/Mm)	2	chr12:6994754	uuccc	ugccc	1.67	0.0475
chr12:6994753-6994794:+	PCBP2(Hs/Mm)	4	chr12:6994756	ccyycch	cccuccu	2.525	0.00578
chr12:6994753-6994794:+	PCBP2(Hs/Mm)	13	chr12:6994765	ccyycch	gccuccc	1.925	0.0271
chr12:6994753-6994794:+	PCBP2(Hs/Mm)	14	chr12:6994766	ccyycch	ccuccca	2.138	0.0163
chr12:6994753-6994794:+	PCBP2(Hs/Mm)	15	chr12:6994767	uuccc	cuccc	1.661	0.0484
chr12:6994753-6994794:+	PCBP4(Hs/Mm)	15	chr12:6994767	auccccc	cucccaa	1.75	0.0401
chr12:6994753-6994794:+	RBFOX2(Hs/Mm)	38	chr12:6994790	gcaug	gcgug	2.027	0.0213
chr12:6994753-6994794:+	RBFOX3(Hs/Mm)	38	chr12:6994790	gcaug	gcgug	2.036	0.0209
chr12:6994753-6994794:+	RBM23(Hs/Mm)	4	chr12:6994756	ccccc	cccuc	2.192	0.0142
chr12:6994753-6994794:+	RBM23(Hs/Mm)	5	chr12:6994757	ccccc	ccucc	2.685	0.00363
chr12:6994753-6994794:+	RBM23(Hs/Mm)	14	chr12:6994766	ccccc	ccucc	2.6	0.00466
chr12:6994753-6994794:+	RBM23(Hs/Mm)	15	chr12:6994767	ccccc	cuccc	2.108	0.0175
chr12:6994753-6994794:+	RBM6(Hs/Mm)	5	chr12:6994757	cgucca	ccuccu	2.241	0.0125
chr12:6994753-6994794:+	TARDBP(Hs/Mm)	38	chr12:6994790	guaug	gcgug	1.694	0.0451
chr4:39536387-39536428:+	EIF4G2(Hs/Mm)	5	chr4:39536391	gguugc	gguugc	2.247	0.0123
chr4:39536387-39536428:+	EIF4G2(Hs/Mm)	35	chr4:39536421	gcgag	gggag	1.813	0.0349
chr4:39536387-39536428:+	ESRP1(Hs/Mm)	35	chr4:39536421	gggugg	gggagg	2.807	0.0025
chr4:39536387-39536428:+	ESRP2(Hs/Mm)	33	chr4:39536419	ugggrad	uugggag	2.947	0.0016
chr4:39536387-39536428:+	ESRP2(Hs/Mm)	34	chr4:39536420	ugggrad	ugggagg	2.855	0.00215
chr4:39536387-39536428:+	EWSR1(Hs/Mm)	35	chr4:39536421	gggggggg	gggaggcc	2.493	0.00633
chr4:39536387-39536428:+	FUS(Hs/Mm)	36	chr4:39536422	ggggg	ggagg	2.5	0.00621
chr4:39536387-39536428:+	HNRNPA1(Hs/Mm)	32	chr4:39536418	duagggw	uuuggga	2.149	0.0158
chr4:39536387-39536428:+	HNRNPA2B1(Hs/Mm)	32	chr4:39536418	duagggw	uuuggga	2.16	0.0154
chr4:39536387-39536428:+	HNRNPA2B1(Hs/Mm)	35	chr4:39536421	ggggg	gggag	2.357	0.00921
chr4:39536387-39536428:+	HNRNPA2B1(Hs/Mm)	36	chr4:39536422	ggggg	ggagg	2.357	0.00921
chr4:39536387-39536428:+	HNRNPF(Hs/Mm)	3	chr4:39536389	gukgykg	gcgguug	1.852	0.032
chr4:39536387-39536428:+	HNRNPF(Hs/Mm)	34	chr4:39536420	agggu	uggga	2.531	0.00569
chr4:39536387-39536428:+	HNRNPH2(Hs/Mm)	35	chr4:39536421	gggggg	gggagg	2.637	0.00418
chr4:39536387-39536428:+	HNRNPK(Hs/Mm)	23	chr4:39536409	gccca	uccca	2.109	0.0175
chr4:39536387-39536428:+	HNRNPM(Hs/Mm)	5	chr4:39536391	gguugguu	gguugcuc	2.444	0.00726
chr4:39536387-39536428:+	MBNL1(Hs/Mm)	4	chr4:39536390	gcuugc	cgguug	1.974	0.0242
chr4:39536387-39536428:+	MBNL1(Hs/Mm)	8	chr4:39536394	cgcuu	ugcuc	2.125	0.0168
chr4:39536387-39536428:+	MBNL1(Hs/Mm)	14	chr4:39536400	gcuugc	ugccug	2.416	0.00785
chr4:39536387-39536428:+	NOVA1(Hs/Mm)	27	chr4:39536413	aucac	agcac	2.257	0.012
chr4:39536387-39536428:+	RBFOX1(Hs/Mm)	10	chr4:39536396	wgcaugm	cucaugc	2.868	0.00207
chr4:39536387-39536428:+	RBFOX1(Hs/Mm)	14	chr4:39536400	wgcaugm	ugccugu	2.461	0.00693
chr4:39536387-39536428:+	RBFOX2(Hs/Mm)	11	chr4:39536397	gcaug	ucaug	2.009	0.0223
chr4:39536387-39536428:+	RBFOX3(Hs/Mm)	11	chr4:39536397	gcaug	ucaug	2.018	0.0218
chr4:39536387-39536428:+	RBM24(Hs/Mm)	35	chr4:39536421	ggggg	gggag	2.585	0.00487
chr4:39536387-39536428:+	RBM24(Hs/Mm)	36	chr4:39536422	ggggg	ggagg	2.585	0.00487
chr4:39536387-39536428:+	RBM25(Hs/Mm)	34	chr4:39536420	ggggag	ugggag	2.609	0.00454
chr4:39536387-39536428:+	RBM4B(Hs/Mm)	33	chr4:39536419	acggga	uuggga	1.987	0.0235
chr4:39536387-39536428:+	SNRPA(Hs/Mm)	27	chr4:39536413	ugcaca	agcacu	2.474	0.00668
chr4:39536387-39536428:+	SRSF2(Hs/Mm)	35	chr4:39536421	ggagwd	gggagg	2.494	0.00632
chr4:39536387-39536428:+	SRSF9(Hs/Mm)	35	chr4:39536421	kgrwgsm	gggaggc	2.352	0.00934
chr4:39536387-39536428:+	ZNF326(Hs/Mm)	13	chr4:39536399	auucc	augcc	1.667	0.0478
chr4:39536387-39536428:+	ZNF326(Hs/Mm)	21	chr4:39536407	auucc	aaucc	1.667	0.0478
chr4:39536387-39536428:+	ZNF326(Hs/Mm)	22	chr4:39536408	auucc	auccc	1.667	0.0478
chr7:17384374-17384415:+	EIF4G2(Hs/Mm)	7	chr7:17384380	gguugc	aguugc	1.688	0.0457
chr7:17384374-17384415:+	MBNL1(Hs/Mm)	10	chr7:17384383	gcuugc	ugcugg	1.961	0.0249
chr7:17384374-17384415:+	MBNL1(Hs/Mm)	29	chr7:17384402	ugcua	ugcca	1.66	0.0485
chr7:17384374-17384415:+	RBFOX1(Hs/Mm)	23	chr7:17384396	wgcaugm	ggcaugu	2.645	0.00408
chr7:17384374-17384415:+	RBFOX1(Hs/Mm)	33	chr7:17384406	wgcaugm	accaugc	2.487	0.00644
chr7:17384374-17384415:+	RBM6(Hs/Mm)	31	chr7:17384404	ccacc	ccacc	1.658	0.0487
chr6:43585390-43585431:+	BRUNOL6(Hs/Mm)	35	chr6:43585424	ugugdkg	ugggagg	2.16	0.0154
chr6:43585390-43585431:+	ESRP1(Hs/Mm)	36	chr6:43585425	gggugg	gggagg	2.761	0.00288
chr6:43585390-43585431:+	ESRP2(Hs/Mm)	34	chr6:43585423	ugggrad	uugggag	2.039	0.0207
chr6:43585390-43585431:+	ESRP2(Hs/Mm)	35	chr6:43585424	ugggrad	ugggagg	1.947	0.0258
chr6:43585390-43585431:+	FUS(Hs/Mm)	37	chr6:43585426	ggggg	ggagg	2.484	0.0065
chr6:43585390-43585431:+	HNRNPA2B1(Hs/Mm)	36	chr6:43585425	ggggg	gggag	1.775	0.0379
chr6:43585390-43585431:+	HNRNPA2B1(Hs/Mm)	37	chr6:43585426	ggggg	ggagg	1.775	0.0379
chr6:43585390-43585431:+	HNRNPF(Hs/Mm)	7	chr6:43585396	gugkau	guggcu	1.875	0.0304
chr6:43585390-43585431:+	HNRNPF(Hs/Mm)	35	chr6:43585424	agggu	uggga	2.347	0.00946
chr6:43585390-43585431:+	HNRNPH2(Hs/Mm)	36	chr6:43585425	gggggg	gggagg	2.275	0.0115
chr6:43585390-43585431:+	HNRNPK(Hs/Mm)	10	chr6:43585399	gccca	gcuca	1.655	0.049
chr6:43585390-43585431:+	HNRNPU(Hs/Mm)	19	chr6:43585408	uguauug	uguaauc	2.047	0.0203
chr6:43585390-43585431:+	MBNL1(Hs/Mm)	2	chr6:43585391	gcgcagc	gugcagu	1.875	0.0304
chr6:43585390-43585431:+	RBM24(Hs/Mm)	36	chr6:43585425	ggggg	gggag	2.1	0.0179
chr6:43585390-43585431:+	RBM24(Hs/Mm)	37	chr6:43585426	ggggg	ggagg	2.1	0.0179
chr6:43585390-43585431:+	RBM25(Hs/Mm)	35	chr6:43585424	ggggag	ugggag	2.126	0.0168
chr6:43585390-43585431:+	SNRPA(Hs/Mm)	8	chr6:43585397	wugcacr	uggcuca	1.704	0.0442
chr6:43585390-43585431:+	SNRPA(Hs/Mm)	27	chr6:43585416	wugcacr	cagcacu	1.761	0.0391
chr6:43585390-43585431:+	SNRPA(Hs/Mm)	28	chr6:43585417	ugcaca	agcacu	2.289	0.011
chr6:43585390-43585431:+	SRSF1(Hs/Mm)	37	chr6:43585426	gragga	ggaggc	1.892	0.0292
chr6:43585390-43585431:+	SRSF2(Hs/Mm)	3	chr6:43585392	agcagc	ugcagu	2.08	0.0188
chr6:43585390-43585431:+	SRSF2(Hs/Mm)	36	chr6:43585425	ggagwd	gggagg	2.092	0.0182
chr6:43585390-43585431:+	SRSF8(Hs/Mm)	3	chr6:43585392	agcagc	ugcagu	2.037	0.0208
chr6:43585390-43585431:+	SRSF9(Hs/Mm)	36	chr6:43585425	aggag	gggag	1.812	0.035
chr6:43585390-43585431:+	ZNF326(Hs/Mm)	14	chr6:43585403	auucc	augcc	1.667	0.0478
chr6:43585390-43585431:+	ZNF326(Hs/Mm)	22	chr6:43585411	auucc	aaucc	1.667	0.0478
chr6:43585390-43585431:+	ZNF326(Hs/Mm)	23	chr6:43585412	auucc	auccc	1.667	0.0478
chr19:19793867-19793908:+	HNRNPA0(Hs/Mm)	14	chr19:19793880	auuagu	cugaga	1.974	0.0242
chr19:19793867-19793908:+	HNRNPA0(Hs/Mm)	19	chr19:19793885	auuagu	auuaca	2.038	0.0208
chr19:19793867-19793908:+	HNRNPA0(Hs/Mm)	28	chr19:19793894	auuagu	gugagc	2	0.0227
chr19:19793867-19793908:+	PCBP1(Hs/Mm)	3	chr19:19793869	agcccc	cuccca	2.044	0.0205
chr19:19793867-19793908:+	PCBP2(Hs/Mm)	1	chr19:19793867	ccyycch	gccuccc	2.65	0.00402
chr19:19793867-19793908:+	PCBP2(Hs/Mm)	2	chr19:19793868	ccyycch	ccuccca	2.85	0.00219
chr19:19793867-19793908:+	PCBP4(Hs/Mm)	3	chr19:19793869	auccccc	cucccaa	2.528	0.00574
chr19:19793867-19793908:+	RBM22(Hs/Mm)	22	chr19:19793888	accgg	acagg	1.776	0.0379
chr19:19793867-19793908:+	RBM23(Hs/Mm)	2	chr19:19793868	ccccc	ccucc	2.677	0.00371
chr19:19793867-19793908:+	RBM23(Hs/Mm)	3	chr19:19793869	ccccc	cuccc	2.231	0.0128
chr19:19793867-19793908:+	RBM24(Hs/Mm)	25	chr19:19793891	wgwgugd	ggaguga	2.61	0.00453
chr19:19793867-19793908:+	RBM24(Hs/Mm)	26	chr19:19793892	gugug	gagug	1.87	0.0307
chr19:19793867-19793908:+	RBM24(Hs/Mm)	27	chr19:19793893	wgwgugd	agugagc	2.312	0.0104
chr19:19793867-19793908:+	RBM24(Hs/Mm)	28	chr19:19793894	gugug	gugag	1.69	0.0455
chr19:19793867-19793908:+	RBM45(Hs/Mm)	19	chr19:19793885	acgac	auuac	1.8	0.0359
chr19:19793867-19793908:+	RBM45(Hs/Mm)	35	chr19:19793901	acgac	acugc	1.8	0.0359
chr19:19793867-19793908:+	RBM45(Hs/Mm)	38	chr19:19793904	acgac	gcgac	1.89	0.0294
chr19:19793867-19793908:+	RBM6(Hs/Mm)	2	chr19:19793868	ccacc	ccucc	2.316	0.0103
chr19:19793867-19793908:+	SRSF2(Hs/Mm)	24	chr19:19793890	ggagwd	aggagu	2.333	0.00982
chr19:19793867-19793908:+	SRSF5(Hs/Mm)	32	chr19:19793898	gcccc	gccac	1.774	0.038
chr19:19793867-19793908:+	TARDBP(Hs/Mm)	26	chr19:19793892	gagug	gagug	2.532	0.00567
chr21:37665998-37666039:+	DAZAP1(Hs/Mm)	5	chr21:37666002	uagkwwr	uaggugc	2.06	0.0197
chr21:37665998-37666039:+	HNRNPA0(Hs/Mm)	3	chr21:37666000	uauag	gcuag	1.921	0.0274
chr21:37665998-37666039:+	HNRNPA1(Hs/Mm)	2	chr21:37665999	rgnyag	ggcuag	1.891	0.0293
chr21:37665998-37666039:+	HNRNPA2B1(Hs/Mm)	1	chr21:37665998	aggwuhgr	aggcuagg	2.909	0.00181
chr21:37665998-37666039:+	HNRNPA2B1(Hs/Mm)	6	chr21:37666003	aggwuhgr	aggugcgg	2.527	0.00575
chr21:37665998-37666039:+	HNRNPF(Hs/Mm)	13	chr21:37666010	gugkau	guggcu	2.143	0.0161
chr21:37665998-37666039:+	HNRNPM(Hs/Mm)	3	chr21:37666000	gguugguu	gcuaggug	2.381	0.00863
chr21:37665998-37666039:+	HNRNPM(Hs/Mm)	7	chr21:37666004	gguugguu	ggugcggu	2.317	0.0103
chr21:37665998-37666039:+	HNRNPM(Hs/Mm)	12	chr21:37666009	gguugguu	gguggcuc	2.397	0.00826
chr21:37665998-37666039:+	MSI1(Hs/Mm)	5	chr21:37666002	uaguwrg	uaggugc	1.955	0.0253
chr21:37665998-37666039:+	NOVA1(Hs/Mm)	17	chr21:37666014	aucac	cucac	1.781	0.0375
chr21:37665998-37666039:+	NOVA1(Hs/Mm)	29	chr21:37666026	aucac	aucuc	1.781	0.0375
chr21:37665998-37666039:+	NOVA1(Hs/Mm)	34	chr21:37666031	aucac	agcac	1.781	0.0375
chr21:37665998-37666039:+	RBM45(Hs/Mm)	17	chr21:37666014	cuuac	cucac	1.723	0.0424
chr21:37665998-37666039:+	SNRPA(Hs/Mm)	17	chr21:37666014	ugcaca	cucaca	2.566	0.00514
chr21:37665998-37666039:+	SNRPA(Hs/Mm)	33	chr21:37666030	wugcacr	cagcacu	1.746	0.0404
chr21:37665998-37666039:+	SNRPA(Hs/Mm)	34	chr21:37666031	ugcaca	agcacu	3.105	0.000951
chr21:37665998-37666039:+	SRSF10(Hs/Mm)	33	chr21:37666030	cagcag	cagcac	2.137	0.0163
chr1:151096044-151096085:+	CNOT4(Hs/Mm)	10	chr1:151096053	acacag	gcacag	1.949	0.0256
chr1:151096044-151096085:+	MBNL1(Hs/Mm)	23	chr1:151096066	cgcuu	cgccu	2.25	0.0122
chr1:151096044-151096085:+	RBM45(Hs/Mm)	19	chr1:151096062	cuuac	cucac	2.337	0.00972
chr1:151096044-151096085:+	SAMD4A(Hs/Mm)	1	chr1:151096044	gckgghm	gcuggcc	2.926	0.00172
chr1:151096044-151096085:+	SAMD4A(Hs/Mm)	5	chr1:151096048	gckgghm	gccgggc	2.531	0.00569
chr1:151096044-151096085:+	SNRPA(Hs/Mm)	9	chr1:151096052	ugcaca	ggcaca	2.434	0.00747
chr1:151096044-151096085:+	SNRPA(Hs/Mm)	16	chr1:151096059	wugcacr	uggcuca	2	0.0227
chr1:151096044-151096085:+	SNRPA(Hs/Mm)	36	chr1:151096079	ugcaca	agcacu	2.289	0.011
chr1:38326753-38326794:-	ESRP2(Hs/Mm)	33	chr1:38326762	ugggrad	uugggag	2.395	0.00831
chr1:38326753-38326794:-	ESRP2(Hs/Mm)	34	chr1:38326761	ugggrad	ugggaga	2.342	0.00959
chr1:38326753-38326794:-	EWSR1(Hs/Mm)	35	chr1:38326760	gggggggg	gggagacu	2.254	0.0121
chr1:38326753-38326794:-	HNRNPA2B1(Hs/Mm)	35	chr1:38326760	ggggg	gggag	1.682	0.0463
chr1:38326753-38326794:-	HNRNPK(Hs/Mm)	1	chr1:38326794	gccca	gcaca	1.655	0.049
chr1:38326753-38326794:-	HNRNPK(Hs/Mm)	9	chr1:38326786	gccca	gcuca	1.655	0.049
chr1:38326753-38326794:-	HNRNPK(Hs/Mm)	12	chr1:38326783	cacgc	cacgc	1.952	0.0255
chr1:38326753-38326794:-	LIN28A(Hs/Mm)	35	chr1:38326760	hggagwa	gggagac	2.176	0.0148
chr1:38326753-38326794:-	NOVA1(Hs/Mm)	10	chr1:38326785	aucac	cucac	1.781	0.0375
chr1:38326753-38326794:-	RBM24(Hs/Mm)	35	chr1:38326760	ggggg	gggag	1.908	0.0282
chr1:38326753-38326794:-	RBM25(Hs/Mm)	34	chr1:38326761	ggggag	ugggag	1.931	0.0267
chr1:38326753-38326794:-	RBM45(Hs/Mm)	13	chr1:38326782	acgca	acgcc	1.771	0.0383
chr1:38326753-38326794:-	RBM4B(Hs/Mm)	25	chr1:38326770	acggga	ucggca	1.987	0.0235
chr1:38326753-38326794:-	RBM4B(Hs/Mm)	33	chr1:38326762	acggga	uuggga	1.818	0.0345
chr1:38326753-38326794:-	SNRNP70(Hs/Mm)	9	chr1:38326786	rwucaag	gcucacg	1.658	0.0487
chr1:38326753-38326794:-	SNRPA(Hs/Mm)	7	chr1:38326788	wugcacr	uggcuca	2.042	0.0206
chr1:38326753-38326794:-	SNRPA(Hs/Mm)	27	chr1:38326768	ugcaca	ggcacu	2.566	0.00514
chr1:38326753-38326794:-	SRSF2(Hs/Mm)	35	chr1:38326760	ggagwd	gggaga	2.69	0.00357
chr1:38326753-38326794:-	SRSF7(Hs/Mm)	12	chr1:38326783	acgacg	cacgcc	2.09	0.0183
chr1:38326753-38326794:-	SRSF9(Hs/Mm)	35	chr1:38326760	aggag	gggag	2.129	0.0166
chr1:38326753-38326794:-	TUT1(Hs/Mm)	36	chr1:38326759	mrauacu	ggagacu	1.705	0.0441
chr1:36200151-36200192:-	A1CF(Hs/Mm)	19	chr1:36200174	uaauua	aaauag	1.841	0.0328
chr1:36200151-36200192:-	HNRPLL(Hs/Mm)	33	chr1:36200160	rcahaca	acaggca	2.241	0.0125
chr1:36200151-36200192:-	PCBP1(Hs/Mm)	14	chr1:36200179	agcccc	cuccca	1.711	0.0435
chr1:36200151-36200192:-	RBM23(Hs/Mm)	13	chr1:36200180	ccccc	ccucc	1.738	0.0411
chr1:36200151-36200192:-	RBM45(Hs/Mm)	30	chr1:36200163	acgac	auuac	2.01	0.0222
chr1:36200151-36200192:-	RBM45(Hs/Mm)	37	chr1:36200156	acacc	gcacc	1.748	0.0402
chr1:36200151-36200192:-	RBM47(Hs/Mm)	19	chr1:36200174	uaauua	aaauag	2.069	0.0193
chr1:36200151-36200192:-	RBM6(Hs/Mm)	37	chr1:36200156	ccacc	gcacc	2.754	0.00294
chr1:36200151-36200192:-	SNRPA(Hs/Mm)	36	chr1:36200157	ugcaca	ggcacc	2.053	0.02
chr5:174956197-174956238:+	DAZAP1(Hs/Mm)	36	chr5:174956232	uagkwwr	ucgggag	1.985	0.0236
chr5:174956197-174956238:+	HNRNPA1(Hs/Mm)	35	chr5:174956231	duagggw	cucggga	2.068	0.0193
chr5:174956197-174956238:+	HNRNPA1L2(Hs/Mm)	35	chr5:174956231	duagggw	cucggga	1.944	0.0259
chr5:174956197-174956238:+	HNRNPA2B1(Hs/Mm)	35	chr5:174956231	duagggw	cucggga	1.973	0.0242
chr5:174956197-174956238:+	HNRNPK(Hs/Mm)	12	chr5:174956208	gccca	gcaca	1.655	0.049
chr5:174956197-174956238:+	HNRNPK(Hs/Mm)	18	chr5:174956214	gccca	gccua	1.655	0.049
chr5:174956197-174956238:+	HNRNPK(Hs/Mm)	26	chr5:174956222	gccca	uccca	1.655	0.049
chr5:174956197-174956238:+	HNRNPL(Hs/Mm)	11	chr5:174956207	uacaca	ggcaca	1.895	0.029
chr5:174956197-174956238:+	RBFOX1(Hs/Mm)	3	chr5:174956199	wgcaugm	ggcaugg	2.526	0.00577
chr5:174956197-174956238:+	RBFOX1(Hs/Mm)	13	chr5:174956209	wgcaugm	cacaugc	2.237	0.0126
chr5:174956197-174956238:+	RBM45(Hs/Mm)	2	chr5:174956198	acgca	aggca	1.855	0.0318
chr5:174956197-174956238:+	RBM45(Hs/Mm)	10	chr5:174956206	acgca	aggca	2.337	0.00972
chr5:174956197-174956238:+	SF1(Hs/Mm)	23	chr5:174956219	uaauc	uaauc	1.913	0.0279
chr5:174956197-174956238:+	SF1(Hs/Mm)	33	chr5:174956229	uaauc	uacuc	2.394	0.00833
chr5:174956197-174956238:+	SRSF9(Hs/Mm)	4	chr5:174956200	kgrwgsm	gcaugga	1.718	0.0429
chr5:174956197-174956238:+	SRSF9(Hs/Mm)	7	chr5:174956203	kgrwgsm	uggaggc	1.662	0.0483
chr5:174956197-174956238:+	SRSF9(Hs/Mm)	8	chr5:174956204	kgrwgsm	ggaggca	1.761	0.0391
chr5:174956197-174956238:+	UNK(Hs/Mm)	5	chr5:174956201	uauaga	caugga	1.829	0.0337
chr5:174956197-174956238:+	ZNF326(Hs/Mm)	16	chr5:174956212	auucc	augcc	1.667	0.0478
chr5:174956197-174956238:+	ZNF326(Hs/Mm)	24	chr5:174956220	auucc	aaucc	1.667	0.0478
chr5:174956197-174956238:+	ZNF326(Hs/Mm)	25	chr5:174956221	auucc	auccc	1.667	0.0478
chr11:768516-768557:-	CNOT4(Hs/Mm)	33	chr11:768525	acacag	gcacac	2.692	0.00355
chr11:768516-768557:-	DAZAP1(Hs/Mm)	16	chr11:768542	uagkwwr	uagcuag	2.433	0.00749
chr11:768516-768557:-	DAZAP1(Hs/Mm)	20	chr11:768538	uagkwwr	uaggacu	1.91	0.0281
chr11:768516-768557:-	FXR1(Hs/Mm)	20	chr11:768538	aygacr	uaggac	2.143	0.0161
chr11:768516-768557:-	HNRNPA0(Hs/Mm)	14	chr11:768544	uauag	aguag	1.697	0.0448
chr11:768516-768557:-	HNRNPA0(Hs/Mm)	18	chr11:768540	uauag	gcuag	1.652	0.0493
chr11:768516-768557:-	HNRNPA0(Hs/Mm)	26	chr11:768532	uauag	uacag	1.719	0.0428
chr11:768516-768557:-	HNRNPK(Hs/Mm)	33	chr11:768525	gccca	gcaca	1.655	0.049
chr11:768516-768557:-	HNRNPK(Hs/Mm)	34	chr11:768524	cacgc	cacac	1.952	0.0255
chr11:768516-768557:-	HNRNPL(Hs/Mm)	32	chr11:768526	uacaca	ugcaca	2.947	0.0016
chr11:768516-768557:-	HNRNPL(Hs/Mm)	33	chr11:768525	amayama	gcacacc	2.707	0.00339
chr11:768516-768557:-	HNRNPL(Hs/Mm)	34	chr11:768524	uacaca	cacacc	2.934	0.00167
chr11:768516-768557:-	HNRNPL(Hs/Mm)	35	chr11:768523	acacrav	acaccac	3.535	0.000204
chr11:768516-768557:-	HNRPLL(Hs/Mm)	33	chr11:768525	rcahaca	gcacacc	2.81	0.00248
chr11:768516-768557:-	IGF2BP2(Hs/Mm)	33	chr11:768525	caacaca	gcacacc	2.8	0.00256
chr11:768516-768557:-	PCBP2(Hs/Mm)	6	chr11:768552	ccyycch	gccuccc	1.875	0.0304
chr11:768516-768557:-	PCBP2(Hs/Mm)	7	chr11:768551	ccyycch	ccuccca	2.05	0.0202
chr11:768516-768557:-	PCBP4(Hs/Mm)	8	chr11:768550	auccccc	cucccaa	2.125	0.0168
chr11:768516-768557:-	RBM23(Hs/Mm)	7	chr11:768551	ccccc	ccucc	2.231	0.0128
chr11:768516-768557:-	RBM23(Hs/Mm)	8	chr11:768550	ccccc	cuccc	1.908	0.0282
chr11:768516-768557:-	RBM42(Hs/Mm)	17	chr11:768541	aacuamg	agcuagg	2.108	0.0175
chr11:768516-768557:-	RBM42(Hs/Mm)	23	chr11:768535	aacuamg	gacuaca	2.095	0.0181
chr11:768516-768557:-	RBM45(Hs/Mm)	21	chr11:768537	acgac	aggac	2.94	0.00164
chr11:768516-768557:-	RBM45(Hs/Mm)	23	chr11:768535	gacgamv	gacuaca	2.317	0.0103
chr11:768516-768557:-	RBM45(Hs/Mm)	24	chr11:768534	acgac	acuac	3.51	0.000224
chr11:768516-768557:-	RBM45(Hs/Mm)	35	chr11:768523	acacc	acacc	3.15	0.000816
chr11:768516-768557:-	RBM45(Hs/Mm)	37	chr11:768521	acgac	accac	3.31	0.000466
chr11:768516-768557:-	RBM45(Hs/Mm)	38	chr11:768520	acacc	ccacc	2.449	0.00716
chr11:768516-768557:-	RBM6(Hs/Mm)	35	chr11:768523	ccacc	acacc	2.754	0.00294
chr11:768516-768557:-	RBM6(Hs/Mm)	38	chr11:768520	ccacc	ccacc	3.193	0.000704
chr11:768516-768557:-	SNRPA(Hs/Mm)	31	chr11:768527	wugcacr	gugcaca	2.746	0.00302
chr11:768516-768557:-	SNRPA(Hs/Mm)	32	chr11:768526	ugcaca	ugcaca	3.776	7.97e-05
chr11:768516-768557:-	SRSF7(Hs/Mm)	20	chr11:768538	acgacg	uaggac	2.859	0.00212
chr11:768516-768557:-	SRSF7(Hs/Mm)	23	chr11:768535	acgacg	gacuac	3.077	0.00105
chr11:768516-768557:-	SRSF7(Hs/Mm)	36	chr11:768522	acgacg	caccac	2.859	0.00212
chr11:768516-768557:-	SRSF9(Hs/Mm)	21	chr11:768537	akgavmr	aggacua	2.2	0.0139
chr11:768516-768557:-	SRSF9(Hs/Mm)	29	chr11:768529	akgavmr	aggugca	2.354	0.00929
chr11:768516-768557:-	YBX1(Hs/Mm)	34	chr11:768524	aacaucd	cacacca	2.221	0.0132
chr11:768516-768557:-	YBX2(Hs/Mm)	34	chr11:768524	aacawcd	cacacca	2.081	0.0187
chr9:133582268-133582309:+	HNRNPA0(Hs/Mm)	19	chr9:133582286	auuagu	auuaca	2.59	0.0048
chr9:133582268-133582309:+	HNRNPA0(Hs/Mm)	21	chr9:133582288	uauag	uacag	1.652	0.0493
chr9:133582268-133582309:+	HNRNPK(Hs/Mm)	23	chr9:133582290	cacgc	caggc	2.433	0.00749
chr9:133582268-133582309:+	HNRNPK(Hs/Mm)	37	chr9:133582304	cacgc	cacac	2.433	0.00749
chr9:133582268-133582309:+	HNRNPL(Hs/Mm)	22	chr9:133582289	amayama	acaggca	1.653	0.0492
chr9:133582268-133582309:+	HNRNPL(Hs/Mm)	33	chr9:133582300	acacrav	ccaccac	2.225	0.013
chr9:133582268-133582309:+	HNRNPL(Hs/Mm)	35	chr9:133582302	uacaca	accaca	1.737	0.0412
chr9:133582268-133582309:+	HNRNPL(Hs/Mm)	36	chr9:133582303	amayama	ccacacg	1.773	0.0381
chr9:133582268-133582309:+	HNRNPL(Hs/Mm)	37	chr9:133582304	uacaca	cacacg	1.842	0.0327
chr9:133582268-133582309:+	HNRPLL(Hs/Mm)	22	chr9:133582289	rcahaca	acaggca	2.405	0.00809
chr9:133582268-133582309:+	HNRPLL(Hs/Mm)	36	chr9:133582303	rcahaca	ccacacg	2.139	0.0162
chr9:133582268-133582309:+	IGF2BP2(Hs/Mm)	34	chr9:133582301	caacaca	caccaca	2.071	0.0192
chr9:133582268-133582309:+	IGF2BP2(Hs/Mm)	36	chr9:133582303	caacaca	ccacacg	2.071	0.0192
chr9:133582268-133582309:+	PCBP2(Hs/Mm)	1	chr9:133582268	ccyycch	gccuccc	2.6	0.00466
chr9:133582268-133582309:+	PCBP2(Hs/Mm)	2	chr9:133582269	ccyycch	ccuccca	2.837	0.00228
chr9:133582268-133582309:+	PCBP2(Hs/Mm)	3	chr9:133582270	uuccc	cuccc	1.89	0.0294
chr9:133582268-133582309:+	PCBP4(Hs/Mm)	3	chr9:133582270	auccccc	cucccag	1.944	0.0259
chr9:133582268-133582309:+	PRR3(Hs/Mm)	19	chr9:133582286	auuac	auuac	1.907	0.0283
chr9:133582268-133582309:+	RBM23(Hs/Mm)	2	chr9:133582269	ccccc	ccucc	2.438	0.00738
chr9:133582268-133582309:+	RBM23(Hs/Mm)	3	chr9:133582270	ccccc	cuccc	2.031	0.0211
chr9:133582268-133582309:+	RBM45(Hs/Mm)	19	chr9:133582286	cuuac	auuac	1.921	0.0274
chr9:133582268-133582309:+	RBM45(Hs/Mm)	24	chr9:133582291	acgca	aggca	2.337	0.00972
chr9:133582268-133582309:+	RBM45(Hs/Mm)	35	chr9:133582302	acgac	accac	1.83	0.0336
chr9:133582268-133582309:+	RBM45(Hs/Mm)	38	chr9:133582305	acgca	acacg	2.301	0.0107
chr9:133582268-133582309:+	RBM6(Hs/Mm)	2	chr9:133582269	ccacc	ccucc	2.096	0.018
chr9:133582268-133582309:+	RBM6(Hs/Mm)	33	chr9:133582300	ccacc	ccacc	1.658	0.0487
chr10:28812013-28812054:-	BOLL(Hs/Mm)	3	chr10:28812052	guguua	cuguga	1.955	0.0253
chr10:28812013-28812054:-	BOLL(Hs/Mm)	5	chr10:28812050	guguua	gugauc	1.854	0.0319
chr10:28812013-28812054:-	BRUNOL6(Hs/Mm)	4	chr10:28812051	ugugdkg	ugugauc	2.24	0.0125
chr10:28812013-28812054:-	EWSR1(Hs/Mm)	13	chr10:28812042	aggug	agcug	2.22	0.0132
chr10:28812013-28812054:-	EWSR1(Hs/Mm)	34	chr10:28812021	aggug	aggag	2.45	0.00714
chr10:28812013-28812054:-	FMR1(Hs/Mm)	30	chr10:28812025	kgacarg	aggcagg	1.667	0.0478
chr10:28812013-28812054:-	G3BP2(Hs/Mm)	21	chr10:28812034	aggaudr	aggaggc	2.44	0.00734
chr10:28812013-28812054:-	G3BP2(Hs/Mm)	24	chr10:28812031	aggaudr	aggcuga	2.827	0.00235
chr10:28812013-28812054:-	G3BP2(Hs/Mm)	34	chr10:28812021	aggaudr	aggagaa	2.973	0.00147
chr10:28812013-28812054:-	HNRNPA2B1(Hs/Mm)	31	chr10:28812024	gguaguag	ggcaggag	2	0.0227
chr10:28812013-28812054:-	HNRNPH1(Hs/Mm)	20	chr10:28812035	gargag	caggag	1.88	0.0301
chr10:28812013-28812054:-	HNRNPH1(Hs/Mm)	33	chr10:28812022	gargag	caggag	2.26	0.0119
chr10:28812013-28812054:-	HNRNPH2(Hs/Mm)	31	chr10:28812024	gggaggg	ggcagga	2.1	0.0179
chr10:28812013-28812054:-	ILF2(Hs/Mm)	31	chr10:28812024	gggugggg	ggcaggag	2.516	0.00593
chr10:28812013-28812054:-	LIN28A(Hs/Mm)	34	chr10:28812021	hggagwa	aggagaa	3.514	0.000221
chr10:28812013-28812054:-	MBNL1(Hs/Mm)	13	chr10:28812042	cgcuu	agcug	1.875	0.0304
chr10:28812013-28812054:-	MBNL1(Hs/Mm)	16	chr10:28812039	cgcuu	ugcuc	1.788	0.0369
chr10:28812013-28812054:-	MBNL1(Hs/Mm)	25	chr10:28812030	cgcuu	ggcug	2.775	0.00276
chr10:28812013-28812054:-	RBM24(Hs/Mm)	2	chr10:28812053	wgwgugd	ccuguga	2.494	0.00632
chr10:28812013-28812054:-	RBM24(Hs/Mm)	3	chr10:28812052	gugug	cugug	2.31	0.0104
chr10:28812013-28812054:-	SAMD4A(Hs/Mm)	14	chr10:28812041	gckgghm	gcugcuc	2.309	0.0105
chr10:28812013-28812054:-	SAMD4A(Hs/Mm)	32	chr10:28812023	gckgghm	gcaggag	2.58	0.00494
chr10:28812013-28812054:-	SRSF1(Hs/Mm)	22	chr10:28812033	gragga	ggaggc	2.882	0.00198
chr10:28812013-28812054:-	SRSF1(Hs/Mm)	32	chr10:28812023	gragga	gcagga	3.204	0.000678
chr10:28812013-28812054:-	SRSF1(Hs/Mm)	35	chr10:28812020	gragga	ggagaa	3.065	0.00109
chr10:28812013-28812054:-	SRSF10(Hs/Mm)	12	chr10:28812043	cagcag	cagcug	2.175	0.0148
chr10:28812013-28812054:-	SRSF10(Hs/Mm)	20	chr10:28812035	cagcag	caggag	2.175	0.0148
chr10:28812013-28812054:-	SRSF10(Hs/Mm)	30	chr10:28812025	cagcag	aggcag	2.362	0.00909
chr10:28812013-28812054:-	SRSF10(Hs/Mm)	33	chr10:28812022	cagcag	caggag	2.175	0.0148
chr10:28812013-28812054:-	SRSF11(Hs/Mm)	34	chr10:28812021	agggg	aggag	1.811	0.0351
chr10:28812013-28812054:-	SRSF2(Hs/Mm)	13	chr10:28812042	agcagc	agcugc	2.58	0.00494
chr10:28812013-28812054:-	SRSF2(Hs/Mm)	21	chr10:28812034	ggagwd	aggagg	1.897	0.0289
chr10:28812013-28812054:-	SRSF2(Hs/Mm)	31	chr10:28812024	agcagc	ggcagg	2.693	0.00354
chr10:28812013-28812054:-	SRSF2(Hs/Mm)	34	chr10:28812021	ggagwd	aggaga	3.759	8.53e-05
chr10:28812013-28812054:-	SRSF4(Hs/Mm)	13	chr10:28812042	agcag	agcug	1.842	0.0327
chr10:28812013-28812054:-	SRSF4(Hs/Mm)	21	chr10:28812034	agcag	aggag	1.842	0.0327
chr10:28812013-28812054:-	SRSF4(Hs/Mm)	31	chr10:28812024	agcag	ggcag	1.842	0.0327
chr10:28812013-28812054:-	SRSF4(Hs/Mm)	34	chr10:28812021	agcag	aggag	1.842	0.0327
chr10:28812013-28812054:-	SRSF8(Hs/Mm)	13	chr10:28812042	agcagc	agcugc	2.561	0.00522
chr10:28812013-28812054:-	SRSF8(Hs/Mm)	31	chr10:28812024	agcagc	ggcagg	2.488	0.00642
chr10:28812013-28812054:-	SRSF9(Hs/Mm)	21	chr10:28812034	aggag	aggag	2.683	0.00365
chr10:28812013-28812054:-	SRSF9(Hs/Mm)	31	chr10:28812024	kgrwgsm	ggcagga	3	0.00135
chr10:28812013-28812054:-	SRSF9(Hs/Mm)	34	chr10:28812021	aggag	aggag	3.584	0.000169
chr6:43584185-43584226:+	DAZAP1(Hs/Mm)	3	chr6:43584187	uagkwwr	uuggugg	1.791	0.0366
chr6:43584185-43584226:+	DAZAP1(Hs/Mm)	26	chr6:43584210	uagkwwr	cagguac	2.209	0.0136
chr6:43584185-43584226:+	EWSR1(Hs/Mm)	4	chr6:43584188	aggug	uggug	1.991	0.0232
chr6:43584185-43584226:+	EWSR1(Hs/Mm)	11	chr6:43584195	aggug	aggcg	1.991	0.0232
chr6:43584185-43584226:+	EWSR1(Hs/Mm)	27	chr6:43584211	aggug	aggua	1.991	0.0232
chr6:43584185-43584226:+	HNRNPA1(Hs/Mm)	32	chr6:43584216	duagggw	cucggga	1.824	0.0341
chr6:43584185-43584226:+	HNRNPA2B1(Hs/Mm)	5	chr6:43584189	gguaguag	gguggcag	2.015	0.022
chr6:43584185-43584226:+	HNRNPA2B1(Hs/Mm)	28	chr6:43584212	gguaguag	gguacucg	2.646	0.00407
chr6:43584185-43584226:+	HNRNPA2B1(Hs/Mm)	32	chr6:43584216	duagggw	cucggga	1.84	0.0329
chr6:43584185-43584226:+	HNRNPF(Hs/Mm)	3	chr6:43584187	gukgykg	uuggugg	2.131	0.0165
chr6:43584185-43584226:+	HNRNPF(Hs/Mm)	6	chr6:43584190	gukgykg	guggcag	2.23	0.0129
chr6:43584185-43584226:+	HNRNPM(Hs/Mm)	1	chr6:43584185	gguugguu	gcuuggug	2.016	0.0219
chr6:43584185-43584226:+	LIN28A(Hs/Mm)	35	chr6:43584219	hggagwa	gggagac	1.689	0.0456
chr6:43584185-43584226:+	MBNL1(Hs/Mm)	14	chr6:43584198	gcuugc	cgccug	2.364	0.00904
chr6:43584185-43584226:+	RBFOX1(Hs/Mm)	8	chr6:43584192	wgcaugm	ggcaggc	1.803	0.0357
chr6:43584185-43584226:+	RBFOX2(Hs/Mm)	1	chr6:43584185	gcaug	gcuug	1.649	0.0496
chr6:43584185-43584226:+	RBFOX2(Hs/Mm)	9	chr6:43584193	gcaug	gcagg	1.73	0.0418
chr6:43584185-43584226:+	RBFOX2(Hs/Mm)	15	chr6:43584199	gcaug	gccug	1.649	0.0496
chr6:43584185-43584226:+	RBFOX3(Hs/Mm)	1	chr6:43584185	gcaug	gcuug	1.664	0.0481
chr6:43584185-43584226:+	RBFOX3(Hs/Mm)	9	chr6:43584193	gcaug	gcagg	1.745	0.0405
chr6:43584185-43584226:+	RBFOX3(Hs/Mm)	15	chr6:43584199	gcaug	gccug	1.664	0.0481
chr6:43584185-43584226:+	RBM4B(Hs/Mm)	33	chr6:43584217	acggga	ucggga	1.688	0.0457
chr6:43584185-43584226:+	RBM8A(Hs/Mm)	11	chr6:43584195	rygcgcb	aggcgcc	1.649	0.0496
chr6:43584185-43584226:+	SAMD4A(Hs/Mm)	5	chr6:43584189	gckgghm	gguggca	2.111	0.0174
chr6:43584185-43584226:+	SAMD4A(Hs/Mm)	9	chr6:43584193	gckgghm	gcaggcg	2.358	0.00919
chr6:43584185-43584226:+	SF1(Hs/Mm)	20	chr6:43584204	uaauc	uaauc	1.913	0.0279
chr6:43584185-43584226:+	SFPQ(Hs/Mm)	18	chr6:43584202	uguaag	uguaau	1.699	0.0447
chr6:43584185-43584226:+	SRSF2(Hs/Mm)	35	chr6:43584219	ggagwd	gggaga	2.736	0.00311
chr6:43584185-43584226:+	SRSF9(Hs/Mm)	35	chr6:43584219	aggag	gggag	2.307	0.0105
chr6:43584185-43584226:+	TRA2A(Hs/Mm)	34	chr6:43584218	cugaaga	cgggaga	1.836	0.0332
chr6:43584185-43584226:+	TUT1(Hs/Mm)	27	chr6:43584211	mrauacu	agguacu	2.131	0.0165
chr6:43584185-43584226:+	TUT1(Hs/Mm)	36	chr6:43584220	mrauacu	ggagacu	2.033	0.021
chr2:32535807-32535848:+	BRUNOL6(Hs/Mm)	13	chr2:32535819	ugugdkg	ugugguc	2.587	0.00484
chr2:32535807-32535848:+	G3BP2(Hs/Mm)	30	chr2:32535836	aggaudr	aggaggc	2.307	0.0105
chr2:32535807-32535848:+	G3BP2(Hs/Mm)	33	chr2:32535839	aggaudr	aggcugu	2.36	0.00914
chr2:32535807-32535848:+	HNRNPH2(Hs/Mm)	30	chr2:32535836	gggaggg	aggaggc	1.833	0.0334
chr2:32535807-32535848:+	MBNL1(Hs/Mm)	9	chr2:32535815	gcuugc	ugccug	1.974	0.0242
chr2:32535807-32535848:+	MBNL1(Hs/Mm)	34	chr2:32535840	cgcuu	ggcug	2.062	0.0196
chr2:32535807-32535848:+	RBM24(Hs/Mm)	35	chr2:32535841	wgwgugd	gcuguga	2.091	0.0183
chr2:32535807-32535848:+	RBM24(Hs/Mm)	36	chr2:32535842	gugug	cugug	1.99	0.0233
chr2:32535807-32535848:+	RBM38(Hs/Mm)	12	chr2:32535818	kkguguk	cuguggu	2.513	0.00599
chr2:32535807-32535848:+	RBM38(Hs/Mm)	34	chr2:32535840	kkguguk	ggcugug	2.231	0.0128
chr2:32535807-32535848:+	RBM38(Hs/Mm)	36	chr2:32535842	kkguguk	cugugag	1.885	0.0297
chr2:32535807-32535848:+	RBM45(Hs/Mm)	26	chr2:32535832	acgca	acuca	2.036	0.0209
chr2:32535807-32535848:+	SRSF1(Hs/Mm)	31	chr2:32535837	gragga	ggaggc	2.688	0.00359
chr2:32535807-32535848:+	SRSF10(Hs/Mm)	29	chr2:32535835	cagcag	caggag	1.7	0.0446
chr2:32535807-32535848:+	SRSF2(Hs/Mm)	30	chr2:32535836	ggagwd	aggagg	1.897	0.0289
chr2:32535807-32535848:+	SRSF9(Hs/Mm)	30	chr2:32535836	aggag	aggag	1.881	0.03
chr19:46052975-46053016:-	CNOT4(Hs/Mm)	34	chr19:46052983	gacaga	gacuga	1.957	0.0252
chr19:46052975-46053016:-	FMR1(Hs/Mm)	19	chr19:46052998	kgacarg	ugagagg	2.403	0.00813
chr19:46052975-46053016:-	FMR1(Hs/Mm)	24	chr19:46052993	kgacarg	ggccaag	2.639	0.00416
chr19:46052975-46053016:-	FMR1(Hs/Mm)	33	chr19:46052984	kgacarg	ggacuga	2.333	0.00982
chr19:46052975-46053016:-	FXR2(Hs/Mm)	24	chr19:46052993	dgacrrr	ggccaag	1.8	0.0359
chr19:46052975-46053016:-	FXR2(Hs/Mm)	33	chr19:46052984	dgacrrr	ggacuga	1.871	0.0307
chr19:46052975-46053016:-	HNRNPK(Hs/Mm)	5	chr19:46053012	ccawmcc	ucauccc	2.565	0.00516
chr19:46052975-46053016:-	HNRNPK(Hs/Mm)	8	chr19:46053009	gccca	uccca	2.455	0.00704
chr19:46052975-46053016:-	HNRNPK(Hs/Mm)	10	chr19:46053007	ccawmcc	ccagcac	2.507	0.00609
chr19:46052975-46053016:-	HNRNPK(Hs/Mm)	24	chr19:46052993	gccca	ggcca	1.655	0.049
chr19:46052975-46053016:-	HNRNPK(Hs/Mm)	25	chr19:46052992	gccca	gccaa	1.655	0.049
chr19:46052975-46053016:-	NOVA1(Hs/Mm)	7	chr19:46053010	aucac	auccc	1.781	0.0375
chr19:46052975-46053016:-	NOVA1(Hs/Mm)	12	chr19:46053005	aucac	agcac	1.781	0.0375
chr19:46052975-46053016:-	NUPL2(Hs/Mm)	26	chr19:46052991	caaagg	ccaagg	1.67	0.0475
chr19:46052975-46053016:-	RBM6(Hs/Mm)	6	chr19:46053011	hauccar	cauccca	2.493	0.00633
chr19:46052975-46053016:-	RBM6(Hs/Mm)	7	chr19:46053010	hauccar	aucccag	2.268	0.0117
chr19:46052975-46053016:-	SNRPA(Hs/Mm)	12	chr19:46053005	ugcaca	agcacu	2.829	0.00233
chr19:46052975-46053016:-	SRSF2(Hs/Mm)	29	chr19:46052988	ggagwd	aggugg	2.011	0.0222
chr4:2841001-2841042:+	CNOT4(Hs/Mm)	33	chr4:2841033	acacag	ccacag	2.179	0.0147
chr4:2841001-2841042:+	HNRNPA0(Hs/Mm)	10	chr4:2841010	auuagu	cucagc	1.974	0.0242
chr4:2841001-2841042:+	HNRNPK(Hs/Mm)	17	chr4:2841017	gccca	uccca	2.109	0.0175
chr4:2841001-2841042:+	HNRNPK(Hs/Mm)	31	chr4:2841031	gccca	gacca	2.791	0.00263
chr4:2841001-2841042:+	HNRNPK(Hs/Mm)	36	chr4:2841036	cacgc	caggc	1.952	0.0255
chr4:2841001-2841042:+	HNRNPL(Hs/Mm)	32	chr4:2841032	uacaca	accaca	1.842	0.0327
chr4:2841001-2841042:+	IGF2BP2(Hs/Mm)	31	chr4:2841031	caacaca	gaccaca	2.443	0.00728
chr4:2841001-2841042:+	PCBP1(Hs/Mm)	13	chr4:2841013	agcccc	agccuc	1.922	0.0273
chr4:2841001-2841042:+	PCBP1(Hs/Mm)	16	chr4:2841016	agcccc	cuccca	1.944	0.0259
chr4:2841001-2841042:+	PCBP1(Hs/Mm)	37	chr4:2841037	agcccc	aggccc	2.267	0.0117
chr4:2841001-2841042:+	PCBP4(Hs/Mm)	16	chr4:2841016	auccccc	cucccaa	1.681	0.0464
chr4:2841001-2841042:+	RBM23(Hs/Mm)	15	chr4:2841015	ccccc	ccucc	2.1	0.0179
chr4:2841001-2841042:+	RBM23(Hs/Mm)	16	chr4:2841016	ccccc	cuccc	1.769	0.0384
chr4:2841001-2841042:+	RBM45(Hs/Mm)	5	chr4:2841005	cuuac	cucac	2.277	0.0114
chr4:2841001-2841042:+	RBM45(Hs/Mm)	32	chr4:2841032	acgac	accac	2.78	0.00272
chr4:2841001-2841042:+	RBM6(Hs/Mm)	15	chr4:2841015	ccacc	ccucc	1.658	0.0487
chr4:2841001-2841042:+	RBM6(Hs/Mm)	33	chr4:2841033	ccacc	ccaca	2.868	0.00207
chr4:2841001-2841042:+	SNRPA(Hs/Mm)	32	chr4:2841032	ugcaca	accaca	2.618	0.00442
chr4:2841001-2841042:+	SRSF7(Hs/Mm)	31	chr4:2841031	acgacg	gaccac	2.487	0.00644
chr4:2841001-2841042:+	SRSF9(Hs/Mm)	29	chr4:2841029	akgavmr	gggacca	1.785	0.0371
chr20:3852802-3852843:+	ESRP1(Hs/Mm)	4	chr20:3852805	gggugg	ggcugg	2.443	0.00728
chr20:3852802-3852843:+	ESRP1(Hs/Mm)	7	chr20:3852808	gggugg	uggagg	2.545	0.00546
chr20:3852802-3852843:+	ESRP1(Hs/Mm)	10	chr20:3852811	gggugg	aggugg	2.83	0.00233
chr20:3852802-3852843:+	ESRP1(Hs/Mm)	13	chr20:3852814	gggugg	uggugg	2.83	0.00233
chr20:3852802-3852843:+	EWSR1(Hs/Mm)	8	chr20:3852809	gggggggg	ggaggugg	2.239	0.0126
chr20:3852802-3852843:+	EWSR1(Hs/Mm)	10	chr20:3852811	aggug	aggug	2.45	0.00714
chr20:3852802-3852843:+	EWSR1(Hs/Mm)	11	chr20:3852812	gggggggg	gguggugg	2.239	0.0126
chr20:3852802-3852843:+	EWSR1(Hs/Mm)	13	chr20:3852814	aggug	uggug	1.991	0.0232
chr20:3852802-3852843:+	FUS(Hs/Mm)	8	chr20:3852809	ggggg	ggagg	2.411	0.00795
chr20:3852802-3852843:+	FUS(Hs/Mm)	11	chr20:3852812	ggggg	ggugg	2.702	0.00345
chr20:3852802-3852843:+	FUS(Hs/Mm)	14	chr20:3852815	ggggg	ggugg	2.702	0.00345
chr20:3852802-3852843:+	HNRNPA2B1(Hs/Mm)	8	chr20:3852809	gguaguag	ggaggugg	1.938	0.0263
chr20:3852802-3852843:+	HNRNPA2B1(Hs/Mm)	11	chr20:3852812	gguaguag	gguggugg	2.185	0.0144
chr20:3852802-3852843:+	HNRNPF(Hs/Mm)	2	chr20:3852803	gukgykg	uuggcug	2.984	0.00142
chr20:3852802-3852843:+	HNRNPF(Hs/Mm)	6	chr20:3852807	gugkau	cuggag	2.821	0.00239
chr20:3852802-3852843:+	HNRNPF(Hs/Mm)	7	chr20:3852808	gggagggg	uggaggug	2.136	0.0163
chr20:3852802-3852843:+	HNRNPF(Hs/Mm)	9	chr20:3852810	gukgykg	gaggugg	3.033	0.00121
chr20:3852802-3852843:+	HNRNPF(Hs/Mm)	12	chr20:3852813	gukgykg	guggugg	3.508	0.000226
chr20:3852802-3852843:+	HNRNPF(Hs/Mm)	15	chr20:3852816	gugkau	guggau	3.429	0.000303
chr20:3852802-3852843:+	HNRNPK(Hs/Mm)	34	chr20:3852835	ccawmcc	ccagcac	1.826	0.0339
chr20:3852802-3852843:+	HNRNPM(Hs/Mm)	10	chr20:3852811	gguugguu	agguggug	2.175	0.0148
chr20:3852802-3852843:+	HNRNPM(Hs/Mm)	14	chr20:3852815	gguugguu	gguggauc	2.222	0.0131
chr20:3852802-3852843:+	ILF2(Hs/Mm)	4	chr20:3852805	gggugggg	ggcuggag	2.344	0.00954
chr20:3852802-3852843:+	ILF2(Hs/Mm)	7	chr20:3852808	gggugggg	uggaggug	2.391	0.0084
chr20:3852802-3852843:+	ILF2(Hs/Mm)	10	chr20:3852811	gggugggg	agguggug	2.406	0.00806
chr20:3852802-3852843:+	NOVA1(Hs/Mm)	19	chr20:3852820	aucac	aucau	1.781	0.0375
chr20:3852802-3852843:+	NOVA1(Hs/Mm)	31	chr20:3852832	aucac	auccc	1.781	0.0375
chr20:3852802-3852843:+	NOVA1(Hs/Mm)	36	chr20:3852837	aucac	agcac	1.781	0.0375
chr20:3852802-3852843:+	RBM6(Hs/Mm)	30	chr20:3852831	hauccar	aauccca	1.944	0.0259
chr20:3852802-3852843:+	RBM6(Hs/Mm)	31	chr20:3852832	hauccar	aucccag	1.704	0.0442
chr20:3852802-3852843:+	SAMD4A(Hs/Mm)	5	chr20:3852806	gckgghm	gcuggag	2.235	0.0127
chr20:3852802-3852843:+	SNRPA(Hs/Mm)	36	chr20:3852837	ugcaca	agcacu	2.197	0.014
chr20:3852802-3852843:+	SRSF1(Hs/Mm)	8	chr20:3852809	gragga	ggaggu	2.71	0.00336
chr20:3852802-3852843:+	SRSF1(Hs/Mm)	14	chr20:3852815	gragga	ggugga	2.688	0.00359
chr20:3852802-3852843:+	SRSF10(Hs/Mm)	35	chr20:3852836	cagcag	cagcac	2.037	0.0208
chr20:3852802-3852843:+	SRSF2(Hs/Mm)	7	chr20:3852808	ggagwd	uggagg	1.69	0.0455
chr20:3852802-3852843:+	SRSF9(Hs/Mm)	4	chr20:3852805	kgrwgsm	ggcugga	2.07	0.0192
chr20:3852802-3852843:+	SRSF9(Hs/Mm)	7	chr20:3852808	aggag	uggag	1.812	0.035
chr20:3852802-3852843:+	SRSF9(Hs/Mm)	13	chr20:3852814	kgrwgsm	uggugga	2.028	0.0213
chr20:3852802-3852843:+	TAF15(Hs/Mm)	8	chr20:3852809	ggggggg	ggaggug	1.659	0.0486
chr20:3852802-3852843:+	TAF15(Hs/Mm)	11	chr20:3852812	ggggggg	gguggug	1.659	0.0486
chr20:3852802-3852843:+	TUT1(Hs/Mm)	20	chr20:3852821	mrauacu	ucauacc	2.393	0.00836
chr20:3852802-3852843:+	ZNF326(Hs/Mm)	22	chr20:3852823	auucc	auacc	1.667	0.0478
chr20:3852802-3852843:+	ZNF326(Hs/Mm)	30	chr20:3852831	auucc	aaucc	1.667	0.0478
chr20:3852802-3852843:+	ZNF326(Hs/Mm)	31	chr20:3852832	auucc	auccc	1.667	0.0478
chr6:18129193-18129234:-	G3BP2(Hs/Mm)	21	chr6:18129214	aggaudr	aggauua	1.787	0.037
chr6:18129193-18129234:-	HNRNPA0(Hs/Mm)	2	chr6:18129233	auuagu	cuuggc	1.974	0.0242
chr6:18129193-18129234:-	HNRNPA0(Hs/Mm)	18	chr6:18129217	auuagu	gcuagg	1.987	0.0235
chr6:18129193-18129234:-	HNRNPA0(Hs/Mm)	24	chr6:18129211	auuagu	auuaca	2.103	0.0177
chr6:18129193-18129234:-	HNRNPA0(Hs/Mm)	33	chr6:18129202	auuagu	augagc	2.103	0.0177
chr6:18129193-18129234:-	HNRNPA2B1(Hs/Mm)	30	chr6:18129205	gguaguag	gguaugag	1.662	0.0483
chr6:18129193-18129234:-	HNRNPK(Hs/Mm)	7	chr6:18129228	ccawmcc	ccaccca	1.986	0.0235
chr6:18129193-18129234:-	HNRPLL(Hs/Mm)	7	chr6:18129228	rcahaca	ccaccca	2.443	0.00728
chr6:18129193-18129234:-	PRR3(Hs/Mm)	24	chr6:18129211	auuac	auuac	2.157	0.0155
chr6:18129193-18129234:-	PRR3(Hs/Mm)	32	chr6:18129203	uauaag	uaugag	1.929	0.0269
chr6:18129193-18129234:-	RBM23(Hs/Mm)	7	chr6:18129228	ccccc	ccacc	2.1	0.0179
chr6:18129193-18129234:-	RBM23(Hs/Mm)	8	chr6:18129227	ccccc	caccc	1.846	0.0324
chr6:18129193-18129234:-	RBM6(Hs/Mm)	7	chr6:18129228	ccacc	ccacc	1.658	0.0487
chr6:18129193-18129234:-	RBM6(Hs/Mm)	8	chr6:18129227	hauccar	cacccaa	2.211	0.0135
chr6:18129193-18129234:-	RBM6(Hs/Mm)	24	chr6:18129211	hauccar	auuacag	1.648	0.0497
chr7:4809895-4809936:+	EWSR1(Hs/Mm)	30	chr7:4809924	gggggggg	gggaggcc	1.732	0.0416
chr7:4809895-4809936:+	FXR2(Hs/Mm)	34	chr7:4809928	dgacrrr	ggccgag	1.814	0.0348
chr7:4809895-4809936:+	HNRNPK(Hs/Mm)	4	chr7:4809898	gccca	gcuca	2.109	0.0175
chr7:4809895-4809936:+	HNRNPK(Hs/Mm)	10	chr7:4809904	gccca	gcccg	2.336	0.00975
chr7:4809895-4809936:+	HNRNPK(Hs/Mm)	18	chr7:4809912	gccca	uccca	2.109	0.0175
chr7:4809895-4809936:+	HNRNPK(Hs/Mm)	35	chr7:4809929	gccca	gccga	2.109	0.0175
chr7:4809895-4809936:+	PCBP4(Hs/Mm)	8	chr7:4809902	auccccc	augcccg	1.736	0.0413
chr7:4809895-4809936:+	PCBP4(Hs/Mm)	17	chr7:4809911	auccccc	aucccag	2.069	0.0193
chr7:4809895-4809936:+	SNRPA(Hs/Mm)	2	chr7:4809896	wugcacr	uggcuca	2.31	0.0104
chr7:4809895-4809936:+	SNRPA(Hs/Mm)	8	chr7:4809902	wugcacr	augcccg	2.38	0.00866
chr7:4809895-4809936:+	SNRPA(Hs/Mm)	9	chr7:4809903	ugcaca	ugcccg	1.934	0.0266
chr7:4809895-4809936:+	SNRPA(Hs/Mm)	21	chr7:4809915	wugcacr	cagcacu	2.352	0.00934
chr7:4809895-4809936:+	SNRPA(Hs/Mm)	22	chr7:4809916	ugcaca	agcacu	2.789	0.00264
chr7:4809895-4809936:+	SRSF1(Hs/Mm)	31	chr7:4809925	gragga	ggaggc	2.505	0.00612
chr7:4809895-4809936:+	SRSF10(Hs/Mm)	21	chr7:4809915	cagcag	cagcac	2.037	0.0208
chr7:4809895-4809936:+	SRSF9(Hs/Mm)	30	chr7:4809924	kgrwgsm	gggaggc	2.014	0.022
chr7:4809895-4809936:+	ZC3H10(Hs/Mm)	20	chr7:4809914	ssagcgm	ccagcac	1.863	0.0312
chr7:4809895-4809936:+	ZNF326(Hs/Mm)	8	chr7:4809902	auucc	augcc	1.667	0.0478
chr7:4809895-4809936:+	ZNF326(Hs/Mm)	16	chr7:4809910	auucc	aaucc	1.667	0.0478
chr7:4809895-4809936:+	ZNF326(Hs/Mm)	17	chr7:4809911	auucc	auccc	1.667	0.0478
chr10:75538698-75538739:+	CNOT4(Hs/Mm)	34	chr10:75538731	gacaga	uacaaa	1.967	0.0246
chr10:75538698-75538739:+	CNOT4(Hs/Mm)	35	chr10:75538732	acacag	acaaaa	2.577	0.00498
chr10:75538698-75538739:+	ESRP2(Hs/Mm)	8	chr10:75538705	ugggrad	uggguaa	2.382	0.00861
chr10:75538698-75538739:+	HNRNPA1(Hs/Mm)	6	chr10:75538703	duagggw	cuugggu	1.797	0.0362
chr10:75538698-75538739:+	HNRNPA1(Hs/Mm)	7	chr10:75538704	duagggw	uugggua	1.73	0.0418
chr10:75538698-75538739:+	HNRNPA1L2(Hs/Mm)	6	chr10:75538703	duagggw	cuugggu	1.873	0.0305
chr10:75538698-75538739:+	HNRNPA1L2(Hs/Mm)	7	chr10:75538704	duagggw	uugggua	1.704	0.0442
chr10:75538698-75538739:+	HNRNPA2B1(Hs/Mm)	6	chr10:75538703	duagggw	cuugggu	1.747	0.0403
chr10:75538698-75538739:+	HNRNPA2B1(Hs/Mm)	9	chr10:75538706	gggua	gggua	1.8	0.0359
chr10:75538698-75538739:+	HNRNPDL(Hs/Mm)	12	chr10:75538709	uaaaa	uaaca	2.686	0.00362
chr10:75538698-75538739:+	HNRNPDL(Hs/Mm)	20	chr10:75538717	uaaaa	uaaaa	3.256	0.000565
chr10:75538698-75538739:+	HNRNPDL(Hs/Mm)	34	chr10:75538731	uaaaa	uacaa	2.876	0.00201
chr10:75538698-75538739:+	HNRNPDL(Hs/Mm)	36	chr10:75538733	uaaaa	caaaa	2.876	0.00201
chr10:75538698-75538739:+	HNRNPDL(Hs/Mm)	37	chr10:75538734	uaaaa	aaaaa	2.876	0.00201
chr10:75538698-75538739:+	HNRNPDL(Hs/Mm)	38	chr10:75538735	uaaaa	aaaaa	2.868	0.00207
chr10:75538698-75538739:+	HNRNPF(Hs/Mm)	8	chr10:75538705	agggu	ugggu	2.52	0.00587
chr10:75538698-75538739:+	HNRNPK(Hs/Mm)	21	chr10:75538718	ccawmcc	aaaaccc	2.174	0.0149
chr10:75538698-75538739:+	HNRNPK(Hs/Mm)	27	chr10:75538724	ccawmcc	ccaucuc	1.812	0.035
chr10:75538698-75538739:+	HNRNPL(Hs/Mm)	33	chr10:75538730	amayama	cuacaaa	2.773	0.00278
chr10:75538698-75538739:+	HNRNPL(Hs/Mm)	34	chr10:75538731	uacaca	uacaaa	2.671	0.00378
chr10:75538698-75538739:+	HNRNPL(Hs/Mm)	35	chr10:75538732	amayama	acaaaaa	3.267	0.000543
chr10:75538698-75538739:+	HNRPLL(Hs/Mm)	35	chr10:75538732	rcahaca	acaaaaa	2.684	0.00364
chr10:75538698-75538739:+	IGF2BP2(Hs/Mm)	33	chr10:75538730	caacaca	cuacaaa	3.157	0.000797
chr10:75538698-75538739:+	IGF2BP2(Hs/Mm)	35	chr10:75538732	vmahwca	acaaaaa	3.274	0.00053
chr10:75538698-75538739:+	IGF2BP2(Hs/Mm)	36	chr10:75538733	vmahwca	caaaaaa	2.89	0.00193
chr10:75538698-75538739:+	IGF2BP3(Hs/Mm)	35	chr10:75538732	amahwca	acaaaaa	3.299	0.000485
chr10:75538698-75538739:+	ILF2(Hs/Mm)	9	chr10:75538706	gggua	gggua	1.8	0.0359
chr10:75538698-75538739:+	KHDRBS1(Hs/Mm)	19	chr10:75538716	auaaaav	guaaaac	3.031	0.00122
chr10:75538698-75538739:+	KHDRBS1(Hs/Mm)	35	chr10:75538732	auaaaav	acaaaaa	3.021	0.00126
chr10:75538698-75538739:+	KHDRBS2(Hs/Mm)	18	chr10:75538715	rauaaam	gguaaaa	2.906	0.00183
chr10:75538698-75538739:+	KHDRBS2(Hs/Mm)	34	chr10:75538731	rauaaam	uacaaaa	2.882	0.00198
chr10:75538698-75538739:+	KHDRBS2(Hs/Mm)	36	chr10:75538733	rauaaam	caaaaaa	2.8	0.00256
chr10:75538698-75538739:+	KHDRBS2(Hs/Mm)	37	chr10:75538734	aauaaa	aaaaaa	2.414	0.00789
chr10:75538698-75538739:+	KHDRBS3(Hs/Mm)	18	chr10:75538715	auaaav	gguaaa	2.774	0.00277
chr10:75538698-75538739:+	KHDRBS3(Hs/Mm)	34	chr10:75538731	auaaav	uacaaa	2.708	0.00338
chr10:75538698-75538739:+	KHDRBS3(Hs/Mm)	36	chr10:75538733	auaaav	caaaaa	2.698	0.00349
chr10:75538698-75538739:+	KHDRBS3(Hs/Mm)	37	chr10:75538734	auaaav	aaaaaa	2.764	0.00285
chr10:75538698-75538739:+	MBNL1(Hs/Mm)	4	chr10:75538701	gcuugc	agcuug	2.494	0.00632
chr10:75538698-75538739:+	MSI1(Hs/Mm)	34	chr10:75538731	uagca	uacaa	1.817	0.0346
chr10:75538698-75538739:+	NUPL2(Hs/Mm)	21	chr10:75538718	aaaauaa	aaaaccc	2.597	0.0047
chr10:75538698-75538739:+	NUPL2(Hs/Mm)	35	chr10:75538732	aaaauaa	acaaaaa	2.896	0.00189
chr10:75538698-75538739:+	NUPL2(Hs/Mm)	36	chr10:75538733	aaaauaa	caaaaaa	2.974	0.00147
chr10:75538698-75538739:+	PABPC1(Hs/Mm)	35	chr10:75538732	araaaam	acaaaaa	3.676	0.000118
chr10:75538698-75538739:+	PABPC1(Hs/Mm)	36	chr10:75538733	araaaam	caaaaaa	3.402	0.000334
chr10:75538698-75538739:+	PABPC3(Hs/Mm)	19	chr10:75538716	raaaacm	guaaaac	3.08	0.00103
chr10:75538698-75538739:+	PABPC3(Hs/Mm)	20	chr10:75538717	raaaacm	uaaaacc	3.955	3.83e-05
chr10:75538698-75538739:+	PABPC3(Hs/Mm)	21	chr10:75538718	raaaacm	aaaaccc	3.466	0.000264
chr10:75538698-75538739:+	PABPC3(Hs/Mm)	36	chr10:75538733	raaaacm	caaaaaa	3.341	0.000417
chr10:75538698-75538739:+	PABPC4(Hs/Mm)	34	chr10:75538731	aaaaaar	uacaaaa	2.709	0.00337
chr10:75538698-75538739:+	PABPC4(Hs/Mm)	35	chr10:75538732	aaaaaar	acaaaaa	3.391	0.000348
chr10:75538698-75538739:+	PABPC4(Hs/Mm)	36	chr10:75538733	aaaaaar	caaaaaa	3.4	0.000337
chr10:75538698-75538739:+	PABPC5(Hs/Mm)	35	chr10:75538732	agaaadu	acaaaaa	3.023	0.00125
chr10:75538698-75538739:+	PABPN1(Hs/Mm)	35	chr10:75538732	araaga	acaaaa	2.731	0.00316
chr10:75538698-75538739:+	PABPN1(Hs/Mm)	37	chr10:75538734	araaga	aaaaaa	2.926	0.00172
chr10:75538698-75538739:+	PABPN1L(Hs/Mm)	20	chr10:75538717	aaaaa	uaaaa	2.536	0.00561
chr10:75538698-75538739:+	PABPN1L(Hs/Mm)	21	chr10:75538718	aaaaa	aaaac	2.884	0.00196
chr10:75538698-75538739:+	PABPN1L(Hs/Mm)	35	chr10:75538732	aaaaa	acaaa	2.645	0.00408
chr10:75538698-75538739:+	PABPN1L(Hs/Mm)	36	chr10:75538733	aaaaa	caaaa	2.645	0.00408
chr10:75538698-75538739:+	PABPN1L(Hs/Mm)	37	chr10:75538734	aaaaa	aaaaa	3.341	0.000417
chr10:75538698-75538739:+	PABPN1L(Hs/Mm)	38	chr10:75538735	aaaaa	aaaaa	3.341	0.000417
chr10:75538698-75538739:+	PCBP2(Hs/Mm)	22	chr10:75538719	aaccc	aaacc	2.211	0.0135
chr10:75538698-75538739:+	PCBP2(Hs/Mm)	23	chr10:75538720	aaccc	aaccc	2.67	0.00379
chr10:75538698-75538739:+	PCBP2(Hs/Mm)	24	chr10:75538721	aaccc	acccc	2.211	0.0135
chr10:75538698-75538739:+	PCBP4(Hs/Mm)	23	chr10:75538720	auccccc	aacccca	1.903	0.0285
chr10:75538698-75538739:+	PCBP4(Hs/Mm)	24	chr10:75538721	auccccc	accccau	1.667	0.0478
chr10:75538698-75538739:+	RBFOX1(Hs/Mm)	4	chr10:75538701	wgcaugm	agcuugg	2.316	0.0103
chr10:75538698-75538739:+	RBFOX1(Hs/Mm)	13	chr10:75538710	wgcaugm	aacaugg	1.75	0.0401
chr10:75538698-75538739:+	RBM45(Hs/Mm)	22	chr10:75538719	acacc	aaacc	1.748	0.0402
chr10:75538698-75538739:+	RBM45(Hs/Mm)	24	chr10:75538721	acacc	acccc	1.748	0.0402
chr10:75538698-75538739:+	SART3(Hs/Mm)	35	chr10:75538732	araaaam	acaaaaa	3.676	0.000118
chr10:75538698-75538739:+	SART3(Hs/Mm)	36	chr10:75538733	araaaam	caaaaaa	3.412	0.000322
chr10:75538698-75538739:+	SF1(Hs/Mm)	19	chr10:75538716	uuaaca	guaaaa	2.085	0.0185
chr10:75538698-75538739:+	SRSF9(Hs/Mm)	9	chr10:75538706	gggaa	gggua	1.939	0.0263
chr10:75538698-75538739:+	SRSF9(Hs/Mm)	10	chr10:75538707	gggaa	gguaa	1.939	0.0263
chr10:75538698-75538739:+	TAF15(Hs/Mm)	9	chr10:75538706	gggua	gggua	1.8	0.0359
chr10:75538698-75538739:+	YBX1(Hs/Mm)	1	chr10:75538698	aacaucd	accagcu	2.896	0.00189
chr10:75538698-75538739:+	YBX1(Hs/Mm)	13	chr10:75538710	aacaucd	aacaugg	3.182	0.000731
chr10:75538698-75538739:+	YBX1(Hs/Mm)	23	chr10:75538720	aacaucd	aacccca	3.104	0.000955
chr10:75538698-75538739:+	YBX1(Hs/Mm)	26	chr10:75538723	aacaucd	cccaucu	2.896	0.00189
chr10:75538698-75538739:+	YBX2(Hs/Mm)	1	chr10:75538698	aacawcd	accagcu	2.595	0.00473
chr10:75538698-75538739:+	YBX2(Hs/Mm)	13	chr10:75538710	aacawcd	aacaugg	3.027	0.00123
chr10:75538698-75538739:+	YBX2(Hs/Mm)	23	chr10:75538720	aacawcd	aacccca	2.824	0.00237
chr5:140565231-140565272:+	A1CF(Hs/Mm)	34	chr5:140565264	uaauua	caaugu	2.068	0.0193
chr5:140565231-140565272:+	CELF1(Hs/Mm)	35	chr5:140565265	uauguuu	aaugugc	2.2	0.0139
chr5:140565231-140565272:+	FUBP1(Hs/Mm)	35	chr5:140565265	uauguau	aaugugc	2.307	0.0105
chr5:140565231-140565272:+	NUPL2(Hs/Mm)	8	chr5:140565238	caaagg	aaaauu	1.773	0.0381
chr5:140565231-140565272:+	NUPL2(Hs/Mm)	21	chr5:140565251	caaagg	uacagg	1.784	0.0372
chr5:140565231-140565272:+	NUPL2(Hs/Mm)	33	chr5:140565263	caaagg	ccaaug	2.08	0.0188
chr5:140565231-140565272:+	PABPN1L(Hs/Mm)	8	chr5:140565238	aaaaa	aaaau	1.667	0.0478
chr5:140565231-140565272:+	PCBP2(Hs/Mm)	1	chr5:140565231	ccyycch	gccuccc	2.8	0.00256
chr5:140565231-140565272:+	PCBP2(Hs/Mm)	2	chr5:140565232	ccyycch	ccuccca	3.062	0.0011
chr5:140565231-140565272:+	PCBP4(Hs/Mm)	3	chr5:140565233	auccccc	cucccaa	2.875	0.00202
chr5:140565231-140565272:+	PRR3(Hs/Mm)	19	chr5:140565249	auuac	auuac	1.907	0.0283
chr5:140565231-140565272:+	RBM23(Hs/Mm)	2	chr5:140565232	ccccc	ccucc	2.923	0.00173
chr5:140565231-140565272:+	RBM23(Hs/Mm)	3	chr5:140565233	ccccc	cuccc	2.346	0.00949
chr5:140565231-140565272:+	RBM47(Hs/Mm)	34	chr5:140565264	uaauua	caaugu	2.103	0.0177
chr5:140565231-140565272:+	RBM6(Hs/Mm)	2	chr5:140565232	cgucca	ccuccc	3.101	0.000964
chr5:140565231-140565272:+	RBM6(Hs/Mm)	19	chr5:140565249	hauccar	auuacag	2.732	0.00315
chr5:140565231-140565272:+	RBM6(Hs/Mm)	30	chr5:140565260	hauccar	aagccaa	3.099	0.000971
chr5:140565231-140565272:+	TUT1(Hs/Mm)	9	chr5:140565239	mrauacu	aaauucu	1.656	0.0489
chr16:31134087-31134128:+	DAZAP1(Hs/Mm)	7	chr16:31134093	uagkwwr	ucgggag	1.985	0.0236
chr16:31134087-31134128:+	DAZAP1(Hs/Mm)	17	chr16:31134103	uagkwwr	gagguag	2.373	0.00882
chr16:31134087-31134128:+	DAZAP1(Hs/Mm)	21	chr16:31134107	uagkwwr	uaggaga	2.701	0.00346
chr16:31134087-31134128:+	EIF4G2(Hs/Mm)	31	chr16:31134117	gcgag	gcgug	1.813	0.0349
chr16:31134087-31134128:+	EWSR1(Hs/Mm)	9	chr16:31134095	gggggggg	gggaggcu	2.197	0.014
chr16:31134087-31134128:+	EWSR1(Hs/Mm)	22	chr16:31134108	aggug	aggag	1.991	0.0232
chr16:31134087-31134128:+	G3BP2(Hs/Mm)	12	chr16:31134098	aggaudr	aggcuga	2.427	0.00761
chr16:31134087-31134128:+	G3BP2(Hs/Mm)	22	chr16:31134108	aggaudr	aggagaa	2.787	0.00266
chr16:31134087-31134128:+	G3BP2(Hs/Mm)	25	chr16:31134111	aggaudr	agaaugg	2.68	0.00368
chr16:31134087-31134128:+	HNRNPA1(Hs/Mm)	6	chr16:31134092	duagggw	cucggga	2.068	0.0193
chr16:31134087-31134128:+	HNRNPA1(Hs/Mm)	16	chr16:31134102	duagggw	ugaggua	1.77	0.0384
chr16:31134087-31134128:+	HNRNPA1(Hs/Mm)	17	chr16:31134103	guaguagu	gagguagg	1.738	0.0411
chr16:31134087-31134128:+	HNRNPA1(Hs/Mm)	20	chr16:31134106	duagggw	guaggag	1.973	0.0242
chr16:31134087-31134128:+	HNRNPA1L2(Hs/Mm)	6	chr16:31134092	duagggw	cucggga	1.944	0.0259
chr16:31134087-31134128:+	HNRNPA1L2(Hs/Mm)	16	chr16:31134102	duagggw	ugaggua	1.718	0.0429
chr16:31134087-31134128:+	HNRNPA1L2(Hs/Mm)	20	chr16:31134106	duagggw	guaggag	1.944	0.0259
chr16:31134087-31134128:+	HNRNPA2B1(Hs/Mm)	6	chr16:31134092	duagggw	cucggga	1.973	0.0242
chr16:31134087-31134128:+	HNRNPA2B1(Hs/Mm)	16	chr16:31134102	gguaguag	ugagguag	2.708	0.00338
chr16:31134087-31134128:+	HNRNPA2B1(Hs/Mm)	19	chr16:31134105	gguaguag	gguaggag	3.246	0.000585
chr16:31134087-31134128:+	HNRNPA2B1(Hs/Mm)	20	chr16:31134106	duagggw	guaggag	2.24	0.0125
chr16:31134087-31134128:+	HNRNPF(Hs/Mm)	20	chr16:31134106	gukgykg	guaggag	2.115	0.0172
chr16:31134087-31134128:+	HNRNPH1(Hs/Mm)	21	chr16:31134107	gargag	uaggag	2.23	0.0129
chr16:31134087-31134128:+	HNRNPH2(Hs/Mm)	19	chr16:31134105	gggaggg	gguagga	2.2	0.0139
chr16:31134087-31134128:+	ILF2(Hs/Mm)	19	chr16:31134105	gggugggg	gguaggag	2.656	0.00395
chr16:31134087-31134128:+	LIN28A(Hs/Mm)	22	chr16:31134108	hggagwa	aggagaa	3.446	0.000284
chr16:31134087-31134128:+	MSI1(Hs/Mm)	17	chr16:31134103	uaguwrg	gagguag	2.152	0.0157
chr16:31134087-31134128:+	MSI1(Hs/Mm)	21	chr16:31134107	uaguwrg	uaggaga	2.136	0.0163
chr16:31134087-31134128:+	RBFOX1(Hs/Mm)	25	chr16:31134111	wgcaugm	agaaugg	1.855	0.0318
chr16:31134087-31134128:+	RBFOX1(Hs/Mm)	30	chr16:31134116	wgcaugm	ggcguga	1.829	0.0337
chr16:31134087-31134128:+	RBM24(Hs/Mm)	30	chr16:31134116	wgwgugd	ggcguga	2.26	0.0119
chr16:31134087-31134128:+	RBM4B(Hs/Mm)	7	chr16:31134093	acggga	ucggga	1.688	0.0457
chr16:31134087-31134128:+	RBM4B(Hs/Mm)	31	chr16:31134117	gcgcgg	gcguga	2.035	0.0209
chr16:31134087-31134128:+	SRSF1(Hs/Mm)	10	chr16:31134096	gragga	ggaggc	2.688	0.00359
chr16:31134087-31134128:+	SRSF1(Hs/Mm)	20	chr16:31134106	gragga	guagga	3.161	0.000786
chr16:31134087-31134128:+	SRSF1(Hs/Mm)	23	chr16:31134109	gragga	ggagaa	2.968	0.0015
chr16:31134087-31134128:+	SRSF2(Hs/Mm)	22	chr16:31134108	ggagwd	aggaga	3.529	0.000209
chr16:31134087-31134128:+	SRSF9(Hs/Mm)	9	chr16:31134095	kgrwgsm	gggaggc	2.268	0.0117
chr16:31134087-31134128:+	SRSF9(Hs/Mm)	19	chr16:31134105	kgrwgsm	gguagga	3.155	0.000802
chr16:31134087-31134128:+	SRSF9(Hs/Mm)	22	chr16:31134108	aggag	aggag	3.307	0.000472
chr16:31134087-31134128:+	SRSF9(Hs/Mm)	24	chr16:31134110	gggaa	gagaa	1.939	0.0263
chr16:31134087-31134128:+	SRSF9(Hs/Mm)	33	chr16:31134119	gggaa	gugaa	1.939	0.0263
chr16:31134087-31134128:+	TARDBP(Hs/Mm)	20	chr16:31134106	guaug	guagg	2	0.0227
chr16:31134087-31134128:+	TARDBP(Hs/Mm)	26	chr16:31134112	guaug	gaaug	2.449	0.00716
chr16:31134087-31134128:+	TARDBP(Hs/Mm)	31	chr16:31134117	guaug	gcgug	2.112	0.0173
chr11:768532-768573:-	DAZAP1(Hs/Mm)	32	chr11:768542	uagkwwr	uagcuag	2.433	0.00749
chr11:768532-768573:-	DAZAP1(Hs/Mm)	36	chr11:768538	uagkwwr	uaggacu	1.91	0.0281
chr11:768532-768573:-	FXR1(Hs/Mm)	36	chr11:768538	aygacr	uaggac	2.143	0.0161
chr11:768532-768573:-	HNRNPA0(Hs/Mm)	30	chr11:768544	uauag	aguag	1.697	0.0448
chr11:768532-768573:-	HNRNPA0(Hs/Mm)	34	chr11:768540	uauag	gcuag	1.652	0.0493
chr11:768532-768573:-	PCBP2(Hs/Mm)	13	chr11:768561	ccyycch	ccugccu	2.637	0.00418
chr11:768532-768573:-	PCBP2(Hs/Mm)	22	chr11:768552	ccyycch	gccuccc	1.875	0.0304
chr11:768532-768573:-	PCBP2(Hs/Mm)	23	chr11:768551	ccyycch	ccuccca	2.05	0.0202
chr11:768532-768573:-	PCBP4(Hs/Mm)	24	chr11:768550	auccccc	cucccaa	2.125	0.0168
chr11:768532-768573:-	RBM23(Hs/Mm)	23	chr11:768551	ccccc	ccucc	2.231	0.0128
chr11:768532-768573:-	RBM23(Hs/Mm)	24	chr11:768550	ccccc	cuccc	1.908	0.0282
chr11:768532-768573:-	RBM42(Hs/Mm)	33	chr11:768541	aacuamg	agcuagg	2.108	0.0175
chr11:768532-768573:-	RBM45(Hs/Mm)	37	chr11:768537	acgac	aggac	2.94	0.00164
chr11:768532-768573:-	RBM6(Hs/Mm)	10	chr11:768564	cgucca	ucuccu	2.456	0.00702
chr11:768532-768573:-	SRSF2(Hs/Mm)	1	chr11:768573	uccag	ucaag	1.936	0.0264
chr11:768532-768573:-	SRSF7(Hs/Mm)	36	chr11:768538	acgacg	uaggac	2.859	0.00212
chr11:768532-768573:-	SRSF9(Hs/Mm)	37	chr11:768537	aggag	aggac	1.653	0.0492
chr5:125961183-125961224:+	G3BP2(Hs/Mm)	3	chr5:125961185	aggaudr	aggcuga	2.4	0.0082
chr5:125961183-125961224:+	G3BP2(Hs/Mm)	13	chr5:125961195	aggaudr	aggagaa	2.32	0.0102
chr5:125961183-125961224:+	G3BP2(Hs/Mm)	16	chr5:125961198	aggaudr	agaauca	2.587	0.00484
chr5:125961183-125961224:+	HNRNPH2(Hs/Mm)	10	chr5:125961192	gggaggg	ggcagga	2.267	0.0117
chr5:125961183-125961224:+	ILF2(Hs/Mm)	10	chr5:125961192	gggugggg	ggcaggag	2.031	0.0211
chr5:125961183-125961224:+	LIN28A(Hs/Mm)	13	chr5:125961195	hggagwa	aggagaa	2.703	0.00344
chr5:125961183-125961224:+	RBM22(Hs/Mm)	22	chr5:125961204	accgg	accug	2.306	0.0106
chr5:125961183-125961224:+	RBM22(Hs/Mm)	28	chr5:125961210	accgg	acccg	2.306	0.0106
chr5:125961183-125961224:+	RBM22(Hs/Mm)	29	chr5:125961211	accgg	cccgg	2.408	0.00802
chr5:125961183-125961224:+	RBM45(Hs/Mm)	9	chr5:125961191	acgca	aggca	2.217	0.0133
chr5:125961183-125961224:+	RBM5(Hs/Mm)	11	chr5:125961193	garggwr	gcaggag	2.205	0.0137
chr5:125961183-125961224:+	RBM5(Hs/Mm)	33	chr5:125961215	garggwr	ggaggca	2.372	0.00885
chr5:125961183-125961224:+	RBM5(Hs/Mm)	34	chr5:125961216	garggwr	gaggcaa	2.154	0.0156
chr5:125961183-125961224:+	SRSF1(Hs/Mm)	1	chr5:125961183	gragga	ggaggc	2.688	0.00359
chr5:125961183-125961224:+	SRSF1(Hs/Mm)	11	chr5:125961193	gragga	gcagga	3.011	0.0013
chr5:125961183-125961224:+	SRSF1(Hs/Mm)	14	chr5:125961196	gragga	ggagaa	2.828	0.00234
chr5:125961183-125961224:+	SRSF1(Hs/Mm)	33	chr5:125961215	gragga	ggaggc	2.301	0.0107
chr5:125961183-125961224:+	SRSF2(Hs/Mm)	13	chr5:125961195	ggagwd	aggaga	2.839	0.00226
chr5:125961183-125961224:+	SRSF2(Hs/Mm)	32	chr5:125961214	ggagwd	gggagg	2.276	0.0114
chr5:125961183-125961224:+	SRSF9(Hs/Mm)	10	chr5:125961192	kgrwgsm	ggcagga	3.183	0.000729
chr5:125961183-125961224:+	SRSF9(Hs/Mm)	13	chr5:125961195	aggag	aggag	2.644	0.0041
chr5:125961183-125961224:+	SRSF9(Hs/Mm)	15	chr5:125961197	gggaa	gagaa	1.939	0.0263
chr5:125961183-125961224:+	SRSF9(Hs/Mm)	16	chr5:125961198	akgavmr	agaauca	2.123	0.0169
chr5:125961183-125961224:+	SRSF9(Hs/Mm)	32	chr5:125961214	kgrwgsm	gggaggc	3.056	0.00112
chr5:125961183-125961224:+	SRSF9(Hs/Mm)	33	chr5:125961215	kgrwgsm	ggaggca	2.817	0.00242
chr19:53205450-53205491:-	DAZ3(Hs/Mm)	1	chr19:53205491	acguuu	acgucu	1.95	0.0256
chr19:53205450-53205491:-	HNRNPA0(Hs/Mm)	35	chr19:53205457	auuagu	cucagc	2.026	0.0214
chr19:53205450-53205491:-	HuR(Hs/Mm)	12	chr19:53205480	uukruuu	cuggguu	1.725	0.0423
chr19:53205450-53205491:-	RBM23(Hs/Mm)	8	chr19:53205484	ccccc	ccucc	1.685	0.046
chr19:53205450-53205491:-	RBM24(Hs/Mm)	3	chr19:53205489	gugug	gucug	2.23	0.0129
chr19:53205450-53205491:-	RBM45(Hs/Mm)	1	chr19:53205491	acgac	acguc	2.16	0.0154
chr19:53205450-53205491:-	RBM45(Hs/Mm)	31	chr19:53205461	cuuac	cugcc	1.693	0.0452
chr19:53205450-53205491:-	RBM6(Hs/Mm)	8	chr19:53205484	cgucca	ccuccu	1.835	0.0333
chrX:54589117-54589158:+	ESRP1(Hs/Mm)	35	chrX:54589151	gggugg	aggagg	2.205	0.0137
chrX:54589117-54589158:+	EWSR1(Hs/Mm)	16	chrX:54589132	aggug	aggag	1.991	0.0232
chrX:54589117-54589158:+	EWSR1(Hs/Mm)	35	chrX:54589151	aggug	aggag	1.991	0.0232
chrX:54589117-54589158:+	EWSR1(Hs/Mm)	38	chrX:54589154	aggug	aggcg	1.991	0.0232
chrX:54589117-54589158:+	FUS(Hs/Mm)	36	chrX:54589152	ggggg	ggagg	2.121	0.017
chrX:54589117-54589158:+	G3BP2(Hs/Mm)	3	chrX:54589119	aggaudr	aggaggc	2.48	0.00657
chrX:54589117-54589158:+	G3BP2(Hs/Mm)	6	chrX:54589122	aggaudr	aggcuga	2.88	0.00199
chrX:54589117-54589158:+	G3BP2(Hs/Mm)	16	chrX:54589132	aggaudr	aggagaa	3.147	0.000825
chrX:54589117-54589158:+	G3BP2(Hs/Mm)	19	chrX:54589135	aggaudr	agaauca	3	0.00135
chrX:54589117-54589158:+	G3BP2(Hs/Mm)	35	chrX:54589151	aggaudr	aggaggc	2.533	0.00565
chrX:54589117-54589158:+	HNRNPA2B1(Hs/Mm)	36	chrX:54589152	ggggg	ggagg	1.744	0.0406
chrX:54589117-54589158:+	HNRNPF(Hs/Mm)	35	chrX:54589151	gggagggg	aggaggcg	1.879	0.0301
chrX:54589117-54589158:+	HNRNPH1(Hs/Mm)	2	chrX:54589118	gargag	caggag	1.88	0.0301
chrX:54589117-54589158:+	HNRNPH1(Hs/Mm)	15	chrX:54589131	gargag	caggag	2.32	0.0102
chrX:54589117-54589158:+	HNRNPH1(Hs/Mm)	34	chrX:54589150	gargag	caggag	2.17	0.015
chrX:54589117-54589158:+	HNRNPH1(Hs/Mm)	37	chrX:54589153	gargag	gaggcg	2.19	0.0143
chrX:54589117-54589158:+	HNRNPH2(Hs/Mm)	13	chrX:54589129	gggaggg	ggcagga	1.844	0.0326
chrX:54589117-54589158:+	HNRNPH2(Hs/Mm)	35	chrX:54589151	gggaggg	aggaggc	1.867	0.031
chrX:54589117-54589158:+	ILF2(Hs/Mm)	13	chrX:54589129	gggugggg	ggcaggag	2.25	0.0122
chrX:54589117-54589158:+	ILF2(Hs/Mm)	35	chrX:54589151	gggugggg	aggaggcg	2.266	0.0117
chrX:54589117-54589158:+	LIN28A(Hs/Mm)	3	chrX:54589119	hggagwa	aggaggc	2.135	0.0164
chrX:54589117-54589158:+	LIN28A(Hs/Mm)	16	chrX:54589132	hggagwa	aggagaa	3.716	0.000101
chrX:54589117-54589158:+	LIN28A(Hs/Mm)	35	chrX:54589151	hggagwa	aggaggc	2.689	0.00358
chrX:54589117-54589158:+	NOVA1(Hs/Mm)	22	chrX:54589138	aucac	aucac	1.781	0.0375
chrX:54589117-54589158:+	RBM45(Hs/Mm)	12	chrX:54589128	acgca	aggca	1.855	0.0318
chrX:54589117-54589158:+	RBM5(Hs/Mm)	1	chrX:54589117	garggwr	gcaggag	1.782	0.0374
chrX:54589117-54589158:+	RBM5(Hs/Mm)	14	chrX:54589130	garggwr	gcaggag	2.205	0.0137
chrX:54589117-54589158:+	SRSF1(Hs/Mm)	1	chrX:54589117	gragga	gcagga	3.032	0.00121
chrX:54589117-54589158:+	SRSF1(Hs/Mm)	4	chrX:54589120	gragga	ggaggc	3	0.00135
chrX:54589117-54589158:+	SRSF1(Hs/Mm)	14	chrX:54589130	gragga	gcagga	3.28	0.000519
chrX:54589117-54589158:+	SRSF1(Hs/Mm)	17	chrX:54589133	gragga	ggagaa	3.097	0.000977
chrX:54589117-54589158:+	SRSF1(Hs/Mm)	36	chrX:54589152	gragga	ggaggc	3.129	0.000877
chrX:54589117-54589158:+	SRSF10(Hs/Mm)	2	chrX:54589118	cagcag	caggag	2.35	0.00939
chrX:54589117-54589158:+	SRSF10(Hs/Mm)	12	chrX:54589128	cagcag	aggcag	2.875	0.00202
chrX:54589117-54589158:+	SRSF10(Hs/Mm)	15	chrX:54589131	cagcag	caggag	2.587	0.00484
chrX:54589117-54589158:+	SRSF10(Hs/Mm)	34	chrX:54589150	cagcag	caggag	2.35	0.00939
chrX:54589117-54589158:+	SRSF11(Hs/Mm)	16	chrX:54589132	agggg	aggag	2.283	0.0112
chrX:54589117-54589158:+	SRSF11(Hs/Mm)	35	chrX:54589151	agggg	aggag	1.811	0.0351
chrX:54589117-54589158:+	SRSF2(Hs/Mm)	3	chrX:54589119	ggagwd	aggagg	1.897	0.0289
chrX:54589117-54589158:+	SRSF2(Hs/Mm)	13	chrX:54589129	agcagc	ggcagg	2.92	0.00175
chrX:54589117-54589158:+	SRSF2(Hs/Mm)	16	chrX:54589132	ggagwd	aggaga	3.874	5.35e-05
chrX:54589117-54589158:+	SRSF2(Hs/Mm)	35	chrX:54589151	ggagwd	aggagg	3.276	0.000526
chrX:54589117-54589158:+	SRSF4(Hs/Mm)	3	chrX:54589119	agcag	aggag	1.842	0.0327
chrX:54589117-54589158:+	SRSF4(Hs/Mm)	13	chrX:54589129	agcag	ggcag	2.061	0.0197
chrX:54589117-54589158:+	SRSF4(Hs/Mm)	16	chrX:54589132	agcag	aggag	2.061	0.0197
chrX:54589117-54589158:+	SRSF4(Hs/Mm)	35	chrX:54589151	agcag	aggag	1.842	0.0327
chrX:54589117-54589158:+	SRSF8(Hs/Mm)	13	chrX:54589129	agcagc	ggcagg	2.024	0.0215
chrX:54589117-54589158:+	SRSF9(Hs/Mm)	3	chrX:54589119	akgavmr	aggaggc	2.138	0.0163
chrX:54589117-54589158:+	SRSF9(Hs/Mm)	13	chrX:54589129	kgrwgsm	ggcagga	2.93	0.00169
chrX:54589117-54589158:+	SRSF9(Hs/Mm)	16	chrX:54589132	aggag	aggag	3.545	0.000196
chrX:54589117-54589158:+	SRSF9(Hs/Mm)	19	chrX:54589135	akgavmr	agaauca	2.954	0.00157
chrX:54589117-54589158:+	SRSF9(Hs/Mm)	35	chrX:54589151	aggag	aggag	3.158	0.000794
chr1:204521286-204521327:+	G3BP2(Hs/Mm)	9	chr1:204521294	aggaudr	aggaggc	2.44	0.00734
chr1:204521286-204521327:+	G3BP2(Hs/Mm)	12	chr1:204521297	aggaudr	aggcuga	2.827	0.00235
chr1:204521286-204521327:+	G3BP2(Hs/Mm)	22	chr1:204521307	aggaudr	aggagaa	2.973	0.00147
chr1:204521286-204521327:+	HNRNPA0(Hs/Mm)	15	chr1:204521300	auuagu	cugagg	1.897	0.0289
chr1:204521286-204521327:+	HNRNPH1(Hs/Mm)	8	chr1:204521293	gargag	caggag	1.88	0.0301
chr1:204521286-204521327:+	HNRNPH1(Hs/Mm)	21	chr1:204521306	gargag	caggag	2.3	0.0107
chr1:204521286-204521327:+	HNRNPH2(Hs/Mm)	19	chr1:204521304	gggaggg	ggcagga	2.411	0.00795
chr1:204521286-204521327:+	ILF2(Hs/Mm)	19	chr1:204521304	gggugggg	ggcaggag	2.578	0.00497
chr1:204521286-204521327:+	LIN28A(Hs/Mm)	22	chr1:204521307	hggagwa	aggagaa	3.892	4.97e-05
chr1:204521286-204521327:+	MBNL1(Hs/Mm)	13	chr1:204521298	cgcuu	ggcug	2.275	0.0115
chr1:204521286-204521327:+	MBNL1(Hs/Mm)	30	chr1:204521315	gcuugc	cgcuug	1.961	0.0249
chr1:204521286-204521327:+	RBM45(Hs/Mm)	5	chr1:204521290	acgca	acuca	2.687	0.0036
chr1:204521286-204521327:+	RBM45(Hs/Mm)	18	chr1:204521303	acgca	aggca	2.373	0.00882
chr1:204521286-204521327:+	RBM5(Hs/Mm)	20	chr1:204521305	garggwr	gcaggag	2.141	0.0161
chr1:204521286-204521327:+	SF1(Hs/Mm)	4	chr1:204521289	uaauc	uacuc	1.913	0.0279
chr1:204521286-204521327:+	SRSF1(Hs/Mm)	10	chr1:204521295	gragga	ggaggc	2.882	0.00198
chr1:204521286-204521327:+	SRSF1(Hs/Mm)	20	chr1:204521305	gragga	gcagga	3.14	0.000845
chr1:204521286-204521327:+	SRSF1(Hs/Mm)	23	chr1:204521308	gragga	ggagaa	2.968	0.0015
chr1:204521286-204521327:+	SRSF10(Hs/Mm)	8	chr1:204521293	cagcag	caggag	2.175	0.0148
chr1:204521286-204521327:+	SRSF10(Hs/Mm)	18	chr1:204521303	cagcag	aggcag	1.9	0.0287
chr1:204521286-204521327:+	SRSF10(Hs/Mm)	21	chr1:204521306	cagcag	caggag	1.7	0.0446
chr1:204521286-204521327:+	SRSF10(Hs/Mm)	23	chr1:204521308	agagavm	ggagaau	2.024	0.0215
chr1:204521286-204521327:+	SRSF11(Hs/Mm)	22	chr1:204521307	agggg	aggag	2.745	0.00303
chr1:204521286-204521327:+	SRSF2(Hs/Mm)	9	chr1:204521294	ggagwd	aggagg	1.897	0.0289
chr1:204521286-204521327:+	SRSF2(Hs/Mm)	19	chr1:204521304	agcagc	ggcagg	2.318	0.0102
chr1:204521286-204521327:+	SRSF2(Hs/Mm)	22	chr1:204521307	ggagwd	aggaga	3.931	4.23e-05
chr1:204521286-204521327:+	SRSF8(Hs/Mm)	19	chr1:204521304	agcagc	ggcagg	1.732	0.0416
chr1:204521286-204521327:+	SRSF9(Hs/Mm)	9	chr1:204521294	aggag	aggag	1.881	0.03
chr1:204521286-204521327:+	SRSF9(Hs/Mm)	19	chr1:204521304	kgrwgsm	ggcagga	2.465	0.00685
chr1:204521286-204521327:+	SRSF9(Hs/Mm)	22	chr1:204521307	aggag	aggag	3.208	0.000668
chr1:204521286-204521327:+	TRA2A(Hs/Mm)	21	chr1:204521306	cugaaga	caggaga	1.791	0.0366
chr19:58378328-58378369:+	DAZ3(Hs/Mm)	12	chr19:58378339	acguuu	agguug	1.663	0.0482
chr19:58378328-58378369:+	EIF4G2(Hs/Mm)	13	chr19:58378340	gguugc	gguugc	2.065	0.0195
chr19:58378328-58378369:+	G3BP2(Hs/Mm)	4	chr19:58378331	aggaudr	aggagca	2.16	0.0154
chr19:58378328-58378369:+	HNRNPA1(Hs/Mm)	2	chr19:58378329	guaguagu	gcaggagc	3.049	0.00115
chr19:58378328-58378369:+	HNRNPA1(Hs/Mm)	5	chr19:58378332	guaguagu	ggagcaga	3.098	0.000974
chr19:58378328-58378369:+	HNRNPA1(Hs/Mm)	8	chr19:58378335	guaguagu	gcagaggu	3.393	0.000346
chr19:58378328-58378369:+	HNRNPA1(Hs/Mm)	14	chr19:58378341	guaguagu	guugcagu	3.639	0.000137
chr19:58378328-58378369:+	HNRNPA2B1(Hs/Mm)	4	chr19:58378331	gguaguag	aggagcag	2.385	0.00854
chr19:58378328-58378369:+	HNRNPA2B1(Hs/Mm)	13	chr19:58378340	gguaguag	gguugcag	2.538	0.00557
chr19:58378328-58378369:+	HNRNPA2B1(Hs/Mm)	16	chr19:58378343	gguaguag	ugcaguaa	2.4	0.0082
chr19:58378328-58378369:+	HNRNPH1(Hs/Mm)	3	chr19:58378330	gargag	caggag	2.11	0.0174
chr19:58378328-58378369:+	HNRNPH1(Hs/Mm)	6	chr19:58378333	gargag	gagcag	2.13	0.0166
chr19:58378328-58378369:+	HNRNPH1(Hs/Mm)	8	chr19:58378335	gargag	gcagag	2.3	0.0107
chr19:58378328-58378369:+	LIN28A(Hs/Mm)	4	chr19:58378331	hggagwa	aggagca	3.108	0.000942
chr19:58378328-58378369:+	LIN28A(Hs/Mm)	7	chr19:58378334	hggagwa	agcagag	2.608	0.00455
chr19:58378328-58378369:+	LIN28A(Hs/Mm)	16	chr19:58378343	hggagwa	ugcagua	2.216	0.0133
chr19:58378328-58378369:+	MBNL1(Hs/Mm)	6	chr19:58378333	gcgcagc	gagcaga	1.903	0.0285
chr19:58378328-58378369:+	MBNL1(Hs/Mm)	15	chr19:58378342	gcgcagc	uugcagu	1.736	0.0413
chr19:58378328-58378369:+	PCBP1(Hs/Mm)	36	chr19:58378363	ccwwhcc	ccauugc	2.221	0.0132
chr19:58378328-58378369:+	RBFOX1(Hs/Mm)	1	chr19:58378328	wgcaugm	ugcagga	3.645	0.000134
chr19:58378328-58378369:+	RBFOX2(Hs/Mm)	2	chr19:58378329	gcaug	gcagg	2.613	0.00449
chr19:58378328-58378369:+	RBFOX3(Hs/Mm)	2	chr19:58378329	gcaug	gcagg	2.636	0.00419
chr19:58378328-58378369:+	RBM28(Hs/Mm)	6	chr19:58378333	gwguagd	gagcaga	1.931	0.0267
chr19:58378328-58378369:+	RBM5(Hs/Mm)	2	chr19:58378329	garggwr	gcaggag	1.654	0.0491
chr19:58378328-58378369:+	SAMD4A(Hs/Mm)	2	chr19:58378329	gckgghm	gcaggag	1.827	0.0338
chr19:58378328-58378369:+	SFPQ(Hs/Mm)	19	chr19:58378346	uguaag	aguaag	1.735	0.0414
chr19:58378328-58378369:+	SNRPA(Hs/Mm)	15	chr19:58378342	wugcacr	uugcagu	2.563	0.00519
chr19:58378328-58378369:+	SRSF1(Hs/Mm)	2	chr19:58378329	gragga	gcagga	2.14	0.0162
chr19:58378328-58378369:+	SRSF1(Hs/Mm)	5	chr19:58378332	gragga	ggagca	2.022	0.0216
chr19:58378328-58378369:+	SRSF10(Hs/Mm)	3	chr19:58378330	cagcag	caggag	2.925	0.00172
chr19:58378328-58378369:+	SRSF10(Hs/Mm)	6	chr19:58378333	cagcag	gagcag	3.65	0.000131
chr19:58378328-58378369:+	SRSF10(Hs/Mm)	15	chr19:58378342	cagcag	uugcag	3.413	0.000321
chr19:58378328-58378369:+	SRSF2(Hs/Mm)	1	chr19:58378328	agcagc	ugcagg	3.466	0.000264
chr19:58378328-58378369:+	SRSF2(Hs/Mm)	4	chr19:58378331	agcagc	aggagc	3.091	0.000997
chr19:58378328-58378369:+	SRSF2(Hs/Mm)	7	chr19:58378334	agcagc	agcaga	3.591	0.000165
chr19:58378328-58378369:+	SRSF2(Hs/Mm)	16	chr19:58378343	agcagc	ugcagu	3.466	0.000264
chr19:58378328-58378369:+	SRSF4(Hs/Mm)	1	chr19:58378328	agcag	ugcag	2.5	0.00621
chr19:58378328-58378369:+	SRSF4(Hs/Mm)	4	chr19:58378331	agcag	aggag	2.5	0.00621
chr19:58378328-58378369:+	SRSF4(Hs/Mm)	7	chr19:58378334	agcag	agcag	2.939	0.00165
chr19:58378328-58378369:+	SRSF4(Hs/Mm)	16	chr19:58378343	agcag	ugcag	2.5	0.00621
chr19:58378328-58378369:+	SRSF4(Hs/Mm)	23	chr19:58378350	agcag	agcug	2.5	0.00621
chr19:58378328-58378369:+	SRSF5(Hs/Mm)	2	chr19:58378329	gcagc	gcagg	1.886	0.0296
chr19:58378328-58378369:+	SRSF5(Hs/Mm)	5	chr19:58378332	gcagc	ggagc	1.886	0.0296
chr19:58378328-58378369:+	SRSF5(Hs/Mm)	8	chr19:58378335	gcagc	gcaga	1.886	0.0296
chr19:58378328-58378369:+	SRSF5(Hs/Mm)	17	chr19:58378344	gcagc	gcagu	1.886	0.0296
chr19:58378328-58378369:+	SRSF8(Hs/Mm)	1	chr19:58378328	agcagc	ugcagg	3.244	0.000589
chr19:58378328-58378369:+	SRSF8(Hs/Mm)	4	chr19:58378331	agcagc	aggagc	2.744	0.00303
chr19:58378328-58378369:+	SRSF8(Hs/Mm)	7	chr19:58378334	agcagc	agcaga	3.159	0.000792
chr19:58378328-58378369:+	SRSF8(Hs/Mm)	16	chr19:58378343	agcagc	ugcagu	3.244	0.000589
chr19:58378328-58378369:+	SRSF8(Hs/Mm)	23	chr19:58378350	agcagc	agcugu	2.963	0.00152
chr19:58378328-58378369:+	SRSF9(Hs/Mm)	4	chr19:58378331	aggag	aggag	2.168	0.0151
chr19:58378328-58378369:+	TARDBP(Hs/Mm)	20	chr19:58378347	guaug	guaag	1.929	0.0269
chr19:58378328-58378369:+	UNK(Hs/Mm)	37	chr19:58378364	uauaga	cauugc	1.902	0.0286
chrX:54590920-54590961:+	DAZ3(Hs/Mm)	23	chrX:54590942	acguuu	gcgguu	1.913	0.0279
chrX:54590920-54590961:+	PCBP2(Hs/Mm)	31	chrX:54590950	ccyycch	ccugccu	1.875	0.0304
chrX:54590920-54590961:+	RBM23(Hs/Mm)	3	chrX:54590922	ccccc	ccucc	2.508	0.00607
chrX:54590920-54590961:+	RBM23(Hs/Mm)	6	chrX:54590925	ccccc	ccgcc	2.423	0.0077
chrX:54590920-54590961:+	RBM23(Hs/Mm)	9	chrX:54590928	ccccc	ccucc	2.669	0.0038
chrX:54590920-54590961:+	RBM6(Hs/Mm)	3	chrX:54590922	cgucca	ccuccg	2.316	0.0103
chrX:54590920-54590961:+	RBM6(Hs/Mm)	6	chrX:54590925	ccacc	ccgcc	2.096	0.018
chrX:54590920-54590961:+	RBM6(Hs/Mm)	9	chrX:54590928	cgucca	ccucca	2.494	0.00632
chrX:54590920-54590961:+	RBM6(Hs/Mm)	28	chrX:54590947	cgucca	ucuccu	2.519	0.00588
chrX:54590920-54590961:+	SNRNP70(Hs/Mm)	17	chrX:54590936	rwucaag	guucaag	2.781	0.00271
chrX:54590920-54590961:+	SRSF2(Hs/Mm)	11	chrX:54590930	uccag	uccag	2.391	0.0084
chrX:54590920-54590961:+	SRSF2(Hs/Mm)	19	chrX:54590938	uccag	ucaag	2.391	0.0084
chrX:54590920-54590961:+	SRSF2(Hs/Mm)	30	chrX:54590949	uccag	uccug	2.391	0.0084
chr4:17802868-17802909:-	A1CF(Hs/Mm)	28	chr4:17802882	wuaauur	cuacuug	2.067	0.0194
chr4:17802868-17802909:-	ELAVL4(Hs/Mm)	29	chr4:17802881	uaauu	uacuu	1.77	0.0384
chr4:17802868-17802909:-	ESRP1(Hs/Mm)	3	chr4:17802907	gggugg	uggugg	2.045	0.0204
chr4:17802868-17802909:-	FUS(Hs/Mm)	4	chr4:17802906	ggggg	ggugg	1.855	0.0318
chr4:17802868-17802909:-	HNRNPA2B1(Hs/Mm)	1	chr4:17802909	gguaguag	cguggugg	1.954	0.0254
chr4:17802868-17802909:-	HNRNPDL(Hs/Mm)	19	chr4:17802891	uaauu	uaauc	1.686	0.0459
chr4:17802868-17802909:-	HNRNPDL(Hs/Mm)	29	chr4:17802881	uaauu	uacuu	1.943	0.026
chr4:17802868-17802909:-	HNRNPF(Hs/Mm)	2	chr4:17802908	gukgykg	guggugg	2.984	0.00142
chr4:17802868-17802909:-	HNRNPU(Hs/Mm)	17	chr4:17802893	uguauug	uguaauc	1.781	0.0375
chr4:17802868-17802909:-	MBNL1(Hs/Mm)	7	chr4:17802903	gcuugc	ggcaug	2.468	0.00679
chr4:17802868-17802909:-	MBNL1(Hs/Mm)	13	chr4:17802897	gcuugc	ugccug	2.519	0.00588
chr4:17802868-17802909:-	MBNL1(Hs/Mm)	26	chr4:17802884	cgcuu	agcua	1.725	0.0423
chr4:17802868-17802909:-	MBNL1(Hs/Mm)	29	chr4:17802881	gcuugc	uacuug	2.078	0.0189
chr4:17802868-17802909:-	MBNL1(Hs/Mm)	38	chr4:17802872	cgcuu	ggcua	2.462	0.00691
chr4:17802868-17802909:-	MSI1(Hs/Mm)	6	chr4:17802904	uagca	uggca	1.817	0.0346
chr4:17802868-17802909:-	RBFOX1(Hs/Mm)	7	chr4:17802903	wgcaugm	ggcaugu	2.618	0.00442
chr4:17802868-17802909:-	RBFOX1(Hs/Mm)	13	chr4:17802897	wgcaugm	ugccugu	2.408	0.00802
chr4:17802868-17802909:-	RBFOX2(Hs/Mm)	8	chr4:17802902	gcaug	gcaug	2.477	0.00662
chr4:17802868-17802909:-	RBFOX2(Hs/Mm)	14	chr4:17802896	gcaug	gccug	2.027	0.0213
chr4:17802868-17802909:-	RBFOX3(Hs/Mm)	8	chr4:17802902	gcaug	gcaug	2.491	0.00637
chr4:17802868-17802909:-	RBFOX3(Hs/Mm)	14	chr4:17802896	gcaug	gccug	2.036	0.0209
chr4:17802868-17802909:-	RBM42(Hs/Mm)	26	chr4:17802884	aacuamg	agcuacu	1.703	0.0443
chr4:17802868-17802909:-	SFPQ(Hs/Mm)	17	chr4:17802893	uguaag	uguaau	1.723	0.0424
chr4:17802868-17802909:-	SRSF1(Hs/Mm)	35	chr4:17802875	gragga	ggaggc	2.043	0.0205
chr4:17802868-17802909:-	TARDBP(Hs/Mm)	8	chr4:17802902	guaug	gcaug	1.878	0.0302
chr20:34215006-34215047:-	HNRNPA0(Hs/Mm)	35	chr20:34215013	auuagu	cucagc	2.244	0.0124
chr20:34215006-34215047:-	RBM23(Hs/Mm)	8	chr20:34215040	ccccc	ccucc	2.015	0.022
chr20:34215006-34215047:-	RBM6(Hs/Mm)	5	chr20:34215043	ccacc	gcacc	1.658	0.0487
chr20:34215006-34215047:-	RBM6(Hs/Mm)	8	chr20:34215040	cgucca	ccuccu	1.835	0.0333
chr20:34215006-34215047:-	RBM6(Hs/Mm)	27	chr20:34215021	cgucca	ucuccu	2.165	0.0152
chr20:34215006-34215047:-	SNRPA(Hs/Mm)	3	chr20:34215045	wugcacr	cugcacc	2.211	0.0135
chr20:34215006-34215047:-	SNRPA(Hs/Mm)	4	chr20:34215044	ugcaca	ugcacc	3.066	0.00108
chr17:2320448-2320489:-	EWSR1(Hs/Mm)	8	chr17:2320482	gggggggg	gggaggcu	2.197	0.014
chr17:2320448-2320489:-	HNRNPA2B1(Hs/Mm)	18	chr17:2320472	gguaguag	ggcaggag	2	0.0227
chr17:2320448-2320489:-	HNRNPH1(Hs/Mm)	20	chr17:2320470	gargag	caggag	1.94	0.0262
chr17:2320448-2320489:-	HNRNPH2(Hs/Mm)	18	chr17:2320472	gggaggg	ggcagga	2.256	0.012
chr17:2320448-2320489:-	ILF2(Hs/Mm)	18	chr17:2320472	gggugggg	ggcaggag	2.656	0.00395
chr17:2320448-2320489:-	LIN28A(Hs/Mm)	21	chr17:2320469	hggagwa	aggagac	2.811	0.00247
chr17:2320448-2320489:-	MBNL1(Hs/Mm)	12	chr17:2320478	cgcuu	ggcug	2.275	0.0115
chr17:2320448-2320489:-	MBNL1(Hs/Mm)	29	chr17:2320461	gcuugc	cgcuug	1.961	0.0249
chr17:2320448-2320489:-	RBM45(Hs/Mm)	17	chr17:2320473	acgca	aggca	2.434	0.00747
chr17:2320448-2320489:-	RBM4B(Hs/Mm)	6	chr17:2320484	acggga	ucggga	2.61	0.00453
chr17:2320448-2320489:-	SAMD4A(Hs/Mm)	19	chr17:2320471	gckgghm	gcaggag	2.296	0.0108
chr17:2320448-2320489:-	SAMD4A(Hs/Mm)	30	chr17:2320460	gckgghm	gcuugaa	2.136	0.0163
chr17:2320448-2320489:-	SRSF1(Hs/Mm)	9	chr17:2320481	gragga	ggaggc	2.172	0.0149
chr17:2320448-2320489:-	SRSF1(Hs/Mm)	19	chr17:2320471	gragga	gcagga	3.032	0.00121
chr17:2320448-2320489:-	SRSF2(Hs/Mm)	18	chr17:2320472	agcagc	ggcagg	1.852	0.032
chr17:2320448-2320489:-	SRSF2(Hs/Mm)	21	chr17:2320469	ggagwd	aggaga	3.529	0.000209
chr17:2320448-2320489:-	SRSF8(Hs/Mm)	18	chr17:2320472	agcagc	ggcagg	1.732	0.0416
chr17:2320448-2320489:-	SRSF9(Hs/Mm)	18	chr17:2320472	kgrwgsm	ggcagga	2.915	0.00178
chr17:2320448-2320489:-	SRSF9(Hs/Mm)	21	chr17:2320469	aggag	aggag	3.307	0.000472
chr19:39983431-39983472:+	CNOT4(Hs/Mm)	11	chr19:39983441	acacag	gcagag	2.308	0.0105
chr19:39983431-39983472:+	CNOT4(Hs/Mm)	34	chr19:39983464	acacag	ucacac	2.231	0.0128
chr19:39983431-39983472:+	DAZ3(Hs/Mm)	15	chr19:39983445	acguuu	agguug	2.087	0.0184
chr19:39983431-39983472:+	EIF4G2(Hs/Mm)	16	chr19:39983446	gguugc	gguugc	2.065	0.0195
chr19:39983431-39983472:+	EWSR1(Hs/Mm)	6	chr19:39983436	aggug	aggag	1.991	0.0232
chr19:39983431-39983472:+	G3BP2(Hs/Mm)	6	chr19:39983436	aggaudr	aggaggc	2.6	0.00466
chr19:39983431-39983472:+	G3BP2(Hs/Mm)	15	chr19:39983445	aggaudr	agguugc	2.227	0.013
chr19:39983431-39983472:+	HNRNPA2B1(Hs/Mm)	10	chr19:39983440	gguaguag	ggcagagg	1.708	0.0438
chr19:39983431-39983472:+	HNRNPA2B1(Hs/Mm)	16	chr19:39983446	gguaguag	gguugcag	1.923	0.0272
chr19:39983431-39983472:+	HNRNPH1(Hs/Mm)	5	chr19:39983435	gargag	caggag	2.3	0.0107
chr19:39983431-39983472:+	HNRNPH1(Hs/Mm)	11	chr19:39983441	gargag	gcagag	2.48	0.00657
chr19:39983431-39983472:+	HNRNPH2(Hs/Mm)	6	chr19:39983436	gggaggg	aggaggc	1.767	0.0386
chr19:39983431-39983472:+	HNRNPL(Hs/Mm)	35	chr19:39983465	uacaca	cacacc	2.013	0.0221
chr19:39983431-39983472:+	HNRNPL(Hs/Mm)	36	chr19:39983466	acacrav	acaccau	2.31	0.0104
chr19:39983431-39983472:+	IGF2BP2(Hs/Mm)	34	chr19:39983464	caacaca	ucacacc	1.843	0.0327
chr19:39983431-39983472:+	LIN28A(Hs/Mm)	6	chr19:39983436	hggagwa	aggaggc	2.635	0.00421
chr19:39983431-39983472:+	PCBP2(Hs/Mm)	1	chr19:39983431	aaccc	aaccc	1.752	0.0399
chr19:39983431-39983472:+	RBM45(Hs/Mm)	2	chr19:39983432	acgca	accca	2.566	0.00514
chr19:39983431-39983472:+	RBM45(Hs/Mm)	36	chr19:39983466	acacc	acacc	1.748	0.0402
chr19:39983431-39983472:+	RBM5(Hs/Mm)	7	chr19:39983437	garggwr	ggaggca	2.038	0.0208
chr19:39983431-39983472:+	SNRPA(Hs/Mm)	18	chr19:39983448	wugcacr	uugcagu	2.944	0.00162
chr19:39983431-39983472:+	SNRPA(Hs/Mm)	33	chr19:39983463	ugcaca	aucaca	3.026	0.00124
chr19:39983431-39983472:+	SRSF1(Hs/Mm)	7	chr19:39983437	gragga	ggaggc	2.688	0.00359
chr19:39983431-39983472:+	SRSF10(Hs/Mm)	5	chr19:39983435	cagcag	caggag	2.75	0.00298
chr19:39983431-39983472:+	SRSF10(Hs/Mm)	9	chr19:39983439	cagcag	aggcag	2.875	0.00202
chr19:39983431-39983472:+	SRSF10(Hs/Mm)	18	chr19:39983448	cagcag	uugcag	2.95	0.00159
chr19:39983431-39983472:+	SRSF10(Hs/Mm)	25	chr19:39983455	cagcag	gagcug	2.562	0.0052
chr19:39983431-39983472:+	SRSF11(Hs/Mm)	6	chr19:39983436	agggg	aggag	1.868	0.0309
chr19:39983431-39983472:+	SRSF2(Hs/Mm)	6	chr19:39983436	ggagwd	aggagg	3.149	0.000819
chr19:39983431-39983472:+	SRSF2(Hs/Mm)	10	chr19:39983440	agcagc	ggcaga	2.92	0.00175
chr19:39983431-39983472:+	SRSF2(Hs/Mm)	19	chr19:39983449	agcagc	ugcagu	2.807	0.0025
chr19:39983431-39983472:+	SRSF4(Hs/Mm)	6	chr19:39983436	agcag	aggag	2.175	0.0148
chr19:39983431-39983472:+	SRSF4(Hs/Mm)	10	chr19:39983440	agcag	ggcag	2.061	0.0197
chr19:39983431-39983472:+	SRSF4(Hs/Mm)	19	chr19:39983449	agcag	ugcag	1.842	0.0327
chr19:39983431-39983472:+	SRSF4(Hs/Mm)	26	chr19:39983456	agcag	agcug	1.842	0.0327
chr19:39983431-39983472:+	SRSF8(Hs/Mm)	10	chr19:39983440	agcagc	ggcaga	2.159	0.0154
chr19:39983431-39983472:+	SRSF8(Hs/Mm)	19	chr19:39983449	agcagc	ugcagu	2.329	0.00993
chr19:39983431-39983472:+	SRSF9(Hs/Mm)	6	chr19:39983436	aggag	aggag	1.881	0.03
chr19:39983431-39983472:+	SRSF9(Hs/Mm)	7	chr19:39983437	kgrwgsm	ggaggca	2.69	0.00357
chr19:39983431-39983472:+	YBX1(Hs/Mm)	30	chr19:39983460	aacaucd	gagauca	1.74	0.0409
chr19:39983431-39983472:+	YBX1(Hs/Mm)	35	chr19:39983465	aacaucd	cacacca	1.922	0.0273
chr5:174956310-174956351:+	HNRNPDL(Hs/Mm)	31	chr5:174956340	uaaaa	ucaaa	2.893	0.00191
chr5:174956310-174956351:+	HNRNPDL(Hs/Mm)	32	chr5:174956341	uaaaa	caaaa	2.893	0.00191
chr5:174956310-174956351:+	HNRNPDL(Hs/Mm)	33	chr5:174956342	uaaaa	aaaaa	2.893	0.00191
chr5:174956310-174956351:+	HNRNPDL(Hs/Mm)	34	chr5:174956343	uaaaa	aaaaa	2.893	0.00191
chr5:174956310-174956351:+	HNRNPDL(Hs/Mm)	35	chr5:174956344	uaaaa	aaaaa	2.893	0.00191
chr5:174956310-174956351:+	HNRNPDL(Hs/Mm)	36	chr5:174956345	uaaaa	aaaaa	2.893	0.00191
chr5:174956310-174956351:+	HNRNPDL(Hs/Mm)	37	chr5:174956346	uaaaa	aaaaa	2.893	0.00191
chr5:174956310-174956351:+	HNRNPDL(Hs/Mm)	38	chr5:174956347	uaaaa	aaaaa	2.893	0.00191
chr5:174956310-174956351:+	HNRNPL(Hs/Mm)	12	chr5:174956321	acacrav	acaagag	2.986	0.00141
chr5:174956310-174956351:+	HNRNPL(Hs/Mm)	33	chr5:174956342	amayama	aaaaaaa	2.533	0.00565
chr5:174956310-174956351:+	HNRNPL(Hs/Mm)	34	chr5:174956343	amayama	aaaaaaa	2.533	0.00565
chr5:174956310-174956351:+	HNRNPL(Hs/Mm)	35	chr5:174956344	amayama	aaaaaaa	2.533	0.00565
chr5:174956310-174956351:+	HNRNPL(Hs/Mm)	36	chr5:174956345	amayama	aaaaaaa	2.533	0.00565
chr5:174956310-174956351:+	IGF2BP2(Hs/Mm)	10	chr5:174956319	caacaca	caacaag	2.3	0.0107
chr5:174956310-174956351:+	IGF2BP2(Hs/Mm)	31	chr5:174956340	vmahwca	ucaaaaa	2.644	0.0041
chr5:174956310-174956351:+	IGF2BP2(Hs/Mm)	32	chr5:174956341	vmahwca	caaaaaa	2.616	0.00445
chr5:174956310-174956351:+	IGF2BP2(Hs/Mm)	33	chr5:174956342	vmahwca	aaaaaaa	3	0.00135
chr5:174956310-174956351:+	IGF2BP2(Hs/Mm)	34	chr5:174956343	vmahwca	aaaaaaa	3	0.00135
chr5:174956310-174956351:+	IGF2BP2(Hs/Mm)	35	chr5:174956344	vmahwca	aaaaaaa	3	0.00135
chr5:174956310-174956351:+	IGF2BP2(Hs/Mm)	36	chr5:174956345	vmahwca	aaaaaaa	3	0.00135
chr5:174956310-174956351:+	IGF2BP3(Hs/Mm)	33	chr5:174956342	amahwca	aaaaaaa	3.119	0.000907
chr5:174956310-174956351:+	IGF2BP3(Hs/Mm)	34	chr5:174956343	amahwca	aaaaaaa	3.119	0.000907
chr5:174956310-174956351:+	IGF2BP3(Hs/Mm)	35	chr5:174956344	amahwca	aaaaaaa	3.119	0.000907
chr5:174956310-174956351:+	IGF2BP3(Hs/Mm)	36	chr5:174956345	amahwca	aaaaaaa	3.119	0.000907
chr5:174956310-174956351:+	KHDRBS1(Hs/Mm)	12	chr5:174956321	auaaaav	acaagag	2.464	0.00687
chr5:174956310-174956351:+	KHDRBS1(Hs/Mm)	30	chr5:174956339	auaaaav	cucaaaa	2.959	0.00154
chr5:174956310-174956351:+	KHDRBS1(Hs/Mm)	31	chr5:174956340	auaaaav	ucaaaaa	2.969	0.00149
chr5:174956310-174956351:+	KHDRBS1(Hs/Mm)	33	chr5:174956342	auaaaav	aaaaaaa	3.454	0.000276
chr5:174956310-174956351:+	KHDRBS1(Hs/Mm)	34	chr5:174956343	auaaaav	aaaaaaa	3.454	0.000276
chr5:174956310-174956351:+	KHDRBS1(Hs/Mm)	35	chr5:174956344	auaaaav	aaaaaaa	3.454	0.000276
chr5:174956310-174956351:+	KHDRBS1(Hs/Mm)	36	chr5:174956345	auaaaav	aaaaaaa	3.454	0.000276
chr5:174956310-174956351:+	KHDRBS2(Hs/Mm)	32	chr5:174956341	rauaaam	caaaaaa	3.035	0.0012
chr5:174956310-174956351:+	KHDRBS2(Hs/Mm)	33	chr5:174956342	rauaaam	aaaaaaa	3.259	0.000559
chr5:174956310-174956351:+	KHDRBS2(Hs/Mm)	34	chr5:174956343	rauaaam	aaaaaaa	3.259	0.000559
chr5:174956310-174956351:+	KHDRBS2(Hs/Mm)	35	chr5:174956344	rauaaam	aaaaaaa	3.259	0.000559
chr5:174956310-174956351:+	KHDRBS2(Hs/Mm)	36	chr5:174956345	rauaaam	aaaaaaa	3.259	0.000559
chr5:174956310-174956351:+	KHDRBS2(Hs/Mm)	37	chr5:174956346	aauaaa	aaaaaa	2.701	0.00346
chr5:174956310-174956351:+	KHDRBS3(Hs/Mm)	32	chr5:174956341	auaaav	caaaaa	2.887	0.00194
chr5:174956310-174956351:+	KHDRBS3(Hs/Mm)	33	chr5:174956342	auaaav	aaaaaa	2.953	0.00157
chr5:174956310-174956351:+	KHDRBS3(Hs/Mm)	34	chr5:174956343	auaaav	aaaaaa	2.953	0.00157
chr5:174956310-174956351:+	KHDRBS3(Hs/Mm)	35	chr5:174956344	auaaav	aaaaaa	2.953	0.00157
chr5:174956310-174956351:+	KHDRBS3(Hs/Mm)	36	chr5:174956345	auaaav	aaaaaa	2.953	0.00157
chr5:174956310-174956351:+	KHDRBS3(Hs/Mm)	37	chr5:174956346	auaaav	aaaaaa	2.953	0.00157
chr5:174956310-174956351:+	NOVA1(Hs/Mm)	25	chr5:174956334	uucauaa	uccaucu	1.75	0.0401
chr5:174956310-174956351:+	NUPL2(Hs/Mm)	32	chr5:174956341	aaaauaa	caaaaaa	3.286	0.000508
chr5:174956310-174956351:+	NUPL2(Hs/Mm)	33	chr5:174956342	aaaauaa	aaaaaaa	3.792	7.47e-05
chr5:174956310-174956351:+	NUPL2(Hs/Mm)	34	chr5:174956343	aaaauaa	aaaaaaa	3.792	7.47e-05
chr5:174956310-174956351:+	NUPL2(Hs/Mm)	35	chr5:174956344	aaaauaa	aaaaaaa	3.792	7.47e-05
chr5:174956310-174956351:+	NUPL2(Hs/Mm)	36	chr5:174956345	aaaauaa	aaaaaaa	3.792	7.47e-05
chr5:174956310-174956351:+	PABPC1(Hs/Mm)	31	chr5:174956340	araaaam	ucaaaaa	3.333	0.00043
chr5:174956310-174956351:+	PABPC1(Hs/Mm)	32	chr5:174956341	araaaam	caaaaaa	3.471	0.000259
chr5:174956310-174956351:+	PABPC1(Hs/Mm)	33	chr5:174956342	araaaam	aaaaaaa	3.951	3.89e-05
chr5:174956310-174956351:+	PABPC1(Hs/Mm)	34	chr5:174956343	araaaam	aaaaaaa	3.951	3.89e-05
chr5:174956310-174956351:+	PABPC1(Hs/Mm)	35	chr5:174956344	araaaam	aaaaaaa	3.951	3.89e-05
chr5:174956310-174956351:+	PABPC1(Hs/Mm)	36	chr5:174956345	araaaam	aaaaaaa	3.951	3.89e-05
chr5:174956310-174956351:+	PABPC3(Hs/Mm)	20	chr5:174956329	raaaacm	gaaacuc	2.67	0.00379
chr5:174956310-174956351:+	PABPC3(Hs/Mm)	32	chr5:174956341	raaaacm	caaaaaa	2.875	0.00202
chr5:174956310-174956351:+	PABPC3(Hs/Mm)	33	chr5:174956342	raaaacm	aaaaaaa	3.023	0.00125
chr5:174956310-174956351:+	PABPC3(Hs/Mm)	34	chr5:174956343	raaaacm	aaaaaaa	3.023	0.00125
chr5:174956310-174956351:+	PABPC3(Hs/Mm)	35	chr5:174956344	raaaacm	aaaaaaa	3.023	0.00125
chr5:174956310-174956351:+	PABPC3(Hs/Mm)	36	chr5:174956345	raaaacm	aaaaaaa	3.023	0.00125
chr5:174956310-174956351:+	PABPC4(Hs/Mm)	11	chr5:174956320	aaaaaar	aacaaga	3.145	0.00083
chr5:174956310-174956351:+	PABPC4(Hs/Mm)	31	chr5:174956340	aaaaaar	ucaaaaa	3.291	0.000499
chr5:174956310-174956351:+	PABPC4(Hs/Mm)	32	chr5:174956341	aaaaaar	caaaaaa	3.791	7.5e-05
chr5:174956310-174956351:+	PABPC4(Hs/Mm)	33	chr5:174956342	aaaaaar	aaaaaaa	4.236	1.14e-05
chr5:174956310-174956351:+	PABPC4(Hs/Mm)	34	chr5:174956343	aaaaaar	aaaaaaa	4.236	1.14e-05
chr5:174956310-174956351:+	PABPC4(Hs/Mm)	35	chr5:174956344	aaaaaar	aaaaaaa	4.236	1.14e-05
chr5:174956310-174956351:+	PABPC4(Hs/Mm)	36	chr5:174956345	aaaaaar	aaaaaaa	4.236	1.14e-05
chr5:174956310-174956351:+	PABPC5(Hs/Mm)	19	chr5:174956328	agaaadu	cgaaacu	2.886	0.00195
chr5:174956310-174956351:+	PABPC5(Hs/Mm)	33	chr5:174956342	agaaadu	aaaaaaa	2.852	0.00217
chr5:174956310-174956351:+	PABPC5(Hs/Mm)	34	chr5:174956343	agaaadu	aaaaaaa	2.852	0.00217
chr5:174956310-174956351:+	PABPC5(Hs/Mm)	35	chr5:174956344	agaaadu	aaaaaaa	2.852	0.00217
chr5:174956310-174956351:+	PABPC5(Hs/Mm)	36	chr5:174956345	agaaadu	aaaaaaa	2.852	0.00217
chr5:174956310-174956351:+	PABPN1(Hs/Mm)	12	chr5:174956321	araaga	acaaga	2.972	0.00148
chr5:174956310-174956351:+	PABPN1(Hs/Mm)	33	chr5:174956342	araaga	aaaaaa	3.139	0.000848
chr5:174956310-174956351:+	PABPN1(Hs/Mm)	34	chr5:174956343	araaga	aaaaaa	3.139	0.000848
chr5:174956310-174956351:+	PABPN1(Hs/Mm)	35	chr5:174956344	araaga	aaaaaa	3.139	0.000848
chr5:174956310-174956351:+	PABPN1(Hs/Mm)	36	chr5:174956345	araaga	aaaaaa	3.139	0.000848
chr5:174956310-174956351:+	PABPN1(Hs/Mm)	37	chr5:174956346	araaga	aaaaaa	3.139	0.000848
chr5:174956310-174956351:+	PABPN1L(Hs/Mm)	11	chr5:174956320	aaaaa	aacaa	2.58	0.00494
chr5:174956310-174956351:+	PABPN1L(Hs/Mm)	32	chr5:174956341	aaaaa	caaaa	2.667	0.00383
chr5:174956310-174956351:+	PABPN1L(Hs/Mm)	33	chr5:174956342	aaaaa	aaaaa	3.391	0.000348
chr5:174956310-174956351:+	PABPN1L(Hs/Mm)	34	chr5:174956343	aaaaa	aaaaa	3.391	0.000348
chr5:174956310-174956351:+	PABPN1L(Hs/Mm)	35	chr5:174956344	aaaaa	aaaaa	3.391	0.000348
chr5:174956310-174956351:+	PABPN1L(Hs/Mm)	36	chr5:174956345	aaaaa	aaaaa	3.391	0.000348
chr5:174956310-174956351:+	PABPN1L(Hs/Mm)	37	chr5:174956346	aaaaa	aaaaa	3.391	0.000348
chr5:174956310-174956351:+	PABPN1L(Hs/Mm)	38	chr5:174956347	aaaaa	aaaaa	3.391	0.000348
chr5:174956310-174956351:+	PRR3(Hs/Mm)	11	chr5:174956320	uauaag	aacaag	1.786	0.037
chr5:174956310-174956351:+	RBM3(Hs/Mm)	20	chr5:174956329	radacka	gaaacuc	2.158	0.0155
chr5:174956310-174956351:+	SART3(Hs/Mm)	31	chr5:174956340	araaaam	ucaaaaa	3.343	0.000414
chr5:174956310-174956351:+	SART3(Hs/Mm)	32	chr5:174956341	araaaam	caaaaaa	3.48	0.000251
chr5:174956310-174956351:+	SART3(Hs/Mm)	33	chr5:174956342	araaaam	aaaaaaa	3.951	3.89e-05
chr5:174956310-174956351:+	SART3(Hs/Mm)	34	chr5:174956343	araaaam	aaaaaaa	3.951	3.89e-05
chr5:174956310-174956351:+	SART3(Hs/Mm)	35	chr5:174956344	araaaam	aaaaaaa	3.951	3.89e-05
chr5:174956310-174956351:+	SART3(Hs/Mm)	36	chr5:174956345	araaaam	aaaaaaa	3.951	3.89e-05
chr5:174956310-174956351:+	SNRNP70(Hs/Mm)	10	chr5:174956319	rwucaag	caacaag	1.973	0.0242
chr5:174956310-174956351:+	SNRNP70(Hs/Mm)	29	chr5:174956338	rwucaag	ucucaaa	1.753	0.0398
chr5:174956310-174956351:+	SRSF10(Hs/Mm)	15	chr5:174956324	agagavm	agagcga	2.831	0.00232
chr5:174956310-174956351:+	SRSF10(Hs/Mm)	17	chr5:174956326	agagavm	agcgaaa	2.916	0.00177
chr5:174956310-174956351:+	SRSF10(Hs/Mm)	33	chr5:174956342	agagavm	aaaaaaa	2.675	0.00374
chr5:174956310-174956351:+	SRSF10(Hs/Mm)	34	chr5:174956343	agagavm	aaaaaaa	2.675	0.00374
chr5:174956310-174956351:+	SRSF10(Hs/Mm)	35	chr5:174956344	agagavm	aaaaaaa	2.675	0.00374
chr5:174956310-174956351:+	SRSF10(Hs/Mm)	36	chr5:174956345	agagavm	aaaaaaa	2.675	0.00374
chr5:174956310-174956351:+	TRA2A(Hs/Mm)	11	chr5:174956320	cugaaga	aacaaga	1.836	0.0332
chr5:174956310-174956351:+	YBX1(Hs/Mm)	11	chr5:174956320	aacaucd	aacaaga	2.597	0.0047
chr5:174956310-174956351:+	YBX1(Hs/Mm)	22	chr5:174956331	aacaucd	aacucca	2.325	0.01
chr5:174956310-174956351:+	YBX1(Hs/Mm)	25	chr5:174956334	aacaucd	uccaucu	2.221	0.0132
chr5:174956310-174956351:+	YBX2(Hs/Mm)	11	chr5:174956320	aacawcd	aacaaga	2.581	0.00493
chr5:174956310-174956351:+	YBX2(Hs/Mm)	14	chr5:174956323	aacawcd	aagagcg	2.446	0.00722
chr5:174956310-174956351:+	YBX2(Hs/Mm)	22	chr5:174956331	aacawcd	aacucca	2.297	0.0108
chr5:174956310-174956351:+	ZC3H10(Hs/Mm)	15	chr5:174956324	ssagcgm	agagcga	1.808	0.0353
chr5:174956310-174956351:+	ZCRB1(Hs/Mm)	30	chr5:174956339	auuaau	cucaaa	1.646	0.0499
chr22:24972228-24972269:+	BOLL(Hs/Mm)	1	chr22:24972228	uuuguuu	uuuuuuu	3.724	9.8e-05
chr22:24972228-24972269:+	BOLL(Hs/Mm)	2	chr22:24972229	uuuguuu	uuuuuua	3.197	0.000694
chr22:24972228-24972269:+	BOLL(Hs/Mm)	3	chr22:24972230	guguua	uuuuua	2.461	0.00693
chr22:24972228-24972269:+	BOLL(Hs/Mm)	15	chr22:24972242	guguua	gaguuu	1.663	0.0482
chr22:24972228-24972269:+	BOLL(Hs/Mm)	25	chr22:24972252	uuuguuu	cuuguug	2.592	0.00477
chr22:24972228-24972269:+	BOLL(Hs/Mm)	26	chr22:24972253	guguua	uuguug	2	0.0227
chr22:24972228-24972269:+	BRUNOL4(Hs/Mm)	1	chr22:24972228	kgugukk	uuuuuuu	2.743	0.00304
chr22:24972228-24972269:+	BRUNOL4(Hs/Mm)	14	chr22:24972241	kgugukk	ugaguuu	2.378	0.0087
chr22:24972228-24972269:+	BRUNOL5(Hs/Mm)	14	chr22:24972241	ugugukk	ugaguuu	2.325	0.01
chr22:24972228-24972269:+	CELF1(Hs/Mm)	1	chr22:24972228	uauguuu	uuuuuuu	2.386	0.00852
chr22:24972228-24972269:+	CELF1(Hs/Mm)	25	chr22:24972252	uauguuu	cuuguug	2.229	0.0129
chr22:24972228-24972269:+	CPEB1(Hs/Mm)	1	chr22:24972228	uuuuu	uuuuu	3.29	0.000501
chr22:24972228-24972269:+	CPEB1(Hs/Mm)	2	chr22:24972229	uuuuu	uuuuu	3.29	0.000501
chr22:24972228-24972269:+	CPEB1(Hs/Mm)	3	chr22:24972230	uuuuu	uuuuu	3.29	0.000501
chr22:24972228-24972269:+	CPEB1(Hs/Mm)	4	chr22:24972231	uuuuu	uuuua	3.029	0.00123
chr22:24972228-24972269:+	CPEB1(Hs/Mm)	26	chr22:24972253	uuuuu	uuguu	2.457	0.00701
chr22:24972228-24972269:+	CPEB2(Hs/Mm)	1	chr22:24972228	chuuuuu	uuuuuuu	3.684	0.000115
chr22:24972228-24972269:+	CPEB2(Hs/Mm)	2	chr22:24972229	chuuuuu	uuuuuua	3.194	0.000702
chr22:24972228-24972269:+	CPEB2(Hs/Mm)	25	chr22:24972252	chuuuuu	cuuguug	2.337	0.00972
chr22:24972228-24972269:+	CPEB4(Hs/Mm)	1	chr22:24972228	uuuuuu	uuuuuu	3.652	0.00013
chr22:24972228-24972269:+	CPEB4(Hs/Mm)	2	chr22:24972229	uuuuuu	uuuuuu	3.652	0.00013
chr22:24972228-24972269:+	CPEB4(Hs/Mm)	3	chr22:24972230	uuuuuu	uuuuua	3.009	0.00131
chr22:24972228-24972269:+	CPEB4(Hs/Mm)	25	chr22:24972252	uuuuuu	cuuguu	2.73	0.00317
chr22:24972228-24972269:+	DAZ3(Hs/Mm)	1	chr22:24972228	uuguuu	uuuuuu	3.519	0.000217
chr22:24972228-24972269:+	DAZ3(Hs/Mm)	2	chr22:24972229	uuguuu	uuuuuu	3.519	0.000217
chr22:24972228-24972269:+	DAZ3(Hs/Mm)	3	chr22:24972230	uuguuu	uuuuua	2.942	0.00163
chr22:24972228-24972269:+	DAZ3(Hs/Mm)	15	chr22:24972242	uuguuu	gaguuu	2.702	0.00345
chr22:24972228-24972269:+	DAZ3(Hs/Mm)	16	chr22:24972243	aguuuu	aguuuc	2.975	0.00146
chr22:24972228-24972269:+	DAZ3(Hs/Mm)	22	chr22:24972249	acguuu	acgcuu	2.25	0.0122
chr22:24972228-24972269:+	DAZ3(Hs/Mm)	26	chr22:24972253	uuguuu	uuguug	2.875	0.00202
chr22:24972228-24972269:+	DAZ3(Hs/Mm)	27	chr22:24972254	aguuuu	uguugc	2.469	0.00677
chr22:24972228-24972269:+	EIF4G2(Hs/Mm)	27	chr22:24972254	gguugc	uguugc	2.649	0.00404
chr22:24972228-24972269:+	ELAVL4(Hs/Mm)	1	chr22:24972228	uuauu	uuuuu	3.339	0.00042
chr22:24972228-24972269:+	ELAVL4(Hs/Mm)	2	chr22:24972229	uuauu	uuuuu	3.339	0.00042
chr22:24972228-24972269:+	ELAVL4(Hs/Mm)	3	chr22:24972230	uuauu	uuuuu	3.339	0.00042
chr22:24972228-24972269:+	ELAVL4(Hs/Mm)	4	chr22:24972231	uuauu	uuuua	2.624	0.00435
chr22:24972228-24972269:+	ELAVL4(Hs/Mm)	26	chr22:24972253	uuauu	uuguu	2.807	0.0025
chr22:24972228-24972269:+	FUBP1(Hs/Mm)	1	chr22:24972228	uauuu	uuuuu	3.304	0.000477
chr22:24972228-24972269:+	FUBP1(Hs/Mm)	2	chr22:24972229	uauuu	uuuuu	3.304	0.000477
chr22:24972228-24972269:+	FUBP1(Hs/Mm)	3	chr22:24972230	uauuu	uuuuu	3.304	0.000477
chr22:24972228-24972269:+	FUBP1(Hs/Mm)	4	chr22:24972231	uauuu	uuuua	2.656	0.00395
chr22:24972228-24972269:+	FUBP1(Hs/Mm)	27	chr22:24972254	uauuu	uguug	2.328	0.00996
chr22:24972228-24972269:+	FUBP3(Hs/Mm)	1	chr22:24972228	uuuau	uuuuu	3.231	0.000617
chr22:24972228-24972269:+	FUBP3(Hs/Mm)	2	chr22:24972229	uuuau	uuuuu	3.231	0.000617
chr22:24972228-24972269:+	FUBP3(Hs/Mm)	3	chr22:24972230	uuuau	uuuuu	3.231	0.000617
chr22:24972228-24972269:+	FUBP3(Hs/Mm)	5	chr22:24972232	uuuau	uuuaa	2.57	0.00508
chr22:24972228-24972269:+	HNRNPC(Hs/Mm)	1	chr22:24972228	huuuuuk	uuuuuuu	3.634	0.00014
chr22:24972228-24972269:+	HNRNPC(Hs/Mm)	2	chr22:24972229	uuuuu	uuuuu	3.363	0.000385
chr22:24972228-24972269:+	HNRNPC(Hs/Mm)	3	chr22:24972230	uuuuu	uuuuu	3.363	0.000385
chr22:24972228-24972269:+	HNRNPC(Hs/Mm)	4	chr22:24972231	uuuuu	uuuua	2.678	0.0037
chr22:24972228-24972269:+	HNRNPC(Hs/Mm)	25	chr22:24972252	huuuuuk	cuuguug	2.545	0.00546
chr22:24972228-24972269:+	HNRNPC(Hs/Mm)	26	chr22:24972253	uuuuu	uuguu	2.432	0.00751
chr22:24972228-24972269:+	HNRNPCL1(Hs/Mm)	1	chr22:24972228	huuuuuk	uuuuuuu	3.658	0.000127
chr22:24972228-24972269:+	HNRNPCL1(Hs/Mm)	2	chr22:24972229	uuuuu	uuuuu	3.564	0.000183
chr22:24972228-24972269:+	HNRNPCL1(Hs/Mm)	3	chr22:24972230	uuuuu	uuuuu	3.564	0.000183
chr22:24972228-24972269:+	HNRNPCL1(Hs/Mm)	4	chr22:24972231	uuuuu	uuuua	3.15	0.000816
chr22:24972228-24972269:+	HNRNPCL1(Hs/Mm)	25	chr22:24972252	huuuuuk	cuuguug	2.535	0.00562
chr22:24972228-24972269:+	HNRNPCL1(Hs/Mm)	26	chr22:24972253	uuuuu	uuguu	2.759	0.0029
chr22:24972228-24972269:+	HNRNPD(Hs/Mm)	4	chr22:24972231	uauuaa	uuuuaa	2.378	0.0087
chr22:24972228-24972269:+	HNRNPK(Hs/Mm)	21	chr22:24972248	cacgc	cacgc	1.952	0.0255
chr22:24972228-24972269:+	HuR(Hs/Mm)	1	chr22:24972228	uukruuu	uuuuuuu	3.407	0.000328
chr22:24972228-24972269:+	HuR(Hs/Mm)	2	chr22:24972229	uukruuu	uuuuuua	2.725	0.00322
chr22:24972228-24972269:+	HuR(Hs/Mm)	14	chr22:24972241	uukruuu	ugaguuu	2.879	0.00199
chr22:24972228-24972269:+	KHSRP(Hs/Mm)	1	chr22:24972228	uuuuu	uuuuu	3.282	0.000515
chr22:24972228-24972269:+	KHSRP(Hs/Mm)	2	chr22:24972229	uuuuu	uuuuu	3.282	0.000515
chr22:24972228-24972269:+	KHSRP(Hs/Mm)	3	chr22:24972230	uuuuu	uuuuu	3.282	0.000515
chr22:24972228-24972269:+	KHSRP(Hs/Mm)	4	chr22:24972231	uuuuu	uuuua	2.519	0.00588
chr22:24972228-24972269:+	KHSRP(Hs/Mm)	26	chr22:24972253	uuuuu	uuguu	2.611	0.00451
chr22:24972228-24972269:+	MBNL1(Hs/Mm)	23	chr22:24972250	gcuugc	cgcuug	1.844	0.0326
chr22:24972228-24972269:+	MBNL1(Hs/Mm)	36	chr22:24972263	cgcuu	ggcug	2.188	0.0143
chr22:24972228-24972269:+	PTB3(Hs/Mm)	1	chr22:24972228	cuuucu	uuuuuu	2.864	0.00209
chr22:24972228-24972269:+	PTB3(Hs/Mm)	2	chr22:24972229	cuuucu	uuuuuu	2.864	0.00209
chr22:24972228-24972269:+	PTB3(Hs/Mm)	17	chr22:24972244	cuuucu	guuuca	2.815	0.00244
chr22:24972228-24972269:+	PTBP3(Hs/Mm)	1	chr22:24972228	cuuucu	uuuuuu	2.9	0.00187
chr22:24972228-24972269:+	PTBP3(Hs/Mm)	2	chr22:24972229	cuuucu	uuuuuu	2.9	0.00187
chr22:24972228-24972269:+	PTBP3(Hs/Mm)	17	chr22:24972244	cuuucu	guuuca	2.85	0.00219
chr22:24972228-24972269:+	PUF60(Hs/Mm)	1	chr22:24972228	uuuuu	uuuuu	3.403	0.000333
chr22:24972228-24972269:+	PUF60(Hs/Mm)	2	chr22:24972229	uuuuu	uuuuu	3.403	0.000333
chr22:24972228-24972269:+	PUF60(Hs/Mm)	3	chr22:24972230	uuuuu	uuuuu	3.403	0.000333
chr22:24972228-24972269:+	RALY(Hs/Mm)	1	chr22:24972228	uuuuuub	uuuuuuu	3.821	6.65e-05
chr22:24972228-24972269:+	RALY(Hs/Mm)	2	chr22:24972229	uuuuuub	uuuuuua	3.75	8.84e-05
chr22:24972228-24972269:+	RALY(Hs/Mm)	3	chr22:24972230	uuuuu	uuuuu	3.487	0.000244
chr22:24972228-24972269:+	RALY(Hs/Mm)	4	chr22:24972231	uuuuu	uuuua	2.704	0.00343
chr22:24972228-24972269:+	RALY(Hs/Mm)	25	chr22:24972252	uuuuuub	cuuguug	2.75	0.00298
chr22:24972228-24972269:+	RALY(Hs/Mm)	26	chr22:24972253	uuuuu	uuguu	2.765	0.00285
chr22:24972228-24972269:+	RBM15B(Hs/Mm)	1	chr22:24972228	uuuuauuu	uuuuuuua	3.667	0.000123
chr22:24972228-24972269:+	RBM15B(Hs/Mm)	2	chr22:24972229	uuuuauuu	uuuuuuaa	3.306	0.000473
chr22:24972228-24972269:+	RBM15B(Hs/Mm)	4	chr22:24972231	uuuuauuu	uuuuaaag	3.056	0.00112
chr22:24972228-24972269:+	RBM15B(Hs/Mm)	5	chr22:24972232	uuuaa	uuuaa	2.924	0.00173
chr22:24972228-24972269:+	RBM15B(Hs/Mm)	6	chr22:24972233	uuuaa	uuaaa	2.5	0.00621
chr22:24972228-24972269:+	RBM15B(Hs/Mm)	18	chr22:24972245	uuuaa	uuuca	2.5	0.00621
chr22:24972228-24972269:+	RBM24(Hs/Mm)	1	chr22:24972228	uuuuuuuuu	uuuuuuuaa	3.516	0.000219
chr22:24972228-24972269:+	RC3H1(Hs/Mm)	1	chr22:24972228	uauauua	uuuuuuu	2.211	0.0135
chr22:24972228-24972269:+	RC3H1(Hs/Mm)	2	chr22:24972229	uauauua	uuuuuua	2.296	0.0108
chr22:24972228-24972269:+	SNRPA(Hs/Mm)	29	chr22:24972256	wugcacr	uugccca	1.69	0.0455
chr22:24972228-24972269:+	TIA1(Hs/Mm)	1	chr22:24972228	uuuuubk	uuuuuuu	3.804	7.12e-05
chr22:24972228-24972269:+	TIA1(Hs/Mm)	2	chr22:24972229	uuuuubk	uuuuuua	3.686	0.000114
chr22:24972228-24972269:+	TIA1(Hs/Mm)	3	chr22:24972230	uuuuu	uuuuu	3.477	0.000254
chr22:24972228-24972269:+	TIA1(Hs/Mm)	4	chr22:24972231	uuuuu	uuuua	3.258	0.000561
chr22:24972228-24972269:+	TIA1(Hs/Mm)	25	chr22:24972252	uuuuubk	cuuguug	2.706	0.00341
chr22:24972228-24972269:+	TIA1(Hs/Mm)	26	chr22:24972253	uuuuu	uuguu	2.606	0.00458
chr22:24972228-24972269:+	TRNAU1AP(Hs/Mm)	1	chr22:24972228	uuuuauu	uuuuuuu	3.605	0.000156
chr22:24972228-24972269:+	TRNAU1AP(Hs/Mm)	2	chr22:24972229	uuuuauu	uuuuuua	3.372	0.000373
chr22:24972228-24972269:+	TRNAU1AP(Hs/Mm)	3	chr22:24972230	uuuuauu	uuuuuaa	3.047	0.00116
chr22:24972228-24972269:+	TRNAU1AP(Hs/Mm)	4	chr22:24972231	uuuuauu	uuuuaaa	3.221	0.000639
chr22:24972228-24972269:+	U2AF2(Hs/Mm)	1	chr22:24972228	uuuuuyc	uuuuuuu	3.581	0.000171
chr22:24972228-24972269:+	U2AF2(Hs/Mm)	2	chr22:24972229	uuuuuyc	uuuuuua	3.495	0.000237
chr22:24972228-24972269:+	U2AF2(Hs/Mm)	3	chr22:24972230	uuuuuyc	uuuuuaa	3.057	0.00112
chr22:24972228-24972269:+	U2AF2(Hs/Mm)	26	chr22:24972253	uuuuuyc	uuguugc	2.457	0.00701
chr22:24972228-24972269:+	ZC3H14(Hs/Mm)	1	chr22:24972228	uuuduuu	uuuuuuu	3.876	5.31e-05
chr22:24972228-24972269:+	ZC3H14(Hs/Mm)	2	chr22:24972229	uuuduuu	uuuuuua	3.268	0.000542
chr22:24972228-24972269:+	ZC3H14(Hs/Mm)	14	chr22:24972241	uuuduuu	ugaguuu	2.918	0.00176
chr22:24972228-24972269:+	ZC3H14(Hs/Mm)	25	chr22:24972252	uuuduuu	cuuguug	2.546	0.00545
chr22:24972228-24972269:+	ZCRB1(Hs/Mm)	4	chr22:24972231	auuaau	uuuuaa	2.062	0.0196
chr22:24972228-24972269:+	ZCRB1(Hs/Mm)	5	chr22:24972232	auuaau	uuuaaa	2.5	0.00621
chr22:24972228-24972269:+	ZFP36(Hs/Mm)	1	chr22:24972228	uauuu	uuuuu	2.276	0.0114
chr22:24972228-24972269:+	ZFP36(Hs/Mm)	2	chr22:24972229	uauuu	uuuuu	2.276	0.0114
chr22:24972228-24972269:+	ZFP36(Hs/Mm)	3	chr22:24972230	uauuu	uuuuu	2.276	0.0114
chr4:76838686-76838727:-	A1CF(Hs/Mm)	1	chr4:76838727	wuaauur	agaauug	2.044	0.0205
chr4:76838686-76838727:-	EIF4G2(Hs/Mm)	3	chr4:76838725	gguugc	aauugc	1.766	0.0387
chr4:76838686-76838727:-	EIF4G2(Hs/Mm)	21	chr4:76838707	gguugc	agucga	1.792	0.0366
chr4:76838686-76838727:-	EIF4G2(Hs/Mm)	23	chr4:76838705	gcgag	ucgag	1.813	0.0349
chr4:76838686-76838727:-	EIF4G2(Hs/Mm)	27	chr4:76838701	gguugc	ggcugc	1.961	0.0249
chr4:76838686-76838727:-	EIF4G2(Hs/Mm)	31	chr4:76838697	gcgag	gcaag	1.813	0.0349
chr4:76838686-76838727:-	EIF4G2(Hs/Mm)	35	chr4:76838693	gcgag	gugag	1.813	0.0349
chr4:76838686-76838727:-	ESRP2(Hs/Mm)	16	chr4:76838712	ugggrad	ugggaag	2.237	0.0126
chr4:76838686-76838727:-	G3BP2(Hs/Mm)	1	chr4:76838727	aggaudr	agaauug	1.973	0.0242
chr4:76838686-76838727:-	HNRNPA1(Hs/Mm)	34	chr4:76838694	rgnyag	agugag	2.255	0.0121
chr4:76838686-76838727:-	HNRNPA2B1(Hs/Mm)	1	chr4:76838727	aggwuhgr	agaauugc	1.855	0.0318
chr4:76838686-76838727:-	MBNL1(Hs/Mm)	6	chr4:76838722	cgcuu	ugcuu	2.325	0.01
chr4:76838686-76838727:-	MBNL1(Hs/Mm)	27	chr4:76838701	cgcuu	ggcug	2.062	0.0196
chr4:76838686-76838727:-	MBNL1(Hs/Mm)	30	chr4:76838698	ugcua	ugcaa	1.66	0.0485
chr4:76838686-76838727:-	RBFOX1(Hs/Mm)	30	chr4:76838698	wgcaugm	ugcaagu	2.921	0.00174
chr4:76838686-76838727:-	RBFOX2(Hs/Mm)	31	chr4:76838697	gcaug	gcaag	2.162	0.0153
chr4:76838686-76838727:-	RBFOX3(Hs/Mm)	31	chr4:76838697	gcaug	gcaag	2.182	0.0146
chr4:76838686-76838727:-	SAMD4A(Hs/Mm)	7	chr4:76838721	gckgghm	gcuugaa	2.383	0.00859
chr4:76838686-76838727:-	SAMD4A(Hs/Mm)	28	chr4:76838700	gckgghm	gcugcaa	1.926	0.0271
chr4:76838686-76838727:-	SFPQ(Hs/Mm)	30	chr4:76838698	uguaag	ugcaag	1.735	0.0414
chr4:76838686-76838727:-	SNRNP70(Hs/Mm)	21	chr4:76838707	rwucaag	agucgag	1.945	0.0259
chr4:76838686-76838727:-	SNRNP70(Hs/Mm)	29	chr4:76838699	rwucaag	cugcaag	2.014	0.022
chr4:76838686-76838727:-	SRSF10(Hs/Mm)	29	chr4:76838699	cagcag	cugcaa	1.725	0.0423
chr4:76838686-76838727:-	SRSF10(Hs/Mm)	37	chr4:76838691	cagcag	gagcug	1.7	0.0446
chr4:76838686-76838727:-	SRSF9(Hs/Mm)	18	chr4:76838710	kgrwgsm	ggaaguc	2.197	0.014
chr4:76838686-76838727:-	TRA2A(Hs/Mm)	17	chr4:76838711	cugaaga	gggaagu	1.985	0.0236
chr12:124002144-124002185:-	CNOT4(Hs/Mm)	35	chr12:124002151	acacag	acaaaa	2.231	0.0128
chr12:124002144-124002185:-	ESRP2(Hs/Mm)	8	chr12:124002178	ugggrad	ugggcaa	2.171	0.015
chr12:124002144-124002185:-	HNRNPDL(Hs/Mm)	34	chr12:124002152	uaaaa	uacaa	2.273	0.0115
chr12:124002144-124002185:-	HNRNPDL(Hs/Mm)	36	chr12:124002150	uaaaa	caaaa	2.273	0.0115
chr12:124002144-124002185:-	HNRNPDL(Hs/Mm)	37	chr12:124002149	uaaaa	aaaaa	2.273	0.0115
chr12:124002144-124002185:-	HNRNPDL(Hs/Mm)	38	chr12:124002148	uaaaa	aaaaa	2.273	0.0115
chr12:124002144-124002185:-	HNRNPF(Hs/Mm)	8	chr12:124002178	agggu	ugggc	1.806	0.0355
chr12:124002144-124002185:-	HNRNPK(Hs/Mm)	2	chr12:124002184	ccawmcc	ccagccu	2.058	0.0198
chr12:124002144-124002185:-	HNRNPK(Hs/Mm)	20	chr12:124002166	ccawmcc	caaagcc	2.072	0.0191
chr12:124002144-124002185:-	HNRNPK(Hs/Mm)	24	chr12:124002162	gccca	gcccc	1.655	0.049
chr12:124002144-124002185:-	HNRNPK(Hs/Mm)	25	chr12:124002161	gccca	cccca	1.655	0.049
chr12:124002144-124002185:-	HNRNPK(Hs/Mm)	27	chr12:124002159	ccawmcc	ccaucuc	2.101	0.0178
chr12:124002144-124002185:-	HNRNPL(Hs/Mm)	33	chr12:124002153	amayama	cuacaaa	2.64	0.00415
chr12:124002144-124002185:-	HNRNPL(Hs/Mm)	34	chr12:124002152	uacaca	uacaaa	2.776	0.00275
chr12:124002144-124002185:-	HNRNPL(Hs/Mm)	35	chr12:124002151	amayama	acaaaaa	3.067	0.00108
chr12:124002144-124002185:-	HNRPLL(Hs/Mm)	35	chr12:124002151	rcahaca	acaaaaa	2.101	0.0178
chr12:124002144-124002185:-	IGF2BP2(Hs/Mm)	12	chr12:124002174	caacaca	caacaug	2.229	0.0129
chr12:124002144-124002185:-	IGF2BP2(Hs/Mm)	33	chr12:124002153	caacaca	cuacaaa	3.129	0.000877
chr12:124002144-124002185:-	IGF2BP2(Hs/Mm)	35	chr12:124002151	vmahwca	acaaaaa	3.055	0.00113
chr12:124002144-124002185:-	IGF2BP2(Hs/Mm)	36	chr12:124002150	caacaca	caaaaaa	2.857	0.00214
chr12:124002144-124002185:-	IGF2BP3(Hs/Mm)	35	chr12:124002151	amahwca	acaaaaa	3.104	0.000955
chr12:124002144-124002185:-	KHDRBS1(Hs/Mm)	35	chr12:124002151	auaaaav	acaaaaa	2.784	0.00268
chr12:124002144-124002185:-	KHDRBS2(Hs/Mm)	34	chr12:124002152	rauaaam	uacaaaa	2.624	0.00435
chr12:124002144-124002185:-	KHDRBS2(Hs/Mm)	36	chr12:124002150	rauaaam	caaaaaa	2.565	0.00516
chr12:124002144-124002185:-	KHDRBS2(Hs/Mm)	37	chr12:124002149	aauaaa	aaaaaa	2.368	0.00894
chr12:124002144-124002185:-	KHDRBS3(Hs/Mm)	34	chr12:124002152	auaaav	uacaaa	2.425	0.00765
chr12:124002144-124002185:-	KHDRBS3(Hs/Mm)	36	chr12:124002150	auaaav	caaaaa	2.425	0.00765
chr12:124002144-124002185:-	KHDRBS3(Hs/Mm)	37	chr12:124002149	auaaav	aaaaaa	2.481	0.00655
chr12:124002144-124002185:-	MBNL1(Hs/Mm)	4	chr12:124002182	gcuugc	agccug	2.156	0.0155
chr12:124002144-124002185:-	NUPL2(Hs/Mm)	20	chr12:124002166	caaagg	caaagc	1.977	0.024
chr12:124002144-124002185:-	NUPL2(Hs/Mm)	35	chr12:124002151	aaaauaa	acaaaaa	2.883	0.00197
chr12:124002144-124002185:-	NUPL2(Hs/Mm)	36	chr12:124002150	aaaauaa	caaaaaa	2.948	0.0016
chr12:124002144-124002185:-	PABPC1(Hs/Mm)	35	chr12:124002151	araaaam	acaaaaa	3.275	0.000528
chr12:124002144-124002185:-	PABPC1(Hs/Mm)	36	chr12:124002150	araaaam	caaaaaa	3.098	0.000974
chr12:124002144-124002185:-	PABPC3(Hs/Mm)	19	chr12:124002167	raaaacm	gcaaagc	2.466	0.00683
chr12:124002144-124002185:-	PABPC3(Hs/Mm)	20	chr12:124002166	raaaacm	caaagcc	2.693	0.00354
chr12:124002144-124002185:-	PABPC3(Hs/Mm)	36	chr12:124002150	raaaacm	caaaaaa	2.716	0.0033
chr12:124002144-124002185:-	PABPC4(Hs/Mm)	34	chr12:124002152	aaaaaar	uacaaaa	2.645	0.00408
chr12:124002144-124002185:-	PABPC4(Hs/Mm)	35	chr12:124002151	aaaaaar	acaaaaa	3.3	0.000483
chr12:124002144-124002185:-	PABPC4(Hs/Mm)	36	chr12:124002150	aaaaaar	caaaaaa	3.3	0.000483
chr12:124002144-124002185:-	PABPC5(Hs/Mm)	35	chr12:124002151	agaaadu	acaaaaa	2.659	0.00392
chr12:124002144-124002185:-	PABPN1(Hs/Mm)	35	chr12:124002151	araaga	acaaaa	2.361	0.00911
chr12:124002144-124002185:-	PABPN1(Hs/Mm)	37	chr12:124002149	araaga	aaaaaa	2.481	0.00655
chr12:124002144-124002185:-	PABPN1L(Hs/Mm)	35	chr12:124002151	aaaaa	acaaa	2.529	0.00572
chr12:124002144-124002185:-	PABPN1L(Hs/Mm)	36	chr12:124002150	aaaaa	caaaa	2.529	0.00572
chr12:124002144-124002185:-	PABPN1L(Hs/Mm)	37	chr12:124002149	aaaaa	aaaaa	3.13	0.000874
chr12:124002144-124002185:-	PABPN1L(Hs/Mm)	38	chr12:124002148	aaaaa	aaaaa	3.13	0.000874
chr12:124002144-124002185:-	RBM41(Hs/Mm)	34	chr12:124002152	uacuu	uacaa	1.779	0.0376
chr12:124002144-124002185:-	RBM45(Hs/Mm)	32	chr12:124002154	acgac	ucuac	1.8	0.0359
chr12:124002144-124002185:-	RBMS3(Hs/Mm)	31	chr12:124002155	auauau	cucuac	1.909	0.0281
chr12:124002144-124002185:-	SART3(Hs/Mm)	35	chr12:124002151	araaaam	acaaaaa	3.284	0.000512
chr12:124002144-124002185:-	SART3(Hs/Mm)	36	chr12:124002150	araaaam	caaaaaa	3.108	0.000942
chr12:124002144-124002185:-	YBX1(Hs/Mm)	1	chr12:124002185	aacaucd	accagcc	1.883	0.0299
chr12:124002144-124002185:-	YBX1(Hs/Mm)	13	chr12:124002173	aacaucd	aacaugg	2.13	0.0166
chr12:124002144-124002185:-	YBX1(Hs/Mm)	26	chr12:124002160	aacaucd	cccaucu	1.896	0.029
chr12:124002144-124002185:-	YBX2(Hs/Mm)	13	chr12:124002173	aacawcd	aacaugg	1.811	0.0351
chr17:74774976-74775017:+	G3BP2(Hs/Mm)	14	chr17:74774989	aggaudr	augauca	2.627	0.00431
chr17:74774976-74775017:+	G3BP2(Hs/Mm)	35	chr17:74775010	aggaudr	aggcugg	1.867	0.031
chr17:74774976-74775017:+	HNRNPK(Hs/Mm)	19	chr17:74774994	cacgc	cacac	1.952	0.0255
chr17:74774976-74775017:+	HNRNPK(Hs/Mm)	29	chr17:74775004	cacgc	cacuc	1.952	0.0255
chr17:74774976-74775017:+	HNRNPK(Hs/Mm)	34	chr17:74775009	cacgc	caggc	1.952	0.0255
chr17:74774976-74775017:+	HNRNPL(Hs/Mm)	18	chr17:74774993	amayama	ucacacc	1.693	0.0452
chr17:74774976-74775017:+	HNRNPL(Hs/Mm)	19	chr17:74774994	uacaca	cacacc	2.013	0.0221
chr17:74774976-74775017:+	HNRNPL(Hs/Mm)	20	chr17:74774995	acacrav	acaccac	2.493	0.00633
chr17:74774976-74775017:+	HNRNPL(Hs/Mm)	30	chr17:74775005	acacrav	acuccag	2.028	0.0213
chr17:74774976-74775017:+	IGF2BP2(Hs/Mm)	18	chr17:74774993	caacaca	ucacacc	2.457	0.00701
chr17:74774976-74775017:+	NOVA1(Hs/Mm)	17	chr17:74774992	aucac	aucac	1.781	0.0375
chr17:74774976-74775017:+	RBM45(Hs/Mm)	20	chr17:74774995	acgca	acacc	2.12	0.017
chr17:74774976-74775017:+	RBM45(Hs/Mm)	22	chr17:74774997	acgac	accac	2.59	0.0048
chr17:74774976-74775017:+	RBM45(Hs/Mm)	25	chr17:74775000	acgac	acugc	2.29	0.011
chr17:74774976-74775017:+	RBM45(Hs/Mm)	30	chr17:74775005	acgac	acucc	2.29	0.011
chr17:74774976-74775017:+	SNRPA(Hs/Mm)	17	chr17:74774992	ugcaca	aucaca	2.763	0.00286
chr17:74774976-74775017:+	SNRPA(Hs/Mm)	27	chr17:74775002	ugcaca	ugcacu	3.158	0.000794
chr17:74774976-74775017:+	TARDBP(Hs/Mm)	12	chr17:74774987	guaug	cuaug	1.776	0.0379
chr17:74774976-74775017:+	YBX1(Hs/Mm)	19	chr17:74774994	aacaucd	cacacca	1.922	0.0273
chr17:74774976-74775017:+	YBX2(Hs/Mm)	19	chr17:74774994	aacawcd	cacacca	2.068	0.0193
chr17:76418941-76418982:+	ANKHD1(Hs/Mm)	2	chr17:76418942	agacgww	cgagguu	2.174	0.0149
chr17:76418941-76418982:+	ANKHD1(Hs/Mm)	20	chr17:76418960	agacgww	ugagguu	2.71	0.00336
chr17:76418941-76418982:+	ANKHD1(Hs/Mm)	27	chr17:76418967	agacgww	agaaguu	3.072	0.00106
chr17:76418941-76418982:+	ANKHD1(Hs/Mm)	36	chr17:76418976	agacgww	agaccag	2.145	0.016
chr17:76418941-76418982:+	DAZ3(Hs/Mm)	4	chr17:76418944	acguuu	agguug	2.725	0.00322
chr17:76418941-76418982:+	DAZ3(Hs/Mm)	22	chr17:76418962	acguuu	agguua	2.013	0.0221
chr17:76418941-76418982:+	DAZ3(Hs/Mm)	23	chr17:76418963	aguuuu	gguuag	2.506	0.00611
chr17:76418941-76418982:+	DAZ3(Hs/Mm)	29	chr17:76418969	acguuu	aaguuu	2.3	0.0107
chr17:76418941-76418982:+	DAZ3(Hs/Mm)	30	chr17:76418970	aguuuu	aguuug	2.58	0.00494
chr17:76418941-76418982:+	DAZAP1(Hs/Mm)	3	chr17:76418943	uagkwwr	gagguug	2.179	0.0147
chr17:76418941-76418982:+	DAZAP1(Hs/Mm)	21	chr17:76418961	uagkwwr	gagguua	1.955	0.0253
chr17:76418941-76418982:+	ESRP1(Hs/Mm)	5	chr17:76418945	gggugg	gguugg	2.216	0.0133
chr17:76418941-76418982:+	ESRP2(Hs/Mm)	8	chr17:76418948	ugggrad	uggugaa	2.645	0.00408
chr17:76418941-76418982:+	G3BP2(Hs/Mm)	4	chr17:76418944	aggaudr	agguugg	1.813	0.0349
chr17:76418941-76418982:+	G3BP2(Hs/Mm)	22	chr17:76418962	aggaudr	agguuag	2.173	0.0149
chr17:76418941-76418982:+	HNRNPA0(Hs/Mm)	6	chr17:76418946	auuagu	guuggu	2.782	0.0027
chr17:76418941-76418982:+	HNRNPA0(Hs/Mm)	19	chr17:76418959	auuagu	cugagg	2.654	0.00398
chr17:76418941-76418982:+	HNRNPA0(Hs/Mm)	24	chr17:76418964	auuagu	guuaga	3.179	0.000739
chr17:76418941-76418982:+	HNRNPA0(Hs/Mm)	31	chr17:76418971	auuagu	guuuga	2.641	0.00413
chr17:76418941-76418982:+	HNRNPA2B1(Hs/Mm)	4	chr17:76418944	aggwuhgr	agguuggu	2.745	0.00303
chr17:76418941-76418982:+	HNRNPA2B1(Hs/Mm)	22	chr17:76418962	aggwuhgr	agguuaga	3.2	0.000687
chr17:76418941-76418982:+	HNRNPA2B1(Hs/Mm)	24	chr17:76418964	gguaguag	guuagaag	1.954	0.0254
chr17:76418941-76418982:+	HNRNPA2B1(Hs/Mm)	29	chr17:76418969	aggwuhgr	aaguuuga	2.745	0.00303
chr17:76418941-76418982:+	HNRNPF(Hs/Mm)	3	chr17:76418943	gukgykg	gagguug	1.967	0.0246
chr17:76418941-76418982:+	HNRNPF(Hs/Mm)	6	chr17:76418946	gukgykg	guuggug	2.049	0.0202
chr17:76418941-76418982:+	HNRNPK(Hs/Mm)	37	chr17:76418977	gccca	gacca	2.109	0.0175
chr17:76418941-76418982:+	HNRNPM(Hs/Mm)	5	chr17:76418945	gguugguu	gguuggug	1.762	0.039
chr17:76418941-76418982:+	LIN28A(Hs/Mm)	8	chr17:76418948	hggagwa	uggugaa	1.77	0.0384
chr17:76418941-76418982:+	MATR3(Hs/Mm)	29	chr17:76418969	maucuur	aaguuug	1.73	0.0418
chr17:76418941-76418982:+	RBM24(Hs/Mm)	30	chr17:76418970	wgwgugd	aguuuga	1.922	0.0273
chr17:76418941-76418982:+	RBM45(Hs/Mm)	36	chr17:76418976	acacc	agacc	2.215	0.0134
chr17:76418941-76418982:+	SRSF2(Hs/Mm)	8	chr17:76418948	ggagwd	ugguga	2.023	0.0215
chr17:76418941-76418982:+	ZNF638(Hs/Mm)	5	chr17:76418945	bguusku	gguuggu	2.246	0.0124
chr16:31133181-31133222:+	DAZAP1(Hs/Mm)	21	chr16:31133201	uagkwwr	uagcugg	2.075	0.019
chr16:31133181-31133222:+	DAZAP1(Hs/Mm)	33	chr16:31133213	uagkwwr	uaggcac	2.597	0.0047
chr16:31133181-31133222:+	HNRNPA0(Hs/Mm)	7	chr16:31133187	auuagu	cucagc	1.987	0.0235
chr16:31133181-31133222:+	HNRNPA0(Hs/Mm)	16	chr16:31133196	auuagu	cugagu	2	0.0227
chr16:31133181-31133222:+	HNRNPA0(Hs/Mm)	19	chr16:31133199	auuagu	aguagc	2.064	0.0195
chr16:31133181-31133222:+	HNRNPA0(Hs/Mm)	31	chr16:31133211	auuagu	cauagg	1.987	0.0235
chr16:31133181-31133222:+	MSI1(Hs/Mm)	21	chr16:31133201	uaguwrg	uagcugg	2.106	0.0176
chr16:31133181-31133222:+	RBM23(Hs/Mm)	12	chr16:31133192	ccccc	ccucc	2.4	0.0082
chr16:31133181-31133222:+	RBM45(Hs/Mm)	34	chr16:31133214	acgca	aggca	1.711	0.0435
chr16:31133181-31133222:+	RBM6(Hs/Mm)	12	chr16:31133192	cgucca	ccuccu	2.127	0.0167
chr16:31133181-31133222:+	SRSF2(Hs/Mm)	1	chr16:31133181	uccag	uccug	1.936	0.0264
chr16:31133181-31133222:+	SRSF9(Hs/Mm)	26	chr16:31133206	akgavmr	gggacca	2.046	0.0204
chr16:31133181-31133222:+	UNK(Hs/Mm)	19	chr16:31133199	auuaguu	aguagcu	2.066	0.0194
chr16:31133181-31133222:+	UNK(Hs/Mm)	31	chr16:31133211	auuaguu	cauaggc	1.852	0.032
chr16:31133181-31133222:+	YBX1(Hs/Mm)	29	chr16:31133209	aacaucd	accauag	1.935	0.0265
chr20:43706919-43706960:+	EIF4G2(Hs/Mm)	11	chr20:43706929	cgccg	cuccg	2.067	0.0194
chr20:43706919-43706960:+	EIF4G2(Hs/Mm)	14	chr20:43706932	cgccg	cgccu	2.067	0.0194
chr20:43706919-43706960:+	FUS(Hs/Mm)	12	chr20:43706930	cgcgc	uccgc	1.663	0.0482
chr20:43706919-43706960:+	MBNL1(Hs/Mm)	4	chr20:43706922	gcgcagc	cugcaac	1.708	0.0438
chr20:43706919-43706960:+	PCBP2(Hs/Mm)	10	chr20:43706928	ccyycch	ccuccgc	1.788	0.0369
chr20:43706919-43706960:+	PCBP2(Hs/Mm)	15	chr20:43706933	ccyycch	gccuccc	2.313	0.0104
chr20:43706919-43706960:+	PCBP2(Hs/Mm)	16	chr20:43706934	ccyycch	ccuccca	2.475	0.00666
chr20:43706919-43706960:+	PCBP4(Hs/Mm)	17	chr20:43706935	auccccc	cucccag	2.25	0.0122
chr20:43706919-43706960:+	RBM23(Hs/Mm)	10	chr20:43706928	ccccc	ccucc	2.685	0.00363
chr20:43706919-43706960:+	RBM23(Hs/Mm)	13	chr20:43706931	ccccc	ccgcc	2.523	0.00582
chr20:43706919-43706960:+	RBM23(Hs/Mm)	16	chr20:43706934	ccccc	ccucc	2.769	0.00281
chr20:43706919-43706960:+	RBM23(Hs/Mm)	17	chr20:43706935	ccccc	cuccc	2.277	0.0114
chr20:43706919-43706960:+	RBM6(Hs/Mm)	7	chr20:43706925	ccacc	caacc	2.316	0.0103
chr20:43706919-43706960:+	RBM6(Hs/Mm)	10	chr20:43706928	ccacc	ccucc	2.316	0.0103
chr20:43706919-43706960:+	RBM6(Hs/Mm)	13	chr20:43706931	ccacc	ccgcc	2.316	0.0103
chr20:43706919-43706960:+	RBM6(Hs/Mm)	16	chr20:43706934	cgucca	ccuccc	2.354	0.00929
chr20:43706919-43706960:+	RBM6(Hs/Mm)	35	chr20:43706953	cgucca	ucuccu	2.456	0.00702
chr20:43706919-43706960:+	SNRNP70(Hs/Mm)	24	chr20:43706942	rwucaag	guucaag	1.863	0.0312
chr20:43706919-43706960:+	SRSF10(Hs/Mm)	4	chr20:43706922	cagcag	cugcaa	1.925	0.0271
chr20:43706919-43706960:+	SRSF2(Hs/Mm)	26	chr20:43706944	uccag	ucaag	1.936	0.0264
chr20:43706919-43706960:+	SRSF2(Hs/Mm)	37	chr20:43706955	uccag	uccug	1.936	0.0264
chr13:21949031-21949072:-	A1CF(Hs/Mm)	17	chr13:21949056	uaauua	aaauaa	2.466	0.00683
chr13:21949031-21949072:-	A1CF(Hs/Mm)	20	chr13:21949053	uaauua	uaaucc	2.364	0.00904
chr13:21949031-21949072:-	HNRNPDL(Hs/Mm)	3	chr13:21949070	uaauu	uaacu	2.114	0.0173
chr13:21949031-21949072:-	HNRNPDL(Hs/Mm)	20	chr13:21949053	uaauu	uaauc	2.114	0.0173
chr13:21949031-21949072:-	HNRNPK(Hs/Mm)	2	chr13:21949071	ccawmcc	cuaacuc	2.42	0.00776
chr13:21949031-21949072:-	HNRNPK(Hs/Mm)	8	chr13:21949065	ccawmcc	ccugacc	2.493	0.00633
chr13:21949031-21949072:-	HNRNPK(Hs/Mm)	24	chr13:21949049	ccawmcc	ccaccca	2.638	0.00417
chr13:21949031-21949072:-	HNRNPK(Hs/Mm)	28	chr13:21949045	ccawmcc	ccaccuc	2.507	0.00609
chr13:21949031-21949072:-	HNRPLL(Hs/Mm)	24	chr13:21949049	rcahaca	ccaccca	1.823	0.0342
chr13:21949031-21949072:-	KHDRBS2(Hs/Mm)	18	chr13:21949055	aauaaa	aauaau	1.816	0.0347
chr13:21949031-21949072:-	MBNL1(Hs/Mm)	35	chr13:21949038	gcuugc	agcuuc	2.182	0.0146
chr13:21949031-21949072:-	PABPN1L(Hs/Mm)	18	chr13:21949055	aaaaa	aauaa	1.659	0.0486
chr13:21949031-21949072:-	PCBP2(Hs/Mm)	4	chr13:21949069	aaccc	aacuc	1.752	0.0399
chr13:21949031-21949072:-	PCBP2(Hs/Mm)	8	chr13:21949065	ccyycch	ccugacc	1.875	0.0304
chr13:21949031-21949072:-	PCBP2(Hs/Mm)	21	chr13:21949052	aaccc	aaucc	1.752	0.0399
chr13:21949031-21949072:-	PCBP2(Hs/Mm)	25	chr13:21949048	aaccc	caccc	1.752	0.0399
chr13:21949031-21949072:-	PCBP2(Hs/Mm)	26	chr13:21949047	ccccacccc	acccaccuc	1.705	0.0441
chr13:21949031-21949072:-	PCBP2(Hs/Mm)	27	chr13:21949046	ccyycch	cccaccu	2.388	0.00847
chr13:21949031-21949072:-	PCBP2(Hs/Mm)	36	chr13:21949037	ccyycch	gcuuccc	2.475	0.00666
chr13:21949031-21949072:-	PCBP4(Hs/Mm)	22	chr13:21949051	auccccc	auccacc	2.486	0.00646
chr13:21949031-21949072:-	QKI(Hs/Mm)	1	chr13:21949072	acuaay	acuaac	3.293	0.000496
chr13:21949031-21949072:-	QKI(Hs/Mm)	18	chr13:21949055	acuaay	aauaau	2.739	0.00308
chr13:21949031-21949072:-	RBM23(Hs/Mm)	24	chr13:21949049	ccccc	ccacc	2.254	0.0121
chr13:21949031-21949072:-	RBM23(Hs/Mm)	25	chr13:21949048	ccccc	caccc	2.008	0.0223
chr13:21949031-21949072:-	RBM23(Hs/Mm)	27	chr13:21949046	ccccc	cccac	2.008	0.0223
chr13:21949031-21949072:-	RBM23(Hs/Mm)	28	chr13:21949045	ccccc	ccacc	2.254	0.0121
chr13:21949031-21949072:-	RBM42(Hs/Mm)	4	chr13:21949069	aacuamg	aacuccu	2.716	0.0033
chr13:21949031-21949072:-	RBM42(Hs/Mm)	17	chr13:21949056	aacuamg	aaauaau	2.662	0.00388
chr13:21949031-21949072:-	RBM45(Hs/Mm)	1	chr13:21949072	acgac	acuaa	1.94	0.0262
chr13:21949031-21949072:-	RBM45(Hs/Mm)	2	chr13:21949071	cuuac	cuaac	3.515	0.00022
chr13:21949031-21949072:-	RBM45(Hs/Mm)	5	chr13:21949068	acgac	acucc	1.98	0.0239
chr13:21949031-21949072:-	RBM45(Hs/Mm)	9	chr13:21949064	cuuac	cugac	3.535	0.000204
chr13:21949031-21949072:-	RBM45(Hs/Mm)	24	chr13:21949049	acacc	ccacc	1.748	0.0402
chr13:21949031-21949072:-	RBM45(Hs/Mm)	28	chr13:21949045	acacc	ccacc	1.748	0.0402
chr13:21949031-21949072:-	RBM45(Hs/Mm)	37	chr13:21949036	cuuac	cuucc	1.842	0.0327
chr13:21949031-21949072:-	RBM46(Hs/Mm)	18	chr13:21949055	rausawd	aauaauc	2.105	0.0176
chr13:21949031-21949072:-	RBM46(Hs/Mm)	21	chr13:21949052	rausawd	aauccac	2.118	0.0171
chr13:21949031-21949072:-	RBM47(Hs/Mm)	17	chr13:21949056	uaauua	aaauaa	2.529	0.00572
chr13:21949031-21949072:-	RBM47(Hs/Mm)	20	chr13:21949053	uaauua	uaaucc	2.437	0.0074
chr13:21949031-21949072:-	RBM6(Hs/Mm)	5	chr13:21949068	cgucca	acuccu	1.962	0.0249
chr13:21949031-21949072:-	RBM6(Hs/Mm)	21	chr13:21949052	hauccar	aauccac	2.775	0.00276
chr13:21949031-21949072:-	RBM6(Hs/Mm)	24	chr13:21949049	ccacc	ccacc	2.096	0.018
chr13:21949031-21949072:-	RBM6(Hs/Mm)	25	chr13:21949048	hauccar	cacccac	2.211	0.0135
chr13:21949031-21949072:-	RBM6(Hs/Mm)	28	chr13:21949045	ccacc	ccacc	2.096	0.018
chr13:21949031-21949072:-	RBM6(Hs/Mm)	37	chr13:21949036	cgucca	cuuccc	2.481	0.00655
chr13:21949031-21949072:-	SF1(Hs/Mm)	2	chr13:21949071	uuaaca	cuaacu	2.488	0.00642
chr13:21949031-21949072:-	SF1(Hs/Mm)	20	chr13:21949053	uaauc	uaauc	1.913	0.0279
chr13:21949031-21949072:-	SNRNP70(Hs/Mm)	13	chr13:21949060	rwucaag	ccucaaa	2.068	0.0193
chr13:21949031-21949072:-	YBX1(Hs/Mm)	11	chr13:21949062	aacaucd	gaccuca	2.195	0.0141
chr13:21949031-21949072:-	YBX1(Hs/Mm)	29	chr13:21949044	aacaucd	caccuca	2.195	0.0141
chr13:21949031-21949072:-	ZNF326(Hs/Mm)	21	chr13:21949052	auucc	aaucc	1.667	0.0478
chr13:21949031-21949072:-	ZNF326(Hs/Mm)	37	chr13:21949036	auucc	cuucc	1.667	0.0478
chr17:35838186-35838227:+	HNRNPDL(Hs/Mm)	36	chr17:35838221	uaaaa	ucaaa	2.479	0.00659
chr17:35838186-35838227:+	HNRNPDL(Hs/Mm)	37	chr17:35838222	uaaaa	caaaa	2.479	0.00659
chr17:35838186-35838227:+	HNRNPDL(Hs/Mm)	38	chr17:35838223	uaaaa	aaaaa	2.479	0.00659
chr17:35838186-35838227:+	HNRNPL(Hs/Mm)	16	chr17:35838201	amayama	caacaaa	2.387	0.00849
chr17:35838186-35838227:+	IGF2BP2(Hs/Mm)	16	chr17:35838201	caacaca	caacaaa	2.986	0.00141
chr17:35838186-35838227:+	IGF2BP2(Hs/Mm)	36	chr17:35838221	vmahwca	ucaaaaa	3.041	0.00118
chr17:35838186-35838227:+	KHDRBS1(Hs/Mm)	35	chr17:35838220	auaaaav	cucaaaa	2.536	0.00561
chr17:35838186-35838227:+	KHDRBS1(Hs/Mm)	36	chr17:35838221	auaaaav	ucaaaaa	2.546	0.00545
chr17:35838186-35838227:+	KHDRBS2(Hs/Mm)	17	chr17:35838202	rauaaam	aacaaag	2.624	0.00435
chr17:35838186-35838227:+	KHDRBS3(Hs/Mm)	17	chr17:35838202	auaaav	aacaaa	2.557	0.00528
chr17:35838186-35838227:+	KHDRBS3(Hs/Mm)	37	chr17:35838222	auaaav	caaaaa	2.547	0.00543
chr17:35838186-35838227:+	MBNL1(Hs/Mm)	2	chr17:35838187	cgcuu	ugcuc	1.675	0.047
chr17:35838186-35838227:+	NUPL2(Hs/Mm)	37	chr17:35838222	caaagg	caaaaa	1.659	0.0486
chr17:35838186-35838227:+	PABPC1(Hs/Mm)	36	chr17:35838221	araaaam	ucaaaaa	3.333	0.00043
chr17:35838186-35838227:+	PABPC4(Hs/Mm)	16	chr17:35838201	aaaaaar	caacaaa	3.109	0.000939
chr17:35838186-35838227:+	PABPC4(Hs/Mm)	17	chr17:35838202	aaaaaar	aacaaag	3.264	0.000549
chr17:35838186-35838227:+	PABPC4(Hs/Mm)	36	chr17:35838221	aaaaaar	ucaaaaa	3.291	0.000499
chr17:35838186-35838227:+	PABPC5(Hs/Mm)	18	chr17:35838203	agaaadu	acaaagu	2.909	0.00181
chr17:35838186-35838227:+	PABPN1L(Hs/Mm)	17	chr17:35838202	aaaaa	aacaa	2.638	0.00417
chr17:35838186-35838227:+	PABPN1L(Hs/Mm)	18	chr17:35838203	aaaaa	acaaa	2.652	0.004
chr17:35838186-35838227:+	PABPN1L(Hs/Mm)	37	chr17:35838222	aaaaa	caaaa	2.667	0.00383
chr17:35838186-35838227:+	PABPN1L(Hs/Mm)	38	chr17:35838223	aaaaa	aaaaa	3.391	0.000348
chr17:35838186-35838227:+	PUF60(Hs/Mm)	28	chr17:35838213	ucucu	acucu	1.897	0.0289
chr17:35838186-35838227:+	PUF60(Hs/Mm)	30	chr17:35838215	ucucu	ucugu	1.897	0.0289
chr17:35838186-35838227:+	PUF60(Hs/Mm)	32	chr17:35838217	ucucu	ugucu	1.897	0.0289
chr17:35838186-35838227:+	PUF60(Hs/Mm)	34	chr17:35838219	ucucu	ucuca	1.897	0.0289
chr17:35838186-35838227:+	RBM24(Hs/Mm)	20	chr17:35838205	wgwgugd	aaaguga	1.935	0.0265
chr17:35838186-35838227:+	RBM24(Hs/Mm)	22	chr17:35838207	wgwgugd	agugaga	2.117	0.0171
chr17:35838186-35838227:+	RBM3(Hs/Mm)	25	chr17:35838210	radacka	gagacuc	1.719	0.0428
chr17:35838186-35838227:+	RBM42(Hs/Mm)	17	chr17:35838202	aacuamg	aacaaag	2.811	0.00247
chr17:35838186-35838227:+	RBM42(Hs/Mm)	21	chr17:35838206	aacuamg	aagugag	2.351	0.00936
chr17:35838186-35838227:+	SART3(Hs/Mm)	36	chr17:35838221	araaaam	ucaaaaa	3.343	0.000414
chr17:35838186-35838227:+	SNRNP70(Hs/Mm)	3	chr17:35838188	rwucaag	gcuccag	2.055	0.0199
chr17:35838186-35838227:+	SRSF10(Hs/Mm)	22	chr17:35838207	agagavm	agugaga	2.422	0.00772
chr22:19438408-19438449:-	HNRNPA0(Hs/Mm)	22	chr22:19438428	uauag	ccuag	1.663	0.0482
chr22:19438408-19438449:-	HNRNPA0(Hs/Mm)	33	chr22:19438417	uauag	uaaag	1.753	0.0398
chr22:19438408-19438449:-	HNRNPK(Hs/Mm)	4	chr22:19438446	gccca	gcuca	2.109	0.0175
chr22:19438408-19438449:-	MBNL1(Hs/Mm)	38	chr22:19438412	ugcua	ugcug	1.66	0.0485
chr22:19438408-19438449:-	PCBP2(Hs/Mm)	14	chr22:19438436	ccyycch	uccuccc	1.9	0.0287
chr22:19438408-19438449:-	PCBP2(Hs/Mm)	15	chr22:19438435	ccyycch	ccuccca	2.013	0.0221
chr22:19438408-19438449:-	PCBP2(Hs/Mm)	18	chr22:19438432	ccyycch	cccaccu	1.713	0.0434
chr22:19438408-19438449:-	RBM23(Hs/Mm)	15	chr22:19438435	ccccc	ccucc	2.777	0.00274
chr22:19438408-19438449:-	RBM23(Hs/Mm)	16	chr22:19438434	ccccc	cuccc	2.238	0.0126
chr22:19438408-19438449:-	RBM23(Hs/Mm)	18	chr22:19438432	ccccc	cccac	2.238	0.0126
chr22:19438408-19438449:-	RBM23(Hs/Mm)	19	chr22:19438431	ccccc	ccacc	2.531	0.00569
chr22:19438408-19438449:-	RBM23(Hs/Mm)	28	chr22:19438422	ccccc	ccucc	2.692	0.00355
chr22:19438408-19438449:-	RBM6(Hs/Mm)	12	chr22:19438438	cgucca	gauccu	2.329	0.00993
chr22:19438408-19438449:-	RBM6(Hs/Mm)	15	chr22:19438435	cgucca	ccuccc	2.81	0.00248
chr22:19438408-19438449:-	RBM6(Hs/Mm)	19	chr22:19438431	ccacc	ccacc	2.535	0.00562
chr22:19438408-19438449:-	RBM6(Hs/Mm)	28	chr22:19438422	cgucca	ccuccu	2.241	0.0125
chr1:6583117-6583158:-	HNRNPK(Hs/Mm)	33	chr1:6583126	gccca	gcccc	1.655	0.049
chr1:6583117-6583158:-	HNRNPK(Hs/Mm)	34	chr1:6583125	gccca	cccca	1.655	0.049
chr1:6583117-6583158:-	PCBP1(Hs/Mm)	1	chr1:6583158	ccwwhcc	ccucucc	3.273	0.000532
chr1:6583117-6583158:-	PCBP1(Hs/Mm)	4	chr1:6583155	agcccc	cucccc	2.233	0.0128
chr1:6583117-6583158:-	PCBP1(Hs/Mm)	6	chr1:6583153	ccwwhcc	ccccucc	3.026	0.00124
chr1:6583117-6583158:-	PCBP1(Hs/Mm)	7	chr1:6583152	ccwwhcc	cccuccc	3.273	0.000532
chr1:6583117-6583158:-	PCBP1(Hs/Mm)	32	chr1:6583127	agcccc	ugcccc	2.8	0.00256
chr1:6583117-6583158:-	PCBP2(Hs/Mm)	1	chr1:6583158	ccyycch	ccucucc	3.087	0.00101
chr1:6583117-6583158:-	PCBP2(Hs/Mm)	2	chr1:6583157	ccyycch	cucuccc	3.037	0.00119
chr1:6583117-6583158:-	PCBP2(Hs/Mm)	3	chr1:6583156	ccyycch	ucucccc	3.05	0.00114
chr1:6583117-6583158:-	PCBP2(Hs/Mm)	4	chr1:6583155	ccccacccc	cuccccucc	2.492	0.00635
chr1:6583117-6583158:-	PCBP2(Hs/Mm)	5	chr1:6583154	ccccacccc	uccccuccc	2.492	0.00635
chr1:6583117-6583158:-	PCBP2(Hs/Mm)	6	chr1:6583153	ccccacccc	ccccucccg	2.918	0.00176
chr1:6583117-6583158:-	PCBP2(Hs/Mm)	7	chr1:6583152	ccyycch	cccuccc	3.413	0.000321
chr1:6583117-6583158:-	PCBP2(Hs/Mm)	8	chr1:6583151	ccyycch	ccucccg	3.2	0.000687
chr1:6583117-6583158:-	PCBP2(Hs/Mm)	9	chr1:6583150	uuccc	cuccc	2.33	0.0099
chr1:6583117-6583158:-	PCBP2(Hs/Mm)	30	chr1:6583129	ccyycch	ucugccc	2.887	0.00194
chr1:6583117-6583158:-	PCBP2(Hs/Mm)	32	chr1:6583127	uuccc	ugccc	2.083	0.0186
chr1:6583117-6583158:-	PCBP4(Hs/Mm)	4	chr1:6583155	auccccc	cuccccu	2.542	0.00551
chr1:6583117-6583158:-	PCBP4(Hs/Mm)	9	chr1:6583150	auccccc	cucccgg	2.806	0.00251
chr1:6583117-6583158:-	PCBP4(Hs/Mm)	32	chr1:6583127	auccccc	ugcccca	2.611	0.00451
chr1:6583117-6583158:-	RALY(Hs/Mm)	26	chr1:6583133	uuuuu	uucuu	1.661	0.0484
chr1:6583117-6583158:-	RBM23(Hs/Mm)	4	chr1:6583155	ccccc	cuccc	2.1	0.0179
chr1:6583117-6583158:-	RBM23(Hs/Mm)	5	chr1:6583154	ccccc	ucccc	2.1	0.0179
chr1:6583117-6583158:-	RBM23(Hs/Mm)	6	chr1:6583153	ccccc	ccccu	2.1	0.0179
chr1:6583117-6583158:-	RBM23(Hs/Mm)	7	chr1:6583152	ccccc	cccuc	2.1	0.0179
chr1:6583117-6583158:-	RBM23(Hs/Mm)	8	chr1:6583151	ccccc	ccucc	2.438	0.00738
chr1:6583117-6583158:-	RBM23(Hs/Mm)	9	chr1:6583150	ccccc	cuccc	2.123	0.0169
chr1:6583117-6583158:-	RBM23(Hs/Mm)	33	chr1:6583126	ccccc	gcccc	2.2	0.0139
chr1:6583117-6583158:-	RBM23(Hs/Mm)	34	chr1:6583125	ccccc	cccca	1.954	0.0254
chr1:6583117-6583158:-	RBM6(Hs/Mm)	3	chr1:6583156	cgucca	ucuccc	1.924	0.0272
chr1:6583117-6583158:-	SRSF2(Hs/Mm)	10	chr1:6583149	uccag	ucccg	1.936	0.0264
chr1:6583117-6583158:-	SRSF2(Hs/Mm)	18	chr1:6583141	uccag	ucaag	1.936	0.0264
chr1:6583117-6583158:-	SRSF2(Hs/Mm)	35	chr1:6583124	uccag	cccag	1.936	0.0264
chr1:151096717-151096758:+	PTB3(Hs/Mm)	6	chr1:151096722	cuuucu	cugucu	2.198	0.014
chr1:151096717-151096758:+	PTB3(Hs/Mm)	28	chr1:151096744	cuuucu	ucuucu	2.025	0.0214
chr1:151096717-151096758:+	PTBP3(Hs/Mm)	6	chr1:151096722	cuuucu	cugucu	2.225	0.013
chr1:151096717-151096758:+	PTBP3(Hs/Mm)	28	chr1:151096744	cuuucu	ucuucu	2.05	0.0202
chr1:151096717-151096758:+	PUF60(Hs/Mm)	3	chr1:151096719	ucucu	ccucu	1.897	0.0289
chr1:151096717-151096758:+	PUF60(Hs/Mm)	5	chr1:151096721	ucucu	ucugu	1.897	0.0289
chr1:151096717-151096758:+	PUF60(Hs/Mm)	7	chr1:151096723	ucucu	ugucu	1.897	0.0289
chr1:151096717-151096758:+	PUF60(Hs/Mm)	9	chr1:151096725	ucucu	ucucc	1.897	0.0289
chr1:151096717-151096758:+	PUF60(Hs/Mm)	26	chr1:151096742	uuuuu	auucu	1.739	0.041
chr1:151096717-151096758:+	PUF60(Hs/Mm)	29	chr1:151096745	uuuuu	cuucu	1.739	0.041
chr22:51062584-51062625:-	EIF4G2(Hs/Mm)	34	chr22:51062592	gcgag	gggag	1.813	0.0349
chr22:51062584-51062625:-	ESRP1(Hs/Mm)	12	chr22:51062614	gggugg	ggcugg	2.25	0.0122
chr22:51062584-51062625:-	ESRP1(Hs/Mm)	34	chr22:51062592	gggugg	gggagg	2.932	0.00168
chr22:51062584-51062625:-	ESRP1(Hs/Mm)	37	chr22:51062589	gggugg	aggcgg	2.591	0.00478
chr22:51062584-51062625:-	ESRP2(Hs/Mm)	1	chr22:51062625	ugggrad	ugggagu	2.658	0.00393
chr22:51062584-51062625:-	ESRP2(Hs/Mm)	15	chr22:51062611	ugggrad	uggagaa	2.895	0.0019
chr22:51062584-51062625:-	ESRP2(Hs/Mm)	33	chr22:51062593	ugggrad	ugggagg	2.224	0.0131
chr22:51062584-51062625:-	EWSR1(Hs/Mm)	34	chr22:51062592	gggggggg	gggaggcg	2.775	0.00276
chr22:51062584-51062625:-	EWSR1(Hs/Mm)	35	chr22:51062591	gggggggg	ggaggcgg	2.521	0.00585
chr22:51062584-51062625:-	FUS(Hs/Mm)	35	chr22:51062591	ggggg	ggagg	2.581	0.00493
chr22:51062584-51062625:-	FUS(Hs/Mm)	38	chr22:51062588	ggggg	ggcgg	2.581	0.00493
chr22:51062584-51062625:-	G3BP2(Hs/Mm)	11	chr22:51062615	aggaudr	aggcugg	2.307	0.0105
chr22:51062584-51062625:-	G3BP2(Hs/Mm)	18	chr22:51062608	aggaudr	agaauca	2.24	0.0125
chr22:51062584-51062625:-	HNRNPA2B1(Hs/Mm)	34	chr22:51062592	ggggg	gggag	1.682	0.0463
chr22:51062584-51062625:-	HNRNPA2B1(Hs/Mm)	35	chr22:51062591	ggggg	ggagg	1.682	0.0463
chr22:51062584-51062625:-	HNRNPA2B1(Hs/Mm)	38	chr22:51062588	ggggg	ggcgg	1.682	0.0463
chr22:51062584-51062625:-	HNRNPF(Hs/Mm)	33	chr22:51062593	agggu	uggga	1.847	0.0324
chr22:51062584-51062625:-	HNRNPF(Hs/Mm)	34	chr22:51062592	gggagggg	gggaggcg	2.152	0.0157
chr22:51062584-51062625:-	HNRNPH2(Hs/Mm)	34	chr22:51062592	gggggg	gggagg	1.978	0.024
chr22:51062584-51062625:-	ILF2(Hs/Mm)	12	chr22:51062614	gggugggg	ggcuggag	2.234	0.0127
chr22:51062584-51062625:-	ILF2(Hs/Mm)	34	chr22:51062592	gggugggg	gggaggcg	2.703	0.00344
chr22:51062584-51062625:-	LIN28A(Hs/Mm)	15	chr22:51062611	hggagwa	uggagaa	2.689	0.00358
chr22:51062584-51062625:-	MBNL1(Hs/Mm)	12	chr22:51062614	gcuugc	ggcugg	1.961	0.0249
chr22:51062584-51062625:-	MBNL1(Hs/Mm)	23	chr22:51062603	gcuugc	cacuug	2.039	0.0207
chr22:51062584-51062625:-	RBM24(Hs/Mm)	34	chr22:51062592	ggggg	gggag	1.908	0.0282
chr22:51062584-51062625:-	RBM24(Hs/Mm)	35	chr22:51062591	ggggg	ggagg	1.908	0.0282
chr22:51062584-51062625:-	RBM24(Hs/Mm)	38	chr22:51062588	ggggg	ggcgg	1.908	0.0282
chr22:51062584-51062625:-	RBM25(Hs/Mm)	33	chr22:51062593	ggggag	ugggag	1.851	0.0321
chr22:51062584-51062625:-	SRSF1(Hs/Mm)	16	chr22:51062610	gragga	ggagaa	2.355	0.00926
chr22:51062584-51062625:-	SRSF1(Hs/Mm)	35	chr22:51062591	gragga	ggaggc	2.452	0.0071
chr22:51062584-51062625:-	SRSF2(Hs/Mm)	15	chr22:51062611	ggagwd	uggaga	2.908	0.00182
chr22:51062584-51062625:-	SRSF2(Hs/Mm)	34	chr22:51062592	ggagwd	gggagg	2.483	0.00651
chr22:51062584-51062625:-	SRSF9(Hs/Mm)	12	chr22:51062614	kgrwgsm	ggcugga	2.634	0.00422
chr22:51062584-51062625:-	SRSF9(Hs/Mm)	15	chr22:51062611	aggag	uggag	2.634	0.00422
chr22:51062584-51062625:-	SRSF9(Hs/Mm)	34	chr22:51062592	kgrwgsm	gggaggc	2.718	0.00328
chr17:42877180-42877221:-	HNRNPA1(Hs/Mm)	19	chr17:42877203	guaguagu	gcaguccu	1.754	0.0397
chr17:42877180-42877221:-	HNRNPK(Hs/Mm)	26	chr17:42877196	gccca	uccca	1.655	0.049
chr17:42877180-42877221:-	PCBP2(Hs/Mm)	23	chr17:42877199	ccyycch	uccuccc	2.463	0.00689
chr17:42877180-42877221:-	PCBP2(Hs/Mm)	24	chr17:42877198	ccyycch	ccuccca	2.637	0.00418
chr17:42877180-42877221:-	PCBP2(Hs/Mm)	36	chr17:42877186	ccyycch	gccuccc	2.4	0.0082
chr17:42877180-42877221:-	PCBP4(Hs/Mm)	22	chr17:42877200	auccccc	guccucc	2.264	0.0118
chr17:42877180-42877221:-	PCBP4(Hs/Mm)	25	chr17:42877197	auccccc	cucccac	2.514	0.00597
chr17:42877180-42877221:-	RBM23(Hs/Mm)	5	chr17:42877217	ccccc	ccucc	2.438	0.00738
chr17:42877180-42877221:-	RBM23(Hs/Mm)	24	chr17:42877198	ccccc	ccucc	2.862	0.0021
chr17:42877180-42877221:-	RBM23(Hs/Mm)	25	chr17:42877197	ccccc	cuccc	2.285	0.0112
chr17:42877180-42877221:-	RBM23(Hs/Mm)	27	chr17:42877195	ccccc	cccac	2.285	0.0112
chr17:42877180-42877221:-	RBM23(Hs/Mm)	37	chr17:42877185	ccccc	ccucc	2.608	0.00455
chr17:42877180-42877221:-	RBM23(Hs/Mm)	38	chr17:42877184	ccccc	cuccc	2.115	0.0172
chr17:42877180-42877221:-	RBM41(Hs/Mm)	7	chr17:42877215	uacuu	uccuu	1.846	0.0324
chr17:42877180-42877221:-	RBM6(Hs/Mm)	5	chr17:42877217	cgucca	ccuccu	2.329	0.00993
chr17:42877180-42877221:-	RBM6(Hs/Mm)	21	chr17:42877201	cgucca	aguccu	2.81	0.00248
chr17:42877180-42877221:-	RBM6(Hs/Mm)	24	chr17:42877198	cgucca	ccuccc	3.076	0.00105
chr17:42877180-42877221:-	RBM6(Hs/Mm)	28	chr17:42877194	ccacc	ccacu	2.096	0.018
chr17:42877180-42877221:-	RBM6(Hs/Mm)	37	chr17:42877185	cgucca	ccuccc	2.544	0.00548
chr17:42877180-42877221:-	SRSF2(Hs/Mm)	18	chr17:42877204	agcagc	agcagu	2.386	0.00852
chr17:42877180-42877221:-	SRSF8(Hs/Mm)	18	chr17:42877204	agcagc	agcagu	2.195	0.0141
chr3:197612310-197612351:+	A1CF(Hs/Mm)	7	chr3:197612316	uaauua	uacuaa	2.295	0.0109
chr3:197612310-197612351:+	A1CF(Hs/Mm)	10	chr3:197612319	uaauua	uaaaaa	2.295	0.0109
chr3:197612310-197612351:+	A1CF(Hs/Mm)	13	chr3:197612322	uaauua	aaauac	2.375	0.00877
chr3:197612310-197612351:+	A1CF(Hs/Mm)	20	chr3:197612329	uaauua	aaauua	2.75	0.00298
chr3:197612310-197612351:+	DAZAP1(Hs/Mm)	14	chr3:197612323	uauauag	aauacaa	1.694	0.0451
chr3:197612310-197612351:+	ESRP1(Hs/Mm)	31	chr3:197612340	gggugg	gcgugg	2.42	0.00776
chr3:197612310-197612351:+	ESRP1(Hs/Mm)	34	chr3:197612343	gggugg	uggugg	2.67	0.00379
chr3:197612310-197612351:+	EWSR1(Hs/Mm)	29	chr3:197612338	gggggggg	gggcgugg	2.197	0.014
chr3:197612310-197612351:+	FUS(Hs/Mm)	35	chr3:197612344	ggggg	ggugg	2.387	0.00849
chr3:197612310-197612351:+	HNRNPDL(Hs/Mm)	10	chr3:197612319	uaaaa	uaaaa	2.893	0.00191
chr3:197612310-197612351:+	HNRNPDL(Hs/Mm)	11	chr3:197612320	uaaaa	aaaaa	2.479	0.00659
chr3:197612310-197612351:+	HNRNPDL(Hs/Mm)	16	chr3:197612325	uaaaa	uacaa	2.479	0.00659
chr3:197612310-197612351:+	HNRNPDL(Hs/Mm)	18	chr3:197612327	uaaaa	caaaa	2.479	0.00659
chr3:197612310-197612351:+	HNRNPDL(Hs/Mm)	20	chr3:197612329	uaauu	aaauu	2.057	0.0198
chr3:197612310-197612351:+	HNRNPF(Hs/Mm)	33	chr3:197612342	gukgykg	guggugg	3.443	0.000288
chr3:197612310-197612351:+	HNRNPF(Hs/Mm)	36	chr3:197612345	gukgykg	guggugc	3	0.00135
chr3:197612310-197612351:+	HNRNPL(Hs/Mm)	13	chr3:197612322	amayama	aaauaca	3.053	0.00113
chr3:197612310-197612351:+	HNRNPL(Hs/Mm)	14	chr3:197612323	uacaca	aauaca	1.908	0.0282
chr3:197612310-197612351:+	HNRNPL(Hs/Mm)	15	chr3:197612324	amayama	auacaaa	3.027	0.00123
chr3:197612310-197612351:+	HNRNPL(Hs/Mm)	16	chr3:197612325	uacaca	uacaaa	2.079	0.0188
chr3:197612310-197612351:+	HNRNPL(Hs/Mm)	17	chr3:197612326	acacrav	acaaaau	2.169	0.015
chr3:197612310-197612351:+	HNRNPU(Hs/Mm)	32	chr3:197612341	uguauug	cguggug	1.656	0.0489
chr3:197612310-197612351:+	HNRNPU(Hs/Mm)	35	chr3:197612344	uguauug	gguggug	1.687	0.0458
chr3:197612310-197612351:+	IGF2BP2(Hs/Mm)	11	chr3:197612320	vmahwca	aaaaaua	2.493	0.00633
chr3:197612310-197612351:+	IGF2BP2(Hs/Mm)	13	chr3:197612322	vmahwca	aaauaca	2.795	0.0026
chr3:197612310-197612351:+	IGF2BP2(Hs/Mm)	15	chr3:197612324	caacaca	auacaaa	2.357	0.00921
chr3:197612310-197612351:+	IGF2BP3(Hs/Mm)	11	chr3:197612320	amahwca	aaaaaua	2.836	0.00228
chr3:197612310-197612351:+	IGF2BP3(Hs/Mm)	13	chr3:197612322	amahwca	aaauaca	3.179	0.000739
chr3:197612310-197612351:+	IGF2BP3(Hs/Mm)	15	chr3:197612324	amahwca	auacaaa	2.672	0.00377
chr3:197612310-197612351:+	ILF2(Hs/Mm)	29	chr3:197612338	gggugggg	gggcgugg	1.781	0.0375
chr3:197612310-197612351:+	ILF2(Hs/Mm)	31	chr3:197612340	gggugggg	gcguggug	1.687	0.0458
chr3:197612310-197612351:+	ILF2(Hs/Mm)	34	chr3:197612343	gggugggg	ugguggug	1.766	0.0387
chr3:197612310-197612351:+	KHDRBS1(Hs/Mm)	9	chr3:197612318	auaaaav	cuaaaaa	2.969	0.00149
chr3:197612310-197612351:+	KHDRBS1(Hs/Mm)	15	chr3:197612324	auaaaav	auacaaa	2.897	0.00188
chr3:197612310-197612351:+	KHDRBS1(Hs/Mm)	17	chr3:197612326	auaaaav	acaaaau	2.804	0.00252
chr3:197612310-197612351:+	KHDRBS2(Hs/Mm)	8	chr3:197612317	rauaaam	acuaaaa	2.929	0.0017
chr3:197612310-197612351:+	KHDRBS2(Hs/Mm)	14	chr3:197612323	rauaaam	aauacaa	2.847	0.00221
chr3:197612310-197612351:+	KHDRBS2(Hs/Mm)	16	chr3:197612325	rauaaam	uacaaaa	2.776	0.00275
chr3:197612310-197612351:+	KHDRBS3(Hs/Mm)	8	chr3:197612317	aauaaa	acuaaa	2.644	0.0041
chr3:197612310-197612351:+	KHDRBS3(Hs/Mm)	10	chr3:197612319	auaaav	uaaaaa	2.462	0.00691
chr3:197612310-197612351:+	KHDRBS3(Hs/Mm)	14	chr3:197612323	auaaav	aauaca	2.519	0.00588
chr3:197612310-197612351:+	KHDRBS3(Hs/Mm)	16	chr3:197612325	auaaav	uacaaa	2.462	0.00691
chr3:197612310-197612351:+	MBNL1(Hs/Mm)	25	chr3:197612334	gcuugc	agcugg	2.519	0.00588
chr3:197612310-197612351:+	MBNL1(Hs/Mm)	30	chr3:197612339	gcuugc	ggcgug	2.429	0.00757
chr3:197612310-197612351:+	MSI1(Hs/Mm)	24	chr3:197612333	uaguwrg	uagcugg	2.152	0.0157
chr3:197612310-197612351:+	NUPL2(Hs/Mm)	10	chr3:197612319	aaaauaa	uaaaaau	2.558	0.00526
chr3:197612310-197612351:+	NUPL2(Hs/Mm)	11	chr3:197612320	aaaauaa	aaaaaua	2.948	0.0016
chr3:197612310-197612351:+	NUPL2(Hs/Mm)	12	chr3:197612321	aaaauaa	aaaauac	3.104	0.000955
chr3:197612310-197612351:+	NUPL2(Hs/Mm)	14	chr3:197612323	aaaauaa	aauacaa	2.61	0.00453
chr3:197612310-197612351:+	NUPL2(Hs/Mm)	19	chr3:197612328	aaaauaa	aaaauua	3.078	0.00104
chr3:197612310-197612351:+	PABPC1(Hs/Mm)	8	chr3:197612317	araaaam	acuaaaa	2.539	0.00556
chr3:197612310-197612351:+	PABPC1(Hs/Mm)	9	chr3:197612318	araaaam	cuaaaaa	2.676	0.00373
chr3:197612310-197612351:+	PABPC1(Hs/Mm)	10	chr3:197612319	araaaam	uaaaaau	2.48	0.00657
chr3:197612310-197612351:+	PABPC1(Hs/Mm)	11	chr3:197612320	araaaam	aaaaaua	2.775	0.00276
chr3:197612310-197612351:+	PABPC1(Hs/Mm)	15	chr3:197612324	araaaam	auacaaa	2.48	0.00657
chr3:197612310-197612351:+	PABPC1(Hs/Mm)	17	chr3:197612326	araaaam	acaaaau	2.765	0.00285
chr3:197612310-197612351:+	PABPC3(Hs/Mm)	10	chr3:197612319	raaaacm	uaaaaau	2.705	0.00342
chr3:197612310-197612351:+	PABPC3(Hs/Mm)	11	chr3:197612320	raaaacm	aaaaaua	3.023	0.00125
chr3:197612310-197612351:+	PABPC3(Hs/Mm)	13	chr3:197612322	raaaacm	aaauaca	2.852	0.00217
chr3:197612310-197612351:+	PABPC3(Hs/Mm)	18	chr3:197612327	raaaacm	caaaauu	2.67	0.00379
chr3:197612310-197612351:+	PABPC4(Hs/Mm)	8	chr3:197612317	aaaaaar	acuaaaa	2.509	0.00605
chr3:197612310-197612351:+	PABPC4(Hs/Mm)	9	chr3:197612318	aaaaaar	cuaaaaa	2.636	0.00419
chr3:197612310-197612351:+	PABPC4(Hs/Mm)	10	chr3:197612319	aaaaaar	uaaaaau	2.636	0.00419
chr3:197612310-197612351:+	PABPC4(Hs/Mm)	11	chr3:197612320	aaaaaar	aaaaaua	2.936	0.00166
chr3:197612310-197612351:+	PABPC4(Hs/Mm)	12	chr3:197612321	aaaaaar	aaaauac	2.582	0.00491
chr3:197612310-197612351:+	PABPC4(Hs/Mm)	13	chr3:197612322	aaaaaar	aaauaca	2.582	0.00491
chr3:197612310-197612351:+	PABPC4(Hs/Mm)	16	chr3:197612325	aaaaaar	uacaaaa	2.455	0.00704
chr3:197612310-197612351:+	PABPC4(Hs/Mm)	17	chr3:197612326	aaaaaar	acaaaau	2.682	0.00366
chr3:197612310-197612351:+	PABPC4(Hs/Mm)	19	chr3:197612328	aaaaaar	aaaauua	2.573	0.00504
chr3:197612310-197612351:+	PABPC5(Hs/Mm)	10	chr3:197612319	agaaadu	uaaaaau	2.705	0.00342
chr3:197612310-197612351:+	PABPC5(Hs/Mm)	11	chr3:197612320	agaaadu	aaaaaua	2.602	0.00463
chr3:197612310-197612351:+	PABPC5(Hs/Mm)	17	chr3:197612326	agaaadu	acaaaau	2.977	0.00146
chr3:197612310-197612351:+	PABPC5(Hs/Mm)	18	chr3:197612327	agaaadu	caaaauu	2.534	0.00564
chr3:197612310-197612351:+	PABPN1(Hs/Mm)	12	chr3:197612321	araaga	aaaaua	1.704	0.0442
chr3:197612310-197612351:+	PABPN1(Hs/Mm)	17	chr3:197612326	araaga	acaaaa	1.667	0.0478
chr3:197612310-197612351:+	PABPN1L(Hs/Mm)	10	chr3:197612319	aaaaa	uaaaa	2.464	0.00687
chr3:197612310-197612351:+	PABPN1L(Hs/Mm)	11	chr3:197612320	aaaaa	aaaaa	2.993	0.00138
chr3:197612310-197612351:+	PABPN1L(Hs/Mm)	12	chr3:197612321	aaaaa	aaaau	2.855	0.00215
chr3:197612310-197612351:+	PABPN1L(Hs/Mm)	13	chr3:197612322	aaaaa	aaaua	2.464	0.00687
chr3:197612310-197612351:+	PABPN1L(Hs/Mm)	17	chr3:197612326	aaaaa	acaaa	2.464	0.00687
chr3:197612310-197612351:+	PABPN1L(Hs/Mm)	18	chr3:197612327	aaaaa	caaaa	2.464	0.00687
chr3:197612310-197612351:+	PABPN1L(Hs/Mm)	19	chr3:197612328	aaaaa	aaaau	2.841	0.00225
chr3:197612310-197612351:+	PRR3(Hs/Mm)	21	chr3:197612330	uauaag	aauuag	2.333	0.00982
chr3:197612310-197612351:+	PRR3(Hs/Mm)	22	chr3:197612331	auuac	auuag	1.778	0.0377
chr3:197612310-197612351:+	PUM1(Hs/Mm)	10	chr3:197612319	uaaau	uaaaa	1.752	0.0399
chr3:197612310-197612351:+	PUM1(Hs/Mm)	12	chr3:197612321	uaaau	aaaau	1.752	0.0399
chr3:197612310-197612351:+	PUM1(Hs/Mm)	19	chr3:197612328	uaaau	aaaau	1.752	0.0399
chr3:197612310-197612351:+	QKI(Hs/Mm)	8	chr3:197612317	acuaay	acuaaa	3.087	0.00101
chr3:197612310-197612351:+	QKI(Hs/Mm)	22	chr3:197612331	acuaay	auuagc	2.098	0.018
chr3:197612310-197612351:+	RBFOX2(Hs/Mm)	31	chr3:197612340	gcaug	gcgug	2.027	0.0213
chr3:197612310-197612351:+	RBFOX3(Hs/Mm)	31	chr3:197612340	gcaug	gcgug	2.036	0.0209
chr3:197612310-197612351:+	RBM3(Hs/Mm)	14	chr3:197612323	radacka	aauacaa	2.07	0.0192
chr3:197612310-197612351:+	RBM38(Hs/Mm)	29	chr3:197612338	kkguguk	gggcgug	2.013	0.0221
chr3:197612310-197612351:+	RBM4(Hs/Mm)	29	chr3:197612338	gcgcgu	gggcgu	2.315	0.0103
chr3:197612310-197612351:+	RBM4(Hs/Mm)	31	chr3:197612340	gcgcgu	gcgugg	2.356	0.00924
chr3:197612310-197612351:+	RBM41(Hs/Mm)	7	chr3:197612316	uacuu	uacua	1.817	0.0346
chr3:197612310-197612351:+	RBM41(Hs/Mm)	16	chr3:197612325	uacuu	uacaa	1.798	0.0361
chr3:197612310-197612351:+	RBM42(Hs/Mm)	7	chr3:197612316	aacuamg	uacuaaa	3.027	0.00123
chr3:197612310-197612351:+	RBM42(Hs/Mm)	13	chr3:197612322	aacuamg	aaauaca	2.743	0.00304
chr3:197612310-197612351:+	RBM42(Hs/Mm)	20	chr3:197612329	aacuamg	aaauuag	2.608	0.00455
chr3:197612310-197612351:+	RBM45(Hs/Mm)	5	chr3:197612314	acgac	ucuac	2.05	0.0202
chr3:197612310-197612351:+	RBM45(Hs/Mm)	8	chr3:197612317	acgac	acuaa	2.05	0.0202
chr3:197612310-197612351:+	RBM45(Hs/Mm)	14	chr3:197612323	acgac	aauac	1.91	0.0281
chr3:197612310-197612351:+	RBM47(Hs/Mm)	12	chr3:197612321	uaauua	aaaaua	2.31	0.0104
chr3:197612310-197612351:+	RBM47(Hs/Mm)	13	chr3:197612322	uaauua	aaauac	2.414	0.00789
chr3:197612310-197612351:+	RBM47(Hs/Mm)	20	chr3:197612329	uaauua	aaauua	2.828	0.00234
chr3:197612310-197612351:+	RBMS1(Hs/Mm)	12	chr3:197612321	kauauas	aaaauac	2.137	0.0163
chr3:197612310-197612351:+	RBMS1(Hs/Mm)	14	chr3:197612323	kauauas	aauacaa	2.055	0.0199
chr3:197612310-197612351:+	RBMS2(Hs/Mm)	13	chr3:197612322	auauaa	aaauac	1.94	0.0262
chr3:197612310-197612351:+	RBMS2(Hs/Mm)	15	chr3:197612324	auauaa	auacaa	1.964	0.0248
chr3:197612310-197612351:+	RBMS3(Hs/Mm)	4	chr3:197612313	auauau	cucuac	1.705	0.0441
chr3:197612310-197612351:+	RBMS3(Hs/Mm)	12	chr3:197612321	hauaua	aaaaua	2.135	0.0164
chr3:197612310-197612351:+	RBMS3(Hs/Mm)	13	chr3:197612322	auauau	aaauac	1.739	0.041
chr3:197612310-197612351:+	RBMS3(Hs/Mm)	14	chr3:197612323	hauaua	aauaca	2.177	0.0147
chr3:197612310-197612351:+	RBMS3(Hs/Mm)	15	chr3:197612324	auauau	auacaa	1.716	0.0431
chr3:197612310-197612351:+	SAMD4A(Hs/Mm)	26	chr3:197612335	gckgghm	gcugggc	2.42	0.00776
chr3:197612310-197612351:+	SART3(Hs/Mm)	8	chr3:197612317	araaaam	acuaaaa	2.549	0.0054
chr3:197612310-197612351:+	SART3(Hs/Mm)	9	chr3:197612318	araaaam	cuaaaaa	2.676	0.00373
chr3:197612310-197612351:+	SART3(Hs/Mm)	10	chr3:197612319	araaaam	uaaaaau	2.48	0.00657
chr3:197612310-197612351:+	SART3(Hs/Mm)	11	chr3:197612320	araaaam	aaaaaua	2.784	0.00268
chr3:197612310-197612351:+	SART3(Hs/Mm)	15	chr3:197612324	araaaam	auacaaa	2.49	0.00639
chr3:197612310-197612351:+	SART3(Hs/Mm)	17	chr3:197612326	araaaam	acaaaau	2.775	0.00276
chr3:197612310-197612351:+	TUT1(Hs/Mm)	4	chr3:197612313	mrauacu	cucuacu	2.574	0.00503
chr3:197612310-197612351:+	TUT1(Hs/Mm)	13	chr3:197612322	mrauacu	aaauaca	2.525	0.00578
chr3:197612310-197612351:+	ZFP36(Hs/Mm)	7	chr3:197612316	uaaua	uacua	1.918	0.0276
chr3:197612310-197612351:+	ZFP36(Hs/Mm)	10	chr3:197612319	uaaua	uaaaa	1.918	0.0276
chr3:197612310-197612351:+	ZFP36(Hs/Mm)	13	chr3:197612322	uaaua	aaaua	1.918	0.0276
chr15:45025682-45025723:+	FMR1(Hs/Mm)	7	chr15:45025688	kgacarg	agaccag	2.028	0.0213
chr15:45025682-45025723:+	HNRNPA0(Hs/Mm)	2	chr15:45025683	auuagu	guuuga	1.821	0.0343
chr15:45025682-45025723:+	HNRNPDL(Hs/Mm)	28	chr15:45025709	uaaaa	caaaa	2.686	0.00362
chr15:45025682-45025723:+	HNRNPK(Hs/Mm)	8	chr15:45025689	gccca	gacca	1.655	0.049
chr15:45025682-45025723:+	HNRNPK(Hs/Mm)	10	chr15:45025691	ccawmcc	ccagccu	2.797	0.00258
chr15:45025682-45025723:+	HNRNPK(Hs/Mm)	17	chr15:45025698	gccca	ggcca	1.655	0.049
chr15:45025682-45025723:+	HNRNPK(Hs/Mm)	18	chr15:45025699	gccca	gccaa	1.655	0.049
chr15:45025682-45025723:+	HNRNPK(Hs/Mm)	19	chr15:45025700	ccawmcc	ccaacau	2.594	0.00474
chr15:45025682-45025723:+	HNRNPK(Hs/Mm)	28	chr15:45025709	ccawmcc	caaaacc	2.942	0.00163
chr15:45025682-45025723:+	HNRNPK(Hs/Mm)	29	chr15:45025710	ccawmcc	aaaaccc	2.58	0.00494
chr15:45025682-45025723:+	IGF2BP2(Hs/Mm)	28	chr15:45025709	caacaca	caaaacc	2.771	0.00279
chr15:45025682-45025723:+	MBNL1(Hs/Mm)	1	chr15:45025682	gcuugc	aguuug	2.273	0.0115
chr15:45025682-45025723:+	MBNL1(Hs/Mm)	12	chr15:45025693	gcuugc	agccug	2.156	0.0155
chr15:45025682-45025723:+	NUPL2(Hs/Mm)	29	chr15:45025710	aaaauaa	aaaaccc	2.61	0.00453
chr15:45025682-45025723:+	PABPC1(Hs/Mm)	27	chr15:45025708	araaaam	gcaaaac	2.392	0.00838
chr15:45025682-45025723:+	PABPC3(Hs/Mm)	27	chr15:45025708	raaaacm	gcaaaac	2.886	0.00195
chr15:45025682-45025723:+	PABPC3(Hs/Mm)	28	chr15:45025709	raaaacm	caaaacc	3.523	0.000213
chr15:45025682-45025723:+	PABPC3(Hs/Mm)	29	chr15:45025710	raaaacm	aaaaccc	3.205	0.000675
chr15:45025682-45025723:+	PABPN1L(Hs/Mm)	28	chr15:45025709	aaaaa	caaaa	2.442	0.0073
chr15:45025682-45025723:+	PABPN1L(Hs/Mm)	29	chr15:45025710	aaaaa	aaaac	2.754	0.00294
chr15:45025682-45025723:+	PCBP2(Hs/Mm)	30	chr15:45025711	aaccc	aaacc	2.211	0.0135
chr15:45025682-45025723:+	PCBP2(Hs/Mm)	31	chr15:45025712	aaccc	aaccc	2.67	0.00379
chr15:45025682-45025723:+	PCBP2(Hs/Mm)	32	chr15:45025713	aaccc	acccc	2.211	0.0135
chr15:45025682-45025723:+	RBM24(Hs/Mm)	1	chr15:45025682	wgwgugd	aguuuga	2.338	0.00969
chr15:45025682-45025723:+	RBM24(Hs/Mm)	2	chr15:45025683	gugug	guuug	2.38	0.00866
chr15:45025682-45025723:+	RBM45(Hs/Mm)	7	chr15:45025688	acacc	agacc	1.748	0.0402
chr15:45025682-45025723:+	RBM45(Hs/Mm)	30	chr15:45025711	acacc	aaacc	1.748	0.0402
chr15:45025682-45025723:+	RBM45(Hs/Mm)	32	chr15:45025713	acacc	acccc	1.748	0.0402
chr15:45025682-45025723:+	SART3(Hs/Mm)	27	chr15:45025708	araaaam	gcaaaac	2.402	0.00815
chr15:45025682-45025723:+	TARDBP(Hs/Mm)	2	chr15:45025683	guaug	guuug	1.939	0.0263
chr15:45025682-45025723:+	YBX1(Hs/Mm)	9	chr15:45025690	aacaucd	accagcc	2.532	0.00567
chr15:45025682-45025723:+	YBX1(Hs/Mm)	21	chr15:45025702	aacaucd	aacaugg	2.766	0.00284
chr15:45025682-45025723:+	YBX1(Hs/Mm)	31	chr15:45025712	aacaucd	aaccccg	2.597	0.0047
chr15:45025682-45025723:+	YBX2(Hs/Mm)	9	chr15:45025690	aacawcd	accagcc	2.338	0.00969
chr15:45025682-45025723:+	YBX2(Hs/Mm)	21	chr15:45025702	aacawcd	aacaugg	2.514	0.00597
chr15:45025682-45025723:+	YBX2(Hs/Mm)	31	chr15:45025712	aacawcd	aaccccg	2.324	0.0101
chr17:74775138-74775179:+	A1CF(Hs/Mm)	32	chr17:74775169	uaauua	uacuaa	1.909	0.0281
chr17:74775138-74775179:+	A1CF(Hs/Mm)	35	chr17:74775172	uaauua	uaaaaa	1.909	0.0281
chr17:74775138-74775179:+	HNRNPDL(Hs/Mm)	18	chr17:74775155	uaaaa	ugaaa	2.686	0.00362
chr17:74775138-74775179:+	HNRNPDL(Hs/Mm)	35	chr17:74775172	uaaaa	uaaaa	3.198	0.000692
chr17:74775138-74775179:+	HNRNPDL(Hs/Mm)	36	chr17:74775173	uaaaa	aaaaa	2.793	0.00261
chr17:74775138-74775179:+	HNRNPK(Hs/Mm)	7	chr17:74775144	gccca	ggcca	1.655	0.049
chr17:74775138-74775179:+	HNRNPK(Hs/Mm)	8	chr17:74775145	gccca	gccaa	1.655	0.049
chr17:74775138-74775179:+	IGF2BP2(Hs/Mm)	36	chr17:74775173	vmahwca	aaaaaua	2.192	0.0142
chr17:74775138-74775179:+	IGF2BP3(Hs/Mm)	36	chr17:74775173	amahwca	aaaaaua	2.97	0.00149
chr17:74775138-74775179:+	KHDRBS1(Hs/Mm)	34	chr17:74775171	auaaaav	cuaaaaa	3.031	0.00122
chr17:74775138-74775179:+	KHDRBS2(Hs/Mm)	33	chr17:74775170	aauaaa	acuaaa	2.874	0.00203
chr17:74775138-74775179:+	KHDRBS3(Hs/Mm)	33	chr17:74775170	aauaaa	acuaaa	2.644	0.0041
chr17:74775138-74775179:+	KHDRBS3(Hs/Mm)	35	chr17:74775172	auaaav	uaaaaa	2.462	0.00691
chr17:74775138-74775179:+	MATR3(Hs/Mm)	26	chr17:74775163	maucuur	caucucu	1.919	0.0275
chr17:74775138-74775179:+	NOVA1(Hs/Mm)	24	chr17:74775161	uucauaa	cucaucu	1.933	0.0266
chr17:74775138-74775179:+	NUPL2(Hs/Mm)	35	chr17:74775172	aaaauaa	uaaaaau	2.545	0.00546
chr17:74775138-74775179:+	NUPL2(Hs/Mm)	36	chr17:74775173	aaaauaa	aaaaaua	2.935	0.00167
chr17:74775138-74775179:+	NUPL2(Hs/Mm)	37	chr17:74775174	caaagg	aaaaua	1.659	0.0486
chr17:74775138-74775179:+	PABPC1(Hs/Mm)	33	chr17:74775170	araaaam	acuaaaa	2.725	0.00322
chr17:74775138-74775179:+	PABPC1(Hs/Mm)	34	chr17:74775171	araaaam	cuaaaaa	2.853	0.00217
chr17:74775138-74775179:+	PABPC1(Hs/Mm)	35	chr17:74775172	araaaam	uaaaaau	2.667	0.00383
chr17:74775138-74775179:+	PABPC1(Hs/Mm)	36	chr17:74775173	araaaam	aaaaaua	2.961	0.00153
chr17:74775138-74775179:+	PABPC3(Hs/Mm)	18	chr17:74775155	raaaacm	ugaaacc	2.682	0.00366
chr17:74775138-74775179:+	PABPC3(Hs/Mm)	19	chr17:74775156	raaaacm	gaaaccu	2.716	0.0033
chr17:74775138-74775179:+	PABPC3(Hs/Mm)	35	chr17:74775172	raaaacm	uaaaaau	2.534	0.00564
chr17:74775138-74775179:+	PABPC3(Hs/Mm)	36	chr17:74775173	raaaacm	aaaaaua	2.807	0.0025
chr17:74775138-74775179:+	PABPC4(Hs/Mm)	33	chr17:74775170	aaaaaar	acuaaaa	2.655	0.00397
chr17:74775138-74775179:+	PABPC4(Hs/Mm)	34	chr17:74775171	aaaaaar	cuaaaaa	2.782	0.0027
chr17:74775138-74775179:+	PABPC4(Hs/Mm)	35	chr17:74775172	aaaaaar	uaaaaau	2.791	0.00263
chr17:74775138-74775179:+	PABPC4(Hs/Mm)	36	chr17:74775173	aaaaaar	aaaaaua	3.227	0.000625
chr17:74775138-74775179:+	PABPC5(Hs/Mm)	18	chr17:74775155	agaaadu	ugaaacc	2.159	0.0154
chr17:74775138-74775179:+	PABPC5(Hs/Mm)	35	chr17:74775172	agaaadu	uaaaaau	2.568	0.00511
chr17:74775138-74775179:+	PABPC5(Hs/Mm)	36	chr17:74775173	agaaadu	aaaaaua	2.466	0.00683
chr17:74775138-74775179:+	PABPN1L(Hs/Mm)	35	chr17:74775172	aaaaa	uaaaa	2.558	0.00526
chr17:74775138-74775179:+	PABPN1L(Hs/Mm)	36	chr17:74775173	aaaaa	aaaaa	3.188	0.000716
chr17:74775138-74775179:+	PABPN1L(Hs/Mm)	37	chr17:74775174	aaaaa	aaaau	2.971	0.00148
chr17:74775138-74775179:+	PABPN1L(Hs/Mm)	38	chr17:74775175	aaaaa	aaaua	2.551	0.00537
chr17:74775138-74775179:+	PUM1(Hs/Mm)	35	chr17:74775172	uaaau	uaaaa	1.752	0.0399
chr17:74775138-74775179:+	PUM1(Hs/Mm)	37	chr17:74775174	uaaau	aaaau	1.752	0.0399
chr17:74775138-74775179:+	QKI(Hs/Mm)	33	chr17:74775170	acuaay	acuaaa	1.88	0.0301
chr17:74775138-74775179:+	RBM41(Hs/Mm)	32	chr17:74775169	uacuu	uacua	1.817	0.0346
chr17:74775138-74775179:+	RBM42(Hs/Mm)	32	chr17:74775169	aacuamg	uacuaaa	2.108	0.0175
chr17:74775138-74775179:+	RBM45(Hs/Mm)	5	chr17:74775142	cuuac	cuggc	1.673	0.0472
chr17:74775138-74775179:+	RBM45(Hs/Mm)	30	chr17:74775167	acgac	ucuac	2	0.0227
chr17:74775138-74775179:+	RBM45(Hs/Mm)	33	chr17:74775170	acgac	acuaa	2	0.0227
chr17:74775138-74775179:+	RBM47(Hs/Mm)	37	chr17:74775174	uaauua	aaaaua	1.897	0.0289
chr17:74775138-74775179:+	RBMS3(Hs/Mm)	29	chr17:74775166	auauau	cucuac	1.705	0.0441
chr17:74775138-74775179:+	RBMS3(Hs/Mm)	37	chr17:74775174	hauaua	aaaaua	2.135	0.0164
chr17:74775138-74775179:+	SART3(Hs/Mm)	33	chr17:74775170	araaaam	acuaaaa	2.735	0.00312
chr17:74775138-74775179:+	SART3(Hs/Mm)	34	chr17:74775171	araaaam	cuaaaaa	2.853	0.00217
chr17:74775138-74775179:+	SART3(Hs/Mm)	35	chr17:74775172	araaaam	uaaaaau	2.676	0.00373
chr17:74775138-74775179:+	SART3(Hs/Mm)	36	chr17:74775173	araaaam	aaaaaua	2.961	0.00153
chr17:74775138-74775179:+	TUT1(Hs/Mm)	29	chr17:74775166	mrauacu	cucuacu	2.049	0.0202
chr17:74775138-74775179:+	YBX1(Hs/Mm)	11	chr17:74775148	aacaucd	aacaugg	3.182	0.000731
chr17:74775138-74775179:+	YBX1(Hs/Mm)	21	chr17:74775158	aacaucd	aaccuca	3.325	0.000442
chr17:74775138-74775179:+	YBX2(Hs/Mm)	11	chr17:74775148	aacawcd	aacaugg	2.486	0.00646
chr17:74775138-74775179:+	YBX2(Hs/Mm)	21	chr17:74775158	aacawcd	aaccuca	2.514	0.00597
chr17:74775138-74775179:+	ZFP36(Hs/Mm)	32	chr17:74775169	uaaua	uacua	1.918	0.0276
[truncated: 5,603 more rows]

## Sheet: BLCA_Cisplatin
Sequence region	Protein	Sequence Position	Genomic Coordinate	Motif	K-mer	Z-score	P-value
chr19:3758515-3758556:-	FUBP3(Hs/Mm)	6	chr19:3758551	uauau	gauau	2.097	0.018
chr19:3758515-3758556:-	FUBP3(Hs/Mm)	8	chr19:3758549	uauau	uaugg	1.796	0.0362
chr19:3758515-3758556:-	G3BP2(Hs/Mm)	4	chr19:3758553	aggaudr	uggauau	2.44	0.00734
chr19:3758515-3758556:-	HNRNPF(Hs/Mm)	3	chr19:3758554	gugkau	cuggau	3.161	0.000786
chr19:3758515-3758556:-	HNRNPF(Hs/Mm)	12	chr19:3758545	gugkau	guggcu	2.482	0.00653
chr19:3758515-3758556:-	HNRNPF(Hs/Mm)	23	chr19:3758534	gugkau	guguaa	2.964	0.00152
chr19:3758515-3758556:-	HNRNPM(Hs/Mm)	1	chr19:3758556	gguugguu	ggcuggau	2.54	0.00554
chr19:3758515-3758556:-	HNRNPM(Hs/Mm)	11	chr19:3758546	gguugguu	gguggcuc	2.27	0.0116
chr19:3758515-3758556:-	MBNL1(Hs/Mm)	1	chr19:3758556	cgcuu	ggcug	1.75	0.0401
chr19:3758515-3758556:-	MBNL1(Hs/Mm)	33	chr19:3758524	cgcuu	agcuc	2.062	0.0196
chr19:3758515-3758556:-	PUM1(Hs/Mm)	4	chr19:3758553	uguau	uggau	2.221	0.0132
chr19:3758515-3758556:-	PUM2(Hs/Mm)	4	chr19:3758553	uguanaua	uggauaug	2.568	0.00511
chr19:3758515-3758556:-	RBM3(Hs/Mm)	6	chr19:3758551	radacka	gauaugg	1.719	0.0428
chr19:3758515-3758556:-	RBM45(Hs/Mm)	19	chr19:3758538	acgca	acacg	2.313	0.0104
chr19:3758515-3758556:-	RBMS2(Hs/Mm)	7	chr19:3758550	auauaa	auaugg	2.393	0.00836
chr19:3758515-3758556:-	RBMS3(Hs/Mm)	5	chr19:3758552	auauau	ggauau	2.159	0.0154
chr19:3758515-3758556:-	RBMS3(Hs/Mm)	6	chr19:3758551	hauaua	gauaug	1.667	0.0478
chr19:3758515-3758556:-	RBMS3(Hs/Mm)	7	chr19:3758550	auauau	auaugg	2	0.0227
chr19:3758515-3758556:-	RC3H1(Hs/Mm)	7	chr19:3758550	cuaug	auaug	1.705	0.0441
chr19:3758515-3758556:-	SAMD4A(Hs/Mm)	2	chr19:3758555	gckgghm	gcuggau	2.383	0.00859
chr19:3758515-3758556:-	SNRPA(Hs/Mm)	16	chr19:3758541	ugcaca	cucaca	2.092	0.0182
chr19:3758515-3758556:-	TARDBP(Hs/Mm)	7	chr19:3758550	guaug	auaug	1.867	0.031
chr19:3758515-3758556:-	ZNF326(Hs/Mm)	7	chr19:3758550	cuauaa	auaugg	2.37	0.00889
chr19:3758503-3758544:-	ESRP2(Hs/Mm)	27	chr19:3758518	ugggrad	uugggag	1.908	0.0282
chr19:3758503-3758544:-	ESRP2(Hs/Mm)	28	chr19:3758517	ugggrad	ugggagg	1.842	0.0327
chr19:3758503-3758544:-	EWSR1(Hs/Mm)	29	chr19:3758516	gggggggg	gggaggcu	2.197	0.014
chr19:3758503-3758544:-	FUS(Hs/Mm)	30	chr19:3758515	ggggg	ggagg	1.669	0.0476
chr19:3758503-3758544:-	G3BP2(Hs/Mm)	32	chr19:3758513	aggaudr	aggcuga	2.667	0.00383
chr19:3758503-3758544:-	HNRNPA0(Hs/Mm)	35	chr19:3758510	auuagu	cugagg	1.859	0.0315
chr19:3758503-3758544:-	HNRNPF(Hs/Mm)	11	chr19:3758534	gugkau	guguaa	2.964	0.00152
chr19:3758503-3758544:-	HNRNPF(Hs/Mm)	28	chr19:3758517	agggu	uggga	1.857	0.0317
chr19:3758503-3758544:-	HNRNPH2(Hs/Mm)	29	chr19:3758516	gggaggg	gggaggc	2.433	0.00749
chr19:3758503-3758544:-	MBNL1(Hs/Mm)	21	chr19:3758524	cgcuu	agcuc	2.062	0.0196
chr19:3758503-3758544:-	MBNL1(Hs/Mm)	33	chr19:3758512	cgcuu	ggcug	2.7	0.00347
chr19:3758503-3758544:-	RBM45(Hs/Mm)	7	chr19:3758538	acgca	acacg	2.313	0.0104
chr19:3758503-3758544:-	SNRPA(Hs/Mm)	4	chr19:3758541	ugcaca	cucaca	2.092	0.0182
chr19:3758503-3758544:-	SRSF1(Hs/Mm)	30	chr19:3758515	gragga	ggaggc	3.065	0.00109
chr19:3758503-3758544:-	SRSF2(Hs/Mm)	29	chr19:3758516	ggagwd	gggagg	2.023	0.0215
chr19:3758503-3758544:-	SRSF9(Hs/Mm)	29	chr19:3758516	aggag	gggag	2.426	0.00763
chr17:1684331-1684372:-	BRUNOL6(Hs/Mm)	2	chr17:1684371	ugugdkg	cguggug	2.173	0.0149
chr17:1684331-1684372:-	BRUNOL6(Hs/Mm)	5	chr17:1684368	ugugdkg	gguggug	2.173	0.0149
chr17:1684331-1684372:-	ESRP1(Hs/Mm)	1	chr17:1684372	gggugg	gcgugg	2.409	0.008
chr17:1684331-1684372:-	ESRP1(Hs/Mm)	4	chr17:1684369	gggugg	uggugg	2.773	0.00278
chr17:1684331-1684372:-	ESRP1(Hs/Mm)	7	chr17:1684366	gggugg	uggugg	2.773	0.00278
chr17:1684331-1684372:-	ESRP2(Hs/Mm)	4	chr17:1684369	ugggrad	ugguggu	1.697	0.0448
chr17:1684331-1684372:-	ESRP2(Hs/Mm)	10	chr17:1684363	ugggrad	ugggcac	2.829	0.00233
chr17:1684331-1684372:-	ESRP2(Hs/Mm)	33	chr17:1684340	ugggrad	uugggag	2.092	0.0182
chr17:1684331-1684372:-	ESRP2(Hs/Mm)	34	chr17:1684339	ugggrad	ugggagg	2	0.0227
chr17:1684331-1684372:-	EWSR1(Hs/Mm)	5	chr17:1684368	gggggggg	gguggugg	2.183	0.0145
chr17:1684331-1684372:-	EWSR1(Hs/Mm)	35	chr17:1684338	gggggggg	gggaggcu	2.197	0.014
chr17:1684331-1684372:-	FUS(Hs/Mm)	5	chr17:1684368	ggggg	ggugg	2.605	0.00459
chr17:1684331-1684372:-	FUS(Hs/Mm)	8	chr17:1684365	ggggg	ggugg	2.605	0.00459
chr17:1684331-1684372:-	HNRNPA1(Hs/Mm)	3	chr17:1684370	guaguagu	gugguggu	2.803	0.00253
chr17:1684331-1684372:-	HNRNPA1(Hs/Mm)	32	chr17:1684341	duagggw	cuuggga	1.851	0.0321
chr17:1684331-1684372:-	HNRNPA1L2(Hs/Mm)	32	chr17:1684341	duagggw	cuuggga	1.676	0.0469
chr17:1684331-1684372:-	HNRNPA2B1(Hs/Mm)	5	chr17:1684368	gguaguag	gguggugg	2.108	0.0175
chr17:1684331-1684372:-	HNRNPA2B1(Hs/Mm)	32	chr17:1684341	duagggw	cuuggga	1.84	0.0329
chr17:1684331-1684372:-	HNRNPF(Hs/Mm)	3	chr17:1684370	gukgykg	guggugg	3.131	0.000871
chr17:1684331-1684372:-	HNRNPF(Hs/Mm)	6	chr17:1684367	gukgykg	guggugg	3.131	0.000871
chr17:1684331-1684372:-	HNRNPF(Hs/Mm)	7	chr17:1684366	gggagggg	uggugggc	2.182	0.0146
chr17:1684331-1684372:-	HNRNPF(Hs/Mm)	34	chr17:1684339	agggu	uggga	2.071	0.0192
chr17:1684331-1684372:-	HNRNPH2(Hs/Mm)	8	chr17:1684365	gggggg	gguggg	2.154	0.0156
chr17:1684331-1684372:-	HNRNPU(Hs/Mm)	2	chr17:1684371	uguauug	cguggug	1.656	0.0489
chr17:1684331-1684372:-	HNRNPU(Hs/Mm)	5	chr17:1684368	uguauug	gguggug	1.687	0.0458
chr17:1684331-1684372:-	HNRNPU(Hs/Mm)	18	chr17:1684355	uguauug	uguaauc	1.828	0.0338
chr17:1684331-1684372:-	ILF2(Hs/Mm)	1	chr17:1684372	gggugggg	gcguggug	2.344	0.00954
chr17:1684331-1684372:-	ILF2(Hs/Mm)	4	chr17:1684369	gggugggg	ugguggug	2.422	0.00772
chr17:1684331-1684372:-	ILF2(Hs/Mm)	7	chr17:1684366	gggugggg	uggugggc	2.422	0.00772
chr17:1684331-1684372:-	MBNL1(Hs/Mm)	23	chr17:1684350	gcgcagc	ucccagc	1.736	0.0413
chr17:1684331-1684372:-	MSI1(Hs/Mm)	30	chr17:1684343	uaguwrg	uacuugg	1.697	0.0448
chr17:1684331-1684372:-	RBM38(Hs/Mm)	7	chr17:1684366	kkguguk	ugguggg	2.051	0.0201
chr17:1684331-1684372:-	SFPQ(Hs/Mm)	3	chr17:1684370	kurrukk	guggugg	1.704	0.0442
chr17:1684331-1684372:-	SFPQ(Hs/Mm)	6	chr17:1684367	kurrukk	guggugg	1.704	0.0442
chr17:1684331-1684372:-	SRSF1(Hs/Mm)	36	chr17:1684337	gragga	ggaggc	2.688	0.00359
chr17:1684331-1684372:-	SRSF9(Hs/Mm)	35	chr17:1684338	kgrwgsm	gggaggc	2.268	0.0117
chr17:1684331-1684372:-	TAF15(Hs/Mm)	5	chr17:1684368	ggggggg	gguggug	1.659	0.0486
chr17:1684331-1684372:-	TAF15(Hs/Mm)	8	chr17:1684365	ggggggg	ggugggc	1.659	0.0486
chr20:25670636-25670677:-	G3BP2(Hs/Mm)	7	chr20:25670671	aggaudr	gggauua	2.24	0.0125
chr20:25670636-25670677:-	G3BP2(Hs/Mm)	15	chr20:25670663	aggaudr	aggaaua	2.107	0.0176
chr20:25670636-25670677:-	HNRNPA0(Hs/Mm)	10	chr20:25670668	auuagu	auuaca	1.667	0.0478
chr20:25670636-25670677:-	PRR3(Hs/Mm)	9	chr20:25670669	uauaag	gauuac	1.976	0.0241
chr20:25670636-25670677:-	PRR3(Hs/Mm)	10	chr20:25670668	auuac	auuac	2.481	0.00655
chr20:25670636-25670677:-	PRR3(Hs/Mm)	18	chr20:25670660	auuac	aauaa	1.648	0.0497
chr20:25670636-25670677:-	RBM6(Hs/Mm)	10	chr20:25670668	hauccar	auuacag	1.873	0.0305
chr20:25670636-25670677:-	RBM6(Hs/Mm)	21	chr20:25670657	hauccar	aagccac	2.099	0.0179
chr20:25670636-25670677:-	RBM6(Hs/Mm)	24	chr20:25670654	ccacc	ccacu	1.658	0.0487
chr20:25670636-25670677:-	RBM6(Hs/Mm)	33	chr20:25670645	ccacc	ccagc	1.658	0.0487
chr20:25670636-25670677:-	RBM6(Hs/Mm)	34	chr20:25670644	hauccar	cagccag	2.239	0.0126
chr20:25670636-25670677:-	RBM6(Hs/Mm)	37	chr20:25670641	ccacc	ccagc	1.658	0.0487
chr20:25670636-25670677:-	ZCRB1(Hs/Mm)	8	chr20:25670670	grhuuaa	ggauuac	1.744	0.0406
chr20:25670636-25670677:-	ZCRB1(Hs/Mm)	16	chr20:25670662	grhuuaa	ggaauaa	1.744	0.0406
chr12:53570238-53570279:-	HNRNPK(Hs/Mm)	3	chr12:53570277	ccawmcc	cccgccc	2.478	0.00661
chr12:53570238-53570279:-	PCBP1(Hs/Mm)	1	chr12:53570279	agcccc	cacccg	1.967	0.0246
chr12:53570238-53570279:-	PCBP1(Hs/Mm)	3	chr12:53570277	ccwwhcc	cccgccc	2.364	0.00904
chr12:53570238-53570279:-	PCBP1(Hs/Mm)	5	chr12:53570275	agcccc	cgcccu	2.122	0.0169
chr12:53570238-53570279:-	PCBP1(Hs/Mm)	8	chr12:53570272	ccwwhcc	ccuggcc	2.571	0.00507
chr12:53570238-53570279:-	PCBP1(Hs/Mm)	14	chr12:53570266	agcccc	cuccca	1.967	0.0246
chr12:53570238-53570279:-	PCBP2(Hs/Mm)	2	chr12:53570278	ccccacccc	acccgcccu	2.049	0.0202
chr12:53570238-53570279:-	PCBP2(Hs/Mm)	3	chr12:53570277	ccyycch	cccgccc	2.862	0.0021
chr12:53570238-53570279:-	PCBP2(Hs/Mm)	8	chr12:53570272	ccyycch	ccuggcc	2.587	0.00484
chr12:53570238-53570279:-	PCBP2(Hs/Mm)	12	chr12:53570268	ccyycch	gccuccc	2.687	0.0036
chr12:53570238-53570279:-	PCBP2(Hs/Mm)	13	chr12:53570267	ccyycch	ccuccca	2.887	0.00194
chr12:53570238-53570279:-	PCBP4(Hs/Mm)	14	chr12:53570266	auccccc	cucccaa	1.931	0.0267
chr12:53570238-53570279:-	RBM23(Hs/Mm)	1	chr12:53570279	ccccc	caccc	2.238	0.0126
chr12:53570238-53570279:-	RBM23(Hs/Mm)	3	chr12:53570277	ccccc	cccgc	2.238	0.0126
chr12:53570238-53570279:-	RBM23(Hs/Mm)	4	chr12:53570276	ccccc	ccgcc	2.523	0.00582
chr12:53570238-53570279:-	RBM23(Hs/Mm)	5	chr12:53570275	ccccc	cgccc	2.238	0.0126
chr12:53570238-53570279:-	RBM23(Hs/Mm)	13	chr12:53570267	ccccc	ccucc	2.677	0.00371
chr12:53570238-53570279:-	RBM23(Hs/Mm)	14	chr12:53570266	ccccc	cuccc	2.223	0.0131
chr12:53570238-53570279:-	RBM24(Hs/Mm)	36	chr12:53570244	wgwgugd	ggcguga	1.714	0.0433
chr12:53570238-53570279:-	RBM45(Hs/Mm)	9	chr12:53570271	cuuac	cuggc	2.188	0.0143
chr12:53570238-53570279:-	RBM6(Hs/Mm)	4	chr12:53570276	ccacc	ccgcc	2.096	0.018
chr12:53570238-53570279:-	RBM6(Hs/Mm)	13	chr12:53570267	cgucca	ccuccc	2.228	0.0129
chr1:225976244-225976285:+	HNRNPA0(Hs/Mm)	1	chr1:225976244	auuagu	aguagc	2.115	0.0172
chr1:225976244-225976285:+	HNRNPA0(Hs/Mm)	11	chr1:225976254	auuagu	auuaca	2.115	0.0172
chr1:225976244-225976285:+	HNRNPK(Hs/Mm)	15	chr1:225976258	cacgc	caggc	3.154	0.000805
chr1:225976244-225976285:+	HNRNPK(Hs/Mm)	19	chr1:225976262	cacgc	cacac	3.154	0.000805
chr1:225976244-225976285:+	HNRNPK(Hs/Mm)	21	chr1:225976264	cacgc	cacgc	3.875	5.33e-05
chr1:225976244-225976285:+	HNRNPK(Hs/Mm)	29	chr1:225976272	cacgc	cacgc	3.875	5.33e-05
chr1:225976244-225976285:+	HNRNPK(Hs/Mm)	32	chr1:225976275	gccca	gccca	1.655	0.049
chr1:225976244-225976285:+	HNRNPL(Hs/Mm)	14	chr1:225976257	amayama	acaggca	2.307	0.0105
chr1:225976244-225976285:+	HNRNPL(Hs/Mm)	17	chr1:225976260	uacaca	ggcaca	1.737	0.0412
chr1:225976244-225976285:+	HNRNPL(Hs/Mm)	18	chr1:225976261	amayama	gcacacg	2.427	0.00761
chr1:225976244-225976285:+	HNRNPL(Hs/Mm)	19	chr1:225976262	uacaca	cacacg	1.842	0.0327
chr1:225976244-225976285:+	HNRNPL(Hs/Mm)	20	chr1:225976263	acacrav	acacgcc	2.873	0.00203
chr1:225976244-225976285:+	HNRNPL(Hs/Mm)	22	chr1:225976265	acacrav	acgccac	2.606	0.00458
chr1:225976244-225976285:+	HNRNPL(Hs/Mm)	25	chr1:225976268	acacrav	ccaccac	2.606	0.00458
chr1:225976244-225976285:+	HNRPLL(Hs/Mm)	14	chr1:225976257	rcahaca	acaggca	3.266	0.000545
chr1:225976244-225976285:+	HNRPLL(Hs/Mm)	18	chr1:225976261	rcahaca	gcacacg	3.089	0.001
chr1:225976244-225976285:+	HNRPLL(Hs/Mm)	20	chr1:225976263	rcahaca	acacgcc	3	0.00135
chr1:225976244-225976285:+	HNRPLL(Hs/Mm)	30	chr1:225976273	rcahaca	acgccca	2.835	0.00229
chr1:225976244-225976285:+	IGF2BP2(Hs/Mm)	18	chr1:225976261	caacaca	gcacacg	1.871	0.0307
chr1:225976244-225976285:+	MSI1(Hs/Mm)	3	chr1:225976246	uaguwrg	uagcugg	2.242	0.0125
chr1:225976244-225976285:+	RBM45(Hs/Mm)	11	chr1:225976254	acgac	auuac	2.32	0.0102
chr1:225976244-225976285:+	RBM45(Hs/Mm)	16	chr1:225976259	acgca	aggca	3.024	0.00125
chr1:225976244-225976285:+	RBM45(Hs/Mm)	20	chr1:225976263	acgca	acacg	2.988	0.0014
chr1:225976244-225976285:+	RBM45(Hs/Mm)	22	chr1:225976265	acgca	acgcc	3.627	0.000143
chr1:225976244-225976285:+	RBM45(Hs/Mm)	25	chr1:225976268	acacc	ccacc	2.215	0.0134
chr1:225976244-225976285:+	RBM45(Hs/Mm)	27	chr1:225976270	acgac	accac	2.67	0.00379
chr1:225976244-225976285:+	RBM45(Hs/Mm)	30	chr1:225976273	acgca	acgcc	3.627	0.000143
chr1:225976244-225976285:+	RBM6(Hs/Mm)	25	chr1:225976268	ccacc	ccacc	2.535	0.00562
chr1:225976244-225976285:+	RBM6(Hs/Mm)	28	chr1:225976271	ccacc	ccacg	2.096	0.018
chr1:225976244-225976285:+	RBM6(Hs/Mm)	34	chr1:225976277	ccacc	ccagc	2.096	0.018
chr1:225976244-225976285:+	SNRPA(Hs/Mm)	17	chr1:225976260	ugcaca	ggcaca	2.934	0.00167
chr1:225976244-225976285:+	SRSF7(Hs/Mm)	21	chr1:225976264	acgacg	cacgcc	2.115	0.0172
chr1:225976244-225976285:+	SRSF7(Hs/Mm)	26	chr1:225976269	acgacg	caccac	2.115	0.0172
chr1:225976244-225976285:+	SRSF7(Hs/Mm)	29	chr1:225976272	acgacg	cacgcc	2.115	0.0172
chr2:86078156-86078197:-	BOLL(Hs/Mm)	2	chr2:86078196	guguua	guguca	2	0.0227
chr2:86078156-86078197:-	BOLL(Hs/Mm)	16	chr2:86078182	guguua	cuguaa	1.82	0.0344
chr2:86078156-86078197:-	BRUNOL4(Hs/Mm)	1	chr2:86078197	kgugukk	uguguca	2.581	0.00493
chr2:86078156-86078197:-	BRUNOL5(Hs/Mm)	1	chr2:86078197	ugugukk	uguguca	2.625	0.00433
chr2:86078156-86078197:-	BRUNOL5(Hs/Mm)	3	chr2:86078195	ugugukk	ugucagu	2.412	0.00793
chr2:86078156-86078197:-	CELF1(Hs/Mm)	1	chr2:86078197	uauguuu	uguguca	1.886	0.0296
chr2:86078156-86078197:-	FUBP1(Hs/Mm)	15	chr2:86078183	uauguau	ccuguaa	1.667	0.0478
chr2:86078156-86078197:-	PCBP2(Hs/Mm)	20	chr2:86078178	aaccc	aaucc	1.752	0.0399
chr2:86078156-86078197:-	PCBP2(Hs/Mm)	21	chr2:86078177	aaccc	auccc	1.752	0.0399
chr2:86078156-86078197:-	PCBP2(Hs/Mm)	37	chr2:86078161	aaccc	aaccu	1.752	0.0399
chr2:86078156-86078197:-	PUM1(Hs/Mm)	1	chr2:86078197	uguau	ugugu	2.411	0.00795
chr2:86078156-86078197:-	PUM1(Hs/Mm)	17	chr2:86078181	uguau	uguaa	2.632	0.00424
chr2:86078156-86078197:-	RBM24(Hs/Mm)	1	chr2:86078197	wgwgugd	uguguca	2.364	0.00904
chr2:86078156-86078197:-	RBM24(Hs/Mm)	2	chr2:86078196	gugug	guguc	2.38	0.00866
chr2:86078156-86078197:-	RBM42(Hs/Mm)	26	chr2:86078172	aacuamg	agcuacu	1.757	0.0395
chr2:86078156-86078197:-	RBM42(Hs/Mm)	29	chr2:86078169	aacuamg	uacucag	1.811	0.0351
chr2:86078156-86078197:-	RBM45(Hs/Mm)	12	chr2:86078186	acgca	acgcc	1.867	0.031
chr2:86078156-86078197:-	RBM45(Hs/Mm)	30	chr2:86078168	acgca	acuca	2.53	0.0057
chr2:86078156-86078197:-	SF1(Hs/Mm)	19	chr2:86078179	uaauc	uaauc	1.913	0.0279
chr2:86078156-86078197:-	SFPQ(Hs/Mm)	3	chr2:86078195	uguaag	ugucag	2.771	0.00279
chr2:86078156-86078197:-	SFPQ(Hs/Mm)	17	chr2:86078181	uguaag	uguaau	2.771	0.00279
chr16:57208073-57208114:-	BRUNOL4(Hs/Mm)	34	chr16:57208081	kgugukk	ggugcgu	1.649	0.0496
chr16:57208073-57208114:-	BRUNOL4(Hs/Mm)	36	chr16:57208079	kgugukk	ugcgugc	2.081	0.0187
chr16:57208073-57208114:-	BRUNOL5(Hs/Mm)	34	chr16:57208081	ugugukk	ggugcgu	1.7	0.0446
chr16:57208073-57208114:-	BRUNOL5(Hs/Mm)	36	chr16:57208079	ugugukk	ugcgugc	2.15	0.0158
chr16:57208073-57208114:-	HNRNPA0(Hs/Mm)	6	chr16:57208109	auuagu	cucagc	2.013	0.0221
chr16:57208073-57208114:-	HNRNPA0(Hs/Mm)	15	chr16:57208100	auuagu	cugagu	2.038	0.0208
chr16:57208073-57208114:-	HNRNPA0(Hs/Mm)	18	chr16:57208097	auuagu	aguagc	2.115	0.0172
chr16:57208073-57208114:-	HNRNPA0(Hs/Mm)	28	chr16:57208087	auuagu	auuaca	2.115	0.0172
chr16:57208073-57208114:-	HNRNPF(Hs/Mm)	24	chr16:57208091	agggu	uggga	1.827	0.0338
chr16:57208073-57208114:-	HNRNPM(Hs/Mm)	34	chr16:57208081	gguugguu	ggugcgug	1.857	0.0317
chr16:57208073-57208114:-	MBNL1(Hs/Mm)	36	chr16:57208079	gcuugc	ugcgug	1.987	0.0235
chr16:57208073-57208114:-	PCBP2(Hs/Mm)	1	chr16:57208114	ccyycch	ccugccu	1.913	0.0279
chr16:57208073-57208114:-	RBM23(Hs/Mm)	11	chr16:57208104	ccccc	ccucc	2.015	0.022
chr16:57208073-57208114:-	RBM24(Hs/Mm)	35	chr16:57208080	gugug	gugcg	1.69	0.0455
chr16:57208073-57208114:-	RBM24(Hs/Mm)	37	chr16:57208078	gugug	gcgug	1.87	0.0307
chr16:57208073-57208114:-	RBM38(Hs/Mm)	33	chr16:57208082	kkguguk	aggugcg	1.731	0.0417
chr16:57208073-57208114:-	RBM38(Hs/Mm)	35	chr16:57208080	kkguguk	gugcgug	2.026	0.0214
chr16:57208073-57208114:-	RBM45(Hs/Mm)	15	chr16:57208100	cuuac	cugag	1.703	0.0443
chr16:57208073-57208114:-	RBM45(Hs/Mm)	28	chr16:57208087	cuuac	auuac	1.723	0.0424
chr16:57208073-57208114:-	RBM8A(Hs/Mm)	35	chr16:57208080	rygcgcb	gugcgug	2.027	0.0213
chr16:57208073-57208114:-	SRSF2(Hs/Mm)	13	chr16:57208102	uccag	uccug	1.936	0.0264
chr16:57208073-57208114:-	ZNF638(Hs/Mm)	34	chr16:57208081	bguusku	ggugcgu	1.815	0.0348
chr19:58375739-58375780:+	HNRNPK(Hs/Mm)	3	chr19:58375741	ccawmcc	ccacccc	3.043	0.00117
chr19:58375739-58375780:+	MBNL1(Hs/Mm)	26	chr19:58375764	ugcua	ugcug	1.66	0.0485
chr19:58375739-58375780:+	NOVA1(Hs/Mm)	17	chr19:58375755	uucauaa	cuccuaa	1.7	0.0446
chr19:58375739-58375780:+	PCBP1(Hs/Mm)	4	chr19:58375742	agcccc	cacccc	2.778	0.00273
chr19:58375739-58375780:+	PCBP1(Hs/Mm)	5	chr19:58375743	agcccc	accccc	2.733	0.00314
chr19:58375739-58375780:+	PCBP1(Hs/Mm)	6	chr19:58375744	agcccc	cccccc	2.689	0.00358
chr19:58375739-58375780:+	PCBP2(Hs/Mm)	3	chr19:58375741	ccccacccc	ccacccccc	3.066	0.00108
chr19:58375739-58375780:+	PCBP2(Hs/Mm)	4	chr19:58375742	ccccacccc	caccccccu	2.836	0.00228
chr19:58375739-58375780:+	PCBP2(Hs/Mm)	5	chr19:58375743	ccccacccc	accccccuc	2.934	0.00167
chr19:58375739-58375780:+	PCBP2(Hs/Mm)	6	chr19:58375744	ccccacccc	ccccccucg	3.148	0.000822
chr19:58375739-58375780:+	PCBP2(Hs/Mm)	7	chr19:58375745	ccccacccc	cccccucgg	2.82	0.0024
chr19:58375739-58375780:+	PCBP2(Hs/Mm)	8	chr19:58375746	ccccacccc	ccccucggc	3.18	0.000736
chr19:58375739-58375780:+	PCBP4(Hs/Mm)	1	chr19:58375739	auccccc	auccacc	2.764	0.00285
chr19:58375739-58375780:+	PCBP4(Hs/Mm)	4	chr19:58375742	auccccc	caccccc	2.556	0.00529
chr19:58375739-58375780:+	PCBP4(Hs/Mm)	5	chr19:58375743	auccccc	acccccc	2.847	0.00221
chr19:58375739-58375780:+	RBM23(Hs/Mm)	3	chr19:58375741	ccccc	ccacc	2.785	0.00268
chr19:58375739-58375780:+	RBM23(Hs/Mm)	4	chr19:58375742	ccccc	caccc	2.477	0.00662
chr19:58375739-58375780:+	RBM23(Hs/Mm)	5	chr19:58375743	ccccc	acccc	2.477	0.00662
chr19:58375739-58375780:+	RBM23(Hs/Mm)	6	chr19:58375744	ccccc	ccccc	3.154	0.000805
chr19:58375739-58375780:+	RBM23(Hs/Mm)	7	chr19:58375745	ccccc	ccccc	3.154	0.000805
chr19:58375739-58375780:+	RBM23(Hs/Mm)	8	chr19:58375746	ccccc	ccccu	2.477	0.00662
chr19:58375739-58375780:+	RBM23(Hs/Mm)	9	chr19:58375747	ccccc	cccuc	2.477	0.00662
chr19:58375739-58375780:+	RBM23(Hs/Mm)	16	chr19:58375754	ccccc	ccucc	3.069	0.00107
chr19:58375739-58375780:+	RBM45(Hs/Mm)	3	chr19:58375741	acacc	ccacc	1.748	0.0402
chr19:58375739-58375780:+	RBM45(Hs/Mm)	5	chr19:58375743	acacc	acccc	1.748	0.0402
chr19:58375739-58375780:+	RBM45(Hs/Mm)	20	chr19:58375758	cuuac	cuaaa	1.663	0.0482
chr19:58375739-58375780:+	RBM45(Hs/Mm)	33	chr19:58375771	cuuac	auuac	1.713	0.0434
chr19:58375739-58375780:+	RBM45(Hs/Mm)	38	chr19:58375776	acgca	aggca	1.892	0.0292
chr19:58375739-58375780:+	RBM6(Hs/Mm)	3	chr19:58375741	ccacc	ccacc	2.974	0.00147
chr19:58375739-58375780:+	RBM6(Hs/Mm)	6	chr19:58375744	ccacc	ccccc	2.535	0.00562
chr19:58375739-58375780:+	RBM6(Hs/Mm)	7	chr19:58375745	ccacc	ccccc	2.535	0.00562
chr19:58375739-58375780:+	RBM6(Hs/Mm)	16	chr19:58375754	ccacc	ccucc	2.535	0.00562
chr21:47721299-47721340:-	G3BP2(Hs/Mm)	24	chr21:47721317	aggaudr	aggcuga	2.827	0.00235
chr21:47721299-47721340:-	G3BP2(Hs/Mm)	34	chr21:47721307	aggaudr	aggagga	3.28	0.000519
chr21:47721299-47721340:-	HNRNPA0(Hs/Mm)	27	chr21:47721314	auuagu	cugagg	2.09	0.0183
chr21:47721299-47721340:-	HNRNPH1(Hs/Mm)	20	chr21:47721321	gargag	uaagag	2.37	0.00889
chr21:47721299-47721340:-	HNRNPH1(Hs/Mm)	33	chr21:47721308	gargag	caggag	2.15	0.0158
chr21:47721299-47721340:-	HNRNPH1(Hs/Mm)	36	chr21:47721305	gargag	gaggau	2.23	0.0129
chr21:47721299-47721340:-	HNRNPU(Hs/Mm)	4	chr21:47721337	uguauug	uguaauc	1.891	0.0293
chr21:47721299-47721340:-	LIN28A(Hs/Mm)	34	chr21:47721307	hggagwa	aggagga	2	0.0227
chr21:47721299-47721340:-	MBNL1(Hs/Mm)	25	chr21:47721316	cgcuu	ggcug	2.1	0.0179
chr21:47721299-47721340:-	PUM1(Hs/Mm)	4	chr21:47721337	uguau	uguaa	2.347	0.00946
chr21:47721299-47721340:-	RBFOX2(Hs/Mm)	1	chr21:47721340	gcaug	gccug	2.027	0.0213
chr21:47721299-47721340:-	RBFOX3(Hs/Mm)	1	chr21:47721340	gcaug	gccug	2.036	0.0209
chr21:47721299-47721340:-	RBM15B(Hs/Mm)	18	chr21:47721323	uuuaa	uuuaa	1.653	0.0492
chr21:47721299-47721340:-	RBM5(Hs/Mm)	32	chr21:47721309	garggwr	gcaggag	2.205	0.0137
chr21:47721299-47721340:-	RBM5(Hs/Mm)	35	chr21:47721306	garggwr	ggaggau	2.167	0.0151
chr21:47721299-47721340:-	SFPQ(Hs/Mm)	4	chr21:47721337	uguaag	uguaau	2.831	0.00232
chr21:47721299-47721340:-	SNRNP70(Hs/Mm)	17	chr21:47721324	rwucaag	cuuuaag	1.74	0.0409
chr21:47721299-47721340:-	SNRPA(Hs/Mm)	12	chr21:47721329	wugcacr	cagcacu	1.803	0.0357
chr21:47721299-47721340:-	SNRPA(Hs/Mm)	13	chr21:47721328	ugcaca	agcacu	2.329	0.00993
chr21:47721299-47721340:-	SRSF1(Hs/Mm)	32	chr21:47721309	gragga	gcagga	3.108	0.000942
chr21:47721299-47721340:-	SRSF1(Hs/Mm)	35	chr21:47721306	gragga	ggagga	3.419	0.000314
chr21:47721299-47721340:-	SRSF10(Hs/Mm)	12	chr21:47721329	cagcag	cagcac	2.512	0.006
chr21:47721299-47721340:-	SRSF10(Hs/Mm)	30	chr21:47721311	cagcag	aggcag	2.062	0.0196
chr21:47721299-47721340:-	SRSF10(Hs/Mm)	33	chr21:47721308	cagcag	caggag	1.788	0.0369
chr21:47721299-47721340:-	SRSF11(Hs/Mm)	34	chr21:47721307	agggg	aggag	1.745	0.0405
chr21:47721299-47721340:-	SRSF2(Hs/Mm)	31	chr21:47721310	agcagc	ggcagg	2.318	0.0102
chr21:47721299-47721340:-	SRSF2(Hs/Mm)	34	chr21:47721307	ggagwd	aggagg	2.77	0.0028
chr21:47721299-47721340:-	SRSF8(Hs/Mm)	31	chr21:47721310	agcagc	ggcagg	1.732	0.0416
chr21:47721299-47721340:-	SRSF9(Hs/Mm)	34	chr21:47721307	aggag	aggag	3.05	0.00114
chr21:47721299-47721340:-	SRSF9(Hs/Mm)	37	chr21:47721304	aggag	aggau	2.723	0.00323
chr21:47721299-47721340:-	ZCRB1(Hs/Mm)	4	chr21:47721337	auuaau	uguaau	1.823	0.0342
chr21:47721299-47721340:-	ZCRB1(Hs/Mm)	17	chr21:47721324	auuaau	cuuuaa	1.677	0.0468
chr21:47721299-47721340:-	ZCRB1(Hs/Mm)	18	chr21:47721323	auuaau	uuuaag	2.135	0.0164
chr21:47721299-47721340:-	ZNF326(Hs/Mm)	7	chr21:47721334	auucc	aaucc	1.667	0.0478
chr21:47721299-47721340:-	ZNF326(Hs/Mm)	8	chr21:47721333	auucc	auccc	1.667	0.0478
chr6:32973609-32973650:-	ESRP2(Hs/Mm)	32	chr6:32973619	ugggrad	uugggag	2.105	0.0176
chr6:32973609-32973650:-	ESRP2(Hs/Mm)	33	chr6:32973618	ugggrad	ugggagg	2	0.0227
chr6:32973609-32973650:-	FUS(Hs/Mm)	35	chr6:32973616	ggggg	ggagg	1.831	0.0336
chr6:32973609-32973650:-	HNRNPA1(Hs/Mm)	2	chr6:32973649	guaguagu	gcaguggc	1.803	0.0357
chr6:32973609-32973650:-	HNRNPA1(Hs/Mm)	31	chr6:32973620	duagggw	uuuggga	2.149	0.0158
chr6:32973609-32973650:-	HNRNPA2B1(Hs/Mm)	31	chr6:32973620	duagggw	uuuggga	2.16	0.0154
chr6:32973609-32973650:-	HNRNPA2B1(Hs/Mm)	34	chr6:32973617	ggggg	gggag	1.977	0.024
chr6:32973609-32973650:-	HNRNPA2B1(Hs/Mm)	35	chr6:32973616	ggggg	ggagg	1.977	0.024
chr6:32973609-32973650:-	HNRNPF(Hs/Mm)	5	chr6:32973646	gugkau	guggcu	1.875	0.0304
chr6:32973609-32973650:-	HNRNPF(Hs/Mm)	33	chr6:32973618	agggu	uggga	2.143	0.0161
chr6:32973609-32973650:-	HNRNPH2(Hs/Mm)	34	chr6:32973617	gggggg	gggagg	2.066	0.0194
chr6:32973609-32973650:-	HNRNPK(Hs/Mm)	22	chr6:32973629	gccca	uccca	2.109	0.0175
chr6:32973609-32973650:-	HNRNPK(Hs/Mm)	38	chr6:32973613	gccca	ggcca	2.336	0.00975
chr6:32973609-32973650:-	HNRNPU(Hs/Mm)	1	chr6:32973650	uguauug	ugcagug	3.016	0.00128
chr6:32973609-32973650:-	HNRNPU(Hs/Mm)	17	chr6:32973634	uguauug	uguaauc	2.047	0.0203
chr6:32973609-32973650:-	RBM24(Hs/Mm)	34	chr6:32973617	ggggg	gggag	1.908	0.0282
chr6:32973609-32973650:-	RBM24(Hs/Mm)	35	chr6:32973616	ggggg	ggagg	1.908	0.0282
chr6:32973609-32973650:-	RBM25(Hs/Mm)	33	chr6:32973618	ggggag	ugggag	1.724	0.0424
chr6:32973609-32973650:-	RBM45(Hs/Mm)	36	chr6:32973615	gacgamv	gaggcca	2.583	0.0049
chr6:32973609-32973650:-	RBM4B(Hs/Mm)	32	chr6:32973619	acggga	uuggga	2.247	0.0123
chr6:32973609-32973650:-	RBM6(Hs/Mm)	12	chr6:32973639	hauccar	auuccug	1.761	0.0391
chr6:32973609-32973650:-	RBM6(Hs/Mm)	20	chr6:32973631	hauccar	aauccca	2	0.0227
chr6:32973609-32973650:-	RBM6(Hs/Mm)	21	chr6:32973630	hauccar	aucccag	1.761	0.0391
chr6:32973609-32973650:-	SNRPA(Hs/Mm)	6	chr6:32973645	wugcacr	uggcuca	2.239	0.0126
chr6:32973609-32973650:-	SNRPA(Hs/Mm)	25	chr6:32973626	wugcacr	cagcacu	1.761	0.0391
chr6:32973609-32973650:-	SNRPA(Hs/Mm)	26	chr6:32973625	ugcaca	agcacu	2.987	0.00141
chr6:32973609-32973650:-	SRSF2(Hs/Mm)	1	chr6:32973650	agcagc	ugcagu	2.08	0.0188
chr6:32973609-32973650:-	SRSF2(Hs/Mm)	34	chr6:32973617	ggagwd	gggagg	2.333	0.00982
chr6:32973609-32973650:-	SRSF9(Hs/Mm)	34	chr6:32973617	aggag	gggag	2.475	0.00666
chr6:32973609-32973650:-	ZNF326(Hs/Mm)	12	chr6:32973639	auucc	auucc	2.593	0.00476
chr6:32973609-32973650:-	ZNF326(Hs/Mm)	20	chr6:32973631	auucc	aaucc	2.13	0.0166
chr6:32973609-32973650:-	ZNF326(Hs/Mm)	21	chr6:32973630	auucc	auccc	2.13	0.0166
chr1:155286301-155286342:+	ESRP2(Hs/Mm)	25	chr1:155286325	ugggrad	uugggag	1.908	0.0282
chr1:155286301-155286342:+	ESRP2(Hs/Mm)	26	chr1:155286326	ugggrad	ugggagg	1.842	0.0327
chr1:155286301-155286342:+	EWSR1(Hs/Mm)	27	chr1:155286327	gggggggg	gggaggcc	1.732	0.0416
chr1:155286301-155286342:+	FMR1(Hs/Mm)	31	chr1:155286331	kgacarg	ggccgag	1.792	0.0366
chr1:155286301-155286342:+	FMR1(Hs/Mm)	36	chr1:155286336	kgacarg	aggcagg	1.819	0.0345
chr1:155286301-155286342:+	FUS(Hs/Mm)	28	chr1:155286328	ggggg	ggagg	1.669	0.0476
chr1:155286301-155286342:+	FXR2(Hs/Mm)	31	chr1:155286331	dgacrrr	ggccgag	1.929	0.0269
chr1:155286301-155286342:+	HNRNPK(Hs/Mm)	4	chr1:155286304	cacgc	cacgc	1.952	0.0255
chr1:155286301-155286342:+	HNRNPK(Hs/Mm)	15	chr1:155286315	gccca	uccca	1.655	0.049
chr1:155286301-155286342:+	NOVA1(Hs/Mm)	2	chr1:155286302	aucac	cucac	1.781	0.0375
chr1:155286301-155286342:+	NOVA1(Hs/Mm)	14	chr1:155286314	aucac	auccc	1.781	0.0375
chr1:155286301-155286342:+	NOVA1(Hs/Mm)	19	chr1:155286319	aucac	agcac	1.781	0.0375
chr1:155286301-155286342:+	RBM45(Hs/Mm)	5	chr1:155286305	acgca	acgcc	3.12	0.000904
chr1:155286301-155286342:+	SFPQ(Hs/Mm)	10	chr1:155286310	uguaag	uguaau	1.723	0.0424
chr1:155286301-155286342:+	SNRPA(Hs/Mm)	19	chr1:155286319	ugcaca	agcacu	2.289	0.011
chr1:155286301-155286342:+	SRSF1(Hs/Mm)	28	chr1:155286328	gragga	ggaggc	2.688	0.00359
chr1:155286301-155286342:+	SRSF10(Hs/Mm)	36	chr1:155286336	cagcag	aggcag	2.062	0.0196
chr1:155286301-155286342:+	SRSF2(Hs/Mm)	37	chr1:155286337	agcagc	ggcagg	2.318	0.0102
chr1:155286301-155286342:+	SRSF8(Hs/Mm)	37	chr1:155286337	agcagc	ggcagg	1.72	0.0427
chr1:155286301-155286342:+	SRSF9(Hs/Mm)	27	chr1:155286327	kgrwgsm	gggaggc	2.521	0.00585
chr16:81064513-81064554:+	A1CF(Hs/Mm)	30	chr16:81064542	uaauua	uacuua	1.693	0.0452
chr16:81064513-81064554:+	BRUNOL6(Hs/Mm)	5	chr16:81064517	ugugdkg	gguggug	1.813	0.0349
chr16:81064513-81064554:+	DAZAP1(Hs/Mm)	30	chr16:81064542	uagkwwr	uacuuag	2.045	0.0204
chr16:81064513-81064554:+	DAZAP1(Hs/Mm)	34	chr16:81064546	uagkwwr	uaggagg	2.179	0.0147
chr16:81064513-81064554:+	ESRP1(Hs/Mm)	4	chr16:81064516	gggugg	uggugg	1.977	0.024
chr16:81064513-81064554:+	FUS(Hs/Mm)	5	chr16:81064517	ggggg	ggugg	1.847	0.0324
chr16:81064513-81064554:+	G3BP2(Hs/Mm)	35	chr16:81064547	aggaudr	aggaggc	2.44	0.00734
chr16:81064513-81064554:+	HNRNPF(Hs/Mm)	3	chr16:81064515	gukgykg	cuggugg	1.902	0.0286
chr16:81064513-81064554:+	HNRNPF(Hs/Mm)	6	chr16:81064518	gukgykg	guggugu	1.902	0.0286
chr16:81064513-81064554:+	HNRNPH1(Hs/Mm)	34	chr16:81064546	gargag	uaggag	1.88	0.0301
chr16:81064513-81064554:+	HNRNPU(Hs/Mm)	18	chr16:81064530	uguauug	uguaauc	1.781	0.0375
chr16:81064513-81064554:+	MBNL1(Hs/Mm)	23	chr16:81064535	gcgcagc	ucccagc	1.736	0.0413
chr16:81064513-81064554:+	MSI1(Hs/Mm)	34	chr16:81064546	uagca	uagga	1.663	0.0482
chr16:81064513-81064554:+	PUM1(Hs/Mm)	18	chr16:81064530	uguau	uguaa	2.105	0.0176
chr16:81064513-81064554:+	RBM38(Hs/Mm)	7	chr16:81064519	kkguguk	uggugug	2.346	0.00949
chr16:81064513-81064554:+	RBM38(Hs/Mm)	9	chr16:81064521	kkguguk	gugugca	2.115	0.0172
chr16:81064513-81064554:+	SFPQ(Hs/Mm)	6	chr16:81064518	kurrukk	guggugu	1.741	0.0408
chr16:81064513-81064554:+	SRSF1(Hs/Mm)	36	chr16:81064548	gragga	ggaggc	2.882	0.00198
chr16:81064513-81064554:+	SRSF2(Hs/Mm)	35	chr16:81064547	ggagwd	aggagg	1.897	0.0289
chr16:81064513-81064554:+	SRSF9(Hs/Mm)	35	chr16:81064547	aggag	aggag	1.881	0.03
chr5:149363947-149363988:+	EIF4G2(Hs/Mm)	35	chr5:149363981	gcgag	gggag	1.813	0.0349
chr5:149363947-149363988:+	ESRP1(Hs/Mm)	35	chr5:149363981	gggugg	gggagg	3.068	0.00108
chr5:149363947-149363988:+	ESRP2(Hs/Mm)	33	chr5:149363979	ugggrad	uugggag	1.908	0.0282
chr5:149363947-149363988:+	ESRP2(Hs/Mm)	34	chr5:149363980	ugggrad	ugggagg	1.842	0.0327
chr5:149363947-149363988:+	EWSR1(Hs/Mm)	35	chr5:149363981	gggggggg	gggaggcc	2.662	0.00388
chr5:149363947-149363988:+	FUS(Hs/Mm)	36	chr5:149363982	ggggg	ggagg	2.629	0.00428
chr5:149363947-149363988:+	HNRNPA2B1(Hs/Mm)	35	chr5:149363981	ggggg	gggag	1.822	0.0342
chr5:149363947-149363988:+	HNRNPA2B1(Hs/Mm)	36	chr5:149363982	ggggg	ggagg	1.822	0.0342
chr5:149363947-149363988:+	HNRNPF(Hs/Mm)	6	chr5:149363952	gugkau	guggcu	1.875	0.0304
chr5:149363947-149363988:+	HNRNPF(Hs/Mm)	34	chr5:149363980	agggu	uggga	2.092	0.0182
chr5:149363947-149363988:+	HNRNPH2(Hs/Mm)	35	chr5:149363981	gggaggg	gggaggc	2.422	0.00772
chr5:149363947-149363988:+	HNRNPK(Hs/Mm)	9	chr5:149363955	gccca	gcuca	1.655	0.049
chr5:149363947-149363988:+	HNRNPK(Hs/Mm)	23	chr5:149363969	gccca	uccca	1.655	0.049
chr5:149363947-149363988:+	HNRNPM(Hs/Mm)	31	chr5:149363977	gguugguu	cguuggga	2.27	0.0116
chr5:149363947-149363988:+	HNRNPU(Hs/Mm)	2	chr5:149363948	uguauug	ugcagug	2.156	0.0155
chr5:149363947-149363988:+	ILF2(Hs/Mm)	35	chr5:149363981	gggugggg	gggaggcc	2.281	0.0113
chr5:149363947-149363988:+	RBFOX1(Hs/Mm)	10	chr5:149363956	wgcaugm	cucaugc	2.105	0.0176
chr5:149363947-149363988:+	RBFOX1(Hs/Mm)	14	chr5:149363960	wgcaugm	ugccugu	2.184	0.0145
chr5:149363947-149363988:+	RBFOX1(Hs/Mm)	27	chr5:149363973	wgcaugm	agcacgu	2.474	0.00668
chr5:149363947-149363988:+	RBFOX2(Hs/Mm)	11	chr5:149363957	gcaug	ucaug	1.73	0.0418
chr5:149363947-149363988:+	RBFOX2(Hs/Mm)	15	chr5:149363961	gcaug	gccug	1.73	0.0418
chr5:149363947-149363988:+	RBFOX2(Hs/Mm)	28	chr5:149363974	gcaug	gcacg	1.874	0.0305
chr5:149363947-149363988:+	RBFOX3(Hs/Mm)	11	chr5:149363957	gcaug	ucaug	1.745	0.0405
chr5:149363947-149363988:+	RBFOX3(Hs/Mm)	15	chr5:149363961	gcaug	gccug	1.745	0.0405
chr5:149363947-149363988:+	RBFOX3(Hs/Mm)	28	chr5:149363974	gcaug	gcacg	1.9	0.0287
chr5:149363947-149363988:+	RBM24(Hs/Mm)	35	chr5:149363981	ggggg	gggag	2.2	0.0139
chr5:149363947-149363988:+	RBM24(Hs/Mm)	36	chr5:149363982	ggggg	ggagg	2.2	0.0139
chr5:149363947-149363988:+	RBM25(Hs/Mm)	34	chr5:149363980	ggggag	ugggag	2.218	0.0133
chr5:149363947-149363988:+	SNRPA(Hs/Mm)	7	chr5:149363953	wugcacr	uggcuca	1.817	0.0346
chr5:149363947-149363988:+	SNRPA(Hs/Mm)	26	chr5:149363972	wugcacr	cagcacg	1.958	0.0251
chr5:149363947-149363988:+	SNRPA(Hs/Mm)	27	chr5:149363973	ugcaca	agcacg	2.368	0.00894
chr5:149363947-149363988:+	SRSF1(Hs/Mm)	36	chr5:149363982	gragga	ggaggc	2.731	0.00316
chr5:149363947-149363988:+	SRSF2(Hs/Mm)	2	chr5:149363948	agcagc	ugcagu	2.08	0.0188
chr5:149363947-149363988:+	SRSF9(Hs/Mm)	35	chr5:149363981	kgrwgsm	gggaggc	2.38	0.00866
chr5:149363947-149363988:+	ZC3H10(Hs/Mm)	25	chr5:149363971	ssagcgm	ccagcac	1.863	0.0312
chr5:149363947-149363988:+	ZNF326(Hs/Mm)	13	chr5:149363959	auucc	augcc	1.667	0.0478
chr5:149363947-149363988:+	ZNF326(Hs/Mm)	21	chr5:149363967	auucc	aaucc	1.667	0.0478
chr5:149363947-149363988:+	ZNF326(Hs/Mm)	22	chr5:149363968	auucc	auccc	1.667	0.0478
chr12:53568312-53568353:-	BOLL(Hs/Mm)	37	chr12:53568317	guguua	guguga	2	0.0227
chr12:53568312-53568353:-	BRUNOL6(Hs/Mm)	21	chr12:53568333	ugugdkg	agugcug	1.747	0.0403
chr12:53568312-53568353:-	HNRNPK(Hs/Mm)	4	chr12:53568350	ccawmcc	ccaccuc	2.667	0.00383
chr12:53568312-53568353:-	HNRNPK(Hs/Mm)	12	chr12:53568342	ccawmcc	gcauccc	2.71	0.00336
chr12:53568312-53568353:-	HNRNPL(Hs/Mm)	2	chr12:53568352	amayama	acccacc	2	0.0227
chr12:53568312-53568353:-	NOVA1(Hs/Mm)	30	chr12:53568324	aucac	auuac	1.781	0.0375
chr12:53568312-53568353:-	PCBP1(Hs/Mm)	1	chr12:53568353	agcccc	caccca	2.156	0.0155
chr12:53568312-53568353:-	PCBP2(Hs/Mm)	1	chr12:53568353	aaccc	caccc	2.899	0.00187
chr12:53568312-53568353:-	PCBP2(Hs/Mm)	2	chr12:53568352	ccccacccc	acccaccuc	2.361	0.00911
chr12:53568312-53568353:-	PCBP2(Hs/Mm)	3	chr12:53568351	ccyycch	cccaccu	2.138	0.0163
chr12:53568312-53568353:-	PCBP4(Hs/Mm)	14	chr12:53568340	auccccc	aucccaa	2.389	0.00845
chr12:53568312-53568353:-	RBM23(Hs/Mm)	1	chr12:53568353	ccccc	caccc	2.031	0.0211
chr12:53568312-53568353:-	RBM23(Hs/Mm)	3	chr12:53568351	ccccc	cccac	2.031	0.0211
chr12:53568312-53568353:-	RBM23(Hs/Mm)	4	chr12:53568350	ccccc	ccacc	2.277	0.0114
chr12:53568312-53568353:-	RBM24(Hs/Mm)	36	chr12:53568318	wgwgugd	gguguga	2.468	0.00679
chr12:53568312-53568353:-	RBM24(Hs/Mm)	37	chr12:53568317	gugug	gugug	1.76	0.0392
chr12:53568312-53568353:-	RBM45(Hs/Mm)	4	chr12:53568350	acacc	ccacc	2.215	0.0134
chr12:53568312-53568353:-	RBM45(Hs/Mm)	30	chr12:53568324	acgac	auuac	1.91	0.0281
chr12:53568312-53568353:-	RBM6(Hs/Mm)	1	chr12:53568353	hauccar	cacccac	2.592	0.00477
chr12:53568312-53568353:-	RBM6(Hs/Mm)	4	chr12:53568350	ccacc	ccacc	2.096	0.018
chr12:53568312-53568353:-	RBM6(Hs/Mm)	13	chr12:53568341	hauccar	cauccca	3.014	0.00129
chr12:53568312-53568353:-	RBM6(Hs/Mm)	30	chr12:53568324	hauccar	auuacag	2.113	0.0173
chr12:53568312-53568353:-	YBX1(Hs/Mm)	5	chr12:53568349	aacaucd	caccuca	2.312	0.0104
chr12:53568312-53568353:-	YBX1(Hs/Mm)	11	chr12:53568343	aacaucd	agcaucc	2.13	0.0166
chr7:38764297-38764338:-	BOLL(Hs/Mm)	3	chr7:38764336	guguua	cuguaa	1.82	0.0344
chr7:38764297-38764338:-	G3BP2(Hs/Mm)	21	chr7:38764318	aggaudr	aggaggc	2.48	0.00657
chr7:38764297-38764338:-	G3BP2(Hs/Mm)	24	chr7:38764315	aggaudr	aggcuga	2.88	0.00199
chr7:38764297-38764338:-	G3BP2(Hs/Mm)	34	chr7:38764305	aggaudr	aggagaa	3.027	0.00123
chr7:38764297-38764338:-	HNRNPA1(Hs/Mm)	32	chr7:38764307	guaguagu	gcaggaga	1.689	0.0456
chr7:38764297-38764338:-	HNRNPH1(Hs/Mm)	20	chr7:38764319	gargag	caggag	1.88	0.0301
chr7:38764297-38764338:-	HNRNPH1(Hs/Mm)	33	chr7:38764306	gargag	caggag	2.12	0.017
chr7:38764297-38764338:-	LIN28A(Hs/Mm)	34	chr7:38764305	hggagwa	aggagaa	3.162	0.000783
chr7:38764297-38764338:-	MBNL1(Hs/Mm)	25	chr7:38764314	cgcuu	ggcug	1.738	0.0411
chr7:38764297-38764338:-	PABPN1(Hs/Mm)	34	chr7:38764305	araaga	aggaga	1.87	0.0307
chr7:38764297-38764338:-	RBM41(Hs/Mm)	16	chr7:38764323	uacuu	uacuc	1.846	0.0324
chr7:38764297-38764338:-	RBM45(Hs/Mm)	17	chr7:38764322	acgca	acuca	2.47	0.00676
chr7:38764297-38764338:-	RBM45(Hs/Mm)	30	chr7:38764309	acgca	aggca	2.422	0.00772
chr7:38764297-38764338:-	RBM47(Hs/Mm)	16	chr7:38764323	uaauua	uacuca	1.793	0.0365
chr7:38764297-38764338:-	SF1(Hs/Mm)	6	chr7:38764333	uaauc	uaauc	1.913	0.0279
chr7:38764297-38764338:-	SF1(Hs/Mm)	16	chr7:38764323	uaauc	uacuc	2.394	0.00833
chr7:38764297-38764338:-	SRSF1(Hs/Mm)	22	chr7:38764317	gragga	ggaggc	2.882	0.00198
chr7:38764297-38764338:-	SRSF1(Hs/Mm)	32	chr7:38764307	gragga	gcagga	3	0.00135
chr7:38764297-38764338:-	SRSF1(Hs/Mm)	35	chr7:38764304	gragga	ggagaa	2.892	0.00191
chr7:38764297-38764338:-	SRSF10(Hs/Mm)	20	chr7:38764319	cagcag	caggag	1.7	0.0446
chr7:38764297-38764338:-	SRSF10(Hs/Mm)	30	chr7:38764309	cagcag	aggcag	2.362	0.00909
chr7:38764297-38764338:-	SRSF10(Hs/Mm)	33	chr7:38764306	cagcag	caggag	2.175	0.0148
chr7:38764297-38764338:-	SRSF11(Hs/Mm)	34	chr7:38764305	agggg	aggag	1.877	0.0303
chr7:38764297-38764338:-	SRSF2(Hs/Mm)	21	chr7:38764318	ggagwd	aggagg	1.897	0.0289
chr7:38764297-38764338:-	SRSF2(Hs/Mm)	31	chr7:38764308	agcagc	ggcagg	2.557	0.00528
chr7:38764297-38764338:-	SRSF2(Hs/Mm)	34	chr7:38764305	ggagwd	aggaga	3.414	0.00032
chr7:38764297-38764338:-	SRSF4(Hs/Mm)	31	chr7:38764308	agcag	ggcag	1.842	0.0327
chr7:38764297-38764338:-	SRSF4(Hs/Mm)	34	chr7:38764305	agcag	aggag	1.842	0.0327
chr7:38764297-38764338:-	SRSF8(Hs/Mm)	31	chr7:38764308	agcagc	ggcagg	1.732	0.0416
chr7:38764297-38764338:-	SRSF9(Hs/Mm)	21	chr7:38764318	akgavmr	aggaggc	2.138	0.0163
chr7:38764297-38764338:-	SRSF9(Hs/Mm)	31	chr7:38764308	kgrwgsm	ggcagga	2	0.0227
chr7:38764297-38764338:-	SRSF9(Hs/Mm)	34	chr7:38764305	akgavmr	aggagaa	3.277	0.000525
chr7:38764297-38764338:-	TUT1(Hs/Mm)	13	chr7:38764326	mrauacu	agcuacu	1.82	0.0344
chr7:38764297-38764338:-	ZNF326(Hs/Mm)	7	chr7:38764332	auucc	aaucc	1.667	0.0478
chr7:38764297-38764338:-	ZNF326(Hs/Mm)	8	chr7:38764331	auucc	auccc	1.667	0.0478
chr17:4046679-4046720:+	A1CF(Hs/Mm)	29	chr17:4046707	wuaauur	cuacuug	1.678	0.0467
chr17:4046679-4046720:+	EIF4G2(Hs/Mm)	11	chr17:4046689	gcgag	gcgug	1.813	0.0349
chr17:4046679-4046720:+	ESRP1(Hs/Mm)	4	chr17:4046682	gggugg	uggggg	2.534	0.00564
chr17:4046679-4046720:+	ESRP1(Hs/Mm)	5	chr17:4046683	gggugg	gggggc	2.386	0.00852
chr17:4046679-4046720:+	EWSR1(Hs/Mm)	3	chr17:4046681	gggggggg	gugggggc	2.451	0.00712
chr17:4046679-4046720:+	EWSR1(Hs/Mm)	4	chr17:4046682	gggggggg	ugggggcg	2.451	0.00712
chr17:4046679-4046720:+	EWSR1(Hs/Mm)	5	chr17:4046683	gggggggg	gggggcgc	2.634	0.00422
chr17:4046679-4046720:+	EWSR1(Hs/Mm)	7	chr17:4046685	gggggggg	gggcgcgu	2.451	0.00712
chr17:4046679-4046720:+	EWSR1(Hs/Mm)	35	chr17:4046713	gggggggg	gggaggcu	2.197	0.014
chr17:4046679-4046720:+	FUS(Hs/Mm)	5	chr17:4046683	ggggg	ggggg	2.508	0.00607
chr17:4046679-4046720:+	HNRNPA2B1(Hs/Mm)	3	chr17:4046681	ggggg	guggg	2.155	0.0156
chr17:4046679-4046720:+	HNRNPA2B1(Hs/Mm)	4	chr17:4046682	ggggg	ugggg	2.38	0.00866
chr17:4046679-4046720:+	HNRNPA2B1(Hs/Mm)	5	chr17:4046683	ggggg	ggggg	2.62	0.0044
chr17:4046679-4046720:+	HNRNPA2B1(Hs/Mm)	6	chr17:4046684	ggggg	ggggc	2.155	0.0156
chr17:4046679-4046720:+	HNRNPA2B1(Hs/Mm)	7	chr17:4046685	ggggg	gggcg	2.155	0.0156
chr17:4046679-4046720:+	HNRNPF(Hs/Mm)	1	chr17:4046679	gggagggg	acgugggg	2.379	0.00868
chr17:4046679-4046720:+	HNRNPF(Hs/Mm)	2	chr17:4046680	gggagggg	cguggggg	2.318	0.0102
chr17:4046679-4046720:+	HNRNPF(Hs/Mm)	3	chr17:4046681	gggagggg	gugggggc	2.182	0.0146
chr17:4046679-4046720:+	HNRNPH2(Hs/Mm)	3	chr17:4046681	gggggg	gugggg	3.044	0.00117
chr17:4046679-4046720:+	HNRNPH2(Hs/Mm)	4	chr17:4046682	gggggg	uggggg	3.022	0.00126
chr17:4046679-4046720:+	HNRNPH2(Hs/Mm)	5	chr17:4046683	gggggg	gggggc	2.692	0.00355
chr17:4046679-4046720:+	HNRNPH2(Hs/Mm)	6	chr17:4046684	gggggg	ggggcg	2.615	0.00446
chr17:4046679-4046720:+	ILF2(Hs/Mm)	1	chr17:4046679	gggugggg	acgugggg	2.266	0.0117
chr17:4046679-4046720:+	ILF2(Hs/Mm)	4	chr17:4046682	gggugggg	ugggggcg	2.203	0.0138
chr17:4046679-4046720:+	MBNL1(Hs/Mm)	10	chr17:4046688	gcuugc	cgcgug	1.935	0.0265
chr17:4046679-4046720:+	MBNL1(Hs/Mm)	14	chr17:4046692	gcuugc	ugccug	2.013	0.0221
chr17:4046679-4046720:+	MBNL1(Hs/Mm)	27	chr17:4046705	cgcuu	agcua	1.85	0.0322
chr17:4046679-4046720:+	MBNL1(Hs/Mm)	30	chr17:4046708	gcuugc	uacuug	2.065	0.0195
chr17:4046679-4046720:+	PPRC1(Hs/Mm)	5	chr17:4046683	ssgcgcs	gggggcg	2.59	0.0048
chr17:4046679-4046720:+	PPRC1(Hs/Mm)	7	chr17:4046685	ssgcgcs	gggcgcg	3.115	0.00092
chr17:4046679-4046720:+	PPRC1(Hs/Mm)	9	chr17:4046687	ssgcgcs	gcgcgug	2.859	0.00212
chr17:4046679-4046720:+	PPRC1(Hs/Mm)	11	chr17:4046689	ssgcgcs	gcgugcc	2.667	0.00383
chr17:4046679-4046720:+	RBM24(Hs/Mm)	3	chr17:4046681	ggggg	guggg	2.485	0.00648
chr17:4046679-4046720:+	RBM24(Hs/Mm)	4	chr17:4046682	ggggg	ugggg	2.485	0.00648
chr17:4046679-4046720:+	RBM24(Hs/Mm)	5	chr17:4046683	ggggg	ggggg	2.869	0.00206
chr17:4046679-4046720:+	RBM24(Hs/Mm)	6	chr17:4046684	ggggg	ggggc	2.485	0.00648
chr17:4046679-4046720:+	RBM24(Hs/Mm)	7	chr17:4046685	ggggg	gggcg	2.485	0.00648
chr17:4046679-4046720:+	RBM25(Hs/Mm)	4	chr17:4046682	ggggag	uggggg	2.494	0.00632
chr17:4046679-4046720:+	RBM25(Hs/Mm)	5	chr17:4046683	ggggag	gggggc	2.782	0.0027
chr17:4046679-4046720:+	RBM25(Hs/Mm)	6	chr17:4046684	ggggag	ggggcg	2.897	0.00188
chr17:4046679-4046720:+	RBM38(Hs/Mm)	3	chr17:4046681	kkguguk	guggggg	2.231	0.0128
chr17:4046679-4046720:+	RBM38(Hs/Mm)	9	chr17:4046687	kkguguk	gcgcgug	2.231	0.0128
chr17:4046679-4046720:+	RBM4(Hs/Mm)	1	chr17:4046679	gcgcgss	acguggg	2.758	0.00291
chr17:4046679-4046720:+	RBM4(Hs/Mm)	7	chr17:4046685	gcgcgss	gggcgcg	2.89	0.00193
chr17:4046679-4046720:+	RBM4(Hs/Mm)	9	chr17:4046687	gcgcgu	gcgcgu	3.356	0.000395
chr17:4046679-4046720:+	RBM4(Hs/Mm)	11	chr17:4046689	gcgcgu	gcgugc	2.904	0.00184
chr17:4046679-4046720:+	RBM4B(Hs/Mm)	1	chr17:4046679	gcgcgg	acgugg	2.849	0.00219
chr17:4046679-4046720:+	RBM4B(Hs/Mm)	9	chr17:4046687	gcgcgg	gcgcgu	3.221	0.000639
chr17:4046679-4046720:+	RBM4B(Hs/Mm)	11	chr17:4046689	gcgcgg	gcgugc	2.791	0.00263
chr17:4046679-4046720:+	RBM8A(Hs/Mm)	5	chr17:4046683	rygcgcb	gggggcg	2.851	0.00218
chr17:4046679-4046720:+	RBM8A(Hs/Mm)	7	chr17:4046685	rygcgcb	gggcgcg	3.378	0.000365
chr17:4046679-4046720:+	RBM8A(Hs/Mm)	9	chr17:4046687	rygcgcb	gcgcgug	3.284	0.000512
chr17:4046679-4046720:+	RBM8A(Hs/Mm)	11	chr17:4046689	rygcgcb	gcgugcc	2.946	0.00161
chr17:4046679-4046720:+	SRSF1(Hs/Mm)	36	chr17:4046714	gragga	ggaggc	2.688	0.00359
chr17:4046679-4046720:+	SRSF9(Hs/Mm)	35	chr17:4046713	kgrwgsm	gggaggc	2.268	0.0117
chr17:4046679-4046720:+	TAF15(Hs/Mm)	2	chr17:4046680	ggggggg	cgugggg	2.741	0.00306
chr17:4046679-4046720:+	TAF15(Hs/Mm)	3	chr17:4046681	ggggggg	guggggg	2.788	0.00265
chr17:4046679-4046720:+	TAF15(Hs/Mm)	4	chr17:4046682	ggggggg	ugggggc	2.341	0.00962
chr17:4046679-4046720:+	TAF15(Hs/Mm)	5	chr17:4046683	ggggggg	gggggcg	2.553	0.00534
chr17:4046679-4046720:+	ZC3H10(Hs/Mm)	6	chr17:4046684	ssagcgm	ggggcgc	1.89	0.0294
chr17:4046679-4046720:+	ZC3H10(Hs/Mm)	8	chr17:4046686	ssagcgm	ggcgcgu	1.712	0.0434
chr17:4046679-4046720:+	ZC3H10(Hs/Mm)	25	chr17:4046703	ssagcgm	ccagcua	1.712	0.0434
chr19:57725962-57726003:+	ENOX1(Hs/Mm)	31	chr19:57725992	hrkacag	auuacag	1.953	0.0254
chr19:57725962-57726003:+	ESRP2(Hs/Mm)	10	chr19:57725971	ugggrad	ugggucu	2.237	0.0126
chr19:57725962-57726003:+	ESRP2(Hs/Mm)	26	chr19:57725987	ugggrad	cugggau	1.684	0.0461
chr19:57725962-57726003:+	ESRP2(Hs/Mm)	27	chr19:57725988	ugggrad	ugggauu	1.882	0.0299
chr19:57725962-57726003:+	HNRNPF(Hs/Mm)	10	chr19:57725971	agggu	ugggu	2.602	0.00463
chr19:57725962-57726003:+	MBNL1(Hs/Mm)	2	chr19:57725963	gcuugc	ugcuug	3.013	0.00129
chr19:57725962-57726003:+	MBNL1(Hs/Mm)	6	chr19:57725967	gcuugc	ugccug	2.494	0.00632
chr19:57725962-57726003:+	MBNL1(Hs/Mm)	24	chr19:57725985	gcuugc	ugcugg	3	0.00135
chr19:57725962-57726003:+	MBNL1(Hs/Mm)	37	chr19:57725998	gcuugc	ggcgug	1.909	0.0281
chr19:57725962-57726003:+	SAMD4A(Hs/Mm)	3	chr19:57725964	gckgghm	gcuugcc	2.259	0.0119
chr19:57725962-57726003:+	UNK(Hs/Mm)	33	chr19:57725994	uauaga	uacagg	1.915	0.0277
chr3:9855699-9855740:+	CNOT4(Hs/Mm)	2	chr3:9855700	gacaga	gacgga	2.054	0.02
chr3:9855699-9855740:+	CPEB1(Hs/Mm)	38	chr3:9855736	uuuuu	cuuuu	1.899	0.0288
chr3:9855699-9855740:+	CPEB2(Hs/Mm)	36	chr3:9855734	chuuuuu	cacuuuu	2.327	0.00998
chr3:9855699-9855740:+	CPEB4(Hs/Mm)	37	chr3:9855735	uuuuuu	acuuuu	2.348	0.00944
chr3:9855699-9855740:+	ELAVL4(Hs/Mm)	18	chr3:9855716	uuauu	uuaua	2.083	0.0186
chr3:9855699-9855740:+	ELAVL4(Hs/Mm)	38	chr3:9855736	uuauu	cuuuu	1.927	0.027
chr3:9855699-9855740:+	ESRP1(Hs/Mm)	11	chr3:9855709	gggugg	gggugg	2.682	0.00366
chr3:9855699-9855740:+	EWSR1(Hs/Mm)	8	chr3:9855706	gggggggg	gcggggug	2.507	0.00609
chr3:9855699-9855740:+	EWSR1(Hs/Mm)	9	chr3:9855707	gggggggg	cggggugg	2.507	0.00609
chr3:9855699-9855740:+	EWSR1(Hs/Mm)	11	chr3:9855709	gggggggg	ggguggcu	2.634	0.00422
chr3:9855699-9855740:+	FUBP3(Hs/Mm)	17	chr3:9855715	uuuau	cuuau	2.091	0.0183
chr3:9855699-9855740:+	FUBP3(Hs/Mm)	38	chr3:9855736	uuuau	cuuuu	1.967	0.0246
chr3:9855699-9855740:+	FUS(Hs/Mm)	12	chr3:9855710	ggggg	ggugg	2.395	0.00831
chr3:9855699-9855740:+	FXR2(Hs/Mm)	1	chr3:9855699	dgacrrr	agacgga	2.143	0.0161
chr3:9855699-9855740:+	HNRNPA0(Hs/Mm)	19	chr3:9855717	uauag	uauac	1.831	0.0336
chr3:9855699-9855740:+	HNRNPA2B1(Hs/Mm)	8	chr3:9855706	ggggg	gcggg	1.922	0.0273
chr3:9855699-9855740:+	HNRNPA2B1(Hs/Mm)	9	chr3:9855707	ggggg	cgggg	2.07	0.0192
chr3:9855699-9855740:+	HNRNPA2B1(Hs/Mm)	10	chr3:9855708	ggggg	ggggu	1.922	0.0273
chr3:9855699-9855740:+	HNRNPA2B1(Hs/Mm)	11	chr3:9855709	ggggg	gggug	1.922	0.0273
chr3:9855699-9855740:+	HNRNPA2B1(Hs/Mm)	12	chr3:9855710	ggggg	ggugg	1.922	0.0273
chr3:9855699-9855740:+	HNRNPC(Hs/Mm)	38	chr3:9855736	uuuuu	cuuuu	1.911	0.028
chr3:9855699-9855740:+	HNRNPCL1(Hs/Mm)	38	chr3:9855736	uuuuu	cuuuu	2.188	0.0143
chr3:9855699-9855740:+	HNRNPF(Hs/Mm)	4	chr3:9855702	gggagggg	cggagcgg	2.106	0.0176
chr3:9855699-9855740:+	HNRNPF(Hs/Mm)	6	chr3:9855704	gggagggg	gagcgggg	2.242	0.0125
chr3:9855699-9855740:+	HNRNPF(Hs/Mm)	13	chr3:9855711	gugkau	guggcu	2.018	0.0218
chr3:9855699-9855740:+	HNRNPH2(Hs/Mm)	4	chr3:9855702	gggaggg	cggagcg	2.356	0.00924
chr3:9855699-9855740:+	HNRNPH2(Hs/Mm)	6	chr3:9855704	gggaggg	gagcggg	2.344	0.00954
chr3:9855699-9855740:+	HNRNPH2(Hs/Mm)	8	chr3:9855706	gggggg	gcgggg	2.571	0.00507
chr3:9855699-9855740:+	HNRNPH2(Hs/Mm)	10	chr3:9855708	gggggg	ggggug	2.418	0.0078
chr3:9855699-9855740:+	HNRNPH2(Hs/Mm)	11	chr3:9855709	gggaggg	ggguggc	2.5	0.00621
chr3:9855699-9855740:+	ILF2(Hs/Mm)	4	chr3:9855702	gggugggg	cggagcgg	2.359	0.00916
chr3:9855699-9855740:+	ILF2(Hs/Mm)	6	chr3:9855704	gggugggg	gagcgggg	2.5	0.00621
chr3:9855699-9855740:+	ILF2(Hs/Mm)	11	chr3:9855709	gggugggg	ggguggcu	2.422	0.00772
chr3:9855699-9855740:+	KHSRP(Hs/Mm)	18	chr3:9855716	uuuuu	uuaua	1.748	0.0402
chr3:9855699-9855740:+	KHSRP(Hs/Mm)	38	chr3:9855736	uuuuu	cuuuu	1.794	0.0364
chr3:9855699-9855740:+	MBNL1(Hs/Mm)	15	chr3:9855713	cgcuu	ggcuu	2.037	0.0208
chr3:9855699-9855740:+	PUF60(Hs/Mm)	38	chr3:9855736	uuuuu	cuuuu	1.689	0.0456
chr3:9855699-9855740:+	PUM1(Hs/Mm)	19	chr3:9855717	uguau	uauac	2.179	0.0147
chr3:9855699-9855740:+	RALY(Hs/Mm)	38	chr3:9855736	uuuuu	cuuuu	1.748	0.0402
chr3:9855699-9855740:+	RBM24(Hs/Mm)	8	chr3:9855706	ggggg	gcggg	2.1	0.0179
chr3:9855699-9855740:+	RBM24(Hs/Mm)	9	chr3:9855707	ggggg	cgggg	2.1	0.0179
chr3:9855699-9855740:+	RBM24(Hs/Mm)	10	chr3:9855708	ggggg	ggggu	2.1	0.0179
chr3:9855699-9855740:+	RBM24(Hs/Mm)	11	chr3:9855709	ggggg	gggug	2.1	0.0179
chr3:9855699-9855740:+	RBM24(Hs/Mm)	12	chr3:9855710	ggggg	ggugg	2.1	0.0179
chr3:9855699-9855740:+	RBM25(Hs/Mm)	10	chr3:9855708	ggggag	ggggug	2.494	0.00632
chr3:9855699-9855740:+	RBM4(Hs/Mm)	6	chr3:9855704	gcgcgss	gagcggg	2.352	0.00934
chr3:9855699-9855740:+	RBM4(Hs/Mm)	8	chr3:9855706	gcgcgss	gcggggu	2.253	0.0121
chr3:9855699-9855740:+	RBM4B(Hs/Mm)	3	chr3:9855701	acggga	acggag	2.013	0.0221
chr3:9855699-9855740:+	RBM4B(Hs/Mm)	8	chr3:9855706	acggga	gcgggg	2.195	0.0141
chr3:9855699-9855740:+	RBM5(Hs/Mm)	2	chr3:9855700	garggwr	gacggag	2.192	0.0142
chr3:9855699-9855740:+	RBMS1(Hs/Mm)	17	chr3:9855715	kauauas	cuuauac	1.658	0.0487
chr3:9855699-9855740:+	SAMD4A(Hs/Mm)	8	chr3:9855706	gckgghm	gcggggu	1.765	0.0388
chr3:9855699-9855740:+	SRSF1(Hs/Mm)	2	chr3:9855700	gragga	gacgga	2.29	0.011
chr3:9855699-9855740:+	SRSF2(Hs/Mm)	4	chr3:9855702	ggagwd	cggagc	1.747	0.0403
chr3:9855699-9855740:+	SRSF9(Hs/Mm)	1	chr3:9855699	kgrwgsm	agacgga	2.408	0.00802
chr3:9855699-9855740:+	SRSF9(Hs/Mm)	4	chr3:9855702	aggag	cggag	1.752	0.0399
chr3:9855699-9855740:+	SRSF9(Hs/Mm)	11	chr3:9855709	kgrwgsm	ggguggc	1.915	0.0277
chr3:9855699-9855740:+	TAF15(Hs/Mm)	7	chr3:9855705	ggggggg	agcgggg	2.329	0.00993
chr3:9855699-9855740:+	TAF15(Hs/Mm)	8	chr3:9855706	ggggggg	gcggggu	2.212	0.0135
chr3:9855699-9855740:+	TAF15(Hs/Mm)	9	chr3:9855707	ggggggg	cggggug	2.212	0.0135
chr3:9855699-9855740:+	TAF15(Hs/Mm)	10	chr3:9855708	ggggggg	ggggugg	2.212	0.0135
chr3:9855699-9855740:+	TIA1(Hs/Mm)	38	chr3:9855736	uuuuu	cuuuu	2.182	0.0146
chr3:9855699-9855740:+	ZNF326(Hs/Mm)	20	chr3:9855718	auucc	auacc	1.667	0.0478
chr3:9855699-9855740:+	ZNF326(Hs/Mm)	28	chr3:9855726	auucc	aaucc	1.667	0.0478
chr3:9855699-9855740:+	ZNF326(Hs/Mm)	29	chr3:9855727	auucc	auccc	1.667	0.0478
chr19:37443068-37443109:+	A1CF(Hs/Mm)	30	chr19:37443097	wuaauur	cuacuug	1.833	0.0334
chr19:37443068-37443109:+	DAZAP1(Hs/Mm)	34	chr19:37443101	uagkwwr	uugggag	1.896	0.029
chr19:37443068-37443109:+	ELAVL4(Hs/Mm)	31	chr19:37443098	uaauu	uacuu	1.77	0.0384
chr19:37443068-37443109:+	HNRNPDL(Hs/Mm)	31	chr19:37443098	uaauu	uacuu	1.981	0.0238
chr19:37443068-37443109:+	HNRNPU(Hs/Mm)	3	chr19:37443070	uguauug	ugcagug	3.422	0.000311
chr19:37443068-37443109:+	MSI1(Hs/Mm)	31	chr19:37443098	uaguwrg	uacuugg	1.833	0.0334
chr19:37443068-37443109:+	PRR3(Hs/Mm)	2	chr19:37443069	augaa	augca	2.036	0.0209
chr19:37443068-37443109:+	RBFOX1(Hs/Mm)	11	chr19:37443078	wgcaugm	cacaugc	2.171	0.015
chr19:37443068-37443109:+	RBM41(Hs/Mm)	11	chr19:37443078	uacuu	cacau	2.212	0.0135
chr19:37443068-37443109:+	RBM41(Hs/Mm)	30	chr19:37443097	wuacwuk	cuacuug	1.864	0.0312
chr19:37443068-37443109:+	RBM41(Hs/Mm)	31	chr19:37443098	uacuu	uacuu	2.683	0.00365
chr19:37443068-37443109:+	RBM6(Hs/Mm)	1	chr19:37443068	hauccar	gaugcag	2.761	0.00288
chr19:37443068-37443109:+	RBM6(Hs/Mm)	22	chr19:37443089	hauccar	aauccca	2.183	0.0145
chr19:37443068-37443109:+	RBM6(Hs/Mm)	23	chr19:37443090	hauccar	aucccag	1.845	0.0325
chr19:37443068-37443109:+	SRSF1(Hs/Mm)	37	chr19:37443104	gragga	ggaggc	1.86	0.0314
chr19:37443068-37443109:+	SRSF2(Hs/Mm)	36	chr19:37443103	ggagwd	gggagg	1.943	0.026
chr19:37443068-37443109:+	SRSF9(Hs/Mm)	36	chr19:37443103	aggag	gggag	1.812	0.035
chr19:37443068-37443109:+	TUT1(Hs/Mm)	28	chr19:37443095	mrauacu	agcuacu	2.508	0.00607
chr19:37443068-37443109:+	ZNF326(Hs/Mm)	14	chr19:37443081	auucc	augcc	1.667	0.0478
chr19:37443068-37443109:+	ZNF326(Hs/Mm)	22	chr19:37443089	auucc	aaucc	1.667	0.0478
chr19:37443068-37443109:+	ZNF326(Hs/Mm)	23	chr19:37443090	auucc	auccc	1.667	0.0478
chr3:183916689-183916730:+	ESRP1(Hs/Mm)	2	chr3:183916690	gggugg	ggcugg	1.795	0.0363
chr3:183916689-183916730:+	ESRP1(Hs/Mm)	11	chr3:183916699	gggugg	cggugg	2.045	0.0204
chr3:183916689-183916730:+	FUS(Hs/Mm)	12	chr3:183916700	ggggg	ggugg	2.218	0.0133
chr3:183916689-183916730:+	HNRNPF(Hs/Mm)	5	chr3:183916693	agggu	ugggc	2.408	0.00802
chr3:183916689-183916730:+	HNRNPF(Hs/Mm)	13	chr3:183916701	gugkau	guggcu	1.893	0.0292
chr3:183916689-183916730:+	HNRNPH2(Hs/Mm)	1	chr3:183916689	gggaggg	gggcugg	1.989	0.0234
chr3:183916689-183916730:+	HNRNPH2(Hs/Mm)	2	chr3:183916690	gggaggg	ggcuggg	1.978	0.024
chr3:183916689-183916730:+	HNRNPH2(Hs/Mm)	7	chr3:183916695	gggaggg	ggcacgg	1.933	0.0266
chr3:183916689-183916730:+	HNRNPK(Hs/Mm)	30	chr3:183916718	gccca	uccca	2.109	0.0175
chr3:183916689-183916730:+	HNRNPM(Hs/Mm)	2	chr3:183916690	gguugguu	ggcugggc	2.603	0.00462
chr3:183916689-183916730:+	NOVA1(Hs/Mm)	17	chr3:183916705	aucac	cucac	1.781	0.0375
chr3:183916689-183916730:+	NOVA1(Hs/Mm)	29	chr3:183916717	aucac	auccc	1.781	0.0375
chr3:183916689-183916730:+	NOVA1(Hs/Mm)	34	chr3:183916722	aucac	agcac	1.781	0.0375
chr3:183916689-183916730:+	RBM45(Hs/Mm)	20	chr3:183916708	acgca	acacc	1.663	0.0482
chr3:183916689-183916730:+	RBM4B(Hs/Mm)	10	chr3:183916698	acggga	acggug	2.519	0.00588
chr3:183916689-183916730:+	SFPQ(Hs/Mm)	25	chr3:183916713	uguaag	uguaau	1.904	0.0285
chr3:183916689-183916730:+	SNRPA(Hs/Mm)	7	chr3:183916695	ugcaca	ggcacg	2.776	0.00275
chr3:183916689-183916730:+	SNRPA(Hs/Mm)	14	chr3:183916702	wugcacr	uggcuca	1.817	0.0346
chr3:183916689-183916730:+	SNRPA(Hs/Mm)	17	chr3:183916705	ugcaca	cucaca	3.026	0.00124
chr3:183916689-183916730:+	SNRPA(Hs/Mm)	33	chr3:183916721	wugcacr	cagcacu	1.746	0.0404
chr3:183916689-183916730:+	SNRPA(Hs/Mm)	34	chr3:183916722	ugcaca	agcacu	3.158	0.000794
chr11:107836824-107836865:+	HNRNPK(Hs/Mm)	33	chr11:107836856	cacgc	caggc	1.952	0.0255
chr11:107836824-107836865:+	HNRNPK(Hs/Mm)	37	chr11:107836860	cacgc	caugc	1.952	0.0255
chr11:107836824-107836865:+	MBNL1(Hs/Mm)	18	chr11:107836841	gcgcagc	gaguagc	1.681	0.0464
chr11:107836824-107836865:+	PCBP1(Hs/Mm)	11	chr11:107836834	ccwwhcc	gccuacc	1.87	0.0307
chr11:107836824-107836865:+	PCBP1(Hs/Mm)	12	chr11:107836835	ccwwhcc	ccuaccg	1.805	0.0355
chr11:107836824-107836865:+	RBFOX1(Hs/Mm)	35	chr11:107836858	wgcaugm	ggcaugc	3.461	0.000269
chr11:107836824-107836865:+	RBM45(Hs/Mm)	3	chr11:107836826	cuuac	cugcc	1.931	0.0267
chr11:107836824-107836865:+	RBM45(Hs/Mm)	12	chr11:107836835	cuuac	ccuac	1.96	0.025
chr11:107836824-107836865:+	RBM45(Hs/Mm)	13	chr11:107836836	cuuac	cuacc	1.901	0.0287
chr11:107836824-107836865:+	RBM45(Hs/Mm)	29	chr11:107836852	acgac	auuac	1.99	0.0233
chr11:107836824-107836865:+	RBM45(Hs/Mm)	34	chr11:107836857	acgca	aggca	2.084	0.0186
chr19:19867577-19867618:-	BRUNOL6(Hs/Mm)	34	chr19:19867585	ugugdkg	ugggagg	2.173	0.0149
chr19:19867577-19867618:-	EIF4G2(Hs/Mm)	2	chr19:19867617	cgccg	cgcgg	2.067	0.0194
chr19:19867577-19867618:-	EIF4G2(Hs/Mm)	5	chr19:19867614	gguugc	gguggc	2.519	0.00588
chr19:19867577-19867618:-	EIF4G2(Hs/Mm)	14	chr19:19867605	cgccg	cgccu	2.067	0.0194
chr19:19867577-19867618:-	ESRP1(Hs/Mm)	4	chr19:19867615	gggugg	cggugg	1.886	0.0296
chr19:19867577-19867618:-	ESRP1(Hs/Mm)	35	chr19:19867584	gggugg	gggagg	2.795	0.0026
chr19:19867577-19867618:-	ESRP2(Hs/Mm)	33	chr19:19867586	ugggrad	uugggag	2.395	0.00831
chr19:19867577-19867618:-	ESRP2(Hs/Mm)	34	chr19:19867585	ugggrad	ugggagg	2.329	0.00993
chr19:19867577-19867618:-	EWSR1(Hs/Mm)	35	chr19:19867584	gggggggg	gggaggcu	2.704	0.00343
chr19:19867577-19867618:-	FUS(Hs/Mm)	5	chr19:19867614	ggggg	ggugg	1.855	0.0318
chr19:19867577-19867618:-	FUS(Hs/Mm)	36	chr19:19867583	ggggg	ggagg	2.581	0.00493
chr19:19867577-19867618:-	HNRNPA2B1(Hs/Mm)	35	chr19:19867584	ggggg	gggag	1.822	0.0342
chr19:19867577-19867618:-	HNRNPA2B1(Hs/Mm)	36	chr19:19867583	ggggg	ggagg	1.822	0.0342
chr19:19867577-19867618:-	HNRNPF(Hs/Mm)	3	chr19:19867616	gukgykg	gcggugg	1.984	0.0236
chr19:19867577-19867618:-	HNRNPF(Hs/Mm)	6	chr19:19867613	gugkau	guggcu	1.857	0.0317
chr19:19867577-19867618:-	HNRNPF(Hs/Mm)	34	chr19:19867585	agggu	uggga	2.071	0.0192
chr19:19867577-19867618:-	HNRNPH2(Hs/Mm)	35	chr19:19867584	gggaggg	gggaggc	2.422	0.00772
chr19:19867577-19867618:-	ILF2(Hs/Mm)	35	chr19:19867584	gggugggg	gggaggcu	2.437	0.0074
chr19:19867577-19867618:-	MBNL1(Hs/Mm)	14	chr19:19867605	cgcuu	cgccu	2.375	0.00877
chr19:19867577-19867618:-	NOVA1(Hs/Mm)	10	chr19:19867609	aucac	cucac	1.781	0.0375
chr19:19867577-19867618:-	NOVA1(Hs/Mm)	22	chr19:19867597	aucac	auccc	1.781	0.0375
chr19:19867577-19867618:-	NOVA1(Hs/Mm)	27	chr19:19867592	aucac	agcac	1.781	0.0375
chr19:19867577-19867618:-	RBM24(Hs/Mm)	35	chr19:19867584	ggggg	gggag	2.2	0.0139
chr19:19867577-19867618:-	RBM24(Hs/Mm)	36	chr19:19867583	ggggg	ggagg	2.2	0.0139
chr19:19867577-19867618:-	RBM25(Hs/Mm)	34	chr19:19867585	ggggag	ugggag	2.184	0.0145
chr19:19867577-19867618:-	RBM4(Hs/Mm)	1	chr19:19867618	gcgcgss	gcgcggu	3.121	0.000901
chr19:19867577-19867618:-	RBM4(Hs/Mm)	3	chr19:19867616	gcgcgss	gcggugg	2.571	0.00507
chr19:19867577-19867618:-	RBM45(Hs/Mm)	13	chr19:19867606	acgca	acgcc	2.434	0.00747
chr19:19867577-19867618:-	RBM4B(Hs/Mm)	1	chr19:19867618	gcgcgg	gcgcgg	2.756	0.00293
chr19:19867577-19867618:-	RBM8A(Hs/Mm)	1	chr19:19867618	rygcgcb	gcgcggu	3.135	0.000859
chr19:19867577-19867618:-	SNRPA(Hs/Mm)	27	chr19:19867592	ugcaca	agcacu	2.289	0.011
chr19:19867577-19867618:-	SRSF1(Hs/Mm)	36	chr19:19867583	gragga	ggaggc	2.72	0.00326
chr19:19867577-19867618:-	SRSF2(Hs/Mm)	35	chr19:19867584	ggagwd	gggagg	1.69	0.0455
chr19:19867577-19867618:-	SRSF9(Hs/Mm)	35	chr19:19867584	aggag	gggag	2.188	0.0143
chr11:94149734-94149775:-	HNRNPK(Hs/Mm)	32	chr11:94149744	ccawmcc	ccaccac	2.58	0.00494
chr11:94149734-94149775:-	HNRNPK(Hs/Mm)	35	chr11:94149741	ccawmcc	ccacgcc	2.783	0.00269
chr11:94149734-94149775:-	HNRNPK(Hs/Mm)	36	chr11:94149740	cacgc	cacgc	1.952	0.0255
chr11:94149734-94149775:-	PCBP2(Hs/Mm)	1	chr11:94149775	ccyycch	ccuccca	2.587	0.00484
chr11:94149734-94149775:-	PCBP4(Hs/Mm)	2	chr11:94149774	auccccc	cucccaa	2.403	0.00813
chr11:94149734-94149775:-	RBM23(Hs/Mm)	1	chr11:94149775	ccccc	ccucc	2.654	0.00398
chr11:94149734-94149775:-	RBM23(Hs/Mm)	2	chr11:94149774	ccccc	cuccc	2.208	0.0136
chr11:94149734-94149775:-	RBM45(Hs/Mm)	18	chr11:94149758	acgac	auuac	2.24	0.0125
chr11:94149734-94149775:-	RBM45(Hs/Mm)	34	chr11:94149742	acgac	accac	2.39	0.00842
chr11:94149734-94149775:-	RBM45(Hs/Mm)	37	chr11:94149739	acgac	acgcc	2.19	0.0143
chr11:94149734-94149775:-	RBM6(Hs/Mm)	1	chr11:94149775	ccacc	ccucc	2.316	0.0103
chr11:94149734-94149775:-	RBM6(Hs/Mm)	32	chr11:94149744	ccacc	ccacc	2.535	0.00562
chr11:94149734-94149775:-	RBM6(Hs/Mm)	35	chr11:94149741	ccacc	ccacg	2.096	0.018
chr19:5912565-5912606:+	EIF4G2(Hs/Mm)	26	chr19:5912590	gcgag	gcgug	1.813	0.0349
chr19:5912565-5912606:+	EIF4G2(Hs/Mm)	28	chr19:5912592	gcgag	gugag	1.813	0.0349
chr19:5912565-5912606:+	MBNL1(Hs/Mm)	25	chr19:5912589	gcuugc	ggcgug	1.779	0.0376
chr19:5912565-5912606:+	PCBP1(Hs/Mm)	3	chr19:5912567	agcccc	cuccca	1.944	0.0259
chr19:5912565-5912606:+	PCBP2(Hs/Mm)	1	chr19:5912565	ccyycch	gccuccc	2.25	0.0122
chr19:5912565-5912606:+	PCBP2(Hs/Mm)	2	chr19:5912566	ccyycch	ccuccca	2.413	0.00791
chr19:5912565-5912606:+	RBM22(Hs/Mm)	22	chr19:5912586	accgg	acagg	2.357	0.00921
chr19:5912565-5912606:+	RBM22(Hs/Mm)	35	chr19:5912599	accgg	accgu	2.5	0.00621
chr19:5912565-5912606:+	RBM23(Hs/Mm)	2	chr19:5912566	ccccc	ccucc	2.523	0.00582
chr19:5912565-5912606:+	RBM23(Hs/Mm)	3	chr19:5912567	ccccc	cuccc	2.108	0.0175
chr19:5912565-5912606:+	RBM24(Hs/Mm)	25	chr19:5912589	wgwgugd	ggcguga	1.714	0.0433
chr19:5912565-5912606:+	RBM4(Hs/Mm)	26	chr19:5912590	gcgcgss	gcgugag	1.868	0.0309
chr2:128950476-128950517:+	CNOT4(Hs/Mm)	1	chr2:128950476	gacaga	ggcaca	2.011	0.0222
chr2:128950476-128950517:+	CNOT4(Hs/Mm)	2	chr2:128950477	acacag	gcacag	2.744	0.00303
chr2:128950476-128950517:+	CNOT4(Hs/Mm)	3	chr2:128950478	gacaga	cacagu	2.022	0.0216
chr2:128950476-128950517:+	ENOX1(Hs/Mm)	1	chr2:128950476	hrkacag	ggcacag	1.875	0.0304
chr2:128950476-128950517:+	ESRP2(Hs/Mm)	34	chr2:128950509	ugggrad	uugggaa	2.158	0.0155
chr2:128950476-128950517:+	ESRP2(Hs/Mm)	35	chr2:128950510	ugggrad	ugggaag	2.329	0.00993
chr2:128950476-128950517:+	HNRNPA0(Hs/Mm)	11	chr2:128950486	auuagu	cuuaca	1.885	0.0297
chr2:128950476-128950517:+	HNRNPA0(Hs/Mm)	32	chr2:128950507	auuagu	cuuugg	1.962	0.0249
chr2:128950476-128950517:+	HNRNPH2(Hs/Mm)	36	chr2:128950511	gggaggg	gggaagc	1.778	0.0377
chr2:128950476-128950517:+	HNRNPK(Hs/Mm)	24	chr2:128950499	gccca	uccca	1.655	0.049
chr2:128950476-128950517:+	HNRNPL(Hs/Mm)	1	chr2:128950476	uacaca	ggcaca	1.908	0.0282
chr2:128950476-128950517:+	HNRPLL(Hs/Mm)	10	chr2:128950485	rcahaca	gcuuaca	1.646	0.0499
chr2:128950476-128950517:+	PCBP2(Hs/Mm)	22	chr2:128950497	aaccc	aaucc	1.752	0.0399
chr2:128950476-128950517:+	PCBP2(Hs/Mm)	23	chr2:128950498	aaccc	auccc	1.752	0.0399
chr2:128950476-128950517:+	RBM45(Hs/Mm)	14	chr2:128950489	acgca	acacc	1.807	0.0354
chr2:128950476-128950517:+	RBM4B(Hs/Mm)	34	chr2:128950509	acggga	uuggga	1.87	0.0307
chr2:128950476-128950517:+	SFPQ(Hs/Mm)	19	chr2:128950494	uguaag	uguaau	2.602	0.00463
chr2:128950476-128950517:+	SNRPA(Hs/Mm)	12	chr2:128950487	wugcacr	uuacacc	2.296	0.0108
chr2:128950476-128950517:+	SNRPA(Hs/Mm)	13	chr2:128950488	ugcaca	uacacc	2.329	0.00993
chr2:128950476-128950517:+	SRSF9(Hs/Mm)	36	chr2:128950511	aggag	gggaa	1.931	0.0267
chr19:53381760-53381801:-	BOLL(Hs/Mm)	7	chr19:53381795	guguua	gugugg	2.292	0.011
chr19:53381760-53381801:-	BOLL(Hs/Mm)	9	chr19:53381793	guguua	guggug	1.854	0.0319
chr19:53381760-53381801:-	BRUNOL6(Hs/Mm)	6	chr19:53381796	ugugdkg	ggugugg	2.627	0.00431
chr19:53381760-53381801:-	BRUNOL6(Hs/Mm)	8	chr19:53381794	ugugdkg	uguggug	3	0.00135
chr19:53381760-53381801:-	CNOT4(Hs/Mm)	2	chr19:53381800	gacaga	gacagg	2.054	0.02
chr19:53381760-53381801:-	CNOT4(Hs/Mm)	17	chr19:53381785	acacag	ucacac	2.436	0.00743
chr19:53381760-53381801:-	ESRP1(Hs/Mm)	7	chr19:53381795	gggugg	gugugg	1.852	0.032
chr19:53381760-53381801:-	ESRP1(Hs/Mm)	10	chr19:53381792	gggugg	uggugg	2.091	0.0183
chr19:53381760-53381801:-	EWSR1(Hs/Mm)	5	chr19:53381797	aggug	aggug	2.45	0.00714
chr19:53381760-53381801:-	EWSR1(Hs/Mm)	10	chr19:53381792	aggug	uggug	1.991	0.0232
chr19:53381760-53381801:-	FMR1(Hs/Mm)	1	chr19:53381801	kgacarg	ggacagg	2.208	0.0136
chr19:53381760-53381801:-	FUS(Hs/Mm)	11	chr19:53381791	ggggg	ggugg	1.847	0.0324
chr19:53381760-53381801:-	FXR2(Hs/Mm)	1	chr19:53381801	dgacrrr	ggacagg	1.786	0.037
chr19:53381760-53381801:-	HNRNPA1(Hs/Mm)	6	chr19:53381796	guaguagu	gguguggu	1.656	0.0489
chr19:53381760-53381801:-	HNRNPF(Hs/Mm)	6	chr19:53381796	gukgykg	ggugugg	2.656	0.00395
chr19:53381760-53381801:-	HNRNPF(Hs/Mm)	9	chr19:53381793	gukgykg	guggugg	2.639	0.00416
chr19:53381760-53381801:-	HNRNPF(Hs/Mm)	12	chr19:53381790	gukgykg	guggcuc	2.066	0.0194
chr19:53381760-53381801:-	HNRNPK(Hs/Mm)	15	chr19:53381787	gccca	gcuca	1.655	0.049
chr19:53381760-53381801:-	HNRNPK(Hs/Mm)	29	chr19:53381773	gccca	uccca	1.655	0.049
chr19:53381760-53381801:-	HNRNPL(Hs/Mm)	16	chr19:53381786	uacaca	cucaca	1.974	0.0242
chr19:53381760-53381801:-	HNRNPL(Hs/Mm)	17	chr19:53381785	amayama	ucacacc	1.84	0.0329
chr19:53381760-53381801:-	HNRNPL(Hs/Mm)	18	chr19:53381784	uacaca	cacacc	2.079	0.0188
chr19:53381760-53381801:-	HNRNPL(Hs/Mm)	19	chr19:53381783	acacrav	acaccug	2.394	0.00833
chr19:53381760-53381801:-	HNRNPM(Hs/Mm)	7	chr19:53381795	gguugguu	guguggug	1.984	0.0236
chr19:53381760-53381801:-	HNRNPM(Hs/Mm)	11	chr19:53381791	gguugguu	gguggcuc	1.984	0.0236
chr19:53381760-53381801:-	HNRNPU(Hs/Mm)	8	chr19:53381794	uguauug	uguggug	3.047	0.00116
chr19:53381760-53381801:-	HNRNPU(Hs/Mm)	24	chr19:53381778	uguauug	uguaauc	2.062	0.0196
chr19:53381760-53381801:-	HNRPLL(Hs/Mm)	15	chr19:53381787	rcahaca	gcucaca	1.937	0.0264
chr19:53381760-53381801:-	HNRPLL(Hs/Mm)	17	chr19:53381785	rcahaca	ucacacc	1.861	0.0314
chr19:53381760-53381801:-	IGF2BP2(Hs/Mm)	17	chr19:53381785	caacaca	ucacacc	2.114	0.0173
chr19:53381760-53381801:-	NOVA1(Hs/Mm)	16	chr19:53381786	aucac	cucac	1.781	0.0375
chr19:53381760-53381801:-	NOVA1(Hs/Mm)	28	chr19:53381774	aucac	auccc	1.781	0.0375
chr19:53381760-53381801:-	NOVA1(Hs/Mm)	33	chr19:53381769	aucac	agcac	1.781	0.0375
chr19:53381760-53381801:-	RBM22(Hs/Mm)	3	chr19:53381799	accgg	acagg	2.204	0.0138
chr19:53381760-53381801:-	RBM22(Hs/Mm)	21	chr19:53381781	accgg	accug	2.204	0.0138
chr19:53381760-53381801:-	RBM28(Hs/Mm)	7	chr19:53381795	gwguagd	guguggu	1.833	0.0334
chr19:53381760-53381801:-	RBM45(Hs/Mm)	19	chr19:53381783	acgca	acacc	1.807	0.0354
chr19:53381760-53381801:-	SFPQ(Hs/Mm)	9	chr19:53381793	kurrukk	guggugg	2.333	0.00982
chr19:53381760-53381801:-	SNRPA(Hs/Mm)	13	chr19:53381789	wugcacr	uggcuca	2.958	0.00155
chr19:53381760-53381801:-	SNRPA(Hs/Mm)	16	chr19:53381786	ugcaca	cucaca	3.461	0.000269
chr19:53381760-53381801:-	SNRPA(Hs/Mm)	33	chr19:53381769	ugcaca	agcacu	3.092	0.000994
chr19:1372058-1372099:+	PCBP1(Hs/Mm)	1	chr19:1372058	agcccc	cuccca	2.522	0.00583
chr19:1372058-1372099:+	PCBP1(Hs/Mm)	34	chr19:1372091	ccwwhcc	ccacucc	1.792	0.0366
chr19:1372058-1372099:+	PCBP2(Hs/Mm)	1	chr19:1372058	uuccc	cuccc	2.018	0.0218
chr19:1372058-1372099:+	PCBP4(Hs/Mm)	1	chr19:1372058	auccccc	cucccaa	3.042	0.00118
chr19:1372058-1372099:+	RBM23(Hs/Mm)	1	chr19:1372058	ccccc	cuccc	2.477	0.00662
chr19:1372058-1372099:+	RBM24(Hs/Mm)	23	chr19:1372080	wgwgugd	ggcguga	1.714	0.0433
chr19:1372058-1372099:+	RBM24(Hs/Mm)	24	chr19:1372081	gugug	gcgug	1.89	0.0294
chr19:1372058-1372099:+	RBM24(Hs/Mm)	26	chr19:1372083	gugug	gugag	1.71	0.0436
chr19:1372058-1372099:+	RBM45(Hs/Mm)	17	chr19:1372074	acgac	auuac	2.01	0.0222
chr19:1372058-1372099:+	RBM45(Hs/Mm)	33	chr19:1372090	acgac	accac	2.49	0.00639
chr19:1372058-1372099:+	RBM45(Hs/Mm)	36	chr19:1372093	acgac	acucc	2.2	0.0139
chr19:1372058-1372099:+	RBM6(Hs/Mm)	31	chr19:1372088	ccacc	ccacc	2.535	0.00562
chr19:1372058-1372099:+	RBM6(Hs/Mm)	34	chr19:1372091	ccacc	ccacu	2.096	0.018
chr19:1372058-1372099:+	RBM6(Hs/Mm)	36	chr19:1372093	cgucca	acuccc	1.646	0.0499
chr2:219119328-219119369:+	A1CF(Hs/Mm)	6	chr2:219119333	uaauua	aaauag	1.693	0.0452
chr2:219119328-219119369:+	CELF1(Hs/Mm)	35	chr2:219119362	uauguuu	uaugccu	2.086	0.0185
chr2:219119328-219119369:+	FUBP3(Hs/Mm)	35	chr2:219119362	uauau	uaugc	1.99	0.0233
chr2:219119328-219119369:+	HNRNPK(Hs/Mm)	2	chr2:219119329	gccca	uccca	1.655	0.049
chr2:219119328-219119369:+	MBNL1(Hs/Mm)	25	chr2:219119352	cgcuu	cgcau	1.8	0.0359
chr2:219119328-219119369:+	PCBP4(Hs/Mm)	1	chr2:219119328	auccccc	cucccaa	2.208	0.0136
chr2:219119328-219119369:+	PRR3(Hs/Mm)	17	chr2:219119344	auuac	auuac	1.907	0.0283
chr2:219119328-219119369:+	RBFOX1(Hs/Mm)	25	chr2:219119352	wgcaugm	cgcauac	2.026	0.0214
chr2:219119328-219119369:+	RBM23(Hs/Mm)	1	chr2:219119328	ccccc	cuccc	2.108	0.0175
chr2:219119328-219119369:+	RBM45(Hs/Mm)	17	chr2:219119344	acgac	auuac	2.01	0.0222
chr2:219119328-219119369:+	RBM45(Hs/Mm)	27	chr2:219119354	cuuac	cauac	1.772	0.0382
chr2:219119328-219119369:+	RBM45(Hs/Mm)	30	chr2:219119357	acgac	accac	1.93	0.0268
chr2:219119328-219119369:+	RBM47(Hs/Mm)	6	chr2:219119333	uaauua	aaauag	1.747	0.0403
chr2:219119328-219119369:+	RBMS2(Hs/Mm)	34	chr2:219119361	auauaa	cuaugc	1.988	0.0234
chr2:219119328-219119369:+	RBMS3(Hs/Mm)	26	chr2:219119353	auauau	gcauac	1.682	0.0463
chr2:219119328-219119369:+	UNK(Hs/Mm)	7	chr2:219119334	uauaga	aauagc	2.159	0.0154
chr2:219119328-219119369:+	UNK(Hs/Mm)	19	chr2:219119346	uauaga	uacagg	1.817	0.0346
chr2:219119328-219119369:+	UNK(Hs/Mm)	27	chr2:219119354	uauaga	cauacc	1.793	0.0365
chr2:219119328-219119369:+	ZNF326(Hs/Mm)	17	chr2:219119344	auucc	auuac	1.667	0.0478
chr2:219119328-219119369:+	ZNF326(Hs/Mm)	28	chr2:219119355	auucc	auacc	1.667	0.0478
chr2:219119328-219119369:+	ZNF326(Hs/Mm)	36	chr2:219119363	auucc	augcc	1.667	0.0478
chr2:128950470-128950511:+	CNOT4(Hs/Mm)	7	chr2:128950476	gacaga	ggcaca	2.011	0.0222
chr2:128950470-128950511:+	CNOT4(Hs/Mm)	8	chr2:128950477	acacag	gcacag	2.744	0.00303
chr2:128950470-128950511:+	CNOT4(Hs/Mm)	9	chr2:128950478	gacaga	cacagu	2.022	0.0216
chr2:128950470-128950511:+	ENOX1(Hs/Mm)	1	chr2:128950470	hrkacag	cggucag	1.859	0.0315
chr2:128950470-128950511:+	ENOX1(Hs/Mm)	7	chr2:128950476	hrkacag	ggcacag	1.875	0.0304
chr2:128950470-128950511:+	HNRNPA0(Hs/Mm)	3	chr2:128950472	auuagu	gucagg	1.872	0.0306
chr2:128950470-128950511:+	HNRNPA0(Hs/Mm)	17	chr2:128950486	auuagu	cuuaca	1.885	0.0297
chr2:128950470-128950511:+	HNRNPK(Hs/Mm)	30	chr2:128950499	gccca	uccca	1.655	0.049
chr2:128950470-128950511:+	HNRNPL(Hs/Mm)	7	chr2:128950476	uacaca	ggcaca	1.908	0.0282
chr2:128950470-128950511:+	HNRPLL(Hs/Mm)	4	chr2:128950473	rcahaca	ucaggca	2.38	0.00866
chr2:128950470-128950511:+	HNRPLL(Hs/Mm)	16	chr2:128950485	rcahaca	gcuuaca	1.646	0.0499
chr2:128950470-128950511:+	PCBP2(Hs/Mm)	28	chr2:128950497	aaccc	aaucc	1.752	0.0399
chr2:128950470-128950511:+	PCBP2(Hs/Mm)	29	chr2:128950498	aaccc	auccc	1.752	0.0399
chr2:128950470-128950511:+	RBM45(Hs/Mm)	20	chr2:128950489	acgca	acacc	1.807	0.0354
chr2:128950470-128950511:+	SFPQ(Hs/Mm)	25	chr2:128950494	uguaag	uguaau	2.602	0.00463
chr2:128950470-128950511:+	SNRPA(Hs/Mm)	18	chr2:128950487	wugcacr	uuacacc	2.296	0.0108
chr2:128950470-128950511:+	SNRPA(Hs/Mm)	19	chr2:128950488	ugcaca	uacacc	2.329	0.00993
chr15:89022079-89022120:+	BRUNOL6(Hs/Mm)	5	chr15:89022083	ugugdkg	gguggug	2.027	0.0213
chr15:89022079-89022120:+	BRUNOL6(Hs/Mm)	10	chr15:89022088	ugugdkg	ugugcgc	2.32	0.0102
chr15:89022079-89022120:+	FUS(Hs/Mm)	12	chr15:89022090	cgcgc	ugcgc	1.747	0.0403
chr15:89022079-89022120:+	HNRNPU(Hs/Mm)	18	chr15:89022096	uguauug	uguaauc	1.781	0.0375
chr15:89022079-89022120:+	MBNL1(Hs/Mm)	14	chr15:89022092	cgcuu	cgccu	1.8	0.0359
chr15:89022079-89022120:+	MBNL1(Hs/Mm)	27	chr15:89022105	cgcuu	agcua	1.85	0.0322
chr15:89022079-89022120:+	RBM24(Hs/Mm)	9	chr15:89022087	gugug	gugug	1.76	0.0392
chr15:89022079-89022120:+	RBM38(Hs/Mm)	7	chr15:89022085	kkguguk	uggugug	2.628	0.00429
chr15:89022079-89022120:+	RBM38(Hs/Mm)	9	chr15:89022087	kkguguk	gugugcg	2.679	0.00369
chr15:89022079-89022120:+	RBM8A(Hs/Mm)	9	chr15:89022087	rygcgcb	gugugcg	2.284	0.0112
chr15:89022079-89022120:+	RBM8A(Hs/Mm)	11	chr15:89022089	rygcgcb	gugcgcc	2.459	0.00697
chr15:89022079-89022120:+	SF1(Hs/Mm)	20	chr15:89022098	uaauc	uaauc	1.913	0.0279
chr15:89022079-89022120:+	SF1(Hs/Mm)	30	chr15:89022108	uaauc	uacuc	2.394	0.00833
chr15:89022079-89022120:+	SFPQ(Hs/Mm)	6	chr15:89022084	kurrukk	guggugu	1.741	0.0408
chr15:89022079-89022120:+	SRSF1(Hs/Mm)	36	chr15:89022114	gragga	ggaggc	1.892	0.0292
chr15:89022079-89022120:+	TARDBP(Hs/Mm)	1	chr15:89022079	guaug	gcaug	2.255	0.0121
chr15:89022079-89022120:+	TARDBP(Hs/Mm)	9	chr15:89022087	guaug	gugug	2.449	0.00716
chr9:116077148-116077189:-	ESRP2(Hs/Mm)	33	chr9:116077157	ugggrad	uugggag	1.908	0.0282
chr9:116077148-116077189:-	ESRP2(Hs/Mm)	34	chr9:116077156	ugggrad	ugggagg	1.842	0.0327
chr9:116077148-116077189:-	EWSR1(Hs/Mm)	35	chr9:116077155	gggggggg	gggaggcc	1.732	0.0416
chr9:116077148-116077189:-	FUS(Hs/Mm)	36	chr9:116077154	ggggg	ggagg	1.669	0.0476
chr9:116077148-116077189:-	HNRNPH2(Hs/Mm)	35	chr9:116077155	gggaggg	gggaggc	2.433	0.00749
chr9:116077148-116077189:-	HNRNPK(Hs/Mm)	1	chr9:116077189	gccca	gcgca	2.109	0.0175
chr9:116077148-116077189:-	HNRNPK(Hs/Mm)	9	chr9:116077181	gccca	gcuca	2.109	0.0175
chr9:116077148-116077189:-	HNRNPK(Hs/Mm)	11	chr9:116077179	ccawmcc	ucaaacc	2.478	0.00661
chr9:116077148-116077189:-	HNRNPK(Hs/Mm)	12	chr9:116077178	ccawmcc	caaaccu	2.319	0.0102
chr9:116077148-116077189:-	HNRNPK(Hs/Mm)	23	chr9:116077167	gccca	uccca	2.109	0.0175
chr9:116077148-116077189:-	HNRNPK(Hs/Mm)	25	chr9:116077165	ccawmcc	ccagcac	1.913	0.0279
chr9:116077148-116077189:-	MBNL1(Hs/Mm)	23	chr9:116077167	gcgcagc	ucccagc	1.903	0.0285
chr9:116077148-116077189:-	PABPC3(Hs/Mm)	11	chr9:116077179	raaaacm	ucaaacc	1.977	0.024
chr9:116077148-116077189:-	PCBP2(Hs/Mm)	13	chr9:116077177	aaccc	aaacc	2.211	0.0135
chr9:116077148-116077189:-	PCBP2(Hs/Mm)	14	chr9:116077176	aaccc	aaccu	2.211	0.0135
chr9:116077148-116077189:-	PCBP2(Hs/Mm)	21	chr9:116077169	aaccc	aaucc	2.211	0.0135
chr9:116077148-116077189:-	PCBP2(Hs/Mm)	22	chr9:116077168	aaccc	auccc	2.211	0.0135
chr9:116077148-116077189:-	RBM45(Hs/Mm)	1	chr9:116077189	acgca	gcgca	2.084	0.0186
chr9:116077148-116077189:-	RBM6(Hs/Mm)	21	chr9:116077169	hauccar	aauccca	1.944	0.0259
chr9:116077148-116077189:-	RBM6(Hs/Mm)	22	chr9:116077168	hauccar	aucccag	1.704	0.0442
chr9:116077148-116077189:-	SNRPA(Hs/Mm)	7	chr9:116077183	wugcacr	uggcuca	1.704	0.0442
chr9:116077148-116077189:-	SRSF1(Hs/Mm)	36	chr9:116077154	gragga	ggaggc	3.247	0.000583
chr9:116077148-116077189:-	SRSF10(Hs/Mm)	26	chr9:116077164	cagcag	cagcac	2.762	0.00287
chr9:116077148-116077189:-	SRSF2(Hs/Mm)	2	chr9:116077188	agcagc	cgcagu	1.852	0.032
chr9:116077148-116077189:-	SRSF2(Hs/Mm)	35	chr9:116077155	ggagwd	gggagg	2.023	0.0215
chr9:116077148-116077189:-	SRSF4(Hs/Mm)	27	chr9:116077163	agcag	agcac	1.842	0.0327
chr9:116077148-116077189:-	SRSF9(Hs/Mm)	35	chr9:116077155	kgrwgsm	gggaggc	2.845	0.00222
chr9:116077148-116077189:-	ZC3H10(Hs/Mm)	3	chr9:116077187	ssagcgm	gcagugg	1.767	0.0386
chr10:82193748-82193789:+	A1CF(Hs/Mm)	29	chr10:82193776	wuaauur	cuacuug	1.678	0.0467
chr10:82193748-82193789:+	BOLL(Hs/Mm)	6	chr10:82193753	guguua	guggua	2.056	0.0199
chr10:82193748-82193789:+	ESRP1(Hs/Mm)	4	chr10:82193751	gggugg	gggugg	2.273	0.0115
chr10:82193748-82193789:+	EWSR1(Hs/Mm)	2	chr10:82193749	gggggggg	cggggugg	1.662	0.0483
chr10:82193748-82193789:+	EWSR1(Hs/Mm)	4	chr10:82193751	gggggggg	ggguggua	1.789	0.0368
chr10:82193748-82193789:+	EWSR1(Hs/Mm)	35	chr10:82193782	gggggggg	gggaggcu	2.197	0.014
chr10:82193748-82193789:+	FMR1(Hs/Mm)	9	chr10:82193756	kgacarg	guacaug	1.917	0.0276
chr10:82193748-82193789:+	FUBP3(Hs/Mm)	10	chr10:82193757	uauau	uacau	2.058	0.0198
chr10:82193748-82193789:+	FUS(Hs/Mm)	5	chr10:82193752	ggggg	ggugg	2.218	0.0133
chr10:82193748-82193789:+	HNRNPA2B1(Hs/Mm)	2	chr10:82193749	ggggg	cgggg	1.977	0.024
chr10:82193748-82193789:+	HNRNPA2B1(Hs/Mm)	3	chr10:82193750	ggggg	ggggu	1.829	0.0337
chr10:82193748-82193789:+	HNRNPA2B1(Hs/Mm)	4	chr10:82193751	ggggg	gggug	1.829	0.0337
chr10:82193748-82193789:+	HNRNPA2B1(Hs/Mm)	5	chr10:82193752	gguaguag	ggugguac	2.492	0.00635
chr10:82193748-82193789:+	HNRNPH2(Hs/Mm)	1	chr10:82193748	gggggg	acgggg	2.242	0.0125
chr10:82193748-82193789:+	HNRNPH2(Hs/Mm)	3	chr10:82193750	gggggg	ggggug	2.198	0.014
chr10:82193748-82193789:+	HNRNPH2(Hs/Mm)	4	chr10:82193751	gggggg	gggugg	2.198	0.014
chr10:82193748-82193789:+	HNRNPL(Hs/Mm)	10	chr10:82193757	uacaca	uacaug	2.329	0.00993
chr10:82193748-82193789:+	HNRPLL(Hs/Mm)	11	chr10:82193758	rcahaca	acaugcc	2.038	0.0208
chr10:82193748-82193789:+	RBM24(Hs/Mm)	2	chr10:82193749	ggggg	cgggg	1.908	0.0282
chr10:82193748-82193789:+	RBM24(Hs/Mm)	3	chr10:82193750	ggggg	ggggu	1.908	0.0282
chr10:82193748-82193789:+	RBM24(Hs/Mm)	4	chr10:82193751	ggggg	gggug	1.908	0.0282
chr10:82193748-82193789:+	RBM24(Hs/Mm)	5	chr10:82193752	ggggg	ggugg	1.908	0.0282
chr10:82193748-82193789:+	RBM41(Hs/Mm)	10	chr10:82193757	uacuu	uacau	2.779	0.00273
chr10:82193748-82193789:+	RBM41(Hs/Mm)	30	chr10:82193777	uacuu	uacuu	2.808	0.00249
chr10:82193748-82193789:+	RBMS1(Hs/Mm)	10	chr10:82193757	kauauas	uacaugc	2.178	0.0147
chr10:82193748-82193789:+	RBMS3(Hs/Mm)	9	chr10:82193756	auauau	guacau	2.102	0.0178
chr10:82193748-82193789:+	SRSF1(Hs/Mm)	36	chr10:82193783	gragga	ggaggc	2.688	0.00359
chr10:82193748-82193789:+	SRSF9(Hs/Mm)	35	chr10:82193782	kgrwgsm	gggaggc	2.268	0.0117
chr10:82193748-82193789:+	TUT1(Hs/Mm)	27	chr10:82193774	mrauacu	agcuacu	1.82	0.0344
chr10:82193748-82193789:+	ZNF326(Hs/Mm)	13	chr10:82193760	auucc	augcc	1.667	0.0478
chr10:82193748-82193789:+	ZNF326(Hs/Mm)	21	chr10:82193768	auucc	aaucc	1.667	0.0478
chr10:82193748-82193789:+	ZNF326(Hs/Mm)	22	chr10:82193769	auucc	auccc	1.667	0.0478
chr16:3729159-3729200:-	HNRNPK(Hs/Mm)	32	chr16:3729169	cacgc	caggc	2.433	0.00749
chr16:3729159-3729200:-	HNRNPK(Hs/Mm)	36	chr16:3729165	cacgc	cacga	2.433	0.00749
chr16:3729159-3729200:-	HNRNPL(Hs/Mm)	35	chr16:3729166	acacrav	gcacgag	1.873	0.0305
chr16:3729159-3729200:-	PCBP2(Hs/Mm)	1	chr16:3729200	ccyycch	ccugccu	2.737	0.0031
chr16:3729159-3729200:-	PCBP2(Hs/Mm)	10	chr16:3729191	ccyycch	gccuccc	2.288	0.0111
chr16:3729159-3729200:-	PCBP2(Hs/Mm)	11	chr16:3729190	ccyycch	ccuccca	2.45	0.00714
chr16:3729159-3729200:-	PCBP4(Hs/Mm)	12	chr16:3729189	auccccc	cucccaa	1.681	0.0464
chr16:3729159-3729200:-	RBM23(Hs/Mm)	11	chr16:3729190	ccccc	ccucc	2.231	0.0128
chr16:3729159-3729200:-	RBM23(Hs/Mm)	12	chr16:3729189	ccccc	cuccc	1.908	0.0282
chr16:3729159-3729200:-	RBM45(Hs/Mm)	2	chr16:3729199	cuuac	cugcc	1.881	0.03
chr16:3729159-3729200:-	RBM45(Hs/Mm)	28	chr16:3729173	acgac	auuac	2.32	0.0102
chr16:3729159-3729200:-	RBM45(Hs/Mm)	33	chr16:3729168	acgca	aggca	2.313	0.0104
chr16:3729159-3729200:-	RBM45(Hs/Mm)	37	chr16:3729164	acgac	acgag	2.47	0.00676
chr16:3729159-3729200:-	SRSF7(Hs/Mm)	36	chr16:3729165	acgacg	cacgag	2.115	0.0172
chr2:204162576-204162617:+	G3BP2(Hs/Mm)	26	chr2:204162601	aggaudr	aggaggc	2.48	0.00657
chr2:204162576-204162617:+	G3BP2(Hs/Mm)	29	chr2:204162604	aggaudr	aggcuga	2.88	0.00199
chr2:204162576-204162617:+	HNRNPH1(Hs/Mm)	25	chr2:204162600	gargag	caggag	1.88	0.0301
chr2:204162576-204162617:+	HNRNPH2(Hs/Mm)	36	chr2:204162611	gggaggg	ggcagga	2.122	0.0169
chr2:204162576-204162617:+	HNRNPL(Hs/Mm)	21	chr2:204162596	uacaca	uacuca	1.737	0.0412
chr2:204162576-204162617:+	MBNL1(Hs/Mm)	5	chr2:204162580	gcuugc	ugccug	1.974	0.0242
chr2:204162576-204162617:+	RBFOX1(Hs/Mm)	1	chr2:204162576	wgcaugm	cacaugc	2.382	0.00861
chr2:204162576-204162617:+	RBFOX1(Hs/Mm)	5	chr2:204162580	wgcaugm	ugccugu	2.487	0.00644
chr2:204162576-204162617:+	RBFOX2(Hs/Mm)	2	chr2:204162577	gcaug	acaug	2.027	0.0213
chr2:204162576-204162617:+	RBFOX2(Hs/Mm)	6	chr2:204162581	gcaug	gccug	2.027	0.0213
chr2:204162576-204162617:+	RBFOX3(Hs/Mm)	2	chr2:204162577	gcaug	acaug	2.036	0.0209
chr2:204162576-204162617:+	RBFOX3(Hs/Mm)	6	chr2:204162581	gcaug	gccug	2.036	0.0209
chr2:204162576-204162617:+	RBM41(Hs/Mm)	1	chr2:204162576	uacuu	cacau	1.692	0.0453
chr2:204162576-204162617:+	RBM45(Hs/Mm)	22	chr2:204162597	acgca	acuca	2.47	0.00676
chr2:204162576-204162617:+	RBM45(Hs/Mm)	35	chr2:204162610	acgca	aggca	1.94	0.0262
chr2:204162576-204162617:+	RBM47(Hs/Mm)	21	chr2:204162596	uaauua	uacuca	1.793	0.0365
chr2:204162576-204162617:+	SF1(Hs/Mm)	11	chr2:204162586	uaauc	uaauc	1.913	0.0279
chr2:204162576-204162617:+	SF1(Hs/Mm)	21	chr2:204162596	uaauc	uacuc	2.394	0.00833
chr2:204162576-204162617:+	SRSF1(Hs/Mm)	27	chr2:204162602	gragga	ggaggc	2.882	0.00198
chr2:204162576-204162617:+	SRSF1(Hs/Mm)	37	chr2:204162612	gragga	gcagga	3.204	0.000678
chr2:204162576-204162617:+	SRSF10(Hs/Mm)	25	chr2:204162600	cagcag	caggag	1.7	0.0446
chr2:204162576-204162617:+	SRSF10(Hs/Mm)	35	chr2:204162610	cagcag	aggcag	1.9	0.0287
chr2:204162576-204162617:+	SRSF2(Hs/Mm)	26	chr2:204162601	ggagwd	aggagg	1.897	0.0289
chr2:204162576-204162617:+	SRSF2(Hs/Mm)	36	chr2:204162611	agcagc	ggcagg	2.318	0.0102
chr2:204162576-204162617:+	SRSF8(Hs/Mm)	36	chr2:204162611	agcagc	ggcagg	1.732	0.0416
chr2:204162576-204162617:+	SRSF9(Hs/Mm)	26	chr2:204162601	akgavmr	aggaggc	2.138	0.0163
chr2:204162576-204162617:+	SRSF9(Hs/Mm)	36	chr2:204162611	kgrwgsm	ggcagga	3.028	0.00123
chr2:204162576-204162617:+	ZNF326(Hs/Mm)	4	chr2:204162579	auucc	augcc	1.667	0.0478
chr2:204162576-204162617:+	ZNF326(Hs/Mm)	12	chr2:204162587	auucc	aaucc	1.667	0.0478
chr2:204162576-204162617:+	ZNF326(Hs/Mm)	13	chr2:204162588	auucc	auccc	1.667	0.0478
chrX:118152959-118153000:+	BRUNOL4(Hs/Mm)	9	chrX:118152967	kgugukk	gguguau	1.73	0.0418
chrX:118152959-118153000:+	BRUNOL4(Hs/Mm)	11	chrX:118152969	kgugukk	uguaugc	1.676	0.0469
chrX:118152959-118153000:+	BRUNOL5(Hs/Mm)	9	chrX:118152967	ugugukk	gguguau	1.788	0.0369
chrX:118152959-118153000:+	BRUNOL5(Hs/Mm)	11	chrX:118152969	ugugukk	uguaugc	1.8	0.0359
chrX:118152959-118153000:+	FUBP1(Hs/Mm)	9	chrX:118152967	uauguau	gguguau	2.213	0.0134
chrX:118152959-118153000:+	FUBP1(Hs/Mm)	13	chrX:118152971	uauguau	uaugccu	1.84	0.0329
chrX:118152959-118153000:+	FUBP1(Hs/Mm)	17	chrX:118152975	uauguau	ccuguaa	1.947	0.0258
chrX:118152959-118153000:+	HNRNPF(Hs/Mm)	4	chrX:118152962	gukgykg	uuggugg	1.984	0.0236
chrX:118152959-118153000:+	HNRNPF(Hs/Mm)	7	chrX:118152965	gukgykg	guggugu	1.951	0.0255
chrX:118152959-118153000:+	HNRNPF(Hs/Mm)	10	chrX:118152968	gugkau	guguau	2.411	0.00795
chrX:118152959-118153000:+	HNRNPM(Hs/Mm)	2	chrX:118152960	gguugguu	gcuuggug	2.603	0.00462
chrX:118152959-118153000:+	HNRNPM(Hs/Mm)	5	chrX:118152963	gguugguu	ugguggug	2.286	0.0111
chrX:118152959-118153000:+	HNRNPM(Hs/Mm)	6	chrX:118152964	gguugguu	gguggugu	2.286	0.0111
chrX:118152959-118153000:+	HNRNPU(Hs/Mm)	6	chrX:118152964	uguauug	gguggug	1.703	0.0443
chrX:118152959-118153000:+	HNRNPU(Hs/Mm)	11	chrX:118152969	uguauug	uguaugc	1.703	0.0443
chrX:118152959-118153000:+	HNRNPU(Hs/Mm)	19	chrX:118152977	uguauug	uguaauc	1.844	0.0326
chrX:118152959-118153000:+	MBNL1(Hs/Mm)	1	chrX:118152959	gcuugc	ggcuug	1.909	0.0281
chrX:118152959-118153000:+	MBNL1(Hs/Mm)	15	chrX:118152973	gcuugc	ugccug	2.494	0.00632
chrX:118152959-118153000:+	PUM1(Hs/Mm)	11	chrX:118152969	uguau	uguau	2.095	0.0181
chrX:118152959-118153000:+	PUM1(Hs/Mm)	19	chrX:118152977	uguau	uguaa	1.989	0.0234
chrX:118152959-118153000:+	RBFOX1(Hs/Mm)	11	chrX:118152969	wgcaugm	uguaugc	2.553	0.00534
chrX:118152959-118153000:+	RBFOX1(Hs/Mm)	15	chrX:118152973	wgcaugm	ugccugu	2.368	0.00894
chrX:118152959-118153000:+	RBM24(Hs/Mm)	10	chrX:118152968	gugug	gugua	1.78	0.0375
chrX:118152959-118153000:+	RBM24(Hs/Mm)	12	chrX:118152970	gugug	guaug	1.74	0.0409
chrX:118152959-118153000:+	RBM38(Hs/Mm)	8	chrX:118152966	kkguguk	uggugua	1.897	0.0289
chrX:118152959-118153000:+	RBM38(Hs/Mm)	10	chrX:118152968	kkguguk	guguaug	2.487	0.00644
chrX:118152959-118153000:+	RBMS3(Hs/Mm)	10	chrX:118152968	auauau	guguau	1.864	0.0312
chrX:118152959-118153000:+	SFPQ(Hs/Mm)	7	chrX:118152965	kurrukk	guggugu	1.796	0.0362
chrX:118152959-118153000:+	SFPQ(Hs/Mm)	19	chrX:118152977	uguaag	uguaau	1.904	0.0285
chrX:118152959-118153000:+	SRSF1(Hs/Mm)	37	chrX:118152995	gragga	ggaggc	2.688	0.00359
chrX:118152959-118153000:+	SRSF9(Hs/Mm)	36	chrX:118152994	kgrwgsm	gggaggc	2.268	0.0117
chrX:118152959-118153000:+	TARDBP(Hs/Mm)	12	chrX:118152970	guaug	guaug	2.49	0.00639
chrX:118152959-118153000:+	ZNF326(Hs/Mm)	14	chrX:118152972	auucc	augcc	1.667	0.0478
chrX:118152959-118153000:+	ZNF326(Hs/Mm)	22	chrX:118152980	auucc	aaucc	1.667	0.0478
chrX:118152959-118153000:+	ZNF326(Hs/Mm)	23	chrX:118152981	auucc	auccc	1.667	0.0478
chr5:132030981-132031022:-	BRUNOL4(Hs/Mm)	2	chr5:132031021	kgugukk	uguggug	1.851	0.0321
chr5:132030981-132031022:-	BRUNOL5(Hs/Mm)	2	chr5:132031021	ugugukk	uguggug	1.825	0.034
chr5:132030981-132031022:-	BRUNOL6(Hs/Mm)	2	chr5:132031021	ugugdkg	uguggug	3.373	0.000372
chr5:132030981-132031022:-	BRUNOL6(Hs/Mm)	5	chr5:132031018	ugugdkg	gguggcg	2.667	0.00383
chr5:132030981-132031022:-	ESRP1(Hs/Mm)	1	chr5:132031022	gggugg	gugugg	2.318	0.0102
chr5:132030981-132031022:-	ESRP1(Hs/Mm)	4	chr5:132031019	gggugg	uggugg	2.602	0.00463
chr5:132030981-132031022:-	EWSR1(Hs/Mm)	35	chr5:132030988	gggggggg	gggaggcu	2.197	0.014
chr5:132030981-132031022:-	FUS(Hs/Mm)	5	chr5:132031018	ggggg	ggugg	2.387	0.00849
chr5:132030981-132031022:-	HNRNPF(Hs/Mm)	3	chr5:132031020	gukgykg	guggugg	3.361	0.000388
chr5:132030981-132031022:-	HNRNPK(Hs/Mm)	9	chr5:132031014	gccca	gcgca	1.655	0.049
chr5:132030981-132031022:-	HNRNPK(Hs/Mm)	11	chr5:132031012	gccca	gcaca	1.655	0.049
chr5:132030981-132031022:-	HNRNPK(Hs/Mm)	23	chr5:132031000	gccca	uccca	1.655	0.049
chr5:132030981-132031022:-	HNRNPL(Hs/Mm)	10	chr5:132031013	uacaca	cgcaca	1.816	0.0347
chr5:132030981-132031022:-	HNRNPL(Hs/Mm)	11	chr5:132031012	amayama	gcacacc	1.76	0.0392
chr5:132030981-132031022:-	HNRNPM(Hs/Mm)	1	chr5:132031022	gguugguu	guguggug	1.937	0.0264
chr5:132030981-132031022:-	HNRNPU(Hs/Mm)	2	chr5:132031021	uguauug	uguggug	2.234	0.0127
chr5:132030981-132031022:-	HNRNPU(Hs/Mm)	18	chr5:132031005	uguauug	uguaauc	2.062	0.0196
chr5:132030981-132031022:-	HNRPLL(Hs/Mm)	9	chr5:132031014	rcahaca	gcgcaca	2	0.0227
chr5:132030981-132031022:-	HNRPLL(Hs/Mm)	11	chr5:132031012	rcahaca	gcacacc	2	0.0227
chr5:132030981-132031022:-	ILF2(Hs/Mm)	1	chr5:132031022	gggugggg	guguggug	1.828	0.0338
chr5:132030981-132031022:-	ILF2(Hs/Mm)	4	chr5:132031019	gggugggg	ugguggcg	1.906	0.0283
chr5:132030981-132031022:-	RBM24(Hs/Mm)	1	chr5:132031022	gugug	gugug	1.88	0.0301
chr5:132030981-132031022:-	RBM28(Hs/Mm)	1	chr5:132031022	gwguagd	guguggu	1.875	0.0304
chr5:132030981-132031022:-	RBM38(Hs/Mm)	1	chr5:132031022	kkguguk	guguggu	2.564	0.00517
chr5:132030981-132031022:-	RBM45(Hs/Mm)	13	chr5:132031010	acgca	acacc	1.807	0.0354
chr5:132030981-132031022:-	SFPQ(Hs/Mm)	3	chr5:132031020	kurrukk	guggugg	2.759	0.0029
chr5:132030981-132031022:-	SNRPA(Hs/Mm)	10	chr5:132031013	ugcaca	cgcaca	2.474	0.00668
chr5:132030981-132031022:-	SRSF1(Hs/Mm)	36	chr5:132030987	gragga	ggaggc	2.688	0.00359
chr5:132030981-132031022:-	SRSF9(Hs/Mm)	35	chr5:132030988	kgrwgsm	gggaggc	2.268	0.0117
chr5:132030981-132031022:-	TAF15(Hs/Mm)	5	chr5:132031018	ggggggg	gguggcg	1.941	0.0261
chr7:25161019-25161060:-	HNRNPA0(Hs/Mm)	5	chr7:25161056	auuagu	cugagu	2.038	0.0208
chr7:25161019-25161060:-	HNRNPA0(Hs/Mm)	8	chr7:25161053	auuagu	aguagc	2.115	0.0172
chr7:25161019-25161060:-	HNRNPA0(Hs/Mm)	18	chr7:25161043	auuagu	auuaca	2.115	0.0172
chr7:25161019-25161060:-	HNRNPK(Hs/Mm)	22	chr7:25161039	cacgc	caggc	2.913	0.00179
chr7:25161019-25161060:-	HNRNPK(Hs/Mm)	26	chr7:25161035	cacgc	caccc	2.913	0.00179
chr7:25161019-25161060:-	HNRNPK(Hs/Mm)	28	chr7:25161033	cacgc	cccgc	2.913	0.00179
chr7:25161019-25161060:-	HNRNPK(Hs/Mm)	36	chr7:25161025	cacgc	cacgc	3.394	0.000344
chr7:25161019-25161060:-	MBNL1(Hs/Mm)	7	chr7:25161054	gcgcagc	gaguagc	2.056	0.0199
chr7:25161019-25161060:-	PCBP2(Hs/Mm)	27	chr7:25161034	ccccacccc	acccgccac	2.148	0.0159
chr7:25161019-25161060:-	PCBP2(Hs/Mm)	28	chr7:25161033	ccccacccc	cccgccacc	2.115	0.0172
chr7:25161019-25161060:-	PCBP2(Hs/Mm)	30	chr7:25161031	ccccacccc	cgccaccac	2.164	0.0152
chr7:25161019-25161060:-	PCBP2(Hs/Mm)	33	chr7:25161028	ccccacccc	caccacgcc	2.164	0.0152
chr7:25161019-25161060:-	RBM23(Hs/Mm)	1	chr7:25161060	ccccc	ccucc	2.231	0.0128
chr7:25161019-25161060:-	RBM23(Hs/Mm)	26	chr7:25161035	ccccc	caccc	2.077	0.0189
chr7:25161019-25161060:-	RBM23(Hs/Mm)	28	chr7:25161033	ccccc	cccgc	1.7	0.0446
chr7:25161019-25161060:-	RBM23(Hs/Mm)	29	chr7:25161032	ccccc	ccgcc	1.946	0.0258
chr7:25161019-25161060:-	RBM23(Hs/Mm)	32	chr7:25161029	ccccc	ccacc	1.946	0.0258
chr7:25161019-25161060:-	RBM45(Hs/Mm)	5	chr7:25161056	cuuac	cugag	1.703	0.0443
chr7:25161019-25161060:-	RBM45(Hs/Mm)	18	chr7:25161043	acgac	auuac	2.05	0.0202
chr7:25161019-25161060:-	RBM45(Hs/Mm)	23	chr7:25161038	acgca	aggca	2.723	0.00323
chr7:25161019-25161060:-	RBM45(Hs/Mm)	25	chr7:25161036	acacc	gcacc	1.748	0.0402
chr7:25161019-25161060:-	RBM45(Hs/Mm)	32	chr7:25161029	acacc	ccacc	1.748	0.0402
chr7:25161019-25161060:-	RBM45(Hs/Mm)	34	chr7:25161027	acgac	accac	2.39	0.00842
chr7:25161019-25161060:-	RBM45(Hs/Mm)	37	chr7:25161024	acgca	acgcc	3.12	0.000904
chr7:25161019-25161060:-	RBM47(Hs/Mm)	6	chr7:25161055	ugauu	ugagu	2.092	0.0182
chr7:25161019-25161060:-	RBM6(Hs/Mm)	25	chr7:25161036	ccacc	gcacc	2.754	0.00294
chr7:25161019-25161060:-	RBM6(Hs/Mm)	29	chr7:25161032	ccacc	ccgcc	2.535	0.00562
chr7:25161019-25161060:-	RBM6(Hs/Mm)	32	chr7:25161029	ccacc	ccacc	2.974	0.00147
chr7:25161019-25161060:-	RBM6(Hs/Mm)	35	chr7:25161026	ccacc	ccacg	2.535	0.00562
chr7:25161019-25161060:-	SRSF2(Hs/Mm)	8	chr7:25161053	agcagc	aguagc	2.057	0.0198
chr7:25161019-25161060:-	SRSF5(Hs/Mm)	25	chr7:25161036	gcccc	gcacc	2.191	0.0142
chr7:25161019-25161060:-	SRSF5(Hs/Mm)	31	chr7:25161030	gcccc	gccac	1.783	0.0373
chr7:25161019-25161060:-	SRSF8(Hs/Mm)	8	chr7:25161053	agcagc	aguagc	1.915	0.0277
chrX:123043134-123043175:+	G3BP2(Hs/Mm)	24	chrX:123043157	aggaudr	aggcuug	1.8	0.0359
chrX:123043134-123043175:+	HNRNPK(Hs/Mm)	1	chrX:123043134	ccawmcc	cccuccc	2.145	0.016
chrX:123043134-123043175:+	HNRNPK(Hs/Mm)	33	chrX:123043166	ccawmcc	ccaccac	1.754	0.0397
chrX:123043134-123043175:+	HNRNPK(Hs/Mm)	36	chrX:123043169	ccawmcc	ccacgcc	1.899	0.0288
chrX:123043134-123043175:+	HNRNPK(Hs/Mm)	37	chrX:123043170	cacgc	cacgc	1.952	0.0255
chrX:123043134-123043175:+	MBNL1(Hs/Mm)	12	chrX:123043145	gcuugc	ugcugg	2.494	0.00632
chrX:123043134-123043175:+	MBNL1(Hs/Mm)	25	chrX:123043158	cgcuu	ggcuu	2.212	0.0135
chrX:123043134-123043175:+	PCBP2(Hs/Mm)	1	chrX:123043134	ccyycch	cccuccc	3.037	0.00119
chrX:123043134-123043175:+	PCBP2(Hs/Mm)	2	chrX:123043135	ccyycch	ccuccca	2.862	0.0021
chrX:123043134-123043175:+	PCBP2(Hs/Mm)	3	chrX:123043136	uuccc	cuccc	1.661	0.0484
chrX:123043134-123043175:+	PCBP4(Hs/Mm)	3	chrX:123043136	auccccc	cucccaa	2.333	0.00982
chrX:123043134-123043175:+	RBM23(Hs/Mm)	1	chrX:123043134	ccccc	cccuc	1.769	0.0384
chrX:123043134-123043175:+	RBM23(Hs/Mm)	2	chrX:123043135	ccccc	ccucc	2.1	0.0179
chrX:123043134-123043175:+	RBM23(Hs/Mm)	3	chrX:123043136	ccccc	cuccc	1.769	0.0384
chrX:123043134-123043175:+	RBM45(Hs/Mm)	19	chrX:123043152	acgac	auuac	2.05	0.0202
chrX:123043134-123043175:+	RBM45(Hs/Mm)	35	chrX:123043168	acgac	accac	2.58	0.00494
chrX:123043134-123043175:+	RBM45(Hs/Mm)	38	chrX:123043171	acgac	acgcc	2.37	0.00889
chrX:123043134-123043175:+	RBM6(Hs/Mm)	2	chrX:123043135	cgucca	ccuccc	2.228	0.0129
chrX:123043134-123043175:+	RBM6(Hs/Mm)	33	chrX:123043166	ccacc	ccacc	1.658	0.0487
chrX:123043134-123043175:+	ZCRB1(Hs/Mm)	25	chrX:123043158	grhuuaa	ggcuuga	1.659	0.0486
chr6:150046592-150046633:-	HNRNPA0(Hs/Mm)	6	chr6:150046628	auuagu	cucagc	2.5	0.00621
chr6:150046592-150046633:-	MBNL1(Hs/Mm)	36	chr6:150046598	cgcuu	ugcuc	1.813	0.0349
chr6:150046592-150046633:-	NOVA1(Hs/Mm)	28	chr6:150046606	aucac	auuac	2.257	0.012
chr6:150046592-150046633:-	NOVA1(Hs/Mm)	38	chr6:150046596	aucac	cucac	2.257	0.012
chr6:150046592-150046633:-	PCBP2(Hs/Mm)	1	chr6:150046633	ccyycch	ccugccu	1.875	0.0304
chr6:150046592-150046633:-	PCBP2(Hs/Mm)	10	chr6:150046624	ccyycch	gccuccc	1.838	0.033
chr6:150046592-150046633:-	PCBP2(Hs/Mm)	11	chr6:150046623	ccyycch	ccucccg	1.963	0.0248
chr6:150046592-150046633:-	PCBP4(Hs/Mm)	12	chr6:150046622	auccccc	cucccga	2.125	0.0168
chr6:150046592-150046633:-	RBM23(Hs/Mm)	11	chr6:150046623	ccccc	ccucc	2.231	0.0128
chr6:150046592-150046633:-	RBM23(Hs/Mm)	12	chr6:150046622	ccccc	cuccc	1.908	0.0282
chr6:150046592-150046633:-	RBM45(Hs/Mm)	28	chr6:150046606	acgac	auuac	2.16	0.0154
chr6:150046592-150046633:-	RBM45(Hs/Mm)	38	chr6:150046596	cuuac	cucac	2.347	0.00946
chr6:150046592-150046633:-	RBM6(Hs/Mm)	28	chr6:150046606	hauccar	auuacag	1.732	0.0416
chr6:150046592-150046633:-	SNRPA(Hs/Mm)	36	chr6:150046598	ugcaca	ugcuca	2.579	0.00495
chr6:150046592-150046633:-	SRSF2(Hs/Mm)	13	chr6:150046621	uccag	ucccg	1.936	0.0264
chr2:55524805-55524846:-	HNRNPK(Hs/Mm)	29	chr2:55524818	gccca	uccca	1.655	0.049
chr2:55524805-55524846:-	HNRNPU(Hs/Mm)	24	chr2:55524823	uguauug	uguaauc	1.734	0.0415
chr2:55524805-55524846:-	NOVA1(Hs/Mm)	16	chr2:55524831	aucac	cucac	1.781	0.0375
chr2:55524805-55524846:-	NOVA1(Hs/Mm)	28	chr2:55524819	aucac	auccc	1.781	0.0375
chr2:55524805-55524846:-	NOVA1(Hs/Mm)	33	chr2:55524814	aucac	agcac	1.781	0.0375
chr2:55524805-55524846:-	RBM45(Hs/Mm)	16	chr2:55524831	cuuac	cucac	1.871	0.0307
chr2:55524805-55524846:-	SFPQ(Hs/Mm)	24	chr2:55524823	uguaag	uguaau	1.904	0.0285
chr2:55524805-55524846:-	SNRPA(Hs/Mm)	13	chr2:55524834	wugcacr	uggcuca	1.761	0.0391
chr2:55524805-55524846:-	SNRPA(Hs/Mm)	16	chr2:55524831	ugcaca	cucaca	2.566	0.00514
chr2:55524805-55524846:-	SNRPA(Hs/Mm)	33	chr2:55524814	ugcaca	agcacu	3.105	0.000951
chr10:96372541-96372582:+	BRUNOL4(Hs/Mm)	1	chr10:96372541	kgugukk	uguggug	1.743	0.0407
chr10:96372541-96372582:+	BRUNOL5(Hs/Mm)	1	chr10:96372541	ugugukk	uguggug	1.7	0.0446
chr10:96372541-96372582:+	CNOT4(Hs/Mm)	7	chr10:96372547	gacaga	ggcaca	2.207	0.0137
chr10:96372541-96372582:+	CNOT4(Hs/Mm)	8	chr10:96372548	acacag	gcacac	3.026	0.00124
chr10:96372541-96372582:+	CNOT4(Hs/Mm)	9	chr10:96372549	gacaga	cacaca	1.978	0.024
chr10:96372541-96372582:+	CNOT4(Hs/Mm)	10	chr10:96372550	acacag	acacau	3.141	0.000842
chr10:96372541-96372582:+	CNOT4(Hs/Mm)	11	chr10:96372551	gacaga	cacaua	1.902	0.0286
chr10:96372541-96372582:+	CNOT4(Hs/Mm)	12	chr10:96372552	acacag	acauac	2.436	0.00743
chr10:96372541-96372582:+	FUBP1(Hs/Mm)	17	chr10:96372557	uauguau	ccuguaa	1.667	0.0478
chr10:96372541-96372582:+	HNRNPA0(Hs/Mm)	33	chr10:96372573	auuagu	cuuugg	1.962	0.0249
chr10:96372541-96372582:+	HNRNPF(Hs/Mm)	2	chr10:96372542	gukgykg	guggugg	3.115	0.00092
chr10:96372541-96372582:+	HNRNPF(Hs/Mm)	35	chr10:96372575	gukgykg	uuggugg	2.246	0.0124
chr10:96372541-96372582:+	HNRNPL(Hs/Mm)	7	chr10:96372547	uacaca	ggcaca	2.868	0.00207
chr10:96372541-96372582:+	HNRNPL(Hs/Mm)	8	chr10:96372548	amayama	gcacaca	3.4	0.000337
chr10:96372541-96372582:+	HNRNPL(Hs/Mm)	9	chr10:96372549	uacaca	cacaca	3.013	0.00129
chr10:96372541-96372582:+	HNRNPL(Hs/Mm)	10	chr10:96372550	amayama	acacaua	2.88	0.00199
chr10:96372541-96372582:+	HNRNPL(Hs/Mm)	11	chr10:96372551	uacaca	cacaua	2.829	0.00233
chr10:96372541-96372582:+	HNRNPL(Hs/Mm)	12	chr10:96372552	amayama	acauacc	2.68	0.00368
chr10:96372541-96372582:+	HNRPLL(Hs/Mm)	8	chr10:96372548	rcahaca	gcacaca	3.734	9.42e-05
chr10:96372541-96372582:+	HNRPLL(Hs/Mm)	10	chr10:96372550	rcahaca	acacaua	2.975	0.00146
chr10:96372541-96372582:+	HNRPLL(Hs/Mm)	12	chr10:96372552	rcahaca	acauacc	2.759	0.0029
chr10:96372541-96372582:+	IGF2BP2(Hs/Mm)	8	chr10:96372548	caacaca	gcacaca	2.743	0.00304
chr10:96372541-96372582:+	IGF2BP2(Hs/Mm)	10	chr10:96372550	caacaca	acacaua	2.4	0.0082
chr10:96372541-96372582:+	IGF2BP2(Hs/Mm)	12	chr10:96372552	vmahwca	acauacc	1.726	0.0422
chr10:96372541-96372582:+	IGF2BP3(Hs/Mm)	8	chr10:96372548	amahwca	gcacaca	2.493	0.00633
chr10:96372541-96372582:+	IGF2BP3(Hs/Mm)	10	chr10:96372550	amahwca	acacaua	1.791	0.0366
chr10:96372541-96372582:+	IGF2BP3(Hs/Mm)	12	chr10:96372552	amahwca	acauacc	1.791	0.0366
chr10:96372541-96372582:+	RBM41(Hs/Mm)	10	chr10:96372550	wuacwuk	acacaua	2.037	0.0208
chr10:96372541-96372582:+	RBM41(Hs/Mm)	11	chr10:96372551	uacuu	cacau	2.058	0.0198
chr10:96372541-96372582:+	RBM41(Hs/Mm)	14	chr10:96372554	wuacwuk	auaccug	2.346	0.00949
chr10:96372541-96372582:+	RBM41(Hs/Mm)	15	chr10:96372555	uacuu	uaccu	2.481	0.00655
chr10:96372541-96372582:+	RBM41(Hs/Mm)	30	chr10:96372570	wuacwuk	cuacuuu	2.531	0.00569
chr10:96372541-96372582:+	RBM41(Hs/Mm)	31	chr10:96372571	uacuu	uacuu	2.702	0.00345
chr10:96372541-96372582:+	TUT1(Hs/Mm)	12	chr10:96372552	mrauacu	acauacc	1.918	0.0276
chr10:96372541-96372582:+	TUT1(Hs/Mm)	28	chr10:96372568	mrauacu	agcuacu	2.082	0.0187
chr10:96372541-96372582:+	ZNF326(Hs/Mm)	14	chr10:96372554	auucc	auacc	1.667	0.0478
chr10:96372541-96372582:+	ZNF326(Hs/Mm)	22	chr10:96372562	auucc	aaucc	1.667	0.0478
chr10:96372541-96372582:+	ZNF326(Hs/Mm)	23	chr10:96372563	auucc	auccc	1.667	0.0478
chr8:12452763-12452804:-	DAZ3(Hs/Mm)	5	chr8:12452800	uuguuu	gugguu	1.865	0.0311
chr8:12452763-12452804:-	ESRP1(Hs/Mm)	34	chr8:12452771	gggugg	gggagg	2.068	0.0193
chr8:12452763-12452804:-	ESRP2(Hs/Mm)	32	chr8:12452773	ugggrad	uugggag	2.355	0.00926
chr8:12452763-12452804:-	ESRP2(Hs/Mm)	33	chr8:12452772	ugggrad	ugggagg	2.276	0.0114
chr8:12452763-12452804:-	EWSR1(Hs/Mm)	34	chr8:12452771	gggggggg	gggaggcc	1.746	0.0404
chr8:12452763-12452804:-	FUS(Hs/Mm)	35	chr8:12452770	ggggg	ggagg	2.016	0.0219
chr8:12452763-12452804:-	HNRNPA1(Hs/Mm)	2	chr8:12452803	guaguagu	gcaguggu	1.656	0.0489
chr8:12452763-12452804:-	HNRNPF(Hs/Mm)	5	chr8:12452800	gugkau	gugguu	1.714	0.0433
chr8:12452763-12452804:-	HNRNPU(Hs/Mm)	1	chr8:12452804	uguauug	ugcagug	2.672	0.00377
chr8:12452763-12452804:-	HNRNPU(Hs/Mm)	17	chr8:12452788	uguauug	uguaauc	2.094	0.0181
chr8:12452763-12452804:-	HuR(Hs/Mm)	5	chr8:12452800	uukruuu	gugguuc	1.747	0.0403
chr8:12452763-12452804:-	NOVA1(Hs/Mm)	9	chr8:12452796	aucac	uucac	1.781	0.0375
chr8:12452763-12452804:-	NOVA1(Hs/Mm)	21	chr8:12452784	aucac	auccc	1.781	0.0375
chr8:12452763-12452804:-	NOVA1(Hs/Mm)	26	chr8:12452779	aucac	agcac	1.781	0.0375
chr8:12452763-12452804:-	SF1(Hs/Mm)	9	chr8:12452796	uuaaca	uucaca	1.817	0.0346
chr8:12452763-12452804:-	SNRPA(Hs/Mm)	8	chr8:12452797	wugcacr	guucaca	2	0.0227
chr8:12452763-12452804:-	SNRPA(Hs/Mm)	9	chr8:12452796	ugcaca	uucaca	2.908	0.00182
chr8:12452763-12452804:-	SNRPA(Hs/Mm)	25	chr8:12452780	wugcacr	cagcacu	1.901	0.0287
chr8:12452763-12452804:-	SNRPA(Hs/Mm)	26	chr8:12452779	ugcaca	agcacu	3.053	0.00113
chr8:12452763-12452804:-	SRSF1(Hs/Mm)	35	chr8:12452770	gragga	ggaggc	2.473	0.0067
chr8:12452763-12452804:-	SRSF2(Hs/Mm)	1	chr8:12452804	agcagc	ugcagu	2.08	0.0188
chr8:12452763-12452804:-	SRSF9(Hs/Mm)	34	chr8:12452771	kgrwgsm	gggaggc	2.507	0.00609
chr2:204169161-204169202:+	BRUNOL6(Hs/Mm)	22	chr2:204169182	ugugdkg	agugcug	1.747	0.0403
chr2:204169161-204169202:+	MBNL1(Hs/Mm)	12	chr2:204169172	gcuugc	ggcuuc	2.234	0.0127
chr2:204169161-204169202:+	MBNL1(Hs/Mm)	24	chr2:204169184	cgcuu	ugcug	2.037	0.0208
chr2:204169161-204169202:+	PCBP3(Hs/Mm)	1	chr2:204169161	uuuycc	cugucc	2.311	0.0104
chr2:204169161-204169202:+	PCBP3(Hs/Mm)	13	chr2:204169173	uuuycc	gcuucc	1.757	0.0395
chr2:204169161-204169202:+	PCBP3(Hs/Mm)	14	chr2:204169174	uuuycc	cuuccc	1.838	0.033
chr2:204169161-204169202:+	RBM24(Hs/Mm)	38	chr2:204169198	gugug	gugug	1.76	0.0392
chr2:204169161-204169202:+	RBM45(Hs/Mm)	1	chr2:204169161	cuuac	cuguc	1.822	0.0342
chr2:204169161-204169202:+	RBM6(Hs/Mm)	2	chr2:204169162	cgucca	ugucca	2.38	0.00866
chr9:132569849-132569890:+	HNRNPK(Hs/Mm)	16	chr9:132569864	gccca	gcuca	1.655	0.049
chr9:132569849-132569890:+	HNRNPK(Hs/Mm)	30	chr9:132569878	gccca	uccca	1.655	0.049
chr9:132569849-132569890:+	HNRPLL(Hs/Mm)	16	chr9:132569864	rcahaca	gcucaca	1.911	0.028
chr9:132569849-132569890:+	NOVA1(Hs/Mm)	17	chr9:132569865	aucac	cucac	2.733	0.00314
chr9:132569849-132569890:+	NOVA1(Hs/Mm)	29	chr9:132569877	aucac	auccc	1.781	0.0375
chr9:132569849-132569890:+	NOVA1(Hs/Mm)	34	chr9:132569882	aucac	agcac	1.781	0.0375
chr9:132569849-132569890:+	RBM4(Hs/Mm)	8	chr9:132569856	gcgcgss	gcgcggu	1.824	0.0341
chr9:132569849-132569890:+	RBM45(Hs/Mm)	17	chr9:132569865	cuuac	cucac	1.723	0.0424
chr9:132569849-132569890:+	RBM45(Hs/Mm)	20	chr9:132569868	acgca	acacc	2.036	0.0209
chr9:132569849-132569890:+	SNRPA(Hs/Mm)	17	chr9:132569865	ugcaca	cucaca	2.829	0.00233
chr9:132569849-132569890:+	SNRPA(Hs/Mm)	34	chr9:132569882	ugcaca	agcacu	2.868	0.00207
chr9:132569849-132569890:+	ZC3H10(Hs/Mm)	7	chr9:132569855	ssagcgm	ggcgcgg	1.699	0.0447
chr11:125545907-125545948:+	EWSR1(Hs/Mm)	38	chr11:125545944	aggug	aggug	2.45	0.00714
chr11:125545907-125545948:+	HNRNPA0(Hs/Mm)	35	chr11:125545941	uauag	uacag	1.719	0.0428
chr11:125545907-125545948:+	NOVA1(Hs/Mm)	33	chr11:125545939	aucac	auuac	1.781	0.0375
chr11:125545907-125545948:+	PCBP1(Hs/Mm)	15	chr11:125545921	ccwwhcc	gccuucc	1.987	0.0235
chr11:125545907-125545948:+	PCBP1(Hs/Mm)	16	chr11:125545922	ccwwhcc	ccuucca	2.026	0.0214
chr11:125545907-125545948:+	PCBP3(Hs/Mm)	2	chr11:125545908	uuuycc	uucucc	1.676	0.0469
chr11:125545907-125545948:+	RBM45(Hs/Mm)	17	chr11:125545923	cuuac	cuucc	1.743	0.0407
chr11:125545907-125545948:+	RBM45(Hs/Mm)	33	chr11:125545939	acgac	auuac	2.35	0.00939
chr11:125545907-125545948:+	RBM6(Hs/Mm)	3	chr11:125545909	cgucca	ucuccu	2.544	0.00548
chr11:125545907-125545948:+	SRSF2(Hs/Mm)	5	chr11:125545911	uccag	uccug	1.936	0.0264
chr11:125545907-125545948:+	SRSF2(Hs/Mm)	19	chr11:125545925	uccag	uccaa	1.936	0.0264
chr11:125545907-125545948:+	ZNF326(Hs/Mm)	17	chr11:125545923	auucc	cuucc	1.667	0.0478
chr14:74165388-74165429:+	CNOT4(Hs/Mm)	5	chr14:74165392	acacag	ccacau	2.077	0.0189
chr14:74165388-74165429:+	HNRNPK(Hs/Mm)	3	chr14:74165390	gccca	gccca	1.655	0.049
chr14:74165388-74165429:+	MBNL1(Hs/Mm)	37	chr14:74165424	gcuugc	ggcaug	1.896	0.029
chr14:74165388-74165429:+	PCBP1(Hs/Mm)	2	chr14:74165389	agcccc	ugccca	1.733	0.0415
chr14:74165388-74165429:+	PCBP2(Hs/Mm)	13	chr14:74165400	ccyycch	gccuccc	2.025	0.0214
chr14:74165388-74165429:+	PCBP2(Hs/Mm)	14	chr14:74165401	ccyycch	ccuccca	2.263	0.0118
chr14:74165388-74165429:+	RBM22(Hs/Mm)	9	chr14:74165396	accgg	aucgg	2.204	0.0138
chr14:74165388-74165429:+	RBM22(Hs/Mm)	34	chr14:74165421	accgg	acagg	2.296	0.0108
chr14:74165388-74165429:+	RBM23(Hs/Mm)	4	chr14:74165391	ccccc	cccac	1.931	0.0267
chr14:74165388-74165429:+	RBM23(Hs/Mm)	14	chr14:74165401	ccccc	ccucc	2.1	0.0179
chr14:74165388-74165429:+	RBM23(Hs/Mm)	15	chr14:74165402	ccccc	cuccc	1.769	0.0384
chr14:74165388-74165429:+	RBM41(Hs/Mm)	6	chr14:74165393	uacuu	cacau	1.692	0.0453
chr14:74165388-74165429:+	RBM45(Hs/Mm)	1	chr14:74165388	cuuac	cugcc	2.347	0.00946
chr14:74165388-74165429:+	SNRPA(Hs/Mm)	2	chr14:74165389	ugcaca	ugccca	1.868	0.0309
chr14:74165388-74165429:+	SNRPA(Hs/Mm)	4	chr14:74165391	ugcaca	cccaca	1.789	0.0368
chr14:74165388-74165429:+	YBX1(Hs/Mm)	6	chr14:74165393	aacaucd	cacaucg	2.558	0.00526
chr14:74165388-74165429:+	YBX2(Hs/Mm)	6	chr14:74165393	aacawcd	cacaucg	2.122	0.0169
chr11:16778057-16778098:+	HNRNPK(Hs/Mm)	1	chr11:16778057	ccawmcc	ccaccca	2.348	0.00944
chr11:16778057-16778098:+	MATR3(Hs/Mm)	6	chr11:16778062	maucuur	caccuug	2.054	0.02
chr11:16778057-16778098:+	MBNL1(Hs/Mm)	24	chr11:16778080	gcuugc	ugcugg	2.091	0.0183
chr11:16778057-16778098:+	MBNL1(Hs/Mm)	37	chr11:16778093	gcuugc	ggcgug	1.974	0.0242
chr11:16778057-16778098:+	PCBP1(Hs/Mm)	8	chr11:16778064	ccwwhcc	ccuuggc	1.766	0.0387
chr11:16778057-16778098:+	PCBP2(Hs/Mm)	4	chr11:16778060	ccyycch	cccaccu	2.425	0.00765
chr11:16778057-16778098:+	PCBP2(Hs/Mm)	13	chr11:16778069	ccyycch	gccuccc	2.438	0.00738
chr11:16778057-16778098:+	PCBP2(Hs/Mm)	14	chr11:16778070	ccyycch	ccuccca	2.587	0.00484
chr11:16778057-16778098:+	PCBP4(Hs/Mm)	15	chr11:16778071	auccccc	cucccaa	1.931	0.0267
chr11:16778057-16778098:+	RBM23(Hs/Mm)	1	chr11:16778057	ccccc	ccacc	2.515	0.00595
chr11:16778057-16778098:+	RBM23(Hs/Mm)	2	chr11:16778058	ccccc	caccc	2.223	0.0131
chr11:16778057-16778098:+	RBM23(Hs/Mm)	4	chr11:16778060	ccccc	cccac	2.223	0.0131
chr11:16778057-16778098:+	RBM23(Hs/Mm)	5	chr11:16778061	ccccc	ccacc	2.515	0.00595
chr11:16778057-16778098:+	RBM23(Hs/Mm)	14	chr11:16778070	ccccc	ccucc	2.654	0.00398
chr11:16778057-16778098:+	RBM23(Hs/Mm)	15	chr11:16778071	ccccc	cuccc	2.208	0.0136
chr11:16778057-16778098:+	RBM24(Hs/Mm)	38	chr11:16778094	gugug	gcgug	2.16	0.0154
chr11:16778057-16778098:+	RBM45(Hs/Mm)	31	chr11:16778087	acgac	auuac	2.05	0.0202
chr11:16778057-16778098:+	RBM6(Hs/Mm)	1	chr11:16778057	ccacc	ccacc	2.974	0.00147
chr11:16778057-16778098:+	RBM6(Hs/Mm)	5	chr11:16778061	ccacc	ccacc	2.974	0.00147
chr11:16778057-16778098:+	RBM6(Hs/Mm)	14	chr11:16778070	ccacc	ccucc	2.316	0.0103
chr11:16778057-16778098:+	TARDBP(Hs/Mm)	38	chr11:16778094	gagug	gcgug	2.073	0.0191
chr7:91722218-91722259:+	BRUNOL6(Hs/Mm)	10	chr7:91722227	ugugdkg	agugcug	1.747	0.0403
chr7:91722218-91722259:+	BRUNOL6(Hs/Mm)	27	chr7:91722244	ugugdkg	ugugagc	1.867	0.031
chr7:91722218-91722259:+	PCBP1(Hs/Mm)	3	chr7:91722220	agcccc	cuccca	1.822	0.0342
chr7:91722218-91722259:+	PCBP2(Hs/Mm)	1	chr7:91722218	ccyycch	gccuccc	3	0.00135
chr7:91722218-91722259:+	PCBP2(Hs/Mm)	2	chr7:91722219	ccyycch	ccuccca	3.3	0.000483
chr7:91722218-91722259:+	PCBP2(Hs/Mm)	3	chr7:91722220	uuccc	cuccc	1.734	0.0415
chr7:91722218-91722259:+	PCBP4(Hs/Mm)	3	chr7:91722220	auccccc	cucccaa	2.833	0.00231
chr7:91722218-91722259:+	RBFOX1(Hs/Mm)	35	chr7:91722252	wgcaugm	accaugc	2.513	0.00599
chr7:91722218-91722259:+	RBM23(Hs/Mm)	2	chr7:91722219	ccccc	ccucc	2.985	0.00142
chr7:91722218-91722259:+	RBM23(Hs/Mm)	3	chr7:91722220	ccccc	cuccc	2.385	0.00854
chr7:91722218-91722259:+	RBM24(Hs/Mm)	25	chr7:91722242	wgwgugd	gguguga	2.468	0.00679
chr7:91722218-91722259:+	RBM24(Hs/Mm)	26	chr7:91722243	gugug	gugug	1.76	0.0392
chr7:91722218-91722259:+	RBM24(Hs/Mm)	27	chr7:91722244	wgwgugd	ugugagc	1.935	0.0265
chr7:91722218-91722259:+	RBM6(Hs/Mm)	2	chr7:91722219	cgucca	ccuccc	3.139	0.000848
chr7:91722218-91722259:+	RBM6(Hs/Mm)	33	chr7:91722250	ccacc	ccacc	1.658	0.0487
chr7:91722218-91722259:+	TARDBP(Hs/Mm)	26	chr7:91722243	guaug	gugug	2.235	0.0127
chr7:91722218-91722259:+	ZNF326(Hs/Mm)	38	chr7:91722255	auucc	augcc	1.667	0.0478
chr19:4283816-4283857:+	HNRNPK(Hs/Mm)	35	chr19:4283850	cacgc	caggc	1.952	0.0255
chr19:4283816-4283857:+	MBNL1(Hs/Mm)	36	chr19:4283851	gcgcagc	aggcagg	1.653	0.0492
chr19:4283816-4283857:+	PCBP1(Hs/Mm)	2	chr19:4283817	agcccc	cacccg	1.789	0.0368
chr19:4283816-4283857:+	PCBP1(Hs/Mm)	15	chr19:4283830	agcccc	cuccca	1.789	0.0368
chr19:4283816-4283857:+	PCBP2(Hs/Mm)	13	chr19:4283828	ccyycch	gccuccc	2.413	0.00791
chr19:4283816-4283857:+	PCBP2(Hs/Mm)	14	chr19:4283829	ccyycch	ccuccca	2.562	0.0052
chr19:4283816-4283857:+	PCBP4(Hs/Mm)	15	chr19:4283830	auccccc	cucccaa	1.931	0.0267
chr19:4283816-4283857:+	RBM22(Hs/Mm)	34	chr19:4283849	accgg	acagg	2.357	0.00921
chr19:4283816-4283857:+	RBM23(Hs/Mm)	1	chr19:4283816	ccccc	ccacc	2.515	0.00595
chr19:4283816-4283857:+	RBM23(Hs/Mm)	2	chr19:4283817	ccccc	caccc	2.223	0.0131
chr19:4283816-4283857:+	RBM23(Hs/Mm)	4	chr19:4283819	ccccc	cccgc	2.223	0.0131
chr19:4283816-4283857:+	RBM23(Hs/Mm)	5	chr19:4283820	ccccc	ccgcc	2.515	0.00595
chr19:4283816-4283857:+	RBM23(Hs/Mm)	14	chr19:4283829	ccccc	ccucc	2.677	0.00371
chr19:4283816-4283857:+	RBM23(Hs/Mm)	15	chr19:4283830	ccccc	cuccc	2.223	0.0131
chr19:4283816-4283857:+	RBM45(Hs/Mm)	36	chr19:4283851	acgca	aggca	2.084	0.0186
chr19:4283816-4283857:+	RBM4B(Hs/Mm)	10	chr19:4283825	acggga	ucggcc	2.117	0.0171
chr19:4283816-4283857:+	RBM6(Hs/Mm)	1	chr19:4283816	ccacc	ccacc	2.535	0.00562
chr19:4283816-4283857:+	RBM6(Hs/Mm)	5	chr19:4283820	ccacc	ccgcc	2.096	0.018
chr19:4283816-4283857:+	RBM6(Hs/Mm)	14	chr19:4283829	cgucca	ccuccc	2.228	0.0129
chr19:4283816-4283857:+	SRSF8(Hs/Mm)	37	chr19:4283852	agcagc	ggcagg	1.841	0.0328
chr19:21569634-21569675:+	DAZAP1(Hs/Mm)	29	chr19:21569662	uauauag	acuauac	2.514	0.00597
chr19:21569634-21569675:+	FUBP3(Hs/Mm)	31	chr19:21569664	uauau	uauac	2.65	0.00402
chr19:21569634-21569675:+	HNRNPA0(Hs/Mm)	15	chr19:21569648	uauag	uacag	1.764	0.0389
chr19:21569634-21569675:+	HNRNPA0(Hs/Mm)	31	chr19:21569664	uauag	uauac	2.506	0.00611
chr19:21569634-21569675:+	HNRNPDL(Hs/Mm)	31	chr19:21569664	uauau	uauac	1.833	0.0334
chr19:21569634-21569675:+	HNRPLL(Hs/Mm)	16	chr19:21569649	rcahaca	acaggca	2.481	0.00655
chr19:21569634-21569675:+	HNRPLL(Hs/Mm)	20	chr19:21569653	rcahaca	gcaugca	2.342	0.00959
chr19:21569634-21569675:+	HNRPLL(Hs/Mm)	32	chr19:21569665	rcahaca	auaccca	2.494	0.00632
chr19:21569634-21569675:+	IGF2BP1(Hs/Mm)	14	chr19:21569647	auaca	uuaca	1.761	0.0391
chr19:21569634-21569675:+	IGF2BP1(Hs/Mm)	22	chr19:21569655	auaca	augca	1.761	0.0391
chr19:21569634-21569675:+	IGF2BP1(Hs/Mm)	32	chr19:21569665	auaca	auacc	1.761	0.0391
chr19:21569634-21569675:+	IGF2BP2(Hs/Mm)	30	chr19:21569663	caacaca	cuauacc	1.814	0.0348
chr19:21569634-21569675:+	PRR3(Hs/Mm)	13	chr19:21569646	auuac	auuac	1.907	0.0283
chr19:21569634-21569675:+	PUM1(Hs/Mm)	31	chr19:21569664	uguau	uauac	3.074	0.00106
chr19:21569634-21569675:+	RBFOX1(Hs/Mm)	19	chr19:21569652	wgcaugm	ggcaugc	2.632	0.00424
chr19:21569634-21569675:+	RBM45(Hs/Mm)	18	chr19:21569651	acgca	aggca	2.048	0.0203
chr19:21569634-21569675:+	RBM45(Hs/Mm)	22	chr19:21569655	acgca	augca	2.048	0.0203
chr19:21569634-21569675:+	RBM45(Hs/Mm)	26	chr19:21569659	acgac	accac	1.93	0.0268
chr19:21569634-21569675:+	RBM45(Hs/Mm)	34	chr19:21569667	acgca	accca	2.133	0.0165
chr19:21569634-21569675:+	RBM6(Hs/Mm)	13	chr19:21569646	hauccar	auuacag	2.423	0.0077
chr19:21569634-21569675:+	RBM6(Hs/Mm)	21	chr19:21569654	hauccar	caugcac	2.507	0.00609
chr19:21569634-21569675:+	RBM6(Hs/Mm)	24	chr19:21569657	ccacc	gcacc	1.658	0.0487
chr19:21569634-21569675:+	RBM6(Hs/Mm)	27	chr19:21569660	ccacc	ccacu	1.658	0.0487
chr19:21569634-21569675:+	RBM6(Hs/Mm)	33	chr19:21569666	hauccar	uacccau	2.197	0.014
chr19:21569634-21569675:+	RBM6(Hs/Mm)	36	chr19:21569669	ccacc	ccauc	1.658	0.0487
chr19:21569634-21569675:+	RBMS1(Hs/Mm)	29	chr19:21569662	kauauas	acuauac	2.356	0.00924
chr19:21569634-21569675:+	RBMS1(Hs/Mm)	31	chr19:21569664	kauauas	uauaccc	2.521	0.00585
chr19:21569634-21569675:+	RBMS2(Hs/Mm)	30	chr19:21569663	auauaa	cuauac	2.881	0.00198
chr19:21569634-21569675:+	RBMS3(Hs/Mm)	29	chr19:21569662	hauaua	acuaua	2.354	0.00929
chr19:21569634-21569675:+	RBMS3(Hs/Mm)	30	chr19:21569663	auauau	cuauac	2.977	0.00146
chr19:21569634-21569675:+	RBMS3(Hs/Mm)	37	chr19:21569670	hauaua	caucua	2.312	0.0104
chr19:21569634-21569675:+	SRSF10(Hs/Mm)	2	chr19:21569635	cagcag	gaguag	1.987	0.0235
chr19:21569634-21569675:+	SRSF2(Hs/Mm)	3	chr19:21569636	agcagc	aguagc	2.352	0.00934
chr19:21569634-21569675:+	SRSF8(Hs/Mm)	3	chr19:21569636	agcagc	aguagc	1.951	0.0255
chr19:21569634-21569675:+	TRNAU1AP(Hs/Mm)	38	chr19:21569671	auuua	aucua	2.133	0.0165
chr19:21569634-21569675:+	ZNF326(Hs/Mm)	30	chr19:21569663	cuauaa	cuauac	2.123	0.0169
chr22:18574262-18574303:+	ESRP1(Hs/Mm)	5	chr22:18574266	gggugg	uggugg	2.318	0.0102
chr22:18574262-18574303:+	ESRP1(Hs/Mm)	8	chr22:18574269	gggugg	uggugg	2.318	0.0102
chr22:18574262-18574303:+	ESRP2(Hs/Mm)	5	chr22:18574266	ugggrad	ugguggu	2.237	0.0126
chr22:18574262-18574303:+	ESRP2(Hs/Mm)	11	chr22:18574272	ugggrad	uggguac	2.447	0.0072
chr22:18574262-18574303:+	EWSR1(Hs/Mm)	6	chr22:18574267	gggggggg	gguggugg	1.944	0.0259
chr22:18574262-18574303:+	FUS(Hs/Mm)	6	chr22:18574267	ggggg	ggugg	2.258	0.012
chr22:18574262-18574303:+	FUS(Hs/Mm)	9	chr22:18574270	ggggg	ggugg	2.258	0.012
chr22:18574262-18574303:+	G3BP2(Hs/Mm)	36	chr22:18574297	aggaudr	aggaggc	2.48	0.00657
chr22:18574262-18574303:+	HNRNPA1(Hs/Mm)	14	chr22:18574275	guaguagu	guaccugu	1.705	0.0441
chr22:18574262-18574303:+	HNRNPA2B1(Hs/Mm)	12	chr22:18574273	gggua	gggua	1.8	0.0359
chr22:18574262-18574303:+	HNRNPF(Hs/Mm)	4	chr22:18574265	gukgykg	auggugg	2.574	0.00503
chr22:18574262-18574303:+	HNRNPF(Hs/Mm)	7	chr22:18574268	gukgykg	guggugg	2.869	0.00206
chr22:18574262-18574303:+	HNRNPF(Hs/Mm)	8	chr22:18574269	gggagggg	uggugggu	1.924	0.0272
chr22:18574262-18574303:+	HNRNPF(Hs/Mm)	11	chr22:18574272	agggu	ugggu	2.143	0.0161
chr22:18574262-18574303:+	HNRNPH1(Hs/Mm)	35	chr22:18574296	gargag	caggag	1.88	0.0301
chr22:18574262-18574303:+	HNRNPH2(Hs/Mm)	9	chr22:18574270	gggggg	gguggg	2.055	0.0199
chr22:18574262-18574303:+	HNRNPM(Hs/Mm)	2	chr22:18574263	gguugguu	gcauggug	2.286	0.0111
chr22:18574262-18574303:+	HNRNPM(Hs/Mm)	5	chr22:18574266	gguugguu	ugguggug	2.317	0.0103
chr22:18574262-18574303:+	HNRNPM(Hs/Mm)	8	chr22:18574269	gguugguu	uggugggu	2.286	0.0111
chr22:18574262-18574303:+	HNRNPM(Hs/Mm)	9	chr22:18574270	gguugguu	ggugggua	2.683	0.00365
chr22:18574262-18574303:+	ILF2(Hs/Mm)	5	chr22:18574266	gggugggg	ugguggug	1.672	0.0473
chr22:18574262-18574303:+	ILF2(Hs/Mm)	8	chr22:18574269	gggugggg	uggugggu	1.672	0.0473
chr22:18574262-18574303:+	ILF2(Hs/Mm)	12	chr22:18574273	gggua	gggua	1.8	0.0359
chr22:18574262-18574303:+	RBM38(Hs/Mm)	8	chr22:18574269	kkguguk	ugguggg	1.756	0.0395
chr22:18574262-18574303:+	RBM38(Hs/Mm)	10	chr22:18574271	kkguguk	gugggua	1.679	0.0466
chr22:18574262-18574303:+	RBM45(Hs/Mm)	32	chr22:18574293	acgca	acuca	2.036	0.0209
chr22:18574262-18574303:+	RBM47(Hs/Mm)	31	chr22:18574292	uaauua	uacuca	1.793	0.0365
chr22:18574262-18574303:+	SF1(Hs/Mm)	21	chr22:18574282	uaauc	uaauc	1.913	0.0279
chr22:18574262-18574303:+	SF1(Hs/Mm)	31	chr22:18574292	uaauc	uacuc	2.394	0.00833
chr22:18574262-18574303:+	SRSF1(Hs/Mm)	37	chr22:18574298	gragga	ggaggc	2.882	0.00198
chr22:18574262-18574303:+	SRSF10(Hs/Mm)	35	chr22:18574296	cagcag	caggag	1.7	0.0446
chr22:18574262-18574303:+	SRSF2(Hs/Mm)	36	chr22:18574297	ggagwd	aggagg	1.897	0.0289
chr22:18574262-18574303:+	SRSF9(Hs/Mm)	36	chr22:18574297	akgavmr	aggaggc	2.138	0.0163
chr22:18574262-18574303:+	TAF15(Hs/Mm)	12	chr22:18574273	gggua	gggua	1.8	0.0359
chr22:18574262-18574303:+	TUT1(Hs/Mm)	28	chr22:18574289	mrauacu	agcuacu	1.82	0.0344
chr22:18574262-18574303:+	ZNF638(Hs/Mm)	5	chr22:18574266	bguusku	ugguggu	1.815	0.0348
chr22:18574262-18574303:+	ZNF638(Hs/Mm)	9	chr22:18574270	bguusku	ggugggu	1.738	0.0411
chr9:98575079-98575120:-	FUS(Hs/Mm)	34	chr9:98575087	cgcgc	accgc	2.193	0.0142
chr9:98575079-98575120:-	FUS(Hs/Mm)	36	chr9:98575085	cgcgc	cgcgc	2.422	0.00772
chr9:98575079-98575120:-	HNRNPK(Hs/Mm)	22	chr9:98575099	cacgc	caggc	1.952	0.0255
chr9:98575079-98575120:-	MBNL1(Hs/Mm)	11	chr9:98575110	gcuugc	ugcugg	1.948	0.0257
chr9:98575079-98575120:-	MBNL1(Hs/Mm)	24	chr9:98575097	gcuugc	ggcgug	2.377	0.00873
chr9:98575079-98575120:-	RBM24(Hs/Mm)	24	chr9:98575097	wgwgugd	ggcguga	1.714	0.0433
chr9:98575079-98575120:-	RBM4(Hs/Mm)	25	chr9:98575096	gcgcgu	gcguga	3.082	0.00103
chr9:98575079-98575120:-	RBM4(Hs/Mm)	35	chr9:98575086	gcgcgu	ccgcgc	2.904	0.00184
chr9:98575079-98575120:-	RBM4(Hs/Mm)	37	chr9:98575084	gcgcgu	gcgccu	3.178	0.000741
chr9:98575079-98575120:-	RBM4B(Hs/Mm)	25	chr9:98575096	gcgcgg	gcguga	2.279	0.0113
chr9:98575079-98575120:-	RBM4B(Hs/Mm)	35	chr9:98575086	gcgcgg	ccgcgc	2.453	0.00708
chr9:98575079-98575120:-	RBM8A(Hs/Mm)	35	chr9:98575086	rygcgcb	ccgcgcc	2.622	0.00437
chr9:98575079-98575120:-	SRSF5(Hs/Mm)	37	chr9:98575084	gcccc	gcgcc	2.035	0.0209
chr15:34523288-34523329:-	HNRNPK(Hs/Mm)	2	chr15:34523328	gccca	gcccg	1.655	0.049
chr15:34523288-34523329:-	MBNL1(Hs/Mm)	23	chr15:34523307	gcuugc	ugcugg	2.039	0.0207
chr15:34523288-34523329:-	PCBP1(Hs/Mm)	1	chr15:34523329	agcccc	cgcccg	2.122	0.0169
chr15:34523288-34523329:-	PCBP1(Hs/Mm)	7	chr15:34523323	ccwwhcc	ccuuggc	1.714	0.0433
chr15:34523288-34523329:-	PCBP2(Hs/Mm)	12	chr15:34523318	ccyycch	gccuccc	2.4	0.0082
chr15:34523288-34523329:-	PCBP2(Hs/Mm)	13	chr15:34523317	ccyycch	ccuccca	2.562	0.0052
chr15:34523288-34523329:-	PCBP4(Hs/Mm)	14	chr15:34523316	auccccc	cucccaa	1.931	0.0267
chr15:34523288-34523329:-	RBM23(Hs/Mm)	1	chr15:34523329	ccccc	cgccc	2.238	0.0126
chr15:34523288-34523329:-	RBM23(Hs/Mm)	3	chr15:34523327	ccccc	cccgc	2.238	0.0126
chr15:34523288-34523329:-	RBM23(Hs/Mm)	4	chr15:34523326	ccccc	ccgcc	2.523	0.00582
chr15:34523288-34523329:-	RBM23(Hs/Mm)	13	chr15:34523317	ccccc	ccucc	2.654	0.00398
chr15:34523288-34523329:-	RBM23(Hs/Mm)	14	chr15:34523316	ccccc	cuccc	2.208	0.0136
chr15:34523288-34523329:-	RBM24(Hs/Mm)	36	chr15:34523294	wgwgugd	ggcguga	2.325	0.01
chr15:34523288-34523329:-	RBM24(Hs/Mm)	37	chr15:34523293	gugug	gcgug	1.98	0.0239
chr15:34523288-34523329:-	RBM6(Hs/Mm)	4	chr15:34523326	ccacc	ccgcc	2.316	0.0103
chr15:34523288-34523329:-	RBM6(Hs/Mm)	13	chr15:34523317	cgucca	ccuccc	2.051	0.0201
chr15:34523288-34523329:-	RBM6(Hs/Mm)	30	chr15:34523300	hauccar	auuacag	1.775	0.0379
chr7:100734737-100734778:+	BRUNOL6(Hs/Mm)	29	chr7:100734765	ugugdkg	ugggagg	2.267	0.0117
chr7:100734737-100734778:+	ESRP1(Hs/Mm)	30	chr7:100734766	gggugg	gggagg	3.455	0.000275
chr7:100734737-100734778:+	ESRP1(Hs/Mm)	34	chr7:100734770	gggugg	ggcugg	3.068	0.00108
chr7:100734737-100734778:+	ESRP2(Hs/Mm)	29	chr7:100734765	ugggrad	ugggagg	2.632	0.00424
chr7:100734737-100734778:+	EWSR1(Hs/Mm)	30	chr7:100734766	gggggggg	gggaggcu	3.099	0.000971
chr7:100734737-100734778:+	EWSR1(Hs/Mm)	34	chr7:100734770	gggggggg	ggcugggg	3	0.00135
chr7:100734737-100734778:+	FUS(Hs/Mm)	31	chr7:100734767	ggggg	ggagg	2.766	0.00284
chr7:100734737-100734778:+	G3BP2(Hs/Mm)	33	chr7:100734769	aggaudr	aggcugg	2.44	0.00734
chr7:100734737-100734778:+	HNRNPA2B1(Hs/Mm)	30	chr7:100734766	ggggg	gggag	2.008	0.0223
chr7:100734737-100734778:+	HNRNPA2B1(Hs/Mm)	31	chr7:100734767	ggggg	ggagg	2.008	0.0223
chr7:100734737-100734778:+	HNRNPA2B1(Hs/Mm)	37	chr7:100734773	ggggg	ugggg	2.155	0.0156
chr7:100734737-100734778:+	HNRNPA2B1(Hs/Mm)	38	chr7:100734774	ggggg	ggggu	2.008	0.0223
chr7:100734737-100734778:+	HNRNPF(Hs/Mm)	29	chr7:100734765	agggu	uggga	3.214	0.000655
chr7:100734737-100734778:+	HNRNPF(Hs/Mm)	34	chr7:100734770	gggagggg	ggcugggg	3.03	0.00122
chr7:100734737-100734778:+	HNRNPF(Hs/Mm)	37	chr7:100734773	agggu	ugggg	3.071	0.00107
chr7:100734737-100734778:+	HNRNPF(Hs/Mm)	38	chr7:100734774	agggu	ggggu	3.122	0.000898
chr7:100734737-100734778:+	HNRNPH2(Hs/Mm)	30	chr7:100734766	gggaggg	gggaggc	3.3	0.000483
chr7:100734737-100734778:+	HNRNPH2(Hs/Mm)	34	chr7:100734770	gggaggg	ggcuggg	2.767	0.00283
chr7:100734737-100734778:+	HNRNPH2(Hs/Mm)	36	chr7:100734772	gggggg	cugggg	2.736	0.00311
chr7:100734737-100734778:+	HNRNPK(Hs/Mm)	6	chr7:100734742	ccawmcc	ucaagcc	2.275	0.0115
chr7:100734737-100734778:+	HNRNPK(Hs/Mm)	7	chr7:100734743	cacgc	caagc	2.673	0.00376
chr7:100734737-100734778:+	HNRNPM(Hs/Mm)	30	chr7:100734766	gguugguu	gggaggcu	2.937	0.00166
chr7:100734737-100734778:+	HNRNPM(Hs/Mm)	35	chr7:100734771	gguugguu	gcuggggu	2.937	0.00166
chr7:100734737-100734778:+	ILF2(Hs/Mm)	30	chr7:100734766	gggugggg	gggaggcu	2.922	0.00174
chr7:100734737-100734778:+	ILF2(Hs/Mm)	34	chr7:100734770	gggugggg	ggcugggg	3.266	0.000545
chr7:100734737-100734778:+	PCBP2(Hs/Mm)	8	chr7:100734744	aaccc	aagcc	2.211	0.0135
chr7:100734737-100734778:+	PCBP2(Hs/Mm)	16	chr7:100734752	aaccc	aaucc	1.752	0.0399
chr7:100734737-100734778:+	PCBP2(Hs/Mm)	17	chr7:100734753	aaccc	auccc	1.752	0.0399
chr7:100734737-100734778:+	RBM24(Hs/Mm)	30	chr7:100734766	ggggg	gggag	2.277	0.0114
chr7:100734737-100734778:+	RBM24(Hs/Mm)	31	chr7:100734767	ggggg	ggagg	2.277	0.0114
chr7:100734737-100734778:+	RBM24(Hs/Mm)	37	chr7:100734773	ggggg	ugggg	2.277	0.0114
chr7:100734737-100734778:+	RBM24(Hs/Mm)	38	chr7:100734774	ggggg	ggggu	2.277	0.0114
chr7:100734737-100734778:+	RBM25(Hs/Mm)	29	chr7:100734765	ggggag	ugggag	2.644	0.0041
chr7:100734737-100734778:+	RBM45(Hs/Mm)	4	chr7:100734740	acgca	acuca	2.916	0.00177
chr7:100734737-100734778:+	RBM46(Hs/Mm)	4	chr7:100734740	rausawd	acucaag	1.645	0.05
chr7:100734737-100734778:+	RBM6(Hs/Mm)	16	chr7:100734752	hauccar	aauccca	2.451	0.00712
chr7:100734737-100734778:+	RBM6(Hs/Mm)	17	chr7:100734753	hauccar	aucccag	2.211	0.0135
chr7:100734737-100734778:+	SAMD4A(Hs/Mm)	35	chr7:100734771	gckgghm	gcugggg	2	0.0227
chr7:100734737-100734778:+	SNRNP70(Hs/Mm)	4	chr7:100734740	rwucaag	acucaag	1.767	0.0386
chr7:100734737-100734778:+	SRSF1(Hs/Mm)	31	chr7:100734767	gragga	ggaggc	2.548	0.00542
chr7:100734737-100734778:+	SRSF9(Hs/Mm)	30	chr7:100734766	kgrwgsm	gggaggc	2.944	0.00162
chr7:100734737-100734778:+	TAF15(Hs/Mm)	35	chr7:100734771	ggggggg	gcugggg	2.753	0.00295
chr2:204168667-204168708:+	DAZ3(Hs/Mm)	30	chr2:204168696	acguuu	acuuug	1.663	0.0482
chr2:204168667-204168708:+	ESRP2(Hs/Mm)	33	chr2:204168699	ugggrad	uugggag	2.145	0.016
chr2:204168667-204168708:+	ESRP2(Hs/Mm)	34	chr2:204168700	ugggrad	ugggagu	2.224	0.0131
chr2:204168667-204168708:+	HNRNPF(Hs/Mm)	6	chr2:204168672	gugkau	guggcu	1.875	0.0304
chr2:204168667-204168708:+	HNRNPK(Hs/Mm)	23	chr2:204168689	gccca	uccca	1.655	0.049
chr2:204168667-204168708:+	NOVA1(Hs/Mm)	10	chr2:204168676	aucac	cucac	1.781	0.0375
chr2:204168667-204168708:+	NOVA1(Hs/Mm)	22	chr2:204168688	aucac	auccc	1.781	0.0375
chr2:204168667-204168708:+	NOVA1(Hs/Mm)	27	chr2:204168693	aucac	agcac	1.781	0.0375
chr2:204168667-204168708:+	RBM6(Hs/Mm)	21	chr2:204168687	hauccar	aauccca	2.282	0.0112
chr2:204168667-204168708:+	RBM6(Hs/Mm)	22	chr2:204168688	hauccar	aucccag	1.915	0.0277
chr2:204168667-204168708:+	SNRPA(Hs/Mm)	10	chr2:204168676	ugcaca	cucaca	2.566	0.00514
chr2:204168667-204168708:+	SNRPA(Hs/Mm)	27	chr2:204168693	ugcaca	agcacu	2.868	0.00207
chr2:204168667-204168708:+	ZNF326(Hs/Mm)	21	chr2:204168687	auucc	aaucc	1.667	0.0478
chr2:204168667-204168708:+	ZNF326(Hs/Mm)	22	chr2:204168688	auucc	auccc	1.667	0.0478
chr2:204168667-204168708:+	ZNF326(Hs/Mm)	38	chr2:204168704	auucc	agucc	1.667	0.0478
chrX:47068673-47068714:+	HNRNPA0(Hs/Mm)	4	chrX:47068676	auuagu	cugagu	2.038	0.0208
chrX:47068673-47068714:+	HNRNPA0(Hs/Mm)	7	chrX:47068679	auuagu	aguagc	2.115	0.0172
chrX:47068673-47068714:+	HNRNPA0(Hs/Mm)	17	chrX:47068689	auuagu	auuaca	2.115	0.0172
chrX:47068673-47068714:+	HNRNPK(Hs/Mm)	35	chrX:47068707	cacgc	cacgc	1.952	0.0255
chrX:47068673-47068714:+	HNRPLL(Hs/Mm)	20	chrX:47068692	rcahaca	acaggca	2.19	0.0143
chrX:47068673-47068714:+	HNRPLL(Hs/Mm)	36	chrX:47068708	rcahaca	acgccca	1.861	0.0314
chrX:47068673-47068714:+	MBNL1(Hs/Mm)	22	chrX:47068694	gcgcagc	aggcauc	1.736	0.0413
chrX:47068673-47068714:+	RBM45(Hs/Mm)	4	chrX:47068676	cuuac	cugag	1.931	0.0267
chrX:47068673-47068714:+	RBM45(Hs/Mm)	17	chrX:47068689	acgac	auuac	2.05	0.0202
chrX:47068673-47068714:+	RBM45(Hs/Mm)	33	chrX:47068705	acgac	accac	2.63	0.00427
chrX:47068673-47068714:+	RBM45(Hs/Mm)	36	chrX:47068708	acgac	acgcc	2.42	0.00776
chrX:47068673-47068714:+	RBM6(Hs/Mm)	31	chrX:47068703	ccacc	ccacc	2.535	0.00562
chrX:47068673-47068714:+	RBM6(Hs/Mm)	34	chrX:47068706	ccacc	ccacg	2.096	0.018
chrX:47068673-47068714:+	SRSF2(Hs/Mm)	2	chrX:47068674	uccag	uccug	1.936	0.0264
chrX:47068673-47068714:+	SRSF2(Hs/Mm)	7	chrX:47068679	agcagc	aguagc	2.057	0.0198
chrX:47068673-47068714:+	SRSF8(Hs/Mm)	7	chrX:47068679	agcagc	aguagc	1.915	0.0277
chr1:46163834-46163875:-	HNRNPA0(Hs/Mm)	31	chr1:46163845	auuagu	auuaca	2.103	0.0177
chr1:46163834-46163875:-	HNRNPA0(Hs/Mm)	33	chr1:46163843	uauag	uacag	1.719	0.0428
chr1:46163834-46163875:-	PCBP1(Hs/Mm)	12	chr1:46163864	agcccc	agccuc	1.744	0.0406
chr1:46163834-46163875:-	PCBP1(Hs/Mm)	15	chr1:46163861	agcccc	cuccca	2.178	0.0147
chr1:46163834-46163875:-	PCBP2(Hs/Mm)	4	chr1:46163872	ccyycch	ccugccu	2.637	0.00418
chr1:46163834-46163875:-	PCBP2(Hs/Mm)	13	chr1:46163863	ccyycch	gccuccc	1.875	0.0304
chr1:46163834-46163875:-	PCBP2(Hs/Mm)	14	chr1:46163862	ccyycch	ccuccca	2.05	0.0202
chr1:46163834-46163875:-	PCBP4(Hs/Mm)	15	chr1:46163861	auccccc	cucccaa	2.347	0.00946
chr1:46163834-46163875:-	RBM23(Hs/Mm)	14	chr1:46163862	ccccc	ccucc	2.346	0.00949
chr1:46163834-46163875:-	RBM23(Hs/Mm)	15	chr1:46163861	ccccc	cuccc	2.015	0.022
chr1:46163834-46163875:-	RBM45(Hs/Mm)	31	chr1:46163845	acgac	auuac	1.91	0.0281
chr1:46163834-46163875:-	RBM6(Hs/Mm)	1	chr1:46163875	cgucca	ucuccu	2.456	0.00702
chr1:46163834-46163875:-	RBM6(Hs/Mm)	14	chr1:46163862	cgucca	ccuccc	2.177	0.0147
chr1:46163834-46163875:-	SRSF5(Hs/Mm)	38	chr1:46163838	gcccc	gcgcc	2.043	0.0205
chr1:46163834-46163875:-	SRSF7(Hs/Mm)	37	chr1:46163839	acgacg	ggcgcc	1.756	0.0395
chr2:204169173-204169214:+	BRUNOL6(Hs/Mm)	10	chr2:204169182	ugugdkg	agugcug	1.747	0.0403
chr2:204169173-204169214:+	BRUNOL6(Hs/Mm)	27	chr2:204169199	ugugdkg	ugugagc	1.867	0.031
chr2:204169173-204169214:+	CNOT4(Hs/Mm)	32	chr2:204169204	gacaga	gccaca	1.946	0.0258
chr2:204169173-204169214:+	CNOT4(Hs/Mm)	33	chr2:204169205	acacag	ccacag	2.385	0.00854
chr2:204169173-204169214:+	CNOT4(Hs/Mm)	34	chr2:204169206	gacaga	cacagc	1.957	0.0252
chr2:204169173-204169214:+	ENOX1(Hs/Mm)	32	chr2:204169204	hrkacag	gccacag	1.656	0.0489
chr2:204169173-204169214:+	MBNL1(Hs/Mm)	12	chr2:204169184	cgcuu	ugcug	2.037	0.0208
chr2:204169173-204169214:+	PCBP3(Hs/Mm)	1	chr2:204169173	uuuycc	gcuucc	1.757	0.0395
chr2:204169173-204169214:+	PCBP3(Hs/Mm)	2	chr2:204169174	uuuycc	cuuccc	1.838	0.033
chr2:204169173-204169214:+	RBM24(Hs/Mm)	25	chr2:204169197	wgwgugd	gguguga	2.468	0.00679
chr2:204169173-204169214:+	RBM24(Hs/Mm)	26	chr2:204169198	gugug	gugug	1.76	0.0392
chr2:204169173-204169214:+	RBM24(Hs/Mm)	27	chr2:204169199	wgwgugd	ugugagc	1.935	0.0265
chr2:204169173-204169214:+	SRSF5(Hs/Mm)	32	chr2:204169204	gcccc	gccac	2	0.0227
chr2:204169173-204169214:+	SRSF5(Hs/Mm)	38	chr2:204169210	gcccc	gcgcc	2.426	0.00763
chr19:1590356-1590397:-	MBNL1(Hs/Mm)	24	chr19:1590374	gcuugc	ugcugg	1.948	0.0257
chr19:1590356-1590397:-	MBNL1(Hs/Mm)	37	chr19:1590361	gcuugc	ggcaug	1.896	0.029
chr19:1590356-1590397:-	NUPL2(Hs/Mm)	33	chr19:1590365	caaagg	uacagg	1.83	0.0336
chr19:1590356-1590397:-	PCBP1(Hs/Mm)	2	chr19:1590396	agcccc	aacccg	1.878	0.0302
chr19:1590356-1590397:-	PCBP1(Hs/Mm)	12	chr19:1590386	agcccc	agccuc	1.822	0.0342
chr19:1590356-1590397:-	PCBP1(Hs/Mm)	15	chr19:1590383	agcccc	cuccca	1.844	0.0326
chr19:1590356-1590397:-	PCBP2(Hs/Mm)	2	chr19:1590396	uuccc	aaccc	1.991	0.0232
chr19:1590356-1590397:-	PCBP2(Hs/Mm)	13	chr19:1590385	ccyycch	gccuccc	1.8	0.0359
chr19:1590356-1590397:-	PCBP2(Hs/Mm)	14	chr19:1590384	ccyycch	ccuccca	1.963	0.0248
chr19:1590356-1590397:-	PCBP4(Hs/Mm)	2	chr19:1590396	auccccc	aacccgc	2.236	0.0127
chr19:1590356-1590397:-	PCBP4(Hs/Mm)	15	chr19:1590383	auccccc	cucccaa	1.889	0.0294
chr19:1590356-1590397:-	RBM23(Hs/Mm)	4	chr19:1590394	ccccc	cccgc	2.031	0.0211
chr19:1590356-1590397:-	RBM23(Hs/Mm)	5	chr19:1590393	ccccc	ccgcc	2.277	0.0114
chr19:1590356-1590397:-	RBM23(Hs/Mm)	14	chr19:1590384	ccccc	ccucc	2.438	0.00738
chr19:1590356-1590397:-	RBM23(Hs/Mm)	15	chr19:1590383	ccccc	cuccc	2.031	0.0211
chr19:1590356-1590397:-	RBM45(Hs/Mm)	31	chr19:1590367	cuuac	auuac	1.911	0.028
chr11:65543608-65543649:-	G3BP2(Hs/Mm)	32	chr11:65543618	aggaudr	aggcugc	1.72	0.0427
chr11:65543608-65543649:-	HNRNPH2(Hs/Mm)	29	chr11:65543621	gggaggg	gagaggc	1.789	0.0368
chr11:65543608-65543649:-	HNRNPU(Hs/Mm)	12	chr11:65543638	uguauug	uguaauc	1.719	0.0428
chr11:65543608-65543649:-	MBNL1(Hs/Mm)	8	chr11:65543642	gcuugc	ugccug	2.364	0.00904
chr11:65543608-65543649:-	RBFOX1(Hs/Mm)	4	chr11:65543646	wgcaugm	cucaugc	2.526	0.00577
chr11:65543608-65543649:-	RBFOX1(Hs/Mm)	8	chr11:65543642	wgcaugm	ugccugu	2.592	0.00477
chr11:65543608-65543649:-	SRSF8(Hs/Mm)	33	chr11:65543617	agcagc	ggcugc	1.939	0.0263
chr11:65543608-65543649:-	SRSF8(Hs/Mm)	36	chr11:65543614	agcagc	ugcggc	1.915	0.0277
chr11:65543608-65543649:-	ZC3H10(Hs/Mm)	19	chr11:65543631	ssagcgm	ccagcac	2.521	0.00585
chr11:65543608-65543649:-	ZC3H10(Hs/Mm)	34	chr11:65543616	ssagcgm	gcugcgg	2	0.0227
chr11:65543608-65543649:-	ZNF326(Hs/Mm)	7	chr11:65543643	auucc	augcc	1.667	0.0478
chr11:65543608-65543649:-	ZNF326(Hs/Mm)	15	chr11:65543635	auucc	aaucc	1.667	0.0478
chr11:65543608-65543649:-	ZNF326(Hs/Mm)	16	chr11:65543634	auucc	auccc	1.667	0.0478
chr14:74165387-74165428:+	CNOT4(Hs/Mm)	6	chr14:74165392	acacag	ccacau	2.077	0.0189
chr14:74165387-74165428:+	HNRNPK(Hs/Mm)	1	chr14:74165387	ccawmcc	ccugccc	2.058	0.0198
chr14:74165387-74165428:+	HNRNPK(Hs/Mm)	4	chr14:74165390	gccca	gccca	1.655	0.049
chr14:74165387-74165428:+	PCBP1(Hs/Mm)	1	chr14:74165387	ccwwhcc	ccugccc	2.403	0.00813
chr14:74165387-74165428:+	PCBP1(Hs/Mm)	3	chr14:74165389	agcccc	ugccca	1.733	0.0415
chr14:74165387-74165428:+	PCBP2(Hs/Mm)	1	chr14:74165387	ccyycch	ccugccc	2.338	0.00969
chr14:74165387-74165428:+	PCBP2(Hs/Mm)	14	chr14:74165400	ccyycch	gccuccc	2.025	0.0214
chr14:74165387-74165428:+	PCBP2(Hs/Mm)	15	chr14:74165401	ccyycch	ccuccca	2.263	0.0118
chr14:74165387-74165428:+	RBM22(Hs/Mm)	10	chr14:74165396	accgg	aucgg	2.204	0.0138
chr14:74165387-74165428:+	RBM22(Hs/Mm)	35	chr14:74165421	accgg	acagg	2.296	0.0108
chr14:74165387-74165428:+	RBM23(Hs/Mm)	5	chr14:74165391	ccccc	cccac	1.931	0.0267
chr14:74165387-74165428:+	RBM23(Hs/Mm)	15	chr14:74165401	ccccc	ccucc	2.1	0.0179
chr14:74165387-74165428:+	RBM23(Hs/Mm)	16	chr14:74165402	ccccc	cuccc	1.769	0.0384
chr14:74165387-74165428:+	RBM41(Hs/Mm)	7	chr14:74165393	uacuu	cacau	1.692	0.0453
chr14:74165387-74165428:+	RBM45(Hs/Mm)	2	chr14:74165388	cuuac	cugcc	2.347	0.00946
chr14:74165387-74165428:+	SNRPA(Hs/Mm)	3	chr14:74165389	ugcaca	ugccca	1.868	0.0309
chr14:74165387-74165428:+	SNRPA(Hs/Mm)	5	chr14:74165391	ugcaca	cccaca	1.789	0.0368
chr14:74165387-74165428:+	YBX1(Hs/Mm)	7	chr14:74165393	aacaucd	cacaucg	2.558	0.00526
chr14:74165387-74165428:+	YBX2(Hs/Mm)	7	chr14:74165393	aacawcd	cacaucg	2.122	0.0169
chr8:42388495-42388536:-	BRUNOL6(Hs/Mm)	23	chr8:42388514	ugugdkg	agugcug	1.747	0.0403
chr8:42388495-42388536:-	ESRP2(Hs/Mm)	11	chr8:42388526	ugggrad	ugggccu	1.789	0.0368
chr8:42388495-42388536:-	ESRP2(Hs/Mm)	27	chr8:42388510	ugggrad	cugggau	1.684	0.0461
chr8:42388495-42388536:-	ESRP2(Hs/Mm)	28	chr8:42388509	ugggrad	ugggauu	1.882	0.0299
chr8:42388495-42388536:-	FUS(Hs/Mm)	1	chr8:42388536	cgcgc	ugcgc	1.747	0.0403
chr8:42388495-42388536:-	MBNL1(Hs/Mm)	3	chr8:42388534	gcuugc	cgccug	1.87	0.0307
chr8:42388495-42388536:-	MBNL1(Hs/Mm)	7	chr8:42388530	gcuugc	ugccug	1.948	0.0257
chr8:42388495-42388536:-	MBNL1(Hs/Mm)	25	chr8:42388512	gcuugc	ugcugg	1.948	0.0257
chr8:42388495-42388536:-	PCBP2(Hs/Mm)	5	chr8:42388532	ccyycch	ccugccu	2.338	0.00969
chr8:42388495-42388536:-	PCBP2(Hs/Mm)	14	chr8:42388523	ccyycch	gccuccc	1.875	0.0304
chr8:42388495-42388536:-	PCBP2(Hs/Mm)	15	chr8:42388522	ccyycch	ccuccca	2.05	0.0202
chr8:42388495-42388536:-	RBM23(Hs/Mm)	15	chr8:42388522	ccccc	ccucc	2.069	0.0193
chr8:42388495-42388536:-	RBM23(Hs/Mm)	16	chr8:42388521	ccccc	cuccc	1.738	0.0411
chr8:42388495-42388536:-	RBM4(Hs/Mm)	2	chr8:42388535	gcgcgss	gcgccug	1.78	0.0375
chr8:42388495-42388536:-	SAMD4A(Hs/Mm)	9	chr8:42388528	gckgghm	ccugggc	2.519	0.00588
chr8:42388495-42388536:-	SAMD4A(Hs/Mm)	26	chr8:42388511	gckgghm	gcuggga	2.185	0.0144
chr8:42388495-42388536:-	SRSF5(Hs/Mm)	2	chr8:42388535	gcccc	gcgcc	2.426	0.00763
chr8:42388495-42388536:-	SRSF5(Hs/Mm)	14	chr8:42388523	gcccc	gccuc	2	0.0227
chrX:118154541-118154582:+	HNRNPK(Hs/Mm)	36	chrX:118154576	cacgc	caggc	2.673	0.00376
chrX:118154541-118154582:+	HNRPLL(Hs/Mm)	35	chrX:118154575	rcahaca	acaggca	3.215	0.000652
chrX:118154541-118154582:+	NOVA1(Hs/Mm)	32	chrX:118154572	aucac	auuac	1.781	0.0375
chrX:118154541-118154582:+	PCBP1(Hs/Mm)	13	chrX:118154553	agcccc	agcccc	3.1	0.000968
chrX:118154541-118154582:+	PCBP1(Hs/Mm)	14	chrX:118154554	agcccc	gccccc	2.756	0.00293
chrX:118154541-118154582:+	PCBP1(Hs/Mm)	15	chrX:118154555	agcccc	cccccc	2.844	0.00223
chrX:118154541-118154582:+	PCBP2(Hs/Mm)	1	chrX:118154541	uuccc	uuccc	2.872	0.00204
chrX:118154541-118154582:+	PCBP2(Hs/Mm)	13	chrX:118154553	uuccc	agccc	2.092	0.0182
chrX:118154541-118154582:+	PCBP4(Hs/Mm)	1	chrX:118154541	auccccc	uucccuu	3.097	0.000977
chrX:118154541-118154582:+	PCBP4(Hs/Mm)	13	chrX:118154553	auccccc	agccccc	2.917	0.00177
chrX:118154541-118154582:+	PCBP4(Hs/Mm)	14	chrX:118154554	auccccc	gcccccc	2.611	0.00451
chrX:118154541-118154582:+	PCBP4(Hs/Mm)	15	chrX:118154555	auccccc	cccccca	2.583	0.0049
chrX:118154541-118154582:+	RBM23(Hs/Mm)	14	chrX:118154554	ccccc	gcccc	2.031	0.0211
chrX:118154541-118154582:+	RBM23(Hs/Mm)	15	chrX:118154555	ccccc	ccccc	2.608	0.00455
chrX:118154541-118154582:+	RBM23(Hs/Mm)	16	chrX:118154556	ccccc	ccccc	2.608	0.00455
chrX:118154541-118154582:+	RBM23(Hs/Mm)	17	chrX:118154557	ccccc	cccca	2.031	0.0211
chrX:118154541-118154582:+	RBM45(Hs/Mm)	32	chrX:118154572	acgac	auuac	2.23	0.0129
chrX:118154541-118154582:+	RBM45(Hs/Mm)	37	chrX:118154577	acgca	aggca	2.759	0.0029
chrX:118154541-118154582:+	SRSF2(Hs/Mm)	22	chrX:118154562	agcagc	aguagc	2.057	0.0198
chrX:118154541-118154582:+	SRSF5(Hs/Mm)	14	chrX:118154554	gcccc	gcccc	2.078	0.0189
chrX:118154541-118154582:+	SRSF8(Hs/Mm)	22	chrX:118154562	agcagc	aguagc	1.915	0.0277
chrX:54587189-54587230:+	HNRNPK(Hs/Mm)	32	chrX:54587220	gccca	uccca	1.655	0.049
chrX:54587189-54587230:+	HNRNPU(Hs/Mm)	27	chrX:54587215	uguauug	uguaauc	1.781	0.0375
chrX:54587189-54587230:+	MBNL1(Hs/Mm)	4	chrX:54587192	cgcuu	ggcua	1.738	0.0411
chrX:54587189-54587230:+	MBNL1(Hs/Mm)	11	chrX:54587199	cgcuu	ugcug	1.863	0.0312
chrX:54587189-54587230:+	NOVA1(Hs/Mm)	19	chrX:54587207	aucac	cucac	1.781	0.0375
chrX:54587189-54587230:+	NOVA1(Hs/Mm)	31	chrX:54587219	aucac	auccc	1.781	0.0375
chrX:54587189-54587230:+	NOVA1(Hs/Mm)	36	chrX:54587224	aucac	agcac	1.781	0.0375
chrX:54587189-54587230:+	RBM38(Hs/Mm)	24	chrX:54587212	kkguguk	gucugua	1.782	0.0374
chrX:54587189-54587230:+	SNRPA(Hs/Mm)	36	chrX:54587224	ugcaca	agcacu	2.763	0.00286
chr3:58308039-58308080:+	BOLL(Hs/Mm)	26	chr3:58308064	guguua	auguga	1.82	0.0344
chr3:58308039-58308080:+	BRUNOL4(Hs/Mm)	27	chr3:58308065	kgugukk	ugugagc	1.743	0.0407
chr3:58308039-58308080:+	CELF1(Hs/Mm)	25	chr3:58308063	aaugu	gaugu	2.12	0.017
chr3:58308039-58308080:+	CELF1(Hs/Mm)	37	chr3:58308075	aaugu	caugu	2.12	0.017
chr3:58308039-58308080:+	CNOT4(Hs/Mm)	22	chr3:58308060	acacag	acagau	1.923	0.0272
chr3:58308039-58308080:+	FUBP1(Hs/Mm)	25	chr3:58308063	uauguau	gauguga	1.733	0.0415
chr3:58308039-58308080:+	PCBP2(Hs/Mm)	1	chr3:58308039	ccyycch	gccuccc	1.85	0.0322
chr3:58308039-58308080:+	PCBP2(Hs/Mm)	2	chr3:58308040	ccyycch	ccuccca	2	0.0227
chr3:58308039-58308080:+	RBM23(Hs/Mm)	2	chr3:58308040	ccccc	ccucc	2.592	0.00477
chr3:58308039-58308080:+	RBM23(Hs/Mm)	3	chr3:58308041	ccccc	cuccc	2.1	0.0179
chr3:58308039-58308080:+	RBM6(Hs/Mm)	2	chr3:58308040	cgucca	ccuccc	2.291	0.011
chr3:58308039-58308080:+	RBM6(Hs/Mm)	19	chr3:58308057	hauccar	auuacag	1.775	0.0379
chr3:58308039-58308080:+	RBM6(Hs/Mm)	33	chr3:58308071	ccacc	ccacc	1.658	0.0487
chr3:58308039-58308080:+	YBX1(Hs/Mm)	35	chr3:58308073	aacaucd	accaugu	1.844	0.0326
chr14:74166914-74166955:+	ESRP1(Hs/Mm)	2	chr14:74166915	gggugg	gcgugg	1.795	0.0363
chr14:74166914-74166955:+	ESRP1(Hs/Mm)	5	chr14:74166918	gggugg	uggugg	2.045	0.0204
chr14:74166914-74166955:+	FUS(Hs/Mm)	6	chr14:74166919	ggggg	ggugg	1.855	0.0318
chr14:74166914-74166955:+	HNRNPF(Hs/Mm)	4	chr14:74166917	gukgykg	guggugg	2.492	0.00635
chr14:74166914-74166955:+	ILF2(Hs/Mm)	2	chr14:74166915	gggugggg	gcguggug	1.687	0.0458
chr14:74166914-74166955:+	ILF2(Hs/Mm)	5	chr14:74166918	gggugggg	ugguggcg	1.766	0.0387
chr14:74166914-74166955:+	MBNL1(Hs/Mm)	1	chr14:74166914	gcuugc	ggcgug	1.87	0.0307
chr14:74166914-74166955:+	MBNL1(Hs/Mm)	11	chr14:74166924	gcuugc	cgcaug	1.857	0.0317
chr14:74166914-74166955:+	MBNL1(Hs/Mm)	15	chr14:74166928	gcuugc	ugccug	1.909	0.0281
chr14:74166914-74166955:+	MBNL1(Hs/Mm)	28	chr14:74166941	cgcuu	agcua	1.85	0.0322
chr14:74166914-74166955:+	PPRC1(Hs/Mm)	8	chr14:74166921	ssgcgcs	uggcgca	1.821	0.0343
chr14:74166914-74166955:+	RBFOX1(Hs/Mm)	11	chr14:74166924	wgcaugm	cgcaugc	2.974	0.00147
chr14:74166914-74166955:+	RBFOX1(Hs/Mm)	15	chr14:74166928	wgcaugm	ugccugu	2.579	0.00495
chr14:74166914-74166955:+	RBFOX2(Hs/Mm)	2	chr14:74166915	gcaug	gcgug	2.027	0.0213
chr14:74166914-74166955:+	RBFOX2(Hs/Mm)	12	chr14:74166925	gcaug	gcaug	2.477	0.00662
chr14:74166914-74166955:+	RBFOX2(Hs/Mm)	16	chr14:74166929	gcaug	gccug	2.027	0.0213
chr14:74166914-74166955:+	RBFOX3(Hs/Mm)	2	chr14:74166915	gcaug	gcgug	2.036	0.0209
chr14:74166914-74166955:+	RBFOX3(Hs/Mm)	12	chr14:74166925	gcaug	gcaug	2.491	0.00637
chr14:74166914-74166955:+	RBFOX3(Hs/Mm)	16	chr14:74166929	gcaug	gccug	2.036	0.0209
chr14:74166914-74166955:+	RBM4(Hs/Mm)	2	chr14:74166915	gcgcgu	gcgugg	2.712	0.00334
chr14:74166914-74166955:+	RBM4(Hs/Mm)	10	chr14:74166923	gcgcgu	gcgcau	2.877	0.00201
chr14:74166914-74166955:+	RBM45(Hs/Mm)	10	chr14:74166923	acgca	gcgca	1.735	0.0414
chr14:74166914-74166955:+	RBM4B(Hs/Mm)	2	chr14:74166915	gcgcgg	gcgugg	2.5	0.00621
chr14:74166914-74166955:+	RBM4B(Hs/Mm)	34	chr14:74166947	acggga	ucggga	1.688	0.0457
chr14:74166914-74166955:+	SF1(Hs/Mm)	21	chr14:74166934	uaauc	uaauc	1.913	0.0279
chr14:74166914-74166955:+	SRSF1(Hs/Mm)	37	chr14:74166950	gragga	ggaggc	2.688	0.00359
chr14:74166914-74166955:+	SRSF9(Hs/Mm)	36	chr14:74166949	kgrwgsm	gggaggc	2.268	0.0117
chr14:74166914-74166955:+	ZC3H10(Hs/Mm)	7	chr14:74166920	ssagcgm	guggcgc	1.658	0.0487
chr14:74166914-74166955:+	ZNF326(Hs/Mm)	14	chr14:74166927	auucc	augcc	1.667	0.0478
chr14:74166914-74166955:+	ZNF326(Hs/Mm)	22	chr14:74166935	auucc	aaucc	1.667	0.0478
chr14:74166914-74166955:+	ZNF326(Hs/Mm)	23	chr14:74166936	auucc	auccc	1.667	0.0478
chr19:40870423-40870464:+	CPEB2(Hs/Mm)	29	chr19:40870451	chuuuuu	cacuuuu	1.888	0.0295
chr19:40870423-40870464:+	CPEB2(Hs/Mm)	31	chr19:40870453	chuuuuu	cuuuugg	1.684	0.0461
chr19:40870423-40870464:+	CPEB4(Hs/Mm)	31	chr19:40870453	uuuuuu	cuuuug	1.696	0.0449
chr19:40870423-40870464:+	EIF4G2(Hs/Mm)	5	chr19:40870427	gguugc	gguggc	2.338	0.00969
chr19:40870423-40870464:+	ESRP1(Hs/Mm)	4	chr19:40870426	gggugg	cggugg	2.045	0.0204
chr19:40870423-40870464:+	ESRP1(Hs/Mm)	35	chr19:40870457	gggugg	uggggg	2.057	0.0198
chr19:40870423-40870464:+	ESRP1(Hs/Mm)	36	chr19:40870458	gggugg	gggggc	1.818	0.0345
chr19:40870423-40870464:+	ESRP2(Hs/Mm)	35	chr19:40870457	ugggrad	ugggggc	2.434	0.00747
chr19:40870423-40870464:+	FUS(Hs/Mm)	5	chr19:40870427	ggggg	ggugg	1.855	0.0318
chr19:40870423-40870464:+	FUS(Hs/Mm)	36	chr19:40870458	ggggg	ggggg	2.613	0.00449
chr19:40870423-40870464:+	HNRNPA2B1(Hs/Mm)	35	chr19:40870457	ggggg	ugggg	2.457	0.00701
chr19:40870423-40870464:+	HNRNPA2B1(Hs/Mm)	36	chr19:40870458	ggggg	ggggg	2.698	0.00349
chr19:40870423-40870464:+	HNRNPA2B1(Hs/Mm)	37	chr19:40870459	ggggg	ggggc	2.24	0.0125
chr19:40870423-40870464:+	HNRNPF(Hs/Mm)	3	chr19:40870425	gukgykg	gcggugg	2.574	0.00503
chr19:40870423-40870464:+	HNRNPF(Hs/Mm)	6	chr19:40870428	gukgykg	guggcuc	2.41	0.00798
chr19:40870423-40870464:+	HNRNPF(Hs/Mm)	35	chr19:40870457	agggu	ugggg	1.949	0.0256
chr19:40870423-40870464:+	HNRNPH2(Hs/Mm)	34	chr19:40870456	gggggg	uugggg	2.901	0.00186
chr19:40870423-40870464:+	HNRNPH2(Hs/Mm)	35	chr19:40870457	gggggg	uggggg	3	0.00135
chr19:40870423-40870464:+	HNRNPH2(Hs/Mm)	36	chr19:40870458	gggggg	gggggc	2.714	0.00332
chr19:40870423-40870464:+	HNRNPK(Hs/Mm)	23	chr19:40870445	gccca	uccca	1.655	0.049
chr19:40870423-40870464:+	RBM24(Hs/Mm)	35	chr19:40870457	ggggg	ugggg	2.485	0.00648
chr19:40870423-40870464:+	RBM24(Hs/Mm)	36	chr19:40870458	ggggg	ggggg	2.869	0.00206
chr19:40870423-40870464:+	RBM24(Hs/Mm)	37	chr19:40870459	ggggg	ggggc	2.485	0.00648
chr19:40870423-40870464:+	RBM25(Hs/Mm)	35	chr19:40870457	ggggag	uggggg	2.379	0.00868
chr19:40870423-40870464:+	RBM25(Hs/Mm)	36	chr19:40870458	ggggag	gggggc	2.655	0.00397
chr19:40870423-40870464:+	RBM25(Hs/Mm)	37	chr19:40870459	ggggag	ggggcc	2.632	0.00424
chr19:40870423-40870464:+	RBM4(Hs/Mm)	1	chr19:40870423	gcgcgu	gcgcgg	2.781	0.00271
chr19:40870423-40870464:+	RBM4(Hs/Mm)	3	chr19:40870425	gcgcgss	gcggugg	2.198	0.014
chr19:40870423-40870464:+	RBM4B(Hs/Mm)	1	chr19:40870423	gcgcgg	gcgcgg	2.756	0.00293
chr19:40870423-40870464:+	RBM8A(Hs/Mm)	1	chr19:40870423	rygcgcb	gcgcggu	2.392	0.00838
chr19:40870423-40870464:+	TAF15(Hs/Mm)	33	chr19:40870455	ggggggg	uuugggg	1.894	0.0291
chr19:40870423-40870464:+	TAF15(Hs/Mm)	34	chr19:40870456	ggggggg	uuggggg	1.953	0.0254
chr19:40870423-40870464:+	TAF15(Hs/Mm)	35	chr19:40870457	ggggggg	ugggggc	1.706	0.044
chr19:40870423-40870464:+	TIA1(Hs/Mm)	31	chr19:40870453	uuuuubk	cuuuugg	1.794	0.0364
chr19:40870423-40870464:+	TIA1(Hs/Mm)	32	chr19:40870454	uuuuubk	uuuuggg	1.706	0.044
chr19:40870423-40870464:+	ZNF326(Hs/Mm)	13	chr19:40870435	auucc	augcc	1.667	0.0478
chr19:40870423-40870464:+	ZNF326(Hs/Mm)	21	chr19:40870443	auucc	aaucc	1.667	0.0478
chr19:40870423-40870464:+	ZNF326(Hs/Mm)	22	chr19:40870444	auucc	auccc	1.667	0.0478
chr16:549657-549698:+	CNOT4(Hs/Mm)	6	chr16:549662	gacaga	ggcaca	1.739	0.041
chr16:549657-549698:+	CNOT4(Hs/Mm)	7	chr16:549663	acacag	gcacac	3	0.00135
chr16:549657-549698:+	CNOT4(Hs/Mm)	8	chr16:549664	gacaga	cacaca	1.913	0.0279
chr16:549657-549698:+	CNOT4(Hs/Mm)	9	chr16:549665	acacag	acacau	3.115	0.00092
chr16:549657-549698:+	CNOT4(Hs/Mm)	31	chr16:549687	acacag	acucag	2.256	0.012
chr16:549657-549698:+	HNRNPL(Hs/Mm)	6	chr16:549662	uacaca	ggcaca	3.158	0.000794
chr16:549657-549698:+	HNRNPL(Hs/Mm)	7	chr16:549663	amayama	gcacaca	3.413	0.000321
chr16:549657-549698:+	HNRNPL(Hs/Mm)	8	chr16:549664	uacaca	cacaca	3.632	0.000141
chr16:549657-549698:+	HNRNPL(Hs/Mm)	9	chr16:549665	acacrav	acacaug	3.141	0.000842
chr16:549657-549698:+	HNRNPL(Hs/Mm)	10	chr16:549666	uacaca	cacaug	2.553	0.00534
chr16:549657-549698:+	HNRNPL(Hs/Mm)	30	chr16:549686	uacaca	uacuca	2.724	0.00322
chr16:549657-549698:+	HNRPLL(Hs/Mm)	7	chr16:549663	rcahaca	gcacaca	3.608	0.000154
chr16:549657-549698:+	HNRPLL(Hs/Mm)	11	chr16:549667	rcahaca	acaugcc	2.051	0.0201
chr16:549657-549698:+	IGF2BP2(Hs/Mm)	7	chr16:549663	caacaca	gcacaca	2.843	0.00223
chr16:549657-549698:+	IGF2BP2(Hs/Mm)	29	chr16:549685	caacaca	cuacuca	1.957	0.0252
chr16:549657-549698:+	IGF2BP3(Hs/Mm)	7	chr16:549663	amahwca	gcacaca	2.403	0.00813
chr16:549657-549698:+	MBNL1(Hs/Mm)	14	chr16:549670	gcuugc	ugccug	1.974	0.0242
chr16:549657-549698:+	RBFOX1(Hs/Mm)	10	chr16:549666	wgcaugm	cacaugc	2.382	0.00861
chr16:549657-549698:+	RBFOX1(Hs/Mm)	14	chr16:549670	wgcaugm	ugccugu	3.039	0.00119
chr16:549657-549698:+	RBFOX2(Hs/Mm)	11	chr16:549667	gcaug	acaug	2.027	0.0213
chr16:549657-549698:+	RBFOX2(Hs/Mm)	15	chr16:549671	gcaug	gccug	2.459	0.00697
chr16:549657-549698:+	RBFOX3(Hs/Mm)	11	chr16:549667	gcaug	acaug	2.036	0.0209
chr16:549657-549698:+	RBFOX3(Hs/Mm)	15	chr16:549671	gcaug	gccug	2.473	0.0067
chr16:549657-549698:+	RBM41(Hs/Mm)	10	chr16:549666	uacuu	cacau	1.808	0.0353
chr16:549657-549698:+	RBM42(Hs/Mm)	30	chr16:549686	aacuamg	uacucag	1.851	0.0321
chr16:549657-549698:+	RBM45(Hs/Mm)	9	chr16:549665	acgca	acaca	2.843	0.00223
chr16:549657-549698:+	RBM45(Hs/Mm)	31	chr16:549687	acgca	acuca	2.217	0.0133
chr16:549657-549698:+	SF1(Hs/Mm)	20	chr16:549676	uaauc	uaauc	1.913	0.0279
chr16:549657-549698:+	SFPQ(Hs/Mm)	18	chr16:549674	uguaag	uguaau	1.807	0.0354
chr16:549657-549698:+	SRSF2(Hs/Mm)	35	chr16:549691	ggagwd	aggagc	1.816	0.0347
chr16:549657-549698:+	SRSF9(Hs/Mm)	35	chr16:549691	aggag	aggag	1.881	0.03
chr16:549657-549698:+	ZNF326(Hs/Mm)	13	chr16:549669	auucc	augcc	1.667	0.0478
chr16:549657-549698:+	ZNF326(Hs/Mm)	21	chr16:549677	auucc	aaucc	1.667	0.0478
chr16:549657-549698:+	ZNF326(Hs/Mm)	22	chr16:549678	auucc	auccc	1.667	0.0478
chr9:133580633-133580674:+	BRUNOL6(Hs/Mm)	35	chr9:133580667	ugugdkg	ugggagg	2.267	0.0117
chr9:133580633-133580674:+	ESRP1(Hs/Mm)	5	chr9:133580637	gggugg	uggugg	2.045	0.0204
chr9:133580633-133580674:+	ESRP1(Hs/Mm)	36	chr9:133580668	gggugg	gggagg	3	0.00135
chr9:133580633-133580674:+	ESRP2(Hs/Mm)	34	chr9:133580666	ugggrad	uugggag	2.395	0.00831
chr9:133580633-133580674:+	ESRP2(Hs/Mm)	35	chr9:133580667	ugggrad	ugggagg	2.329	0.00993
chr9:133580633-133580674:+	FUS(Hs/Mm)	6	chr9:133580638	ggggg	ggugg	2.056	0.0199
chr9:133580633-133580674:+	FUS(Hs/Mm)	37	chr9:133580669	ggggg	ggagg	2.677	0.00371
chr9:133580633-133580674:+	HNRNPA2B1(Hs/Mm)	36	chr9:133580668	ggggg	gggag	1.822	0.0342
chr9:133580633-133580674:+	HNRNPA2B1(Hs/Mm)	37	chr9:133580669	ggggg	ggagg	1.822	0.0342
chr9:133580633-133580674:+	HNRNPF(Hs/Mm)	4	chr9:133580636	gukgykg	guggugg	2.557	0.00528
chr9:133580633-133580674:+	HNRNPF(Hs/Mm)	7	chr9:133580639	gukgykg	guggcuc	1.984	0.0236
chr9:133580633-133580674:+	HNRNPF(Hs/Mm)	35	chr9:133580667	agggu	uggga	2.939	0.00165
chr9:133580633-133580674:+	HNRNPH2(Hs/Mm)	36	chr9:133580668	gggaggg	gggaggc	2.433	0.00749
chr9:133580633-133580674:+	HNRNPU(Hs/Mm)	19	chr9:133580651	uguauug	uguaauc	1.781	0.0375
chr9:133580633-133580674:+	RBM24(Hs/Mm)	36	chr9:133580668	ggggg	gggag	2.2	0.0139
chr9:133580633-133580674:+	RBM24(Hs/Mm)	37	chr9:133580669	ggggg	ggagg	2.2	0.0139
chr9:133580633-133580674:+	RBM25(Hs/Mm)	35	chr9:133580667	ggggag	ugggag	2.23	0.0129
chr9:133580633-133580674:+	SRSF1(Hs/Mm)	37	chr9:133580669	gragga	ggaggc	2.753	0.00295
chr9:133580633-133580674:+	SRSF9(Hs/Mm)	36	chr9:133580668	aggag	gggag	1.851	0.0321
chr9:133580633-133580674:+	ZNF326(Hs/Mm)	14	chr9:133580646	auucc	augcc	1.667	0.0478
chr9:133580633-133580674:+	ZNF326(Hs/Mm)	22	chr9:133580654	auucc	aaucc	1.667	0.0478
chr9:133580633-133580674:+	ZNF326(Hs/Mm)	23	chr9:133580655	auucc	auccc	1.667	0.0478
chr19:12114221-12114262:+	CNOT4(Hs/Mm)	3	chr19:12114223	acacag	ucacac	1.667	0.0478
chr19:12114221-12114262:+	HNRNPA1(Hs/Mm)	24	chr19:12114244	duagggw	uuuggga	2.135	0.0164
chr19:12114221-12114262:+	HNRNPA1(Hs/Mm)	27	chr19:12114247	rgnyag	gggaag	1.836	0.0332
chr19:12114221-12114262:+	HNRNPA1(Hs/Mm)	29	chr19:12114249	guaguagu	gaagcaga	1.885	0.0297
chr19:12114221-12114262:+	HNRNPA1(Hs/Mm)	35	chr19:12114255	guaguagu	gaggcagu	2.574	0.00503
chr19:12114221-12114262:+	HNRNPA1(Hs/Mm)	36	chr19:12114256	rgnyag	aggcag	2	0.0227
chr19:12114221-12114262:+	HNRNPA2B1(Hs/Mm)	24	chr19:12114244	duagggw	uuuggga	2.027	0.0213
chr19:12114221-12114262:+	HNRNPL(Hs/Mm)	2	chr19:12114222	uacaca	cucaca	1.895	0.029
chr19:12114221-12114262:+	HNRNPL(Hs/Mm)	4	chr19:12114224	uacaca	cacacc	1.961	0.0249
chr19:12114221-12114262:+	HNRPLL(Hs/Mm)	1	chr19:12114221	rcahaca	gcucaca	2.025	0.0214
chr19:12114221-12114262:+	HNRPLL(Hs/Mm)	3	chr19:12114223	rcahaca	ucacacc	1.937	0.0264
chr19:12114221-12114262:+	IGF2BP2(Hs/Mm)	3	chr19:12114223	caacaca	ucacacc	2.014	0.022
chr19:12114221-12114262:+	MBNL1(Hs/Mm)	15	chr19:12114235	gcgcagc	ucccagc	2.069	0.0193
chr19:12114221-12114262:+	MBNL1(Hs/Mm)	27	chr19:12114247	gcgcagc	gggaagc	2.069	0.0193
chr19:12114221-12114262:+	MBNL1(Hs/Mm)	30	chr19:12114250	gcgcagc	aagcaga	2.069	0.0193
chr19:12114221-12114262:+	MBNL1(Hs/Mm)	36	chr19:12114256	gcgcagc	aggcagu	2.069	0.0193
chr19:12114221-12114262:+	NOVA1(Hs/Mm)	2	chr19:12114222	aucac	cucac	1.781	0.0375
chr19:12114221-12114262:+	NOVA1(Hs/Mm)	14	chr19:12114234	aucac	auccc	1.781	0.0375
chr19:12114221-12114262:+	NOVA1(Hs/Mm)	19	chr19:12114239	aucac	agcac	1.781	0.0375
chr19:12114221-12114262:+	RBM45(Hs/Mm)	5	chr19:12114225	acgca	acacc	1.904	0.0285
chr19:12114221-12114262:+	RBM45(Hs/Mm)	30	chr19:12114250	acgca	aagca	1.94	0.0262
chr19:12114221-12114262:+	SFPQ(Hs/Mm)	10	chr19:12114230	uguaag	uguaau	2.602	0.00463
chr19:12114221-12114262:+	SNRPA(Hs/Mm)	2	chr19:12114222	ugcaca	cucaca	2.566	0.00514
chr19:12114221-12114262:+	SNRPA(Hs/Mm)	18	chr19:12114238	wugcacr	cagcacu	1.789	0.0368
chr19:12114221-12114262:+	SNRPA(Hs/Mm)	19	chr19:12114239	ugcaca	agcacu	3.158	0.000794
chr19:12114221-12114262:+	SNRPA(Hs/Mm)	30	chr19:12114250	wugcacr	aagcaga	1.746	0.0404
chr19:12114221-12114262:+	SNRPA(Hs/Mm)	31	chr19:12114251	ugcaca	agcaga	2.434	0.00747
chr19:12114221-12114262:+	SRSF10(Hs/Mm)	18	chr19:12114238	cagcag	cagcac	2.375	0.00877
chr19:12114221-12114262:+	SRSF10(Hs/Mm)	30	chr19:12114250	cagcag	aagcag	2.65	0.00402
chr19:12114221-12114262:+	SRSF10(Hs/Mm)	36	chr19:12114256	cagcag	aggcag	2.412	0.00793
chr19:12114221-12114262:+	SRSF2(Hs/Mm)	31	chr19:12114251	agcagc	agcaga	3.239	0.0006
chr19:12114221-12114262:+	SRSF2(Hs/Mm)	37	chr19:12114257	agcagc	ggcagu	3.011	0.0013
chr19:12114221-12114262:+	SRSF4(Hs/Mm)	19	chr19:12114239	agcag	agcac	1.842	0.0327
chr19:12114221-12114262:+	SRSF4(Hs/Mm)	31	chr19:12114251	agcag	agcag	2.281	0.0113
chr19:12114221-12114262:+	SRSF4(Hs/Mm)	37	chr19:12114257	agcag	ggcag	1.842	0.0327
chr19:12114221-12114262:+	SRSF5(Hs/Mm)	17	chr19:12114237	gcagc	ccagc	1.886	0.0296
chr19:12114221-12114262:+	SRSF5(Hs/Mm)	29	chr19:12114249	gcagc	gaagc	1.886	0.0296
chr19:12114221-12114262:+	SRSF5(Hs/Mm)	32	chr19:12114252	gcagc	gcaga	1.886	0.0296
chr19:12114221-12114262:+	SRSF5(Hs/Mm)	38	chr19:12114258	gcagc	gcagu	1.886	0.0296
chr19:12114221-12114262:+	SRSF8(Hs/Mm)	31	chr19:12114251	agcagc	agcaga	2.683	0.00365
chr19:12114221-12114262:+	SRSF8(Hs/Mm)	37	chr19:12114257	agcagc	ggcagu	2.695	0.00352
chr14:35747430-35747471:+	EIF4G2(Hs/Mm)	35	chr14:35747464	gcgag	gggag	2.28	0.0113
chr14:35747430-35747471:+	ESRP1(Hs/Mm)	35	chr14:35747464	gggugg	gggagg	2.682	0.00366
chr14:35747430-35747471:+	ESRP2(Hs/Mm)	33	chr14:35747462	ugggrad	uugggag	2.342	0.00959
chr14:35747430-35747471:+	ESRP2(Hs/Mm)	34	chr14:35747463	ugggrad	ugggagg	2.276	0.0114
chr14:35747430-35747471:+	EWSR1(Hs/Mm)	35	chr14:35747464	gggggggg	gggaggcc	2.662	0.00388
chr14:35747430-35747471:+	FUS(Hs/Mm)	36	chr14:35747465	ggggg	ggagg	2.387	0.00849
chr14:35747430-35747471:+	FXR1(Hs/Mm)	5	chr14:35747434	aygacr	agugac	2.143	0.0161
chr14:35747430-35747471:+	HNRNPA2B1(Hs/Mm)	35	chr14:35747464	ggggg	gggag	1.822	0.0342
chr14:35747430-35747471:+	HNRNPA2B1(Hs/Mm)	36	chr14:35747465	ggggg	ggagg	1.822	0.0342
chr14:35747430-35747471:+	HNRNPF(Hs/Mm)	34	chr14:35747463	agggu	uggga	1.949	0.0256
chr14:35747430-35747471:+	HNRNPH2(Hs/Mm)	35	chr14:35747464	gggaggg	gggaggc	2.689	0.00358
chr14:35747430-35747471:+	ILF2(Hs/Mm)	35	chr14:35747464	gggugggg	gggaggcc	2.266	0.0117
chr14:35747430-35747471:+	PTB3(Hs/Mm)	13	chr14:35747442	cuuucu	augucu	1.802	0.0358
chr14:35747430-35747471:+	PTBP3(Hs/Mm)	13	chr14:35747442	cuuucu	augucu	1.825	0.034
chr14:35747430-35747471:+	RBM24(Hs/Mm)	35	chr14:35747464	ggggg	gggag	2.2	0.0139
chr14:35747430-35747471:+	RBM24(Hs/Mm)	36	chr14:35747465	ggggg	ggagg	2.2	0.0139
chr14:35747430-35747471:+	RBM25(Hs/Mm)	34	chr14:35747463	ggggag	ugggag	2.218	0.0133
chr14:35747430-35747471:+	RBM38(Hs/Mm)	13	chr14:35747442	kkguguk	augucug	1.936	0.0264
chr14:35747430-35747471:+	RBM38(Hs/Mm)	15	chr14:35747444	kkguguk	gucugua	1.885	0.0297
chr14:35747430-35747471:+	SFPQ(Hs/Mm)	18	chr14:35747447	uguaag	uguaau	1.675	0.047
chr14:35747430-35747471:+	SRSF1(Hs/Mm)	36	chr14:35747465	gragga	ggaggc	3.183	0.000729
chr14:35747430-35747471:+	SRSF2(Hs/Mm)	2	chr14:35747431	agcagc	ugcagu	2.08	0.0188
chr14:35747430-35747471:+	SRSF2(Hs/Mm)	35	chr14:35747464	ggagwd	gggagg	2.253	0.0121
chr14:35747430-35747471:+	SRSF8(Hs/Mm)	2	chr14:35747431	agcagc	ugcagu	2.037	0.0208
chr14:35747430-35747471:+	SRSF9(Hs/Mm)	35	chr14:35747464	kgrwgsm	gggaggc	2.972	0.00148
chr14:35747430-35747471:+	ZC3H10(Hs/Mm)	25	chr14:35747454	ssagcgm	ccagcac	1.918	0.0276
chr7:56109652-56109693:-	HNRNPK(Hs/Mm)	5	chr7:56109689	ccawmcc	ccagccu	2.696	0.00351
chr7:56109652-56109693:-	HNRNPK(Hs/Mm)	15	chr7:56109679	ccawmcc	ccaccca	2.246	0.0124
chr7:56109652-56109693:-	HNRNPL(Hs/Mm)	15	chr7:56109679	amayama	ccaccca	1.667	0.0478
chr7:56109652-56109693:-	HNRNPL(Hs/Mm)	17	chr7:56109677	acacrav	acccaaa	2.042	0.0206
chr7:56109652-56109693:-	HNRPLL(Hs/Mm)	15	chr7:56109679	rcahaca	ccaccca	2.228	0.0129
chr7:56109652-56109693:-	HNRPLL(Hs/Mm)	35	chr7:56109659	rcahaca	acaggca	2.405	0.00809
chr7:56109652-56109693:-	RBM23(Hs/Mm)	2	chr7:56109692	ccccc	ccacc	2.177	0.0147
chr7:56109652-56109693:-	RBM23(Hs/Mm)	15	chr7:56109679	ccccc	ccacc	2.1	0.0179
chr7:56109652-56109693:-	RBM23(Hs/Mm)	16	chr7:56109678	ccccc	caccc	1.854	0.0319
chr7:56109652-56109693:-	RBM45(Hs/Mm)	2	chr7:56109692	acacc	ccacc	1.748	0.0402
chr7:56109652-56109693:-	RBM45(Hs/Mm)	37	chr7:56109657	acgca	aggca	1.94	0.0262
chr7:56109652-56109693:-	RBM4B(Hs/Mm)	11	chr7:56109683	acggga	ucggcc	1.974	0.0242
chr7:56109652-56109693:-	RBM6(Hs/Mm)	2	chr7:56109692	ccacc	ccacc	2.974	0.00147
chr7:56109652-56109693:-	RBM6(Hs/Mm)	5	chr7:56109689	ccacc	ccagc	2.316	0.0103
chr7:56109652-56109693:-	RBM6(Hs/Mm)	12	chr7:56109682	cgucca	cggcca	2.089	0.0184
chr7:56109652-56109693:-	RBM6(Hs/Mm)	15	chr7:56109679	ccacc	ccacc	2.974	0.00147
chr7:56109652-56109693:-	RBM6(Hs/Mm)	16	chr7:56109678	hauccar	cacccaa	2.718	0.00328
chr7:56109652-56109693:-	RBM6(Hs/Mm)	32	chr7:56109662	hauccar	auuacag	2.324	0.0101
chr7:56109652-56109693:-	YBX1(Hs/Mm)	4	chr7:56109690	aacaucd	accagcc	2.273	0.0115
chr7:886500-886541:+	FUS(Hs/Mm)	22	chr7:886521	cgcgc	agcgc	2.277	0.0114
chr7:886500-886541:+	MBNL1(Hs/Mm)	5	chr7:886504	gcuugc	agcugg	1.948	0.0257
chr7:886500-886541:+	MBNL1(Hs/Mm)	10	chr7:886509	gcuugc	ggcaug	1.896	0.029
chr7:886500-886541:+	MBNL1(Hs/Mm)	24	chr7:886523	gcuugc	cgccug	2.455	0.00704
chr7:886500-886541:+	MBNL1(Hs/Mm)	33	chr7:886532	gcgcagc	ucccagc	2.208	0.0136
chr7:886500-886541:+	MBNL1(Hs/Mm)	37	chr7:886536	cgcuu	agcua	1.85	0.0322
chr7:886500-886541:+	RBM4(Hs/Mm)	23	chr7:886522	gcgcgu	gcgccu	2.836	0.00228
chr7:886500-886541:+	SAMD4A(Hs/Mm)	6	chr7:886505	gckgghm	gcugggc	1.802	0.0358
chr7:886500-886541:+	SRSF5(Hs/Mm)	35	chr7:886534	gcagc	ccagc	1.886	0.0296
chr7:886500-886541:+	ZC3H10(Hs/Mm)	20	chr7:886519	ssagcgm	ccagcgc	1.795	0.0363
chrX:118673361-118673402:-	HNRNPA0(Hs/Mm)	6	chrX:118673397	auuagu	cucagc	2.013	0.0221
chrX:118673361-118673402:-	HNRNPA0(Hs/Mm)	15	chrX:118673388	auuagu	cugagu	2.038	0.0208
chrX:118673361-118673402:-	HNRNPA0(Hs/Mm)	18	chrX:118673385	auuagu	aguagc	2.115	0.0172
chrX:118673361-118673402:-	HNRNPA0(Hs/Mm)	28	chrX:118673375	auuagu	auuaca	2.115	0.0172
chrX:118673361-118673402:-	MBNL1(Hs/Mm)	34	chrX:118673369	gcuugc	ggcaug	1.896	0.029
chrX:118673361-118673402:-	PCBP2(Hs/Mm)	1	chrX:118673402	ccyycch	ccugccu	1.875	0.0304
chrX:118673361-118673402:-	RBFOX1(Hs/Mm)	34	chrX:118673369	wgcaugm	ggcaugu	2.342	0.00959
chrX:118673361-118673402:-	RBM23(Hs/Mm)	11	chrX:118673392	ccccc	ccucc	2.015	0.022
chrX:118673361-118673402:-	RBM45(Hs/Mm)	15	chrX:118673388	cuuac	cugag	1.703	0.0443
chrX:118673361-118673402:-	RBM45(Hs/Mm)	28	chrX:118673375	acgac	auuac	2.05	0.0202
chrX:118673361-118673402:-	SRSF2(Hs/Mm)	13	chrX:118673390	uccag	uccug	1.936	0.0264
chr12:51903935-51903976:+	ESRP1(Hs/Mm)	35	chr12:51903969	gggugg	gggagg	2.148	0.0159
chr12:51903935-51903976:+	ESRP2(Hs/Mm)	33	chr12:51903967	ugggrad	uugggag	2.395	0.00831
chr12:51903935-51903976:+	ESRP2(Hs/Mm)	34	chr12:51903968	ugggrad	ugggagg	2.329	0.00993
chr12:51903935-51903976:+	FUS(Hs/Mm)	10	chr12:51903944	cgcgc	cucgc	2.386	0.00852
chr12:51903935-51903976:+	FUS(Hs/Mm)	12	chr12:51903946	cgcgc	cgcgc	2.723	0.00323
chr12:51903935-51903976:+	FUS(Hs/Mm)	36	chr12:51903970	ggggg	ggagg	2.202	0.0138
chr12:51903935-51903976:+	HNRNPA2B1(Hs/Mm)	35	chr12:51903969	ggggg	gggag	1.682	0.0463
chr12:51903935-51903976:+	HNRNPA2B1(Hs/Mm)	36	chr12:51903970	ggggg	ggagg	1.682	0.0463
chr12:51903935-51903976:+	HNRNPH2(Hs/Mm)	35	chr12:51903969	gggggg	gggagg	2.099	0.0179
chr12:51903935-51903976:+	HNRNPK(Hs/Mm)	23	chr12:51903957	gccca	uccca	2.109	0.0175
chr12:51903935-51903976:+	MBNL1(Hs/Mm)	8	chr12:51903942	gcuugc	ggcucg	1.714	0.0433
chr12:51903935-51903976:+	MBNL1(Hs/Mm)	14	chr12:51903948	cgcuu	cgccu	2.012	0.0221
chr12:51903935-51903976:+	PPRC1(Hs/Mm)	9	chr12:51903943	ssgcgcs	gcucgcg	2.91	0.00181
chr12:51903935-51903976:+	PPRC1(Hs/Mm)	11	chr12:51903945	ssgcgcs	ucgcgcc	3	0.00135
chr12:51903935-51903976:+	RBM24(Hs/Mm)	35	chr12:51903969	ggggg	gggag	1.908	0.0282
chr12:51903935-51903976:+	RBM24(Hs/Mm)	36	chr12:51903970	ggggg	ggagg	1.908	0.0282
chr12:51903935-51903976:+	RBM25(Hs/Mm)	34	chr12:51903968	ggggag	ugggag	1.874	0.0305
chr12:51903935-51903976:+	RBM4(Hs/Mm)	1	chr12:51903935	gcgcgu	gcgcaa	3.356	0.000395
chr12:51903935-51903976:+	RBM4(Hs/Mm)	9	chr12:51903943	gcgcgss	gcucgcg	2.659	0.00392
chr12:51903935-51903976:+	RBM4(Hs/Mm)	11	chr12:51903945	gcgcgu	ucgcgc	3.137	0.000853
chr12:51903935-51903976:+	RBM4(Hs/Mm)	13	chr12:51903947	gcgcgu	gcgccu	3.425	0.000307
chr12:51903935-51903976:+	RBM45(Hs/Mm)	1	chr12:51903935	acgca	gcgca	2.289	0.011
chr12:51903935-51903976:+	RBM4B(Hs/Mm)	11	chr12:51903945	gcgcgg	ucgcgc	2.733	0.00314
chr12:51903935-51903976:+	RBM4B(Hs/Mm)	33	chr12:51903967	acggga	uuggga	2.208	0.0136
chr12:51903935-51903976:+	RBM8A(Hs/Mm)	9	chr12:51903943	rygcgcb	gcucgcg	3.405	0.000331
chr12:51903935-51903976:+	RBM8A(Hs/Mm)	11	chr12:51903945	rygcgcb	ucgcgcc	3.365	0.000383
chr12:51903935-51903976:+	SFPQ(Hs/Mm)	18	chr12:51903952	uguaag	uguaau	1.699	0.0447
chr12:51903935-51903976:+	SRSF1(Hs/Mm)	36	chr12:51903970	gragga	ggaggc	2.075	0.019
chr12:51903935-51903976:+	SRSF10(Hs/Mm)	1	chr12:51903935	cagcag	gcgcaa	1.875	0.0304
chr12:51903935-51903976:+	SRSF9(Hs/Mm)	35	chr12:51903969	kgrwgsm	gggaggc	2.69	0.00357
chr12:51903935-51903976:+	ZC3H10(Hs/Mm)	10	chr12:51903944	ssagcgm	cucgcgc	2.192	0.0142
chr11:62454486-62454527:-	HNRPLL(Hs/Mm)	33	chr11:62454495	rcahaca	acaggca	2.329	0.00993
chr11:62454486-62454527:-	RBM23(Hs/Mm)	1	chr11:62454527	ccccc	caccc	1.985	0.0236
chr11:62454486-62454527:-	RBM23(Hs/Mm)	3	chr11:62454525	ccccc	cccgc	1.985	0.0236
chr11:62454486-62454527:-	RBM23(Hs/Mm)	4	chr11:62454524	ccccc	ccgcc	2.231	0.0128
chr11:62454486-62454527:-	RBM45(Hs/Mm)	35	chr11:62454493	acgca	aggca	1.855	0.0318
chr4:2230309-2230350:-	EIF4G2(Hs/Mm)	8	chr4:2230343	cgccg	cgccu	2.067	0.0194
chr4:2230309-2230350:-	EIF4G2(Hs/Mm)	29	chr4:2230322	gcgag	gggag	1.813	0.0349
chr4:2230309-2230350:-	EIF4G2(Hs/Mm)	33	chr4:2230318	cgccg	ggccg	2.067	0.0194
chr4:2230309-2230350:-	EIF4G2(Hs/Mm)	35	chr4:2230316	gcgag	ccgag	1.813	0.0349
chr4:2230309-2230350:-	ESRP2(Hs/Mm)	27	chr4:2230324	ugggrad	uugggag	1.908	0.0282
chr4:2230309-2230350:-	ESRP2(Hs/Mm)	28	chr4:2230323	ugggrad	ugggagg	1.842	0.0327
chr4:2230309-2230350:-	HNRNPK(Hs/Mm)	17	chr4:2230334	gccca	uccca	1.655	0.049
chr4:2230309-2230350:-	NOVA1(Hs/Mm)	4	chr4:2230347	aucac	cucac	1.781	0.0375
chr4:2230309-2230350:-	NOVA1(Hs/Mm)	16	chr4:2230335	aucac	auccc	1.781	0.0375
chr4:2230309-2230350:-	NOVA1(Hs/Mm)	21	chr4:2230330	aucac	agcac	1.781	0.0375
chr4:2230309-2230350:-	SNRPA(Hs/Mm)	21	chr4:2230330	ugcaca	agcacu	2.289	0.011
chr4:2230309-2230350:-	ZC3H10(Hs/Mm)	19	chr4:2230332	ssagcgm	ccagcac	1.822	0.0342
chr16:550556-550597:+	ESRP1(Hs/Mm)	2	chr16:550557	gggugg	aggugc	2.239	0.0126
chr16:550556-550597:+	EWSR1(Hs/Mm)	2	chr16:550557	aggug	aggug	2.45	0.00714
chr16:550556-550597:+	EWSR1(Hs/Mm)	26	chr16:550581	gggggggg	gggaggcu	2.197	0.014
chr16:550556-550597:+	G3BP2(Hs/Mm)	29	chr16:550584	aggaudr	aggcuga	2.427	0.00761
chr16:550556-550597:+	HNRNPF(Hs/Mm)	25	chr16:550580	agggu	uggga	1.847	0.0324
chr16:550556-550597:+	HNRNPH2(Hs/Mm)	36	chr16:550591	gggaggg	ggcagga	2.533	0.00565
chr16:550556-550597:+	MBNL1(Hs/Mm)	5	chr16:550560	gcuugc	ugccug	1.974	0.0242
chr16:550556-550597:+	MBNL1(Hs/Mm)	30	chr16:550585	cgcuu	ggcug	1.95	0.0256
chr16:550556-550597:+	RBFOX1(Hs/Mm)	5	chr16:550560	wgcaugm	ugccugu	2.408	0.00802
chr16:550556-550597:+	RBFOX1(Hs/Mm)	36	chr16:550591	wgcaugm	ggcagga	1.816	0.0347
chr16:550556-550597:+	RBFOX2(Hs/Mm)	6	chr16:550561	gcaug	gccug	2.063	0.0196
chr16:550556-550597:+	RBFOX2(Hs/Mm)	37	chr16:550592	gcaug	gcagg	1.73	0.0418
chr16:550556-550597:+	RBFOX3(Hs/Mm)	6	chr16:550561	gcaug	gccug	2.082	0.0187
chr16:550556-550597:+	RBFOX3(Hs/Mm)	37	chr16:550592	gcaug	gcagg	1.745	0.0405
chr16:550556-550597:+	RBM45(Hs/Mm)	35	chr16:550590	acgca	aggca	1.735	0.0414
chr16:550556-550597:+	SRSF1(Hs/Mm)	27	chr16:550582	gragga	ggaggc	2.688	0.00359
chr16:550556-550597:+	SRSF1(Hs/Mm)	37	chr16:550592	gragga	gcagga	3.054	0.00113
chr16:550556-550597:+	SRSF2(Hs/Mm)	26	chr16:550581	ggagwd	gggagg	2.299	0.0108
chr16:550556-550597:+	SRSF2(Hs/Mm)	36	chr16:550591	agcagc	ggcagg	1.852	0.032
chr16:550556-550597:+	SRSF8(Hs/Mm)	36	chr16:550591	agcagc	ggcagg	1.732	0.0416
chr16:550556-550597:+	SRSF9(Hs/Mm)	26	chr16:550581	aggag	gggag	2.307	0.0105
chr16:550556-550597:+	SRSF9(Hs/Mm)	36	chr16:550591	kgrwgsm	ggcagga	2.972	0.00148
chr20:32234391-32234432:+	CNOT4(Hs/Mm)	30	chr20:32234420	gacaga	gagaga	2.663	0.00387
chr20:32234391-32234432:+	CNOT4(Hs/Mm)	34	chr20:32234424	gacaga	gaccga	2.598	0.00469
chr20:32234391-32234432:+	ENOX1(Hs/Mm)	32	chr20:32234422	hrkacag	gagaccg	2.516	0.00593
chr20:32234391-32234432:+	HNRNPF(Hs/Mm)	1	chr20:32234391	gugkau	guggcu	1.893	0.0292
chr20:32234391-32234432:+	HNRNPK(Hs/Mm)	4	chr20:32234394	gccca	gcuca	1.655	0.049
chr20:32234391-32234432:+	HNRNPK(Hs/Mm)	18	chr20:32234408	gccca	uccca	1.655	0.049
chr20:32234391-32234432:+	MBNL1(Hs/Mm)	18	chr20:32234408	gcgcagc	ucccagc	2.375	0.00877
chr20:32234391-32234432:+	NOVA1(Hs/Mm)	5	chr20:32234395	aucac	cucac	1.781	0.0375
chr20:32234391-32234432:+	NOVA1(Hs/Mm)	17	chr20:32234407	aucac	auccc	1.781	0.0375
chr20:32234391-32234432:+	NOVA1(Hs/Mm)	22	chr20:32234412	aucac	agcac	1.781	0.0375
chr20:32234391-32234432:+	RBM6(Hs/Mm)	8	chr20:32234398	cgucca	acuccu	1.646	0.0499
chr20:32234391-32234432:+	RBM6(Hs/Mm)	16	chr20:32234406	hauccar	aauccca	1.972	0.0243
chr20:32234391-32234432:+	RBM6(Hs/Mm)	17	chr20:32234407	hauccar	aucccag	1.732	0.0416
chr20:32234391-32234432:+	SNRPA(Hs/Mm)	21	chr20:32234411	wugcacr	cagcacu	1.746	0.0404
chr20:32234391-32234432:+	SNRPA(Hs/Mm)	22	chr20:32234412	ugcaca	agcacu	2.724	0.00322
chr20:32234391-32234432:+	SRSF10(Hs/Mm)	21	chr20:32234411	cagcag	cagcac	2.812	0.00246
chr20:32234391-32234432:+	SRSF4(Hs/Mm)	22	chr20:32234412	agcag	agcac	1.842	0.0327
chr20:32234391-32234432:+	SRSF5(Hs/Mm)	20	chr20:32234410	gcagc	ccagc	1.886	0.0296
chr20:32234391-32234432:+	ZNF326(Hs/Mm)	8	chr20:32234398	auucc	acucc	2.13	0.0166
chr20:32234391-32234432:+	ZNF326(Hs/Mm)	16	chr20:32234406	auucc	aaucc	1.667	0.0478
chr20:32234391-32234432:+	ZNF326(Hs/Mm)	17	chr20:32234407	auucc	auccc	1.667	0.0478
chr16:29919956-29919997:-	EIF4G2(Hs/Mm)	34	chr16:29919964	gcgag	gggag	1.813	0.0349
chr16:29919956-29919997:-	ESRP1(Hs/Mm)	34	chr16:29919964	gggugg	gggagg	2.011	0.0222
chr16:29919956-29919997:-	ESRP2(Hs/Mm)	32	chr16:29919966	ugggrad	uugggag	1.908	0.0282
chr16:29919956-29919997:-	ESRP2(Hs/Mm)	33	chr16:29919965	ugggrad	ugggagg	1.842	0.0327
chr16:29919956-29919997:-	EWSR1(Hs/Mm)	34	chr16:29919964	gggggggg	gggaggcu	2.38	0.00866
chr16:29919956-29919997:-	FUS(Hs/Mm)	35	chr16:29919963	ggggg	ggagg	2.024	0.0215
chr16:29919956-29919997:-	HNRNPA2B1(Hs/Mm)	34	chr16:29919964	ggggg	gggag	1.682	0.0463
chr16:29919956-29919997:-	HNRNPA2B1(Hs/Mm)	35	chr16:29919963	ggggg	ggagg	1.682	0.0463
chr16:29919956-29919997:-	HNRNPF(Hs/Mm)	33	chr16:29919965	agggu	uggga	1.847	0.0324
chr16:29919956-29919997:-	HNRNPH2(Hs/Mm)	34	chr16:29919964	gggggg	gggagg	2.099	0.0179
chr16:29919956-29919997:-	HNRNPL(Hs/Mm)	10	chr16:29919988	amayama	ucacacc	2.587	0.00484
chr16:29919956-29919997:-	IGF2BP2(Hs/Mm)	10	chr16:29919988	caacaca	ucacacc	2.214	0.0134
chr16:29919956-29919997:-	NOVA1(Hs/Mm)	9	chr16:29919989	aucac	cucac	1.781	0.0375
chr16:29919956-29919997:-	NOVA1(Hs/Mm)	21	chr16:29919977	aucac	auccc	1.781	0.0375
chr16:29919956-29919997:-	NOVA1(Hs/Mm)	26	chr16:29919972	aucac	agcac	1.781	0.0375
chr16:29919956-29919997:-	RBM24(Hs/Mm)	34	chr16:29919964	ggggg	gggag	1.908	0.0282
chr16:29919956-29919997:-	RBM24(Hs/Mm)	35	chr16:29919963	ggggg	ggagg	1.908	0.0282
chr16:29919956-29919997:-	RBM25(Hs/Mm)	33	chr16:29919965	ggggag	ugggag	2.057	0.0198
chr16:29919956-29919997:-	RBM4B(Hs/Mm)	32	chr16:29919966	acggga	uuggga	1.883	0.0299
chr16:29919956-29919997:-	SNRPA(Hs/Mm)	9	chr16:29919989	ugcaca	cucaca	2.566	0.00514
chr16:29919956-29919997:-	SNRPA(Hs/Mm)	26	chr16:29919972	ugcaca	agcacu	3.105	0.000951
chr16:29919956-29919997:-	SRSF1(Hs/Mm)	35	chr16:29919963	gragga	ggaggc	1.849	0.0322
chr16:29919956-29919997:-	SRSF2(Hs/Mm)	34	chr16:29919964	ggagwd	gggagg	2.057	0.0198
chr16:29919956-29919997:-	SRSF9(Hs/Mm)	34	chr16:29919964	aggag	gggag	1.812	0.035
chr4:153898858-153898899:+	BRUNOL6(Hs/Mm)	10	chr4:153898867	ugugdkg	agugcug	1.747	0.0403
chr4:153898858-153898899:+	BRUNOL6(Hs/Mm)	27	chr4:153898884	ugugdkg	ugugagc	1.867	0.031
chr4:153898858-153898899:+	HNRNPA0(Hs/Mm)	19	chr4:153898876	auuagu	auuaca	2.038	0.0208
chr4:153898858-153898899:+	HNRNPL(Hs/Mm)	35	chr4:153898892	uacaca	accaca	1.737	0.0412
chr4:153898858-153898899:+	HNRNPL(Hs/Mm)	37	chr4:153898894	uacaca	cacacu	1.842	0.0327
chr4:153898858-153898899:+	IGF2BP2(Hs/Mm)	34	chr4:153898891	caacaca	caccaca	2.071	0.0192
chr4:153898858-153898899:+	IGF2BP2(Hs/Mm)	36	chr4:153898893	caacaca	ccacacu	2.071	0.0192
chr4:153898858-153898899:+	PCBP2(Hs/Mm)	1	chr4:153898858	ccyycch	gccuccc	2.612	0.0045
chr4:153898858-153898899:+	PCBP2(Hs/Mm)	2	chr4:153898859	ccyycch	ccuccca	2.85	0.00219
chr4:153898858-153898899:+	PCBP4(Hs/Mm)	3	chr4:153898860	auccccc	cucccaa	2.625	0.00433
chr4:153898858-153898899:+	RBM23(Hs/Mm)	2	chr4:153898859	ccccc	ccucc	2.823	0.00238
chr4:153898858-153898899:+	RBM23(Hs/Mm)	3	chr4:153898860	ccccc	cuccc	2.285	0.0112
chr4:153898858-153898899:+	RBM24(Hs/Mm)	25	chr4:153898882	wgwgugd	gguguga	2.468	0.00679
chr4:153898858-153898899:+	RBM24(Hs/Mm)	26	chr4:153898883	gugug	gugug	1.76	0.0392
chr4:153898858-153898899:+	RBM24(Hs/Mm)	27	chr4:153898884	wgwgugd	ugugagc	1.935	0.0265
chr4:153898858-153898899:+	RBM45(Hs/Mm)	19	chr4:153898876	acgac	auuac	1.91	0.0281
chr4:153898858-153898899:+	RBM45(Hs/Mm)	35	chr4:153898892	acgac	accac	1.83	0.0336
chr4:153898858-153898899:+	RBM6(Hs/Mm)	2	chr4:153898859	cgucca	ccuccc	2.456	0.00702
chr4:153898858-153898899:+	RBM6(Hs/Mm)	33	chr4:153898890	ccacc	ccacc	1.658	0.0487
chr4:153898858-153898899:+	TARDBP(Hs/Mm)	26	chr4:153898883	guaug	gugug	1.939	0.0263
chr19:1590355-1590396:-	MBNL1(Hs/Mm)	23	chr19:1590374	gcuugc	ugcugg	1.948	0.0257
chr19:1590355-1590396:-	MBNL1(Hs/Mm)	36	chr19:1590361	gcuugc	ggcaug	1.896	0.029
chr19:1590355-1590396:-	NUPL2(Hs/Mm)	32	chr19:1590365	caaagg	uacagg	1.83	0.0336
chr19:1590355-1590396:-	PCBP1(Hs/Mm)	1	chr19:1590396	agcccc	aacccg	1.878	0.0302
chr19:1590355-1590396:-	PCBP1(Hs/Mm)	11	chr19:1590386	agcccc	agccuc	1.822	0.0342
chr19:1590355-1590396:-	PCBP1(Hs/Mm)	14	chr19:1590383	agcccc	cuccca	1.844	0.0326
chr19:1590355-1590396:-	PCBP2(Hs/Mm)	1	chr19:1590396	uuccc	aaccc	1.991	0.0232
chr19:1590355-1590396:-	PCBP2(Hs/Mm)	12	chr19:1590385	ccyycch	gccuccc	1.8	0.0359
chr19:1590355-1590396:-	PCBP2(Hs/Mm)	13	chr19:1590384	ccyycch	ccuccca	1.963	0.0248
chr19:1590355-1590396:-	PCBP4(Hs/Mm)	1	chr19:1590396	auccccc	aacccgc	2.236	0.0127
chr19:1590355-1590396:-	PCBP4(Hs/Mm)	14	chr19:1590383	auccccc	cucccaa	1.889	0.0294
chr19:1590355-1590396:-	RBFOX1(Hs/Mm)	36	chr19:1590361	wgcaugm	ggcauga	2.803	0.00253
chr19:1590355-1590396:-	RBM23(Hs/Mm)	3	chr19:1590394	ccccc	cccgc	2.031	0.0211
chr19:1590355-1590396:-	RBM23(Hs/Mm)	4	chr19:1590393	ccccc	ccgcc	2.277	0.0114
chr19:1590355-1590396:-	RBM23(Hs/Mm)	13	chr19:1590384	ccccc	ccucc	2.438	0.00738
chr19:1590355-1590396:-	RBM23(Hs/Mm)	14	chr19:1590383	ccccc	cuccc	2.031	0.0211
chr19:1590355-1590396:-	RBM45(Hs/Mm)	30	chr19:1590367	cuuac	auuac	1.911	0.028
chr15:50653005-50653046:+	CNOT4(Hs/Mm)	36	chr15:50653040	acacag	acagau	2.987	0.00141
chr15:50653005-50653046:+	HNRNPK(Hs/Mm)	5	chr15:50653009	gccca	uccca	1.655	0.049
chr15:50653005-50653046:+	HNRNPL(Hs/Mm)	35	chr15:50653039	uacaca	uacaga	2.711	0.00335
chr15:50653005-50653046:+	IGF2BP2(Hs/Mm)	34	chr15:50653038	caacaca	uuacaga	2.714	0.00332
chr15:50653005-50653046:+	NUPL2(Hs/Mm)	37	chr15:50653041	caaagg	cagaug	1.966	0.0246
chr15:50653005-50653046:+	PCBP2(Hs/Mm)	2	chr15:50653006	ccyycch	uccuccc	2.675	0.00374
chr15:50653005-50653046:+	PCBP2(Hs/Mm)	3	chr15:50653007	ccyycch	ccuccca	2.85	0.00219
chr15:50653005-50653046:+	PCBP2(Hs/Mm)	5	chr15:50653009	ccccacccc	ucccaccuc	1.705	0.0441
chr15:50653005-50653046:+	PCBP2(Hs/Mm)	6	chr15:50653010	ccyycch	cccaccu	2.438	0.00738
chr15:50653005-50653046:+	PCBP2(Hs/Mm)	15	chr15:50653019	ccyycch	gccuccc	2.612	0.0045
chr15:50653005-50653046:+	PCBP2(Hs/Mm)	16	chr15:50653020	ccyycch	ccuccca	2.85	0.00219
chr15:50653005-50653046:+	PCBP4(Hs/Mm)	1	chr15:50653005	auccccc	auccucc	2.708	0.00338
chr15:50653005-50653046:+	PCBP4(Hs/Mm)	4	chr15:50653008	auccccc	cucccac	2.653	0.00399
chr15:50653005-50653046:+	PCBP4(Hs/Mm)	17	chr15:50653021	auccccc	cucccaa	2.625	0.00433
chr15:50653005-50653046:+	RBM23(Hs/Mm)	3	chr15:50653007	ccccc	ccucc	2.838	0.00227
chr15:50653005-50653046:+	RBM23(Hs/Mm)	4	chr15:50653008	ccccc	cuccc	2.308	0.0105
chr15:50653005-50653046:+	RBM23(Hs/Mm)	6	chr15:50653010	ccccc	cccac	2.308	0.0105
chr15:50653005-50653046:+	RBM23(Hs/Mm)	7	chr15:50653011	ccccc	ccacc	2.592	0.00477
chr15:50653005-50653046:+	RBM23(Hs/Mm)	16	chr15:50653020	ccccc	ccucc	2.823	0.00238
chr15:50653005-50653046:+	RBM23(Hs/Mm)	17	chr15:50653021	ccccc	cuccc	2.285	0.0112
chr15:50653005-50653046:+	RBM45(Hs/Mm)	33	chr15:50653037	acgac	auuac	2.1	0.0179
chr15:50653005-50653046:+	RBM6(Hs/Mm)	3	chr15:50653007	cgucca	ccuccc	2.911	0.0018
chr15:50653005-50653046:+	RBM6(Hs/Mm)	7	chr15:50653011	ccacc	ccacc	2.535	0.00562
chr15:50653005-50653046:+	RBM6(Hs/Mm)	16	chr15:50653020	cgucca	ccuccc	2.456	0.00702
chr15:50653005-50653046:+	RBM6(Hs/Mm)	33	chr15:50653037	hauccar	auuacag	2.817	0.00242
chr15:50653005-50653046:+	YBX1(Hs/Mm)	8	chr15:50653012	aacaucd	caccuca	1.87	0.0307
chr1:45975477-45975518:+	BRUNOL4(Hs/Mm)	1	chr1:45975477	kgugukk	ggugugg	2.027	0.0213
chr1:45975477-45975518:+	BRUNOL4(Hs/Mm)	3	chr1:45975479	kgugukk	uguggug	1.716	0.0431
chr1:45975477-45975518:+	BRUNOL5(Hs/Mm)	1	chr1:45975477	ugugukk	ggugugg	1.938	0.0263
chr1:45975477-45975518:+	BRUNOL5(Hs/Mm)	3	chr1:45975479	ugugukk	uguggug	1.65	0.0495
chr1:45975477-45975518:+	BRUNOL6(Hs/Mm)	3	chr1:45975479	ugugdkg	uguggug	1.987	0.0235
chr1:45975477-45975518:+	ESRP1(Hs/Mm)	2	chr1:45975478	gggugg	gugugg	1.932	0.0267
chr1:45975477-45975518:+	ESRP1(Hs/Mm)	5	chr1:45975481	gggugg	uggugg	2.216	0.0133
chr1:45975477-45975518:+	ESRP1(Hs/Mm)	36	chr1:45975512	gggugg	gggagg	2.25	0.0122
chr1:45975477-45975518:+	FUS(Hs/Mm)	6	chr1:45975482	ggggg	ggugg	2.21	0.0136
chr1:45975477-45975518:+	FUS(Hs/Mm)	37	chr1:45975513	ggggg	ggagg	2.218	0.0133
chr1:45975477-45975518:+	HNRNPF(Hs/Mm)	1	chr1:45975477	gukgykg	ggugugg	2.082	0.0187
chr1:45975477-45975518:+	HNRNPF(Hs/Mm)	4	chr1:45975480	gukgykg	guggugg	2.639	0.00416
chr1:45975477-45975518:+	HNRNPF(Hs/Mm)	7	chr1:45975483	gukgykg	guggcuc	2.066	0.0194
chr1:45975477-45975518:+	HNRNPM(Hs/Mm)	2	chr1:45975478	gguugguu	guguggug	1.984	0.0236
chr1:45975477-45975518:+	HNRNPM(Hs/Mm)	6	chr1:45975482	gguugguu	gguggcuc	1.984	0.0236
chr1:45975477-45975518:+	HNRNPU(Hs/Mm)	3	chr1:45975479	uguauug	uguggug	2.234	0.0127
chr1:45975477-45975518:+	HNRNPU(Hs/Mm)	19	chr1:45975495	uguauug	uguaauc	2.062	0.0196
chr1:45975477-45975518:+	PCBP2(Hs/Mm)	11	chr1:45975487	uuccc	cuccc	2.073	0.0191
chr1:45975477-45975518:+	RBM23(Hs/Mm)	11	chr1:45975487	ccccc	cuccc	1.769	0.0384
chr1:45975477-45975518:+	RBM23(Hs/Mm)	13	chr1:45975489	ccccc	cccgc	1.769	0.0384
chr1:45975477-45975518:+	RBM23(Hs/Mm)	14	chr1:45975490	ccccc	ccgcc	1.931	0.0267
chr1:45975477-45975518:+	RBM24(Hs/Mm)	1	chr1:45975477	wgwgugd	ggugugg	2.39	0.00842
chr1:45975477-45975518:+	RBM24(Hs/Mm)	2	chr1:45975478	gugug	gugug	2.63	0.00427
chr1:45975477-45975518:+	RBM28(Hs/Mm)	2	chr1:45975478	gwguagd	guguggu	2.514	0.00597
chr1:45975477-45975518:+	RBM6(Hs/Mm)	14	chr1:45975490	ccacc	ccgcc	2.096	0.018
chr1:45975477-45975518:+	SFPQ(Hs/Mm)	4	chr1:45975480	kurrukk	guggugg	2.167	0.0151
chr1:45975477-45975518:+	SRSF1(Hs/Mm)	37	chr1:45975513	gragga	ggaggc	2.828	0.00234
chr1:45975477-45975518:+	SRSF2(Hs/Mm)	36	chr1:45975512	ggagwd	gggagg	1.69	0.0455
chr1:45975477-45975518:+	SRSF9(Hs/Mm)	36	chr1:45975512	kgrwgsm	gggaggc	2.577	0.00498
chr1:45975477-45975518:+	TARDBP(Hs/Mm)	2	chr1:45975478	guaug	gugug	1.867	0.031
chr13:96232458-96232499:-	HNRNPK(Hs/Mm)	37	chr13:96232463	gccca	gccca	1.655	0.049
chr13:96232458-96232499:-	PCBP1(Hs/Mm)	12	chr13:96232488	agcccc	cuccca	1.989	0.0234
chr13:96232458-96232499:-	PCBP2(Hs/Mm)	1	chr13:96232499	ccyycch	ccugccu	2.65	0.00402
chr13:96232458-96232499:-	PCBP2(Hs/Mm)	10	chr13:96232490	ccyycch	gccuccc	1.875	0.0304
chr13:96232458-96232499:-	PCBP2(Hs/Mm)	11	chr13:96232489	ccyycch	ccuccca	2.05	0.0202
chr13:96232458-96232499:-	PCBP2(Hs/Mm)	12	chr13:96232488	uuccc	cuccc	2.046	0.0204
chr13:96232458-96232499:-	PCBP4(Hs/Mm)	12	chr13:96232488	auccccc	cucccaa	2.236	0.0127
chr13:96232458-96232499:-	RBM23(Hs/Mm)	11	chr13:96232489	ccccc	ccucc	2.069	0.0193
chr13:96232458-96232499:-	RBM23(Hs/Mm)	12	chr13:96232488	ccccc	cuccc	1.738	0.0411
chr13:96232458-96232499:-	RBM45(Hs/Mm)	28	chr13:96232472	acgac	auuac	1.91	0.0281
chr13:96232458-96232499:-	SNRPA(Hs/Mm)	36	chr13:96232464	ugcaca	ugccca	1.697	0.0448
chr19:53914785-53914826:+	HNRNPK(Hs/Mm)	2	chr19:53914786	ccawmcc	ccaccca	2.768	0.00282
chr19:53914785-53914826:+	HNRNPK(Hs/Mm)	4	chr19:53914788	gccca	accca	1.655	0.049
chr19:53914785-53914826:+	HNRNPK(Hs/Mm)	6	chr19:53914790	ccawmcc	ccaccuc	2.696	0.00351
chr19:53914785-53914826:+	HNRPLL(Hs/Mm)	2	chr19:53914786	rcahaca	ccaccca	1.899	0.0288
chr19:53914785-53914826:+	PCBP1(Hs/Mm)	3	chr19:53914787	agcccc	caccca	2.078	0.0189
chr19:53914785-53914826:+	PCBP2(Hs/Mm)	2	chr19:53914786	ccccacccc	ccacccacc	2.328	0.00996
chr19:53914785-53914826:+	PCBP2(Hs/Mm)	4	chr19:53914788	ccccacccc	acccaccuc	2.426	0.00763
chr19:53914785-53914826:+	PCBP2(Hs/Mm)	5	chr19:53914789	ccyycch	cccaccu	2.45	0.00714
chr19:53914785-53914826:+	PCBP2(Hs/Mm)	14	chr19:53914798	ccyycch	gccuccc	2.438	0.00738
chr19:53914785-53914826:+	PCBP2(Hs/Mm)	15	chr19:53914799	ccyycch	ccuccca	2.587	0.00484
chr19:53914785-53914826:+	PCBP4(Hs/Mm)	16	chr19:53914800	auccccc	cucccaa	1.931	0.0267
chr19:53914785-53914826:+	RBM23(Hs/Mm)	2	chr19:53914786	ccccc	ccacc	2.531	0.00569
[truncated: 24,907 more rows]

## Sheet: BLCA_Gemcitabine
Sequence region	Protein	Sequence Position	Genomic Coordinate	Motif	K-mer	Z-score	P-value
chr7:4810021-4810062:+	BRUNOL4(Hs/Mm)	8	chr7:4810028	kgugukk	ggcgugu	2.23	0.0129
chr7:4810021-4810062:+	BRUNOL4(Hs/Mm)	10	chr7:4810030	kgugukk	cgugugc	2.405	0.00809
chr7:4810021-4810062:+	BRUNOL4(Hs/Mm)	12	chr7:4810032	kgugukk	ugugccu	2.162	0.0153
chr7:4810021-4810062:+	BRUNOL5(Hs/Mm)	8	chr7:4810028	ugugukk	ggcgugu	2.088	0.0184
chr7:4810021-4810062:+	BRUNOL5(Hs/Mm)	10	chr7:4810030	ugugukk	cgugugc	2.25	0.0122
chr7:4810021-4810062:+	BRUNOL5(Hs/Mm)	12	chr7:4810032	ugugukk	ugugccu	2.1	0.0179
chr7:4810021-4810062:+	BRUNOL5(Hs/Mm)	14	chr7:4810034	ugugukk	ugccugu	2.013	0.0221
chr7:4810021-4810062:+	BRUNOL6(Hs/Mm)	2	chr7:4810022	ugugdkg	cguggug	2.4	0.0082
chr7:4810021-4810062:+	BRUNOL6(Hs/Mm)	5	chr7:4810025	ugugdkg	gguggcg	2.16	0.0154
chr7:4810021-4810062:+	EIF4G2(Hs/Mm)	1	chr7:4810021	gcgag	gcgug	1.813	0.0349
chr7:4810021-4810062:+	EIF4G2(Hs/Mm)	9	chr7:4810029	gcgag	gcgug	1.813	0.0349
chr7:4810021-4810062:+	EWSR1(Hs/Mm)	35	chr7:4810055	gggggggg	gggaggcu	1.732	0.0416
chr7:4810021-4810062:+	HNRNPF(Hs/Mm)	3	chr7:4810023	gukgykg	guggugg	3.033	0.00121
chr7:4810021-4810062:+	HNRNPU(Hs/Mm)	18	chr7:4810038	uguauug	uguaauc	1.797	0.0362
chr7:4810021-4810062:+	MBNL1(Hs/Mm)	8	chr7:4810028	gcuugc	ggcgug	1.883	0.0299
chr7:4810021-4810062:+	MBNL1(Hs/Mm)	14	chr7:4810034	gcuugc	ugccug	1.922	0.0273
chr7:4810021-4810062:+	RBFOX1(Hs/Mm)	14	chr7:4810034	wgcaugm	ugccugu	1.947	0.0258
chr7:4810021-4810062:+	RBM24(Hs/Mm)	1	chr7:4810021	gugug	gcgug	2.57	0.00508
chr7:4810021-4810062:+	RBM24(Hs/Mm)	8	chr7:4810028	wgwgugd	ggcgugu	1.987	0.0235
chr7:4810021-4810062:+	RBM24(Hs/Mm)	9	chr7:4810029	gugug	gcgug	2.57	0.00508
chr7:4810021-4810062:+	RBM24(Hs/Mm)	10	chr7:4810030	wgwgugd	cgugugc	2.208	0.0136
chr7:4810021-4810062:+	RBM24(Hs/Mm)	11	chr7:4810031	gugug	gugug	2.89	0.00193
chr7:4810021-4810062:+	RBM38(Hs/Mm)	9	chr7:4810029	kkguguk	gcgugug	3.154	0.000805
chr7:4810021-4810062:+	RBM38(Hs/Mm)	11	chr7:4810031	kkguguk	gugugcc	2.91	0.00181
chr7:4810021-4810062:+	RBM4(Hs/Mm)	9	chr7:4810029	gcgcgu	gcgugu	1.781	0.0375
chr7:4810021-4810062:+	RBM6(Hs/Mm)	21	chr7:4810041	hauccar	aauccca	1.958	0.0251
chr7:4810021-4810062:+	RBM6(Hs/Mm)	22	chr7:4810042	hauccar	aucccag	1.704	0.0442
chr7:4810021-4810062:+	SFPQ(Hs/Mm)	3	chr7:4810023	kurrukk	guggugg	2.556	0.00529
chr7:4810021-4810062:+	SFPQ(Hs/Mm)	6	chr7:4810026	kurrukk	guggcgu	2.259	0.0119
chr7:4810021-4810062:+	SFPQ(Hs/Mm)	8	chr7:4810028	kurrukk	ggcgugu	1.981	0.0238
chr7:4810021-4810062:+	SRSF1(Hs/Mm)	36	chr7:4810056	gragga	ggaggc	1.892	0.0292
chr7:4810021-4810062:+	TARDBP(Hs/Mm)	1	chr7:4810021	guaug	gcgug	1.949	0.0256
chr7:4810021-4810062:+	TARDBP(Hs/Mm)	9	chr7:4810029	guaug	gcgug	1.949	0.0256
chr7:4810021-4810062:+	TARDBP(Hs/Mm)	11	chr7:4810031	guaug	gugug	2.327	0.00998
chr5:37291455-37291496:-	EIF4G2(Hs/Mm)	3	chr5:37291494	gcgag	gcggg	1.813	0.0349
chr5:37291455-37291496:-	EIF4G2(Hs/Mm)	29	chr5:37291468	gcgag	gggag	1.813	0.0349
chr5:37291455-37291496:-	ESRP1(Hs/Mm)	1	chr5:37291496	gggugg	uggcgg	2.455	0.00704
chr5:37291455-37291496:-	ESRP1(Hs/Mm)	29	chr5:37291468	gggugg	gggagg	2.216	0.0133
chr5:37291455-37291496:-	ESRP2(Hs/Mm)	27	chr5:37291470	ugggrad	ucgggag	1.658	0.0487
chr5:37291455-37291496:-	EWSR1(Hs/Mm)	2	chr5:37291495	gggggggg	ggcgggcg	2.338	0.00969
chr5:37291455-37291496:-	EWSR1(Hs/Mm)	29	chr5:37291468	gggggggg	gggaggcu	2.93	0.00169
chr5:37291455-37291496:-	FUS(Hs/Mm)	2	chr5:37291495	ggggg	ggcgg	2.395	0.00831
chr5:37291455-37291496:-	FUS(Hs/Mm)	30	chr5:37291467	ggggg	ggagg	2.29	0.011
chr5:37291455-37291496:-	HNRNPA2B1(Hs/Mm)	2	chr5:37291495	ggggg	ggcgg	1.682	0.0463
chr5:37291455-37291496:-	HNRNPA2B1(Hs/Mm)	3	chr5:37291494	ggggg	gcggg	1.682	0.0463
chr5:37291455-37291496:-	HNRNPA2B1(Hs/Mm)	5	chr5:37291492	ggggg	gggcg	1.822	0.0342
chr5:37291455-37291496:-	HNRNPA2B1(Hs/Mm)	29	chr5:37291468	ggggg	gggag	1.845	0.0325
chr5:37291455-37291496:-	HNRNPA2B1(Hs/Mm)	30	chr5:37291467	ggggg	ggagg	1.845	0.0325
chr5:37291455-37291496:-	HNRNPA2B1(Hs/Mm)	36	chr5:37291461	duagggw	ugaggga	2.48	0.00657
chr5:37291455-37291496:-	HNRNPA2B1(Hs/Mm)	37	chr5:37291460	ggggg	gaggg	1.86	0.0314
chr5:37291455-37291496:-	HNRNPF(Hs/Mm)	28	chr5:37291469	agggu	cggga	2.122	0.0169
chr5:37291455-37291496:-	HNRNPF(Hs/Mm)	38	chr5:37291459	agggu	aggga	2.449	0.00716
chr5:37291455-37291496:-	HNRNPH2(Hs/Mm)	2	chr5:37291495	gggggg	ggcggg	2.11	0.0174
chr5:37291455-37291496:-	HNRNPH2(Hs/Mm)	29	chr5:37291468	gggaggg	gggaggc	2.678	0.0037
chr5:37291455-37291496:-	HNRNPH2(Hs/Mm)	35	chr5:37291462	gggaggg	cugaggg	2.111	0.0174
chr5:37291455-37291496:-	ILF2(Hs/Mm)	29	chr5:37291468	gggugggg	gggaggcu	2.266	0.0117
chr5:37291455-37291496:-	MBNL1(Hs/Mm)	8	chr5:37291489	cgcuu	cgccu	1.8	0.0359
chr5:37291455-37291496:-	MBNL1(Hs/Mm)	21	chr5:37291476	cgcuu	agcua	1.85	0.0322
chr5:37291455-37291496:-	MBNL1(Hs/Mm)	33	chr5:37291464	cgcuu	ggcug	2.25	0.0122
chr5:37291455-37291496:-	PPRC1(Hs/Mm)	3	chr5:37291494	ssgcgcs	gcgggcg	2.192	0.0142
chr5:37291455-37291496:-	PPRC1(Hs/Mm)	5	chr5:37291492	ssgcgcs	gggcgcc	2.397	0.00826
chr5:37291455-37291496:-	RBM24(Hs/Mm)	2	chr5:37291495	ggggg	ggcgg	1.908	0.0282
chr5:37291455-37291496:-	RBM24(Hs/Mm)	3	chr5:37291494	ggggg	gcggg	1.908	0.0282
chr5:37291455-37291496:-	RBM24(Hs/Mm)	5	chr5:37291492	ggggg	gggcg	2.2	0.0139
chr5:37291455-37291496:-	RBM24(Hs/Mm)	29	chr5:37291468	ggggg	gggag	2.2	0.0139
chr5:37291455-37291496:-	RBM24(Hs/Mm)	30	chr5:37291467	ggggg	ggagg	2.2	0.0139
chr5:37291455-37291496:-	RBM24(Hs/Mm)	37	chr5:37291460	ggggg	gaggg	2.246	0.0124
chr5:37291455-37291496:-	RBM25(Hs/Mm)	28	chr5:37291469	ggggag	cgggag	2.241	0.0125
chr5:37291455-37291496:-	RBM4(Hs/Mm)	1	chr5:37291496	gcgcgss	uggcggg	2.571	0.00507
chr5:37291455-37291496:-	RBM4(Hs/Mm)	3	chr5:37291494	gcgcgss	gcgggcg	2.89	0.00193
chr5:37291455-37291496:-	RBM4(Hs/Mm)	5	chr5:37291492	gcgcgu	gggcgc	2.767	0.00283
chr5:37291455-37291496:-	RBM4(Hs/Mm)	7	chr5:37291490	gcgcgu	gcgccu	3.151	0.000814
chr5:37291455-37291496:-	RBM4(Hs/Mm)	25	chr5:37291472	gcgcgss	acucggg	2.429	0.00757
chr5:37291455-37291496:-	RBM4B(Hs/Mm)	3	chr5:37291494	gcgcgg	gcgggc	2.93	0.00169
chr5:37291455-37291496:-	RBM4B(Hs/Mm)	27	chr5:37291470	acggga	ucggga	2.948	0.0016
chr5:37291455-37291496:-	RBM8A(Hs/Mm)	3	chr5:37291494	rygcgcb	gcgggcg	2.595	0.00473
chr5:37291455-37291496:-	RBM8A(Hs/Mm)	5	chr5:37291492	rygcgcb	gggcgcc	2.419	0.00778
chr5:37291455-37291496:-	SF1(Hs/Mm)	14	chr5:37291483	uaauc	uaauc	1.913	0.0279
chr5:37291455-37291496:-	SF1(Hs/Mm)	24	chr5:37291473	uaauc	uacuc	2.394	0.00833
chr5:37291455-37291496:-	SRSF1(Hs/Mm)	30	chr5:37291467	gragga	ggaggc	2.796	0.00259
chr5:37291455-37291496:-	SRSF1(Hs/Mm)	37	chr5:37291460	gragga	gaggga	2.581	0.00493
chr5:37291455-37291496:-	SRSF2(Hs/Mm)	29	chr5:37291468	ggagwd	gggagg	1.977	0.024
chr5:37291455-37291496:-	SRSF9(Hs/Mm)	29	chr5:37291468	kgrwgsm	gggaggc	2.31	0.0104
chr5:37291455-37291496:-	SRSF9(Hs/Mm)	36	chr5:37291461	kgrwgsm	ugaggga	2.549	0.0054
chr5:37291455-37291496:-	TAF15(Hs/Mm)	3	chr5:37291494	ggggggg	gcgggcg	1.918	0.0276
chr7:20177643-20177684:-	MBNL1(Hs/Mm)	21	chr7:20177664	gcuugc	agcugg	2.13	0.0166
chr7:20177643-20177684:-	MBNL1(Hs/Mm)	34	chr7:20177651	gcuugc	ggcaug	2.039	0.0207
chr7:20177643-20177684:-	PCBP2(Hs/Mm)	5	chr7:20177680	ccyycch	ccuccgc	2.188	0.0143
chr7:20177643-20177684:-	PCBP2(Hs/Mm)	10	chr7:20177675	ccyycch	gccuccc	2.25	0.0122
chr7:20177643-20177684:-	PCBP2(Hs/Mm)	11	chr7:20177674	ccyycch	ccuccca	2.4	0.0082
chr7:20177643-20177684:-	PCBP4(Hs/Mm)	12	chr7:20177673	auccccc	cucccaa	1.889	0.0294
chr7:20177643-20177684:-	RBFOX1(Hs/Mm)	34	chr7:20177651	wgcaugm	ggcaugc	2.632	0.00424
chr7:20177643-20177684:-	RBM22(Hs/Mm)	31	chr7:20177654	accgg	acagg	2.306	0.0106
chr7:20177643-20177684:-	RBM23(Hs/Mm)	5	chr7:20177680	ccccc	ccucc	2.685	0.00363
chr7:20177643-20177684:-	RBM23(Hs/Mm)	8	chr7:20177677	ccccc	ccgcc	2.438	0.00738
chr7:20177643-20177684:-	RBM23(Hs/Mm)	11	chr7:20177674	ccccc	ccucc	2.685	0.00363
chr7:20177643-20177684:-	RBM23(Hs/Mm)	12	chr7:20177673	ccccc	cuccc	2.154	0.0156
chr7:20177643-20177684:-	RBM45(Hs/Mm)	33	chr7:20177652	acgca	aggca	1.855	0.0318
chr7:20177643-20177684:-	RBM6(Hs/Mm)	5	chr7:20177680	cgucca	ccuccg	2.241	0.0125
chr7:20177643-20177684:-	RBM6(Hs/Mm)	8	chr7:20177677	ccacc	ccgcc	1.658	0.0487
chr7:20177643-20177684:-	RBM6(Hs/Mm)	11	chr7:20177674	cgucca	ccuccc	2.772	0.00279
chr7:20177643-20177684:-	SRSF2(Hs/Mm)	18	chr7:20177667	agcagc	aguagc	1.705	0.0441
chr8:99055471-99055512:-	BOLL(Hs/Mm)	2	chr8:99055511	guguua	guggug	1.854	0.0319
chr8:99055471-99055512:-	BOLL(Hs/Mm)	5	chr8:99055508	guguua	guggug	1.854	0.0319
chr8:99055471-99055512:-	BOLL(Hs/Mm)	16	chr8:99055497	guguua	cuguaa	1.955	0.0253
chr8:99055471-99055512:-	BRUNOL4(Hs/Mm)	1	chr8:99055512	kgugukk	uguggug	1.851	0.0321
chr8:99055471-99055512:-	BRUNOL5(Hs/Mm)	1	chr8:99055512	ugugukk	uguggug	1.825	0.034
chr8:99055471-99055512:-	BRUNOL6(Hs/Mm)	1	chr8:99055512	ugugdkg	uguggug	3.493	0.000239
chr8:99055471-99055512:-	BRUNOL6(Hs/Mm)	4	chr8:99055509	ugugdkg	gguggug	3.133	0.000865
chr8:99055471-99055512:-	ESRP1(Hs/Mm)	3	chr8:99055510	gggugg	uggugg	2.818	0.00242
chr8:99055471-99055512:-	EWSR1(Hs/Mm)	3	chr8:99055510	aggug	uggug	1.991	0.0232
chr8:99055471-99055512:-	EWSR1(Hs/Mm)	6	chr8:99055507	aggug	uggug	1.991	0.0232
chr8:99055471-99055512:-	FUS(Hs/Mm)	4	chr8:99055509	ggggg	ggugg	2.476	0.00664
chr8:99055471-99055512:-	HNRNPA2B1(Hs/Mm)	4	chr8:99055509	gguaguag	gguggugc	2.046	0.0204
chr8:99055471-99055512:-	HNRNPF(Hs/Mm)	2	chr8:99055511	gukgykg	guggugg	3.508	0.000226
chr8:99055471-99055512:-	HNRNPF(Hs/Mm)	5	chr8:99055508	gukgykg	guggugc	3.082	0.00103
chr8:99055471-99055512:-	HNRNPM(Hs/Mm)	3	chr8:99055510	gguugguu	ugguggug	2.206	0.0137
chr8:99055471-99055512:-	HNRNPU(Hs/Mm)	1	chr8:99055512	uguauug	uguggug	2.813	0.00245
chr8:99055471-99055512:-	HNRNPU(Hs/Mm)	4	chr8:99055509	uguauug	gguggug	2.422	0.00772
chr8:99055471-99055512:-	HNRNPU(Hs/Mm)	17	chr8:99055496	uguauug	uguaauc	2.641	0.00413
chr8:99055471-99055512:-	ILF2(Hs/Mm)	3	chr8:99055510	gggugggg	ugguggug	1.906	0.0283
chr8:99055471-99055512:-	MBNL1(Hs/Mm)	13	chr8:99055500	cgcuu	cgccu	2.337	0.00972
chr8:99055471-99055512:-	MBNL1(Hs/Mm)	26	chr8:99055487	cgcuu	agcua	1.85	0.0322
chr8:99055471-99055512:-	MBNL1(Hs/Mm)	38	chr8:99055475	cgcuu	ggcug	2.25	0.0122
chr8:99055471-99055512:-	RBFOX1(Hs/Mm)	9	chr8:99055504	wgcaugm	ugcacgc	2.237	0.0126
chr8:99055471-99055512:-	SFPQ(Hs/Mm)	2	chr8:99055511	kurrukk	guggugg	3.204	0.000678
chr8:99055471-99055512:-	SFPQ(Hs/Mm)	5	chr8:99055508	kurrukk	guggugc	3.093	0.000991
chr8:99055471-99055512:-	TAF15(Hs/Mm)	4	chr8:99055509	ggggggg	gguggug	1.941	0.0261
chr19:40537240-40537281:-	EWSR1(Hs/Mm)	29	chr19:40537253	gggggggg	gggaggcu	2.197	0.014
chr19:40537240-40537281:-	G3BP2(Hs/Mm)	32	chr19:40537250	aggaudr	aggcuga	2.4	0.0082
chr19:40537240-40537281:-	HNRNPF(Hs/Mm)	3	chr19:40537279	gugkau	gugcau	2.518	0.0059
chr19:40537240-40537281:-	HNRNPU(Hs/Mm)	12	chr19:40537270	uguauug	uguaauc	1.812	0.035
chr19:40537240-40537281:-	PUM1(Hs/Mm)	4	chr19:40537278	uguau	ugcau	1.811	0.0351
chr19:40537240-40537281:-	PUM1(Hs/Mm)	12	chr19:40537270	uguau	uguaa	2.232	0.0128
chr19:40537240-40537281:-	RBM41(Hs/Mm)	3	chr19:40537279	wuacwuk	gugcauu	1.778	0.0377
chr19:40537240-40537281:-	RBM41(Hs/Mm)	4	chr19:40537278	uacuu	ugcau	2.452	0.0071
chr19:40537240-40537281:-	RBM41(Hs/Mm)	24	chr19:40537258	uacuu	uacuu	2.327	0.00998
chr19:40537240-40537281:-	RBM45(Hs/Mm)	38	chr19:40537244	acgca	aggca	1.735	0.0414
chr19:40537240-40537281:-	RBM6(Hs/Mm)	7	chr19:40537275	hauccar	auuccug	1.761	0.0391
chr19:40537240-40537281:-	RBM6(Hs/Mm)	15	chr19:40537267	hauccar	aauccca	2	0.0227
chr19:40537240-40537281:-	RBM6(Hs/Mm)	16	chr19:40537266	hauccar	aucccag	1.761	0.0391
chr19:40537240-40537281:-	SRSF1(Hs/Mm)	30	chr19:40537252	gragga	ggaggc	2.688	0.00359
chr19:40537240-40537281:-	SRSF9(Hs/Mm)	29	chr19:40537253	kgrwgsm	gggaggc	2.268	0.0117
chr19:40537240-40537281:-	ZNF326(Hs/Mm)	7	chr19:40537275	auucc	auucc	2.593	0.00476
chr19:40537240-40537281:-	ZNF326(Hs/Mm)	15	chr19:40537267	auucc	aaucc	2.13	0.0166
chr19:40537240-40537281:-	ZNF326(Hs/Mm)	16	chr19:40537266	auucc	auccc	2.13	0.0166
chr19:44666182-44666223:+	ENOX1(Hs/Mm)	28	chr19:44666209	hrkacag	gagacug	1.719	0.0428
chr19:44666182-44666223:+	ENOX1(Hs/Mm)	34	chr19:44666215	hrkacag	gaggcag	1.656	0.0489
chr19:44666182-44666223:+	ESRP1(Hs/Mm)	2	chr19:44666183	gggugg	aggugc	1.693	0.0452
chr19:44666182-44666223:+	LIN28A(Hs/Mm)	26	chr19:44666207	hggagwa	gggagac	1.689	0.0456
chr19:44666182-44666223:+	MBNL1(Hs/Mm)	5	chr19:44666186	gcuugc	ugccug	2.013	0.0221
chr19:44666182-44666223:+	MBNL1(Hs/Mm)	35	chr19:44666216	gcgcagc	aggcagg	1.736	0.0413
chr19:44666182-44666223:+	RBFOX1(Hs/Mm)	5	chr19:44666186	wgcaugm	ugccugu	2.408	0.00802
chr19:44666182-44666223:+	RBFOX1(Hs/Mm)	36	chr19:44666217	wgcaugm	ggcagga	1.724	0.0424
chr19:44666182-44666223:+	RBFOX2(Hs/Mm)	6	chr19:44666187	gcaug	gccug	2.063	0.0196
chr19:44666182-44666223:+	RBFOX3(Hs/Mm)	6	chr19:44666187	gcaug	gccug	2.082	0.0187
chr19:44666182-44666223:+	RBM42(Hs/Mm)	18	chr19:44666199	aacuamg	agcuacu	1.703	0.0443
chr19:44666182-44666223:+	RBM42(Hs/Mm)	30	chr19:44666211	aacuamg	gacugag	2.257	0.012
chr19:44666182-44666223:+	SRSF1(Hs/Mm)	37	chr19:44666218	gragga	gcagga	2.344	0.00954
chr19:44666182-44666223:+	SRSF10(Hs/Mm)	35	chr19:44666216	cagcag	aggcag	2.637	0.00418
chr19:44666182-44666223:+	SRSF2(Hs/Mm)	26	chr19:44666207	ggagwd	gggaga	2.759	0.0029
chr19:44666182-44666223:+	SRSF2(Hs/Mm)	36	chr19:44666217	agcagc	ggcagg	2.795	0.0026
chr19:44666182-44666223:+	SRSF4(Hs/Mm)	36	chr19:44666217	agcag	ggcag	1.842	0.0327
chr19:44666182-44666223:+	SRSF8(Hs/Mm)	36	chr19:44666217	agcagc	ggcagg	1.988	0.0234
chr19:44666182-44666223:+	SRSF9(Hs/Mm)	26	chr19:44666207	aggag	gggag	2.307	0.0105
chr19:44666182-44666223:+	SRSF9(Hs/Mm)	36	chr19:44666217	kgrwgsm	ggcagga	2.507	0.00609
chr19:44666182-44666223:+	TUT1(Hs/Mm)	18	chr19:44666199	mrauacu	agcuacu	2.131	0.0165
chr19:44666182-44666223:+	TUT1(Hs/Mm)	27	chr19:44666208	mrauacu	ggagacu	2.033	0.021
chr2:128951775-128951816:+	BRUNOL4(Hs/Mm)	35	chr2:128951809	kgugukk	ggugugc	1.865	0.0311
chr2:128951775-128951816:+	BRUNOL5(Hs/Mm)	35	chr2:128951809	ugugukk	ggugugc	1.8	0.0359
chr2:128951775-128951816:+	HNRNPA0(Hs/Mm)	7	chr2:128951781	auuagu	cucagc	2	0.0227
chr2:128951775-128951816:+	MBNL1(Hs/Mm)	18	chr2:128951792	gcgcagc	gaguagc	1.681	0.0464
chr2:128951775-128951816:+	PCBP1(Hs/Mm)	11	chr2:128951785	ccwwhcc	gccuucc	1.987	0.0235
chr2:128951775-128951816:+	PCBP1(Hs/Mm)	12	chr2:128951786	ccwwhcc	ccuuccg	2.026	0.0214
chr2:128951775-128951816:+	RBM22(Hs/Mm)	32	chr2:128951806	accgg	acagg	2.724	0.00322
chr2:128951775-128951816:+	RBM24(Hs/Mm)	36	chr2:128951810	gugug	gugug	2.51	0.00604
chr2:128951775-128951816:+	RBM24(Hs/Mm)	38	chr2:128951812	gugug	gugcg	2.01	0.0222
chr2:128951775-128951816:+	RBM38(Hs/Mm)	36	chr2:128951810	kkguguk	gugugcg	1.718	0.0429
chr2:128951775-128951816:+	RBM45(Hs/Mm)	13	chr2:128951787	cuuac	cuucc	1.743	0.0407
chr2:128951775-128951816:+	RBM45(Hs/Mm)	29	chr2:128951803	acgac	auuac	1.91	0.0281
chr2:128951775-128951816:+	ZNF326(Hs/Mm)	13	chr2:128951787	auucc	cuucc	1.667	0.0478
chr14:53243390-53243431:-	HNRNPA1(Hs/Mm)	34	chr14:53243398	rgnyag	aggaag	1.691	0.0454
chr14:53243390-53243431:-	HNRNPF(Hs/Mm)	2	chr14:53243430	gukgykg	guggugg	2.443	0.00728
chr14:53243390-53243431:-	HNRNPU(Hs/Mm)	17	chr14:53243415	uguauug	uguaauc	1.781	0.0375
chr14:53243390-53243431:-	MBNL1(Hs/Mm)	13	chr14:53243419	cgcuu	cgccu	1.85	0.0322
chr14:53243390-53243431:-	MBNL1(Hs/Mm)	26	chr14:53243406	cgcuu	agcua	1.925	0.0271
chr14:53243390-53243431:-	MBNL1(Hs/Mm)	38	chr14:53243394	cgcuu	agcug	2.925	0.00172
chr14:53243390-53243431:-	RBFOX1(Hs/Mm)	7	chr14:53243425	wgcaugm	ggcaugc	1.75	0.0401
chr14:53243390-53243431:-	RBM42(Hs/Mm)	26	chr14:53243406	aacuamg	agcuacu	1.757	0.0395
chr14:53243390-53243431:-	RBM42(Hs/Mm)	29	chr14:53243403	aacuamg	uacucag	1.811	0.0351
chr14:53243390-53243431:-	RBM45(Hs/Mm)	30	chr14:53243402	acgca	acuca	2.59	0.0048
chr14:53243390-53243431:-	RBM8A(Hs/Mm)	10	chr14:53243422	rygcgcb	augcgcc	1.892	0.0292
chr14:53243390-53243431:-	SF1(Hs/Mm)	19	chr14:53243413	uaauc	uaauc	1.913	0.0279
chr14:53243390-53243431:-	SF1(Hs/Mm)	29	chr14:53243403	uaauc	uacuc	2.394	0.00833
chr14:53243390-53243431:-	SFPQ(Hs/Mm)	17	chr14:53243415	uguaag	uguaau	1.807	0.0354
chr14:53243390-53243431:-	TUT1(Hs/Mm)	26	chr14:53243406	mrauacu	agcuacu	1.82	0.0344
chr15:75644072-75644113:+	HNRNPK(Hs/Mm)	33	chr15:75644104	cacgc	caggc	2.433	0.00749
chr15:75644072-75644113:+	HNRNPK(Hs/Mm)	37	chr15:75644108	cacgc	caccc	1.952	0.0255
chr15:75644072-75644113:+	HNRPLL(Hs/Mm)	32	chr15:75644103	rcahaca	acaggca	2.911	0.0018
chr15:75644072-75644113:+	HNRPLL(Hs/Mm)	36	chr15:75644107	rcahaca	gcaccca	2.823	0.00238
chr15:75644072-75644113:+	MBNL1(Hs/Mm)	3	chr15:75644074	cgcuu	ugcuu	2.475	0.00666
chr15:75644072-75644113:+	MBNL1(Hs/Mm)	22	chr15:75644093	cgcuu	agcug	2.237	0.0126
chr15:75644072-75644113:+	PCBP1(Hs/Mm)	13	chr15:75644084	agcccc	cuccca	1.778	0.0377
chr15:75644072-75644113:+	PRR3(Hs/Mm)	29	chr15:75644100	auuac	auuac	1.907	0.0283
chr15:75644072-75644113:+	RBM23(Hs/Mm)	12	chr15:75644083	ccccc	ccucc	1.769	0.0384
chr15:75644072-75644113:+	RBM23(Hs/Mm)	37	chr15:75644108	ccccc	caccc	2.038	0.0208
chr15:75644072-75644113:+	RBM45(Hs/Mm)	34	chr15:75644105	acgca	aggca	2.373	0.00882
chr15:75644072-75644113:+	RBM45(Hs/Mm)	38	chr15:75644109	acgca	accca	2.036	0.0209
chr15:75644072-75644113:+	RBM6(Hs/Mm)	12	chr15:75644083	cgucca	ccuccc	2.152	0.0157
chr15:75644072-75644113:+	RBM6(Hs/Mm)	36	chr15:75644107	ccacc	gcacc	2.535	0.00562
chr15:75644072-75644113:+	SAMD4A(Hs/Mm)	23	chr15:75644094	gckgghm	gcuggga	2.049	0.0202
chr15:75644072-75644113:+	SNRNP70(Hs/Mm)	5	chr15:75644076	rwucaag	cuucagg	1.822	0.0342
chr15:75644072-75644113:+	SRSF2(Hs/Mm)	6	chr15:75644077	uccag	uucag	2.391	0.0084
chr15:75644072-75644113:+	SRSF2(Hs/Mm)	19	chr15:75644090	agcagc	aguagc	2.125	0.0168
chr15:75644072-75644113:+	SRSF8(Hs/Mm)	19	chr15:75644090	agcagc	aguagc	2.183	0.0145
chr2:202083851-202083892:+	EIF4G2(Hs/Mm)	10	chr2:202083860	gcgag	gcgag	1.813	0.0349
chr2:202083851-202083892:+	HNRNPU(Hs/Mm)	19	chr2:202083869	uguauug	uguaauc	1.719	0.0428
chr2:202083851-202083892:+	MBNL1(Hs/Mm)	5	chr2:202083855	gcgcagc	uggcggc	1.708	0.0438
chr2:202083851-202083892:+	MBNL1(Hs/Mm)	12	chr2:202083862	gcgcagc	gagcacc	1.889	0.0294
chr2:202083851-202083892:+	MBNL1(Hs/Mm)	24	chr2:202083874	gcgcagc	ucccagc	1.736	0.0413
chr2:202083851-202083892:+	RBM4B(Hs/Mm)	10	chr2:202083860	gcgcgg	gcgagc	2.047	0.0203
chr2:202083851-202083892:+	RBM4B(Hs/Mm)	34	chr2:202083884	acggga	ucggga	1.896	0.029
chr2:202083851-202083892:+	SF1(Hs/Mm)	21	chr2:202083871	uaauc	uaauc	1.913	0.0279
chr2:202083851-202083892:+	SF1(Hs/Mm)	31	chr2:202083881	uaauc	uacuc	2.394	0.00833
chr2:202083851-202083892:+	SRSF1(Hs/Mm)	37	chr2:202083887	gragga	ggaggc	2.441	0.00732
chr2:202083851-202083892:+	SRSF2(Hs/Mm)	36	chr2:202083886	ggagwd	gggagg	2.276	0.0114
chr2:202083851-202083892:+	ZC3H10(Hs/Mm)	7	chr2:202083857	ssagcgm	gcggcga	1.89	0.0294
chr2:202083851-202083892:+	ZC3H10(Hs/Mm)	11	chr2:202083861	ssagcgm	cgagcac	1.726	0.0422
chr2:202083851-202083892:+	ZC3H10(Hs/Mm)	26	chr2:202083876	ssagcgm	ccagcua	1.712	0.0434
chr19:10462519-10462560:-	DAZAP1(Hs/Mm)	33	chr19:10462528	uagkwwr	cagggag	2.075	0.019
chr19:10462519-10462560:-	EWSR1(Hs/Mm)	35	chr19:10462526	gggggggg	gggagaau	2.183	0.0145
chr19:10462519-10462560:-	G3BP2(Hs/Mm)	24	chr19:10462537	aggaudr	cggcuga	1.88	0.0301
chr19:10462519-10462560:-	HNRNPA1(Hs/Mm)	30	chr19:10462531	rgnyag	aggcag	2.564	0.00517
chr19:10462519-10462560:-	HNRNPA1(Hs/Mm)	32	chr19:10462529	duagggw	gcaggga	2.23	0.0129
chr19:10462519-10462560:-	HNRNPA1(Hs/Mm)	34	chr19:10462527	rgnyag	agggag	2.327	0.00998
chr19:10462519-10462560:-	HNRNPA1L2(Hs/Mm)	32	chr19:10462529	duagggw	gcaggga	2.099	0.0179
chr19:10462519-10462560:-	HNRNPA2B1(Hs/Mm)	32	chr19:10462529	duagggw	gcaggga	2.333	0.00982
chr19:10462519-10462560:-	HNRNPH2(Hs/Mm)	31	chr19:10462530	gggaggg	ggcaggg	2.167	0.0151
chr19:10462519-10462560:-	HNRNPH2(Hs/Mm)	35	chr19:10462526	gggaggg	gggagaa	2.278	0.0114
chr19:10462519-10462560:-	LIN28A(Hs/Mm)	35	chr19:10462526	hggagwa	gggagaa	1.919	0.0275
chr19:10462519-10462560:-	MBNL1(Hs/Mm)	9	chr19:10462552	gcgcagc	ucccagc	2.056	0.0199
chr19:10462519-10462560:-	MBNL1(Hs/Mm)	25	chr19:10462536	cgcuu	ggcug	2.062	0.0196
chr19:10462519-10462560:-	RBFOX2(Hs/Mm)	1	chr19:10462560	gcaug	gccug	1.649	0.0496
chr19:10462519-10462560:-	RBFOX3(Hs/Mm)	1	chr19:10462560	gcaug	gccug	1.664	0.0481
chr19:10462519-10462560:-	RBM45(Hs/Mm)	17	chr19:10462544	acgca	acuca	2.036	0.0209
chr19:10462519-10462560:-	RBM45(Hs/Mm)	30	chr19:10462531	acgca	aggca	2.422	0.00772
chr19:10462519-10462560:-	RBM5(Hs/Mm)	32	chr19:10462529	garggwr	gcaggga	1.859	0.0315
chr19:10462519-10462560:-	SF1(Hs/Mm)	6	chr19:10462555	uaauc	uaauc	1.913	0.0279
chr19:10462519-10462560:-	SRSF1(Hs/Mm)	32	chr19:10462529	gragga	gcaggg	2.011	0.0222
chr19:10462519-10462560:-	SRSF1(Hs/Mm)	36	chr19:10462525	gragga	ggagaa	2.419	0.00778
chr19:10462519-10462560:-	SRSF11(Hs/Mm)	34	chr19:10462527	agggg	aggga	1.689	0.0456
chr19:10462519-10462560:-	SRSF2(Hs/Mm)	31	chr19:10462530	agcagc	ggcagg	1.761	0.0391
chr19:10462519-10462560:-	SRSF2(Hs/Mm)	35	chr19:10462526	ggagwd	gggaga	2.356	0.00924
chr19:10462519-10462560:-	SRSF5(Hs/Mm)	11	chr19:10462550	gcagc	ccagc	1.886	0.0296
chr19:10462519-10462560:-	SRSF8(Hs/Mm)	22	chr19:10462539	agcagc	ggcggc	2.232	0.0128
chr19:10462519-10462560:-	SRSF8(Hs/Mm)	31	chr19:10462530	agcagc	ggcagg	2.329	0.00993
chr19:10462519-10462560:-	SRSF9(Hs/Mm)	35	chr19:10462526	kgrwgsm	gggagaa	2.634	0.00422
chr19:20236799-20236840:+	BRUNOL4(Hs/Mm)	25	chr19:20236823	kgugukk	ggugugu	3.189	0.000714
chr19:20236799-20236840:+	BRUNOL4(Hs/Mm)	27	chr19:20236825	kgugukk	ugugugc	3.176	0.000747
chr19:20236799-20236840:+	BRUNOL5(Hs/Mm)	5	chr19:20236803	ugugukk	ucugagu	2.05	0.0202
chr19:20236799-20236840:+	BRUNOL5(Hs/Mm)	25	chr19:20236823	ugugukk	ggugugu	3.188	0.000716
chr19:20236799-20236840:+	BRUNOL5(Hs/Mm)	27	chr19:20236825	ugugukk	ugugugc	3.212	0.000659
chr19:20236799-20236840:+	BRUNOL6(Hs/Mm)	27	chr19:20236825	ugugdkg	ugugugc	2.373	0.00882
chr19:20236799-20236840:+	DAZ3(Hs/Mm)	26	chr19:20236824	uuguuu	gugugu	1.856	0.0317
chr19:20236799-20236840:+	HNRNPA0(Hs/Mm)	6	chr19:20236804	auuagu	cugagu	2.038	0.0208
chr19:20236799-20236840:+	HNRNPA0(Hs/Mm)	9	chr19:20236807	auuagu	aguagc	2.115	0.0172
chr19:20236799-20236840:+	HNRNPA0(Hs/Mm)	19	chr19:20236817	auuagu	auuaca	2.115	0.0172
chr19:20236799-20236840:+	HNRNPF(Hs/Mm)	15	chr19:20236813	agggu	uggga	1.827	0.0338
chr19:20236799-20236840:+	RBM24(Hs/Mm)	25	chr19:20236823	wgwgugd	ggugugu	2.649	0.00404
chr19:20236799-20236840:+	RBM24(Hs/Mm)	26	chr19:20236824	gugug	gugug	3.01	0.00131
chr19:20236799-20236840:+	RBM24(Hs/Mm)	27	chr19:20236825	wgwgugd	ugugugc	2.701	0.00346
chr19:20236799-20236840:+	RBM24(Hs/Mm)	28	chr19:20236826	gugug	gugug	3.01	0.00131
chr19:20236799-20236840:+	RBM38(Hs/Mm)	24	chr19:20236822	kkguguk	aggugug	2.846	0.00221
chr19:20236799-20236840:+	RBM38(Hs/Mm)	26	chr19:20236824	kkguguk	gugugug	3.269	0.00054
chr19:20236799-20236840:+	RBM38(Hs/Mm)	28	chr19:20236826	kkguguk	gugugcc	2.641	0.00413
chr19:20236799-20236840:+	RBM45(Hs/Mm)	6	chr19:20236804	cuuac	cugag	1.703	0.0443
chr19:20236799-20236840:+	RBM45(Hs/Mm)	19	chr19:20236817	cuuac	auuac	2.218	0.0133
chr19:20236799-20236840:+	RBM45(Hs/Mm)	35	chr19:20236833	acgac	accac	2.63	0.00427
chr19:20236799-20236840:+	RBM45(Hs/Mm)	38	chr19:20236836	acgac	acgcc	2.42	0.00776
chr19:20236799-20236840:+	RBM6(Hs/Mm)	33	chr19:20236831	ccacc	ccacc	1.658	0.0487
chr19:20236799-20236840:+	TARDBP(Hs/Mm)	26	chr19:20236824	guaug	gugug	2.245	0.0124
chr19:20236799-20236840:+	TARDBP(Hs/Mm)	28	chr19:20236826	guaug	gugug	2.245	0.0124
chrX:54588597-54588638:+	HNRNPA0(Hs/Mm)	9	chrX:54588605	auuagu	aguagc	2.141	0.0161
chrX:54588597-54588638:+	HNRNPA0(Hs/Mm)	19	chrX:54588615	auuagu	auuaca	2.141	0.0161
chrX:54588597-54588638:+	HNRNPA0(Hs/Mm)	21	chrX:54588617	uauag	uacag	2.213	0.0134
chrX:54588597-54588638:+	HNRNPK(Hs/Mm)	37	chrX:54588633	cacgc	cacgc	1.952	0.0255
chrX:54588597-54588638:+	PCBP2(Hs/Mm)	1	chrX:54588597	ccyycch	gccuccc	2.275	0.0115
chrX:54588597-54588638:+	PCBP2(Hs/Mm)	2	chrX:54588598	ccyycch	ccuccca	2.438	0.00738
chrX:54588597-54588638:+	PCBP4(Hs/Mm)	3	chrX:54588599	auccccc	cucccaa	2.472	0.00672
chrX:54588597-54588638:+	PRR3(Hs/Mm)	19	chrX:54588615	auuac	auuac	1.907	0.0283
chrX:54588597-54588638:+	RBM23(Hs/Mm)	2	chrX:54588598	ccccc	ccucc	2.423	0.0077
chrX:54588597-54588638:+	RBM23(Hs/Mm)	3	chrX:54588599	ccccc	cuccc	1.931	0.0267
chrX:54588597-54588638:+	RBM45(Hs/Mm)	19	chrX:54588615	acgac	auuac	2.05	0.0202
chrX:54588597-54588638:+	RBM45(Hs/Mm)	26	chrX:54588622	acacc	gcacc	1.748	0.0402
chrX:54588597-54588638:+	RBM45(Hs/Mm)	33	chrX:54588629	acacc	ccacc	1.748	0.0402
chrX:54588597-54588638:+	RBM45(Hs/Mm)	35	chrX:54588631	acgac	accac	2.39	0.00842
chrX:54588597-54588638:+	RBM45(Hs/Mm)	38	chrX:54588634	acgac	acgcc	2.19	0.0143
chrX:54588597-54588638:+	RBM6(Hs/Mm)	2	chrX:54588598	cgucca	ccuccc	2.354	0.00929
chrX:54588597-54588638:+	RBM6(Hs/Mm)	26	chrX:54588622	ccacc	gcacc	2.535	0.00562
chrX:54588597-54588638:+	RBM6(Hs/Mm)	33	chrX:54588629	ccacc	ccacc	2.535	0.00562
chrX:54588597-54588638:+	RBM6(Hs/Mm)	36	chrX:54588632	ccacc	ccacg	2.096	0.018
chrX:54588597-54588638:+	SRSF5(Hs/Mm)	26	chrX:54588622	gcccc	gcacc	2	0.0227
chr10:20575759-20575800:+	HNRNPA0(Hs/Mm)	34	chr10:20575792	uauag	uacag	1.764	0.0389
chr10:20575759-20575800:+	PCBP1(Hs/Mm)	16	chr10:20575774	agcccc	cgccca	1.744	0.0406
chr10:20575759-20575800:+	PCBP2(Hs/Mm)	5	chr10:20575763	ccyycch	ccugccu	2.325	0.01
chr10:20575759-20575800:+	PRR3(Hs/Mm)	32	chr10:20575790	auuac	auuac	2.157	0.0155
chr10:20575759-20575800:+	RBM23(Hs/Mm)	15	chr10:20575773	ccccc	ccgcc	1.908	0.0282
chr10:20575759-20575800:+	RBM23(Hs/Mm)	16	chr10:20575774	ccccc	cgccc	1.738	0.0411
chr10:20575759-20575800:+	RBM45(Hs/Mm)	31	chr10:20575789	gacgamv	gauuaca	2.033	0.021
chr10:20575759-20575800:+	RBM45(Hs/Mm)	32	chr10:20575790	acgac	auuac	2.11	0.0174
chr10:20575759-20575800:+	RBM45(Hs/Mm)	37	chr10:20575795	acgca	aggca	1.651	0.0494
chr10:20575759-20575800:+	RBM6(Hs/Mm)	2	chr10:20575760	cgucca	ucuccu	2.354	0.00929
chr10:20575759-20575800:+	SRSF2(Hs/Mm)	13	chr10:20575771	agcagc	agccgc	2.239	0.0126
chr10:20575759-20575800:+	SRSF2(Hs/Mm)	22	chr10:20575780	agcagc	aguagc	2.239	0.0126
chr10:20575759-20575800:+	SRSF8(Hs/Mm)	13	chr10:20575771	agcagc	agccgc	2.39	0.00842
chr10:20575759-20575800:+	SRSF8(Hs/Mm)	22	chr10:20575780	agcagc	aguagc	2.183	0.0145
chr20:32293848-32293889:-	ESRP1(Hs/Mm)	34	chr20:32293856	gggugg	gggagg	1.898	0.0288
chr20:32293848-32293889:-	EWSR1(Hs/Mm)	32	chr20:32293858	gggggggg	uggggagg	2.465	0.00685
chr20:32293848-32293889:-	EWSR1(Hs/Mm)	34	chr20:32293856	gggggggg	gggaggcu	2.592	0.00477
chr20:32293848-32293889:-	FUS(Hs/Mm)	35	chr20:32293855	ggggg	ggagg	1.831	0.0336
chr20:32293848-32293889:-	HNRNPA2B1(Hs/Mm)	32	chr20:32293858	ggggg	ugggg	1.977	0.024
chr20:32293848-32293889:-	HNRNPA2B1(Hs/Mm)	33	chr20:32293857	ggggg	gggga	1.829	0.0337
chr20:32293848-32293889:-	HNRNPA2B1(Hs/Mm)	34	chr20:32293856	ggggg	gggag	1.829	0.0337
chr20:32293848-32293889:-	HNRNPA2B1(Hs/Mm)	35	chr20:32293855	ggggg	ggagg	1.829	0.0337
chr20:32293848-32293889:-	HNRNPF(Hs/Mm)	32	chr20:32293858	agggu	ugggg	1.704	0.0442
chr20:32293848-32293889:-	HNRNPH1(Hs/Mm)	33	chr20:32293857	gargag	ggggag	1.85	0.0322
chr20:32293848-32293889:-	HNRNPH2(Hs/Mm)	31	chr20:32293859	gggggg	cugggg	2.319	0.0102
chr20:32293848-32293889:-	HNRNPH2(Hs/Mm)	33	chr20:32293857	gggggg	ggggag	2.154	0.0156
chr20:32293848-32293889:-	HNRNPH2(Hs/Mm)	34	chr20:32293856	gggaggg	gggaggc	2.367	0.00897
chr20:32293848-32293889:-	ILF2(Hs/Mm)	34	chr20:32293856	gggugggg	gggaggcu	2.031	0.0211
chr20:32293848-32293889:-	MBNL1(Hs/Mm)	38	chr20:32293852	cgcuu	ggcug	2.275	0.0115
chr20:32293848-32293889:-	PCBP2(Hs/Mm)	12	chr20:32293878	uuccc	guccc	1.725	0.0423
chr20:32293848-32293889:-	RBM24(Hs/Mm)	32	chr20:32293858	ggggg	ugggg	1.908	0.0282
chr20:32293848-32293889:-	RBM24(Hs/Mm)	33	chr20:32293857	ggggg	gggga	1.908	0.0282
chr20:32293848-32293889:-	RBM24(Hs/Mm)	34	chr20:32293856	ggggg	gggag	1.908	0.0282
chr20:32293848-32293889:-	RBM24(Hs/Mm)	35	chr20:32293855	ggggg	ggagg	1.908	0.0282
chr20:32293848-32293889:-	RBM6(Hs/Mm)	11	chr20:32293879	cgucca	cguccc	1.658	0.0487
chr20:32293848-32293889:-	SRSF1(Hs/Mm)	35	chr20:32293855	gragga	ggaggc	2.688	0.00359
chr20:32293848-32293889:-	SRSF2(Hs/Mm)	34	chr20:32293856	ggagwd	gggagg	2.299	0.0108
chr20:32293848-32293889:-	SRSF9(Hs/Mm)	34	chr20:32293856	kgrwgsm	gggaggc	2.268	0.0117
chr20:32293848-32293889:-	TAF15(Hs/Mm)	30	chr20:32293860	ggggggg	acugggg	2.118	0.0171
chr20:32293848-32293889:-	TAF15(Hs/Mm)	32	chr20:32293858	ggggggg	uggggag	2	0.0227
chr20:32293848-32293889:-	TAF15(Hs/Mm)	33	chr20:32293857	ggggggg	ggggagg	2	0.0227
chr9:115448893-115448934:-	BRUNOL4(Hs/Mm)	1	chr9:115448934	kgugukk	uguggug	1.986	0.0235
chr9:115448893-115448934:-	BRUNOL5(Hs/Mm)	1	chr9:115448934	ugugukk	uguggug	1.963	0.0248
chr9:115448893-115448934:-	BRUNOL6(Hs/Mm)	1	chr9:115448934	ugugdkg	uguggug	2.347	0.00946
chr9:115448893-115448934:-	CNOT4(Hs/Mm)	8	chr9:115448927	acacag	gcacac	1.808	0.0353
chr9:115448893-115448934:-	CNOT4(Hs/Mm)	30	chr9:115448905	acacag	acucag	1.808	0.0353
chr9:115448893-115448934:-	FUBP1(Hs/Mm)	15	chr9:115448920	uauguau	ccuguaa	1.88	0.0301
chr9:115448893-115448934:-	G3BP2(Hs/Mm)	34	chr9:115448901	aggaudr	aggaggc	2.44	0.00734
chr9:115448893-115448934:-	HNRNPH1(Hs/Mm)	33	chr9:115448902	gargag	caggag	1.88	0.0301
chr9:115448893-115448934:-	HNRNPK(Hs/Mm)	11	chr9:115448924	cacgc	cacgc	1.952	0.0255
chr9:115448893-115448934:-	HNRNPL(Hs/Mm)	7	chr9:115448928	uacaca	ggcaca	2.263	0.0118
chr9:115448893-115448934:-	HNRNPL(Hs/Mm)	8	chr9:115448927	amayama	gcacacg	1.76	0.0392
chr9:115448893-115448934:-	HNRNPL(Hs/Mm)	9	chr9:115448926	uacaca	cacacg	1.961	0.0249
chr9:115448893-115448934:-	HNRNPL(Hs/Mm)	10	chr9:115448925	acacrav	acacgcc	1.972	0.0243
chr9:115448893-115448934:-	HNRNPL(Hs/Mm)	29	chr9:115448906	uacaca	uacuca	1.868	0.0309
chr9:115448893-115448934:-	HNRNPU(Hs/Mm)	1	chr9:115448934	uguauug	uguggug	2.391	0.0084
chr9:115448893-115448934:-	HNRNPU(Hs/Mm)	17	chr9:115448918	uguauug	uguaauc	2.219	0.0132
chr9:115448893-115448934:-	IGF2BP2(Hs/Mm)	8	chr9:115448927	caacaca	gcacacg	2.057	0.0198
chr9:115448893-115448934:-	MBNL1(Hs/Mm)	13	chr9:115448922	cgcuu	cgccu	1.8	0.0359
chr9:115448893-115448934:-	MBNL1(Hs/Mm)	26	chr9:115448909	cgcuu	agcua	1.85	0.0322
chr9:115448893-115448934:-	MBNL1(Hs/Mm)	38	chr9:115448897	cgcuu	ggcug	2.775	0.00276
chr9:115448893-115448934:-	RBM45(Hs/Mm)	10	chr9:115448925	acgca	acacg	2.337	0.00972
chr9:115448893-115448934:-	RBM45(Hs/Mm)	12	chr9:115448923	acgca	acgcc	3.265	0.000547
chr9:115448893-115448934:-	RBM45(Hs/Mm)	30	chr9:115448905	acgca	acuca	3.337	0.000423
chr9:115448893-115448934:-	SF1(Hs/Mm)	19	chr9:115448916	uaauc	uaauc	1.913	0.0279
chr9:115448893-115448934:-	SF1(Hs/Mm)	29	chr9:115448906	uaauc	uacuc	2.394	0.00833
chr9:115448893-115448934:-	SRSF1(Hs/Mm)	35	chr9:115448900	gragga	ggaggc	2.882	0.00198
chr9:115448893-115448934:-	SRSF10(Hs/Mm)	33	chr9:115448902	cagcag	caggag	1.7	0.0446
chr9:115448893-115448934:-	SRSF2(Hs/Mm)	34	chr9:115448901	ggagwd	aggagg	1.897	0.0289
chr9:115448893-115448934:-	SRSF9(Hs/Mm)	34	chr9:115448901	aggag	aggag	1.881	0.03
chr1:1252631-1252672:-	BRUNOL4(Hs/Mm)	26	chr1:1252647	kgugukk	cgugugc	2.311	0.0104
chr1:1252631-1252672:-	BRUNOL5(Hs/Mm)	26	chr1:1252647	ugugukk	cgugugc	2.262	0.0118
chr1:1252631-1252672:-	CNOT4(Hs/Mm)	35	chr1:1252638	acacag	ccacac	2.244	0.0124
chr1:1252631-1252672:-	EIF4G2(Hs/Mm)	5	chr1:1252668	gcgag	ccgag	1.813	0.0349
chr1:1252631-1252672:-	HNRNPK(Hs/Mm)	22	chr1:1252651	cacgc	caggc	1.952	0.0255
chr1:1252631-1252672:-	HNRNPK(Hs/Mm)	32	chr1:1252641	ccawmcc	ccaccac	1.913	0.0279
chr1:1252631-1252672:-	HNRNPK(Hs/Mm)	35	chr1:1252638	ccawmcc	ccacacc	2.203	0.0138
chr1:1252631-1252672:-	HNRNPK(Hs/Mm)	36	chr1:1252637	cacgc	cacac	1.952	0.0255
chr1:1252631-1252672:-	HNRNPK(Hs/Mm)	38	chr1:1252635	cacgc	caccc	1.952	0.0255
chr1:1252631-1252672:-	HNRNPL(Hs/Mm)	32	chr1:1252641	acacrav	ccaccac	2.197	0.014
chr1:1252631-1252672:-	HNRNPL(Hs/Mm)	34	chr1:1252639	uacaca	accaca	2.237	0.0126
chr1:1252631-1252672:-	HNRNPL(Hs/Mm)	36	chr1:1252637	uacaca	cacacc	2.342	0.00959
chr1:1252631-1252672:-	HNRPLL(Hs/Mm)	35	chr1:1252638	rcahaca	ccacacc	2.139	0.0162
chr1:1252631-1252672:-	IGF2BP2(Hs/Mm)	33	chr1:1252640	caacaca	caccaca	2.529	0.00572
chr1:1252631-1252672:-	IGF2BP2(Hs/Mm)	35	chr1:1252638	caacaca	ccacacc	2.529	0.00572
chr1:1252631-1252672:-	PCBP2(Hs/Mm)	1	chr1:1252672	ccyycch	ccucccg	1.963	0.0248
chr1:1252631-1252672:-	PCBP4(Hs/Mm)	2	chr1:1252671	auccccc	cucccga	2.125	0.0168
chr1:1252631-1252672:-	RBM23(Hs/Mm)	1	chr1:1252672	ccccc	ccucc	2.231	0.0128
chr1:1252631-1252672:-	RBM23(Hs/Mm)	2	chr1:1252671	ccccc	cuccc	1.908	0.0282
chr1:1252631-1252672:-	RBM24(Hs/Mm)	25	chr1:1252648	gugug	gcgug	2.37	0.00889
chr1:1252631-1252672:-	RBM24(Hs/Mm)	27	chr1:1252646	gugug	gugug	2.69	0.00357
chr1:1252631-1252672:-	RBM38(Hs/Mm)	25	chr1:1252648	kkguguk	gcgugug	2.346	0.00949
chr1:1252631-1252672:-	RBM38(Hs/Mm)	27	chr1:1252646	kkguguk	gugugcc	2.551	0.00537
chr1:1252631-1252672:-	RBM45(Hs/Mm)	18	chr1:1252655	acgac	auuac	1.91	0.0281
chr1:1252631-1252672:-	RBM45(Hs/Mm)	34	chr1:1252639	acgac	accac	2.2	0.0139
chr1:1252631-1252672:-	RBM45(Hs/Mm)	37	chr1:1252636	acgca	acacc	1.892	0.0292
chr1:1252631-1252672:-	RBM6(Hs/Mm)	18	chr1:1252655	hauccar	auuacag	1.732	0.0416
chr1:1252631-1252672:-	RBM6(Hs/Mm)	32	chr1:1252641	ccacc	ccacc	2.535	0.00562
chr1:1252631-1252672:-	RBM6(Hs/Mm)	35	chr1:1252638	ccacc	ccaca	2.096	0.018
chr1:1252631-1252672:-	RBM6(Hs/Mm)	37	chr1:1252636	ccacc	acacc	2.096	0.018
chr1:1252631-1252672:-	SRSF2(Hs/Mm)	3	chr1:1252670	uccag	ucccg	1.936	0.0264
chr2:202030114-202030155:+	HNRNPK(Hs/Mm)	21	chr2:202030134	cacgc	caggc	1.952	0.0255
chr2:202030114-202030155:+	HNRNPK(Hs/Mm)	31	chr2:202030144	ccawmcc	ccaccac	1.913	0.0279
chr2:202030114-202030155:+	HNRNPK(Hs/Mm)	34	chr2:202030147	ccawmcc	ccacacc	2.203	0.0138
chr2:202030114-202030155:+	HNRNPK(Hs/Mm)	35	chr2:202030148	cacgc	cacac	1.952	0.0255
chr2:202030114-202030155:+	HNRNPK(Hs/Mm)	37	chr2:202030150	cacgc	caccc	1.952	0.0255
chr2:202030114-202030155:+	HNRNPL(Hs/Mm)	31	chr2:202030144	acacrav	ccaccac	1.704	0.0442
chr2:202030114-202030155:+	HNRNPL(Hs/Mm)	33	chr2:202030146	uacaca	accaca	1.737	0.0412
chr2:202030114-202030155:+	HNRNPL(Hs/Mm)	35	chr2:202030148	uacaca	cacacc	1.842	0.0327
chr2:202030114-202030155:+	HNRNPL(Hs/Mm)	36	chr2:202030149	acacrav	acacccg	1.831	0.0336
chr2:202030114-202030155:+	HNRPLL(Hs/Mm)	34	chr2:202030147	rcahaca	ccacacc	1.709	0.0437
chr2:202030114-202030155:+	IGF2BP2(Hs/Mm)	32	chr2:202030145	caacaca	caccaca	2.071	0.0192
chr2:202030114-202030155:+	IGF2BP2(Hs/Mm)	34	chr2:202030147	caacaca	ccacacc	2.071	0.0192
chr2:202030114-202030155:+	PCBP4(Hs/Mm)	1	chr2:202030114	auccccc	cucccga	2.347	0.00946
chr2:202030114-202030155:+	RBM22(Hs/Mm)	20	chr2:202030133	accgg	acagg	2.306	0.0106
chr2:202030114-202030155:+	RBM22(Hs/Mm)	38	chr2:202030151	accgg	acccg	2.306	0.0106
chr2:202030114-202030155:+	RBM23(Hs/Mm)	1	chr2:202030114	ccccc	cuccc	1.985	0.0236
chr2:202030114-202030155:+	RBM23(Hs/Mm)	31	chr2:202030144	ccccc	ccacc	1.738	0.0411
chr2:202030114-202030155:+	RBM45(Hs/Mm)	17	chr2:202030130	acgac	auuac	1.91	0.0281
chr2:202030114-202030155:+	RBM45(Hs/Mm)	28	chr2:202030141	cuuac	cugcc	1.693	0.0452
chr2:202030114-202030155:+	RBM45(Hs/Mm)	33	chr2:202030146	acgac	accac	2.2	0.0139
chr2:202030114-202030155:+	RBM45(Hs/Mm)	36	chr2:202030149	acacc	acacc	1.748	0.0402
chr2:202030114-202030155:+	RBM6(Hs/Mm)	24	chr2:202030137	cgucca	gcuccu	1.709	0.0437
chr2:202030114-202030155:+	RBM6(Hs/Mm)	31	chr2:202030144	ccacc	ccacc	2.535	0.00562
chr2:202030114-202030155:+	RBM6(Hs/Mm)	34	chr2:202030147	ccacc	ccaca	2.096	0.018
chr2:202030114-202030155:+	RBM6(Hs/Mm)	36	chr2:202030149	ccacc	acacc	2.096	0.018
chr2:202030114-202030155:+	SRSF2(Hs/Mm)	2	chr2:202030115	uccag	ucccg	2.164	0.0152
chr1:150969135-150969176:-	ESRP1(Hs/Mm)	6	chr1:150969171	gggugg	uggugg	2.523	0.00582
chr1:150969135-150969176:-	ESRP2(Hs/Mm)	9	chr1:150969168	ugggrad	ugggcgc	2.132	0.0165
chr1:150969135-150969176:-	EWSR1(Hs/Mm)	7	chr1:150969170	gggggggg	ggugggcg	2.127	0.0167
chr1:150969135-150969176:-	EWSR1(Hs/Mm)	34	chr1:150969143	gggggggg	gggaggcu	2.423	0.0077
chr1:150969135-150969176:-	FUS(Hs/Mm)	7	chr1:150969170	ggggg	ggugg	2.395	0.00831
chr1:150969135-150969176:-	FUS(Hs/Mm)	11	chr1:150969166	cgcgc	ggcgc	2.265	0.0118
chr1:150969135-150969176:-	HNRNPA2B1(Hs/Mm)	10	chr1:150969167	ggggg	gggcg	1.783	0.0373
chr1:150969135-150969176:-	HNRNPF(Hs/Mm)	5	chr1:150969172	gukgykg	auggugg	2.508	0.00607
chr1:150969135-150969176:-	HNRNPF(Hs/Mm)	8	chr1:150969169	gukgykg	gugggcg	2.279	0.0113
chr1:150969135-150969176:-	HNRNPF(Hs/Mm)	9	chr1:150969168	agggu	ugggc	2.265	0.0118
chr1:150969135-150969176:-	HNRNPH2(Hs/Mm)	7	chr1:150969170	gggggg	gguggg	2.044	0.0205
chr1:150969135-150969176:-	MBNL1(Hs/Mm)	13	chr1:150969164	cgcuu	cgccu	2.337	0.00972
chr1:150969135-150969176:-	MBNL1(Hs/Mm)	26	chr1:150969151	cgcuu	agcua	1.85	0.0322
chr1:150969135-150969176:-	MBNL1(Hs/Mm)	38	chr1:150969139	cgcuu	ggcug	2.25	0.0122
chr1:150969135-150969176:-	PPRC1(Hs/Mm)	10	chr1:150969167	ssgcgcs	gggcgcc	2.231	0.0128
chr1:150969135-150969176:-	RBM24(Hs/Mm)	7	chr1:150969170	ggggg	ggugg	1.908	0.0282
chr1:150969135-150969176:-	RBM24(Hs/Mm)	8	chr1:150969169	ggggg	guggg	1.908	0.0282
chr1:150969135-150969176:-	RBM24(Hs/Mm)	10	chr1:150969167	ggggg	gggcg	2.2	0.0139
chr1:150969135-150969176:-	RBM4(Hs/Mm)	10	chr1:150969167	gcgcgu	gggcgc	2.685	0.00363
chr1:150969135-150969176:-	RBM4(Hs/Mm)	12	chr1:150969165	gcgcgu	gcgccu	3.041	0.00118
chr1:150969135-150969176:-	RBM4(Hs/Mm)	30	chr1:150969147	gcgcgss	acucggg	1.703	0.0443
chr1:150969135-150969176:-	RBM4B(Hs/Mm)	32	chr1:150969145	acggga	ucggga	1.688	0.0457
chr1:150969135-150969176:-	RBM8A(Hs/Mm)	8	chr1:150969169	rygcgcb	gugggcg	2.662	0.00388
chr1:150969135-150969176:-	RBM8A(Hs/Mm)	10	chr1:150969167	rygcgcb	gggcgcc	2.689	0.00358
chr1:150969135-150969176:-	SF1(Hs/Mm)	19	chr1:150969158	uaauc	uaauc	1.913	0.0279
chr1:150969135-150969176:-	SF1(Hs/Mm)	29	chr1:150969148	uaauc	uacuc	2.394	0.00833
chr1:150969135-150969176:-	SFPQ(Hs/Mm)	17	chr1:150969160	uguaag	uguaau	1.699	0.0447
chr1:150969135-150969176:-	SRSF1(Hs/Mm)	35	chr1:150969142	gragga	ggaggc	2.688	0.00359
chr1:150969135-150969176:-	SRSF9(Hs/Mm)	34	chr1:150969143	kgrwgsm	gggaggc	2.268	0.0117
chr2:224621834-224621875:-	ESRP1(Hs/Mm)	21	chr2:224621855	gggugg	aggugc	2.239	0.0126
chr2:224621834-224621875:-	EWSR1(Hs/Mm)	21	chr2:224621855	aggug	aggug	2.45	0.00714
chr2:224621834-224621875:-	HNRNPA0(Hs/Mm)	2	chr2:224621874	auuagu	auuagc	1.718	0.0429
chr2:224621834-224621875:-	HNRNPF(Hs/Mm)	13	chr2:224621863	gukgykg	auggugg	2.279	0.0113
chr2:224621834-224621875:-	HNRNPF(Hs/Mm)	16	chr2:224621860	gukgykg	guggcag	2.311	0.0104
chr2:224621834-224621875:-	PRR3(Hs/Mm)	1	chr2:224621875	uauaag	aauuag	2.333	0.00982
chr2:224621834-224621875:-	QKI(Hs/Mm)	2	chr2:224621874	acuaay	auuagc	2.402	0.00815
chr2:224621834-224621875:-	RBFOX1(Hs/Mm)	10	chr2:224621866	wgcaugm	ggcaugg	2.618	0.00442
chr2:224621834-224621875:-	RBFOX1(Hs/Mm)	24	chr2:224621852	wgcaugm	ugccugu	2.408	0.00802
chr2:224621834-224621875:-	RBFOX2(Hs/Mm)	11	chr2:224621865	gcaug	gcaug	2.55	0.00539
chr2:224621834-224621875:-	RBFOX2(Hs/Mm)	19	chr2:224621857	gcaug	gcagg	2.18	0.0146
chr2:224621834-224621875:-	RBFOX2(Hs/Mm)	25	chr2:224621851	gcaug	gccug	2.063	0.0196
chr2:224621834-224621875:-	RBFOX3(Hs/Mm)	11	chr2:224621865	gcaug	gcaug	2.573	0.00504
chr2:224621834-224621875:-	RBFOX3(Hs/Mm)	19	chr2:224621857	gcaug	gcagg	2.2	0.0139
chr2:224621834-224621875:-	RBFOX3(Hs/Mm)	25	chr2:224621851	gcaug	gccug	2.082	0.0187
chr2:224621834-224621875:-	RBM46(Hs/Mm)	1	chr2:224621875	rausawd	aauuagc	2.382	0.00861
chr2:224621834-224621875:-	SAMD4A(Hs/Mm)	6	chr2:224621870	gckgghm	gccgggc	2.049	0.0202
chr2:224621834-224621875:-	SAMD4A(Hs/Mm)	15	chr2:224621861	gckgghm	gguggca	1.79	0.0367
chr2:224621834-224621875:-	SAMD4A(Hs/Mm)	19	chr2:224621857	gckgghm	gcaggug	1.877	0.0303
chr2:224621834-224621875:-	SF1(Hs/Mm)	30	chr2:224621846	uaauc	uaauc	1.913	0.0279
chr2:224621834-224621875:-	SRSF10(Hs/Mm)	17	chr2:224621859	cagcag	uggcag	1.775	0.0379
chr2:224621834-224621875:-	SRSF11(Hs/Mm)	21	chr2:224621855	agggg	aggug	1.755	0.0396
chr2:224621834-224621875:-	SRSF2(Hs/Mm)	18	chr2:224621858	agcagc	ggcagg	1.852	0.032
chr2:224621834-224621875:-	SRSF8(Hs/Mm)	18	chr2:224621858	agcagc	ggcagg	1.768	0.0385
chr20:25427794-25427835:+	EIF4G2(Hs/Mm)	31	chr20:25427824	cgccg	ggccg	2.067	0.0194
chr20:25427794-25427835:+	EIF4G2(Hs/Mm)	34	chr20:25427827	cgccg	cgcca	2.067	0.0194
chr20:25427794-25427835:+	HNRNPK(Hs/Mm)	23	chr20:25427816	cacgc	caggc	2.433	0.00749
chr20:25427794-25427835:+	HNRNPK(Hs/Mm)	29	chr20:25427822	cacgc	caggc	2.433	0.00749
chr20:25427794-25427835:+	HNRNPK(Hs/Mm)	37	chr20:25427830	cacgc	cacgc	2.913	0.00179
chr20:25427794-25427835:+	HNRPLL(Hs/Mm)	22	chr20:25427815	rcahaca	acaggca	2.557	0.00528
chr20:25427794-25427835:+	MBNL1(Hs/Mm)	12	chr20:25427805	cgcuu	agcug	1.675	0.047
chr20:25427794-25427835:+	RBM45(Hs/Mm)	24	chr20:25427817	acgca	aggca	2.687	0.0036
chr20:25427794-25427835:+	RBM45(Hs/Mm)	38	chr20:25427831	acgca	acgcc	3.084	0.00102
chr20:25427794-25427835:+	SRSF2(Hs/Mm)	9	chr20:25427802	agcagc	aguagc	2.057	0.0198
chr20:25427794-25427835:+	SRSF8(Hs/Mm)	9	chr20:25427802	agcagc	aguagc	2.098	0.018
chr20:25427794-25427835:+	SRSF8(Hs/Mm)	31	chr20:25427824	agcagc	ggccgc	1.793	0.0365
chrX:100264653-100264694:-	BRUNOL6(Hs/Mm)	11	chrX:100264684	ugugdkg	gguggug	1.853	0.0319
chrX:100264653-100264694:-	ESRP1(Hs/Mm)	10	chrX:100264685	gggugg	uggugg	2.318	0.0102
chrX:100264653-100264694:-	ESRP1(Hs/Mm)	13	chrX:100264682	gggugg	uggugg	2.318	0.0102
chrX:100264653-100264694:-	ESRP2(Hs/Mm)	10	chrX:100264685	ugggrad	ugguggu	1.697	0.0448
chrX:100264653-100264694:-	ESRP2(Hs/Mm)	16	chrX:100264679	ugggrad	ugggcac	2.539	0.00556
chrX:100264653-100264694:-	EWSR1(Hs/Mm)	11	chrX:100264684	gggggggg	gguggugg	1.944	0.0259
chrX:100264653-100264694:-	FUS(Hs/Mm)	11	chrX:100264684	ggggg	ggugg	2.258	0.012
chrX:100264653-100264694:-	FUS(Hs/Mm)	14	chrX:100264681	ggggg	ggugg	2.258	0.012
chrX:100264653-100264694:-	HNRNPA1(Hs/Mm)	9	chrX:100264686	guaguagu	cugguggu	2.607	0.00457
chrX:100264653-100264694:-	HNRNPA2B1(Hs/Mm)	11	chrX:100264684	gguaguag	gguggugg	2.154	0.0156
chrX:100264653-100264694:-	HNRNPF(Hs/Mm)	9	chrX:100264686	gukgykg	cuggugg	2.393	0.00836
chrX:100264653-100264694:-	HNRNPF(Hs/Mm)	12	chrX:100264683	gukgykg	guggugg	2.803	0.00253
chrX:100264653-100264694:-	HNRNPF(Hs/Mm)	13	chrX:100264682	gggagggg	uggugggc	1.924	0.0272
chrX:100264653-100264694:-	HNRNPH2(Hs/Mm)	14	chrX:100264681	gggggg	gguggg	2.055	0.0199
chrX:100264653-100264694:-	HNRNPU(Hs/Mm)	11	chrX:100264684	uguauug	gguggug	1.766	0.0387
chrX:100264653-100264694:-	ILF2(Hs/Mm)	10	chrX:100264685	gggugggg	ugguggug	1.672	0.0473
chrX:100264653-100264694:-	ILF2(Hs/Mm)	13	chrX:100264682	gggugggg	uggugggc	1.672	0.0473
chrX:100264653-100264694:-	MBNL1(Hs/Mm)	29	chrX:100264666	gcgcagc	ucccagc	1.736	0.0413
chrX:100264653-100264694:-	PCBP2(Hs/Mm)	4	chrX:100264691	uuccc	uuucc	2.413	0.00791
chrX:100264653-100264694:-	PCBP2(Hs/Mm)	5	chrX:100264690	uuccc	uuccc	3.055	0.00113
chrX:100264653-100264694:-	PCBP2(Hs/Mm)	28	chrX:100264667	uuccc	auccc	2.606	0.00458
chrX:100264653-100264694:-	PCBP3(Hs/Mm)	2	chrX:100264693	uuuycc	guuuuc	2.216	0.0133
chrX:100264653-100264694:-	PCBP3(Hs/Mm)	3	chrX:100264692	uuuycc	uuuucc	2.486	0.00646
chrX:100264653-100264694:-	PCBP3(Hs/Mm)	4	chrX:100264691	uuuycc	uuuccc	1.986	0.0235
chrX:100264653-100264694:-	PCBP4(Hs/Mm)	5	chrX:100264690	auccccc	uucccug	2.972	0.00148
chrX:100264653-100264694:-	PCBP4(Hs/Mm)	28	chrX:100264667	auccccc	aucccag	2.292	0.011
chrX:100264653-100264694:-	SF1(Hs/Mm)	26	chrX:100264669	uaauc	uaauc	1.913	0.0279
chrX:100264653-100264694:-	SF1(Hs/Mm)	36	chrX:100264659	uaauc	uacuc	2.394	0.00833
chrX:100264653-100264694:-	SFPQ(Hs/Mm)	9	chrX:100264686	kurrukk	cuggugg	2.426	0.00763
chrX:100264653-100264694:-	SFPQ(Hs/Mm)	10	chrX:100264685	uagug	uggug	1.769	0.0384
chrX:100264653-100264694:-	SFPQ(Hs/Mm)	12	chrX:100264683	kurrukk	guggugg	2.963	0.00152
chrX:100264653-100264694:-	SFPQ(Hs/Mm)	13	chrX:100264682	uagug	uggug	1.769	0.0384
chrX:100264653-100264694:-	TUT1(Hs/Mm)	33	chrX:100264662	mrauacu	agcuacu	2.295	0.0109
chrX:100264653-100264694:-	U2AF2(Hs/Mm)	1	chrX:100264694	uuuuuyc	aguuuuc	1.762	0.039
chrX:100264653-100264694:-	U2AF2(Hs/Mm)	2	chrX:100264693	uuuuuyc	guuuucc	2.019	0.0217
chrX:100264653-100264694:-	U2AF2(Hs/Mm)	3	chrX:100264692	uuuuuyc	uuuuccc	1.962	0.0249
chrX:100264653-100264694:-	ZNF326(Hs/Mm)	4	chrX:100264691	auucc	uuucc	2.13	0.0166
chrX:100264653-100264694:-	ZNF326(Hs/Mm)	27	chrX:100264668	auucc	aaucc	1.667	0.0478
chrX:100264653-100264694:-	ZNF326(Hs/Mm)	28	chrX:100264667	auucc	auccc	1.667	0.0478
chrX:100264653-100264694:-	ZNF638(Hs/Mm)	10	chrX:100264685	bguusku	ugguggu	1.769	0.0384
chr8:99055472-99055513:-	BOLL(Hs/Mm)	1	chr8:99055513	guguua	gugugg	1.854	0.0319
chr8:99055472-99055513:-	BOLL(Hs/Mm)	3	chr8:99055511	guguua	guggug	1.854	0.0319
chr8:99055472-99055513:-	BOLL(Hs/Mm)	6	chr8:99055508	guguua	guggug	1.854	0.0319
chr8:99055472-99055513:-	BOLL(Hs/Mm)	17	chr8:99055497	guguua	cuguaa	1.955	0.0253
chr8:99055472-99055513:-	BRUNOL4(Hs/Mm)	2	chr8:99055512	kgugukk	uguggug	1.851	0.0321
chr8:99055472-99055513:-	BRUNOL5(Hs/Mm)	2	chr8:99055512	ugugukk	uguggug	1.825	0.034
chr8:99055472-99055513:-	BRUNOL6(Hs/Mm)	2	chr8:99055512	ugugdkg	uguggug	3.493	0.000239
chr8:99055472-99055513:-	BRUNOL6(Hs/Mm)	5	chr8:99055509	ugugdkg	gguggug	3.133	0.000865
chr8:99055472-99055513:-	ESRP1(Hs/Mm)	1	chr8:99055513	gggugg	gugugg	2.523	0.00582
chr8:99055472-99055513:-	ESRP1(Hs/Mm)	4	chr8:99055510	gggugg	uggugg	2.818	0.00242
chr8:99055472-99055513:-	EWSR1(Hs/Mm)	4	chr8:99055510	aggug	uggug	1.991	0.0232
chr8:99055472-99055513:-	EWSR1(Hs/Mm)	7	chr8:99055507	aggug	uggug	1.991	0.0232
chr8:99055472-99055513:-	FUS(Hs/Mm)	5	chr8:99055509	ggggg	ggugg	2.476	0.00664
chr8:99055472-99055513:-	HNRNPA2B1(Hs/Mm)	5	chr8:99055509	gguaguag	gguggugc	2.046	0.0204
chr8:99055472-99055513:-	HNRNPF(Hs/Mm)	3	chr8:99055511	gukgykg	guggugg	3.508	0.000226
chr8:99055472-99055513:-	HNRNPF(Hs/Mm)	6	chr8:99055508	gukgykg	guggugc	3.082	0.00103
chr8:99055472-99055513:-	HNRNPM(Hs/Mm)	1	chr8:99055513	gguugguu	guguggug	2.222	0.0131
chr8:99055472-99055513:-	HNRNPM(Hs/Mm)	4	chr8:99055510	gguugguu	ugguggug	2.206	0.0137
chr8:99055472-99055513:-	HNRNPU(Hs/Mm)	2	chr8:99055512	uguauug	uguggug	2.813	0.00245
chr8:99055472-99055513:-	HNRNPU(Hs/Mm)	5	chr8:99055509	uguauug	gguggug	2.422	0.00772
chr8:99055472-99055513:-	HNRNPU(Hs/Mm)	18	chr8:99055496	uguauug	uguaauc	2.641	0.00413
chr8:99055472-99055513:-	ILF2(Hs/Mm)	1	chr8:99055513	gggugggg	guguggug	1.828	0.0338
chr8:99055472-99055513:-	ILF2(Hs/Mm)	4	chr8:99055510	gggugggg	ugguggug	1.906	0.0283
chr8:99055472-99055513:-	MBNL1(Hs/Mm)	14	chr8:99055500	cgcuu	cgccu	2.337	0.00972
chr8:99055472-99055513:-	MBNL1(Hs/Mm)	27	chr8:99055487	cgcuu	agcua	1.85	0.0322
chr8:99055472-99055513:-	RBFOX1(Hs/Mm)	10	chr8:99055504	wgcaugm	ugcacgc	2.237	0.0126
chr8:99055472-99055513:-	RBM24(Hs/Mm)	1	chr8:99055513	gugug	gugug	1.88	0.0301
chr8:99055472-99055513:-	RBM38(Hs/Mm)	1	chr8:99055513	kkguguk	guguggu	3	0.00135
chr8:99055472-99055513:-	SFPQ(Hs/Mm)	3	chr8:99055511	kurrukk	guggugg	3.204	0.000678
chr8:99055472-99055513:-	SFPQ(Hs/Mm)	6	chr8:99055508	kurrukk	guggugc	3.093	0.000991
chr8:99055472-99055513:-	TAF15(Hs/Mm)	5	chr8:99055509	ggggggg	gguggug	1.941	0.0261
chr8:99055472-99055513:-	TARDBP(Hs/Mm)	1	chr8:99055513	guaug	gugug	1.867	0.031
chrX:54588584-54588625:+	HNRNPA0(Hs/Mm)	10	chrX:54588593	auuagu	cuuagc	2.615	0.00446
chrX:54588584-54588625:+	HNRNPA0(Hs/Mm)	22	chrX:54588605	auuagu	aguagc	2.141	0.0161
chrX:54588584-54588625:+	HNRNPA0(Hs/Mm)	32	chrX:54588615	auuagu	auuaca	2.141	0.0161
chrX:54588584-54588625:+	HNRNPA0(Hs/Mm)	34	chrX:54588617	uauag	uacag	2.213	0.0134
chrX:54588584-54588625:+	PCBP1(Hs/Mm)	9	chrX:54588592	ccwwhcc	ccuuagc	2.117	0.0171
chrX:54588584-54588625:+	PCBP2(Hs/Mm)	5	chrX:54588588	ccyycch	ccugccu	2.737	0.0031
chrX:54588584-54588625:+	PCBP2(Hs/Mm)	14	chrX:54588597	ccyycch	gccuccc	2.275	0.0115
chrX:54588584-54588625:+	PCBP2(Hs/Mm)	15	chrX:54588598	ccyycch	ccuccca	2.438	0.00738
chrX:54588584-54588625:+	PCBP4(Hs/Mm)	16	chrX:54588599	auccccc	cucccaa	2.472	0.00672
chrX:54588584-54588625:+	PRR3(Hs/Mm)	32	chrX:54588615	auuac	auuac	1.907	0.0283
chrX:54588584-54588625:+	RBM23(Hs/Mm)	2	chrX:54588585	ccccc	ccucc	2.9	0.00187
chrX:54588584-54588625:+	RBM23(Hs/Mm)	15	chrX:54588598	ccccc	ccucc	2.423	0.0077
chrX:54588584-54588625:+	RBM23(Hs/Mm)	16	chrX:54588599	ccccc	cuccc	1.931	0.0267
chrX:54588584-54588625:+	RBM45(Hs/Mm)	10	chrX:54588593	cuuac	cuuag	1.743	0.0407
chrX:54588584-54588625:+	RBM45(Hs/Mm)	32	chrX:54588615	acgac	auuac	2.05	0.0202
chrX:54588584-54588625:+	RBM6(Hs/Mm)	2	chrX:54588585	cgucca	ccuccu	2.873	0.00203
chrX:54588584-54588625:+	RBM6(Hs/Mm)	15	chrX:54588598	cgucca	ccuccc	2.354	0.00929
chrX:54588584-54588625:+	ZCRB1(Hs/Mm)	8	chrX:54588591	grhuuaa	gccuuag	1.89	0.0294
chr11:74167244-74167285:-	HNRNPA0(Hs/Mm)	6	chr11:74167280	auuagu	cucagc	2.269	0.0116
chr11:74167244-74167285:-	HNRNPA0(Hs/Mm)	15	chr11:74167271	auuagu	cugagu	2.282	0.0112
chr11:74167244-74167285:-	HNRNPA0(Hs/Mm)	18	chr11:74167268	auuagu	aguagc	2.385	0.00854
chr11:74167244-74167285:-	HNRNPA0(Hs/Mm)	28	chr11:74167258	auuagu	auuaca	2.115	0.0172
chr11:74167244-74167285:-	HNRNPF(Hs/Mm)	24	chr11:74167262	agggu	uggga	1.847	0.0324
chr11:74167244-74167285:-	NOVA1(Hs/Mm)	28	chr11:74167258	aucac	auuac	1.781	0.0375
chr11:74167244-74167285:-	PCBP2(Hs/Mm)	1	chr11:74167285	ccyycch	ccugccu	1.875	0.0304
chr11:74167244-74167285:-	RBM45(Hs/Mm)	15	chr11:74167271	cuuac	cugag	1.931	0.0267
chr11:74167244-74167285:-	RBM45(Hs/Mm)	28	chr11:74167258	cuuac	auuac	2	0.0227
chr11:74167244-74167285:-	RBM6(Hs/Mm)	8	chr11:74167278	hauccar	cagccac	1.859	0.0315
chr11:74167244-74167285:-	RBM6(Hs/Mm)	28	chr11:74167258	hauccar	auuacag	1.831	0.0336
chr11:74167244-74167285:-	UNK(Hs/Mm)	18	chr11:74167268	auuaguu	aguagcu	1.885	0.0297
chr1:155851624-155851665:+	HNRNPK(Hs/Mm)	37	chr1:155851660	cacgc	caggc	2.433	0.00749
chr1:155851624-155851665:+	HNRPLL(Hs/Mm)	36	chr1:155851659	rcahaca	acaggca	2.937	0.00166
chr1:155851624-155851665:+	PCBP1(Hs/Mm)	14	chr1:155851637	agcccc	agccuc	1.756	0.0395
chr1:155851624-155851665:+	PCBP1(Hs/Mm)	17	chr1:155851640	agcccc	cuccca	2.033	0.021
chr1:155851624-155851665:+	PCBP2(Hs/Mm)	2	chr1:155851625	uuccc	uucuc	1.862	0.0313
chr1:155851624-155851665:+	PCBP2(Hs/Mm)	5	chr1:155851628	ccyycch	uccuccc	2.812	0.00246
chr1:155851624-155851665:+	PCBP2(Hs/Mm)	6	chr1:155851629	ccyycch	ccucccu	2.9	0.00187
chr1:155851624-155851665:+	PCBP2(Hs/Mm)	7	chr1:155851630	uuccc	cuccc	2.119	0.017
chr1:155851624-155851665:+	PCBP2(Hs/Mm)	15	chr1:155851638	ccyycch	gccuccc	2.4	0.0082
chr1:155851624-155851665:+	PCBP2(Hs/Mm)	16	chr1:155851639	ccyycch	ccuccca	2.637	0.00418
chr1:155851624-155851665:+	PCBP2(Hs/Mm)	17	chr1:155851640	uuccc	cuccc	2.037	0.0208
chr1:155851624-155851665:+	PCBP4(Hs/Mm)	4	chr1:155851627	auccccc	cuccucc	2.611	0.00451
chr1:155851624-155851665:+	PCBP4(Hs/Mm)	7	chr1:155851630	auccccc	cucccuc	2.861	0.00211
chr1:155851624-155851665:+	PCBP4(Hs/Mm)	17	chr1:155851640	auccccc	cucccaa	2.819	0.00241
chr1:155851624-155851665:+	RBM23(Hs/Mm)	6	chr1:155851629	ccccc	ccucc	2.931	0.00169
chr1:155851624-155851665:+	RBM23(Hs/Mm)	7	chr1:155851630	ccccc	cuccc	2.362	0.00909
chr1:155851624-155851665:+	RBM23(Hs/Mm)	9	chr1:155851632	ccccc	cccuc	2.362	0.00909
chr1:155851624-155851665:+	RBM23(Hs/Mm)	16	chr1:155851639	ccccc	ccucc	2.762	0.00287
chr1:155851624-155851665:+	RBM23(Hs/Mm)	17	chr1:155851640	ccccc	cuccc	2.269	0.0116
chr1:155851624-155851665:+	RBM45(Hs/Mm)	38	chr1:155851661	acgca	aggca	2.446	0.00722
chr1:155851624-155851665:+	RBM6(Hs/Mm)	3	chr1:155851626	cgucca	ucuccu	2.544	0.00548
chr1:155851624-155851665:+	RBM6(Hs/Mm)	6	chr1:155851629	cgucca	ccuccc	3.165	0.000775
chr1:155851624-155851665:+	RBM6(Hs/Mm)	16	chr1:155851639	cgucca	ccuccc	2.886	0.00195
chr1:155851624-155851665:+	SRSF2(Hs/Mm)	23	chr1:155851646	agcagc	aguagc	2.057	0.0198
chr1:155851624-155851665:+	SRSF8(Hs/Mm)	23	chr1:155851646	agcagc	aguagc	1.915	0.0277
chr19:21372840-21372881:+	BOLL(Hs/Mm)	8	chr19:21372847	guguua	cuguaa	1.955	0.0253
chr19:21372840-21372881:+	HNRNPU(Hs/Mm)	9	chr19:21372848	uguauug	uguaauc	2.641	0.00413
chr19:21372840-21372881:+	MBNL1(Hs/Mm)	30	chr19:21372869	cgcuu	ggcug	1.738	0.0411
chr19:21372840-21372881:+	RBM45(Hs/Mm)	35	chr19:21372874	acgca	aggca	1.735	0.0414
chr19:21372840-21372881:+	SAMD4A(Hs/Mm)	2	chr19:21372841	gckgghm	gcaggcc	2.506	0.00611
chr19:21372840-21372881:+	SF1(Hs/Mm)	11	chr19:21372850	uaauc	uaauc	1.913	0.0279
chr19:21372840-21372881:+	SF1(Hs/Mm)	21	chr19:21372860	uaauc	uacuc	2.394	0.00833
chr19:21372840-21372881:+	SFPQ(Hs/Mm)	10	chr19:21372849	kurrukk	guaaucu	2.963	0.00152
chr19:21372840-21372881:+	SRSF2(Hs/Mm)	1	chr19:21372840	agcagc	ugcagg	2.489	0.00641
chr19:21372840-21372881:+	SRSF8(Hs/Mm)	1	chr19:21372840	agcagc	ugcagg	2.354	0.00929
chr19:21372840-21372881:+	ZNF326(Hs/Mm)	22	chr19:21372861	auucc	acucc	1.667	0.0478
chr5:179265543-179265584:-	EIF4G2(Hs/Mm)	15	chr5:179265570	gcgag	ccgag	1.813	0.0349
chr5:179265543-179265584:-	EIF4G2(Hs/Mm)	35	chr5:179265550	gcgag	gcgcg	2.28	0.0113
chr5:179265543-179265584:-	EIF4G2(Hs/Mm)	37	chr5:179265548	gcgag	gcgug	2.28	0.0113
chr5:179265543-179265584:-	HNRNPA0(Hs/Mm)	6	chr5:179265579	auuagu	cucagc	2.013	0.0221
chr5:179265543-179265584:-	HNRNPA0(Hs/Mm)	18	chr5:179265567	auuagu	aguagc	2.115	0.0172
chr5:179265543-179265584:-	HNRNPA0(Hs/Mm)	23	chr5:179265562	auuagu	cugaga	2	0.0227
chr5:179265543-179265584:-	HNRNPA0(Hs/Mm)	28	chr5:179265557	auuagu	auuaca	2.103	0.0177
chr5:179265543-179265584:-	MBNL1(Hs/Mm)	36	chr5:179265549	cgcuu	cgcgu	1.713	0.0434
chr5:179265543-179265584:-	PCBP2(Hs/Mm)	1	chr5:179265584	ccyycch	ccugccu	2.637	0.00418
chr5:179265543-179265584:-	PCBP2(Hs/Mm)	10	chr5:179265575	ccyycch	gccuccc	1.838	0.033
chr5:179265543-179265584:-	PCBP2(Hs/Mm)	11	chr5:179265574	ccyycch	ccucccg	1.963	0.0248
chr5:179265543-179265584:-	PCBP4(Hs/Mm)	12	chr5:179265573	auccccc	cucccga	2.125	0.0168
chr5:179265543-179265584:-	PPRC1(Hs/Mm)	33	chr5:179265552	ssgcgcs	aggcgcg	2.795	0.0026
chr5:179265543-179265584:-	PPRC1(Hs/Mm)	35	chr5:179265550	ssgcgcs	gcgcgug	2.705	0.00342
chr5:179265543-179265584:-	RBM23(Hs/Mm)	11	chr5:179265574	ccccc	ccucc	2.231	0.0128
chr5:179265543-179265584:-	RBM23(Hs/Mm)	12	chr5:179265573	ccccc	cuccc	1.908	0.0282
chr5:179265543-179265584:-	RBM4(Hs/Mm)	35	chr5:179265550	gcgcgu	gcgcgu	2.37	0.00889
chr5:179265543-179265584:-	RBM4(Hs/Mm)	37	chr5:179265548	gcgcgu	gcgugc	1.918	0.0276
chr5:179265543-179265584:-	RBM45(Hs/Mm)	2	chr5:179265583	cuuac	cugcc	1.792	0.0366
chr5:179265543-179265584:-	RBM45(Hs/Mm)	23	chr5:179265562	cuuac	cugag	1.891	0.0293
chr5:179265543-179265584:-	RBM45(Hs/Mm)	28	chr5:179265557	acgac	auuac	2.05	0.0202
chr5:179265543-179265584:-	RBM4B(Hs/Mm)	35	chr5:179265550	gcgcgg	gcgcgu	2.488	0.00642
chr5:179265543-179265584:-	RBM4B(Hs/Mm)	37	chr5:179265548	gcgcgg	gcgugc	2.081	0.0187
chr5:179265543-179265584:-	RBM8A(Hs/Mm)	33	chr5:179265552	rygcgcb	aggcgcg	2.959	0.00154
chr5:179265543-179265584:-	RBM8A(Hs/Mm)	35	chr5:179265550	rygcgcb	gcgcgug	3.054	0.00113
chr5:179265543-179265584:-	SRSF2(Hs/Mm)	13	chr5:179265572	uccag	ucccg	1.936	0.0264
chr19:42374171-42374212:+	BRUNOL4(Hs/Mm)	2	chr19:42374172	kgugukk	uguggug	1.716	0.0431
chr19:42374171-42374212:+	BRUNOL5(Hs/Mm)	2	chr19:42374172	ugugukk	uguggug	1.65	0.0495
chr19:42374171-42374212:+	BRUNOL6(Hs/Mm)	2	chr19:42374172	ugugdkg	uguggug	1.987	0.0235
chr19:42374171-42374212:+	CNOT4(Hs/Mm)	9	chr19:42374179	acacag	gcacau	1.885	0.0297
chr19:42374171-42374212:+	ESRP1(Hs/Mm)	1	chr19:42374171	gggugg	gugugg	1.932	0.0267
chr19:42374171-42374212:+	ESRP1(Hs/Mm)	4	chr19:42374174	gggugg	uggugg	2.216	0.0133
chr19:42374171-42374212:+	ESRP1(Hs/Mm)	35	chr19:42374205	gggugg	gggagg	1.898	0.0288
chr19:42374171-42374212:+	EWSR1(Hs/Mm)	33	chr19:42374203	gggggggg	uggggagg	2.338	0.00969
chr19:42374171-42374212:+	EWSR1(Hs/Mm)	35	chr19:42374205	gggggggg	gggaggcu	2.465	0.00685
chr19:42374171-42374212:+	FUS(Hs/Mm)	5	chr19:42374175	ggggg	ggugg	2.21	0.0136
chr19:42374171-42374212:+	FUS(Hs/Mm)	36	chr19:42374206	ggggg	ggagg	1.831	0.0336
chr19:42374171-42374212:+	HNRNPA2B1(Hs/Mm)	33	chr19:42374203	ggggg	ugggg	1.814	0.0348
chr19:42374171-42374212:+	HNRNPA2B1(Hs/Mm)	34	chr19:42374204	ggggg	gggga	1.667	0.0478
chr19:42374171-42374212:+	HNRNPA2B1(Hs/Mm)	35	chr19:42374205	ggggg	gggag	1.667	0.0478
chr19:42374171-42374212:+	HNRNPA2B1(Hs/Mm)	36	chr19:42374206	ggggg	ggagg	1.667	0.0478
chr19:42374171-42374212:+	HNRNPF(Hs/Mm)	3	chr19:42374173	gukgykg	guggugg	2.574	0.00503
chr19:42374171-42374212:+	HNRNPF(Hs/Mm)	33	chr19:42374203	agggu	ugggg	1.704	0.0442
chr19:42374171-42374212:+	HNRNPH2(Hs/Mm)	32	chr19:42374202	gggggg	cugggg	2.319	0.0102
chr19:42374171-42374212:+	HNRNPH2(Hs/Mm)	34	chr19:42374204	gggggg	ggggag	2.154	0.0156
chr19:42374171-42374212:+	HNRNPH2(Hs/Mm)	35	chr19:42374205	gggggg	gggagg	2.154	0.0156
chr19:42374171-42374212:+	HNRNPL(Hs/Mm)	8	chr19:42374178	uacaca	ggcaca	2.408	0.00802
chr19:42374171-42374212:+	HNRNPL(Hs/Mm)	10	chr19:42374180	uacaca	cacauu	1.776	0.0379
chr19:42374171-42374212:+	HNRNPU(Hs/Mm)	2	chr19:42374172	uguauug	uguggug	2.234	0.0127
chr19:42374171-42374212:+	HNRNPU(Hs/Mm)	18	chr19:42374188	uguauug	uguaauc	2.547	0.00543
chr19:42374171-42374212:+	RBM24(Hs/Mm)	1	chr19:42374171	gugug	gugug	1.88	0.0301
chr19:42374171-42374212:+	RBM24(Hs/Mm)	33	chr19:42374203	ggggg	ugggg	1.908	0.0282
chr19:42374171-42374212:+	RBM24(Hs/Mm)	34	chr19:42374204	ggggg	gggga	1.908	0.0282
chr19:42374171-42374212:+	RBM24(Hs/Mm)	35	chr19:42374205	ggggg	gggag	1.908	0.0282
chr19:42374171-42374212:+	RBM24(Hs/Mm)	36	chr19:42374206	ggggg	ggagg	1.908	0.0282
chr19:42374171-42374212:+	RBM41(Hs/Mm)	10	chr19:42374180	uacuu	cacau	1.798	0.0361
chr19:42374171-42374212:+	RBM42(Hs/Mm)	22	chr19:42374192	aacuamg	aucucag	1.919	0.0275
chr19:42374171-42374212:+	RBM42(Hs/Mm)	27	chr19:42374197	aacuamg	agcuacu	2.014	0.022
chr19:42374171-42374212:+	SFPQ(Hs/Mm)	3	chr19:42374173	kurrukk	guggugg	2.87	0.00205
chr19:42374171-42374212:+	SFPQ(Hs/Mm)	19	chr19:42374189	kurrukk	guaaucu	2.444	0.00726
chr19:42374171-42374212:+	TAF15(Hs/Mm)	31	chr19:42374201	ggggggg	acugggg	1.718	0.0429
chr19:42374171-42374212:+	TUT1(Hs/Mm)	27	chr19:42374197	mrauacu	agcuacu	1.82	0.0344
chr12:121730937-121730978:-	CNOT4(Hs/Mm)	27	chr12:121730952	acacag	acacac	2.308	0.0105
chr12:121730937-121730978:-	HNRNPL(Hs/Mm)	25	chr12:121730954	amayama	guacaca	2.227	0.013
chr12:121730937-121730978:-	HNRNPL(Hs/Mm)	26	chr12:121730953	uacaca	uacaca	2.882	0.00198
chr12:121730937-121730978:-	HNRNPL(Hs/Mm)	27	chr12:121730952	acacrav	acacacc	3.183	0.000729
chr12:121730937-121730978:-	HNRNPL(Hs/Mm)	28	chr12:121730951	uacaca	cacacc	2.421	0.00774
chr12:121730937-121730978:-	HNRNPL(Hs/Mm)	29	chr12:121730950	acacrav	acaccac	3.338	0.000422
chr12:121730937-121730978:-	HNRNPL(Hs/Mm)	32	chr12:121730947	acacrav	ccaccag	2.718	0.00328
chr12:121730937-121730978:-	HNRPLL(Hs/Mm)	25	chr12:121730954	rcahaca	guacaca	2.633	0.00423
chr12:121730937-121730978:-	HNRPLL(Hs/Mm)	27	chr12:121730952	rcahaca	acacacc	2.823	0.00238
chr12:121730937-121730978:-	IGF2BP1(Hs/Mm)	19	chr12:121730960	auaca	uuaca	1.761	0.0391
chr12:121730937-121730978:-	IGF2BP1(Hs/Mm)	25	chr12:121730954	auaca	guaca	1.761	0.0391
chr12:121730937-121730978:-	IGF2BP1(Hs/Mm)	27	chr12:121730952	auaca	acaca	1.761	0.0391
chr12:121730937-121730978:-	IGF2BP2(Hs/Mm)	25	chr12:121730954	caacaca	guacaca	2.729	0.00318
chr12:121730937-121730978:-	IGF2BP2(Hs/Mm)	27	chr12:121730952	caacaca	acacacc	2.386	0.00852
chr12:121730937-121730978:-	PCBP2(Hs/Mm)	1	chr12:121730978	ccyycch	ccucccg	1.963	0.0248
chr12:121730937-121730978:-	PCBP4(Hs/Mm)	2	chr12:121730977	auccccc	cucccga	2.125	0.0168
chr12:121730937-121730978:-	RBM23(Hs/Mm)	1	chr12:121730978	ccccc	ccucc	2.231	0.0128
chr12:121730937-121730978:-	RBM23(Hs/Mm)	2	chr12:121730977	ccccc	cuccc	1.908	0.0282
chr12:121730937-121730978:-	RBM45(Hs/Mm)	18	chr12:121730961	acgac	auuac	1.91	0.0281
chr12:121730937-121730978:-	RBM45(Hs/Mm)	27	chr12:121730952	acacc	acaca	2.215	0.0134
chr12:121730937-121730978:-	RBM45(Hs/Mm)	29	chr12:121730950	acacc	acacc	2.682	0.00366
chr12:121730937-121730978:-	RBM45(Hs/Mm)	31	chr12:121730948	acgac	accac	2.2	0.0139
chr12:121730937-121730978:-	RBM45(Hs/Mm)	32	chr12:121730947	acacc	ccacc	2.215	0.0134
chr12:121730937-121730978:-	RBM6(Hs/Mm)	32	chr12:121730947	ccacc	ccacc	1.658	0.0487
chr12:121730937-121730978:-	SNRPA(Hs/Mm)	26	chr12:121730953	ugcaca	uacaca	2.329	0.00993
chr12:121730937-121730978:-	SRSF2(Hs/Mm)	3	chr12:121730976	uccag	ucccg	1.936	0.0264
[truncated: 84,438 more rows]

## Sheet: BRCA_Doxorubicin
Sequence region	Protein	Sequence Position	Genomic Coordinate	Motif	K-mer	Z-score	P-value
[truncated: 5,176 more rows]

[truncated: 20 more sheets: HNSC_Carboplatin, HNSC_Cetuximab, HNSC_Cisplatin, HNSC_Docetaxel, HNSC_Paclitaxel, LGG_Temozolomide, LUAD_Carboplatin, LUAD_Cisplatin, LUAD_Docetaxel, LUAD_Gemcitabine, LUAD_Paclitaxel, LUAD_Pemetrexed, LUAD_Vinorelbine, STAD_Capecitabine, STAD_Cisplatin, STAD_Epirubicin, STAD_Etoposide, STAD_Fluorouracil, STAD_Leucovorin, STAD_Oxaliplatin]
