# Supplementary material for: Genomic Landscape and Potential Regulation of RNA Editing in Drug Resistance
Source: Adv Sci (Weinh). 2023 Mar 13;10(14):2207357. doi: 10.1002/advs.202207357 (PMC10190536; doi:10.1002/advs.202207357)
Supplement: Supplementary file 11 — Supplemental Table 10 [file ADVS-10-2207357-s005.xlsx]

## Sheet: Sheet1
Table S10. The predicted DES-miRNA-gene triplets related to drug response
a number of sensitive tumor samples
b number of resistant tumor samples
c The correlation coefficient between gene and miRNA expression in the sensitive group
d The correlation p-value between gene and miRNA expression in the sensitive group
e The correlation coefficient between gene and miRNA expression in the resistant group
f The correlation p-value between gene and miRNA expression in the resistant group
g The difference in the mean value of the editing level in resistant tumor samples relative to sensitive samples
h The fold change of gene expession between the resistant tumor samples and sensitive samples
i The p-value from wilcoxon rank-sum in gene expession between the resistant tumor samples and sensitive samples
j The fold change of miRNA expession between the resistant tumor samples and sensitive samples
k The p-value from wilcoxon rank-sum in miRNA expession between the resistant tumor samples and sensitive samples
l The Gain or Loss of the miRNA-gene association by the edited sites
site	gene	miR	numSena	numResb	corSenc	pSend	corRese	pCorf	Diffg	geneFCh	genePi	mirFCj	mirPk	condition	gainLossl
chr17|41371683|UTR3|TMEM106A|+|Alu|no-conserve	TMEM106A	MIMAT0021022	16	15	0.272476	0.307264	-0.54258	0.036638	-0.05189	0.613209	0.128048	3.11924	0.050993	BLCA-Gemcitabine	Loss
chr1|145689050|UTR3|RNF115|+|Alu|both	RNF115	MIMAT0000450	16	11	-0.06043	0.824063	-0.6592	0.027362	-0.18056	0.967645	0.980316	2.43702	0.051274	BLCA-Cisplatin	Loss
chr1|179326886|UTR3|SOAT1|+|Alu|both	SOAT1	MIMAT0000450	16	11	-0.40108	0.123638	-0.62686	0.039011	-0.25882	0.938854	0.748399	2.43702	0.051274	BLCA-Cisplatin	Loss
chr17|73940875|UTR3|ACOX1|-|Alu|chimp	ACOX1	MIMAT0000759	15	41	-0.40136	0.138125	-0.41921	0.006368	0.095587	0.962029	0.739109	1.31157	0.052053	LGG-Temozolomide	Gain
chr17|73938267|UTR3|ACOX1|-|Alu|chimp	ACOX1	MIMAT0000086	18	4	0.251246	0.314573	-0.97656	0.023437	0.117851	0.89292	0.96605	2.75667	0.055451	HNSC-Cisplatin	Gain
chr17|73940067|UTR3|ACOX1|-|Alu|chimp	ACOX1	MIMAT0000086	18	4	0.251246	0.314573	-0.97656	0.023437	0.308707	0.89292	0.96605	2.75667	0.055451	HNSC-Cisplatin	Gain
chr17|73938326|UTR3|ACOX1|-|Alu|chimp	ACOX1	MIMAT0011163	18	4	0.098726	0.696728	-0.97631	0.02369	0.116428	0.89292	0.96605	4.66133	0.060487	HNSC-Cisplatin	Gain
chr5|156905560|UTR3|ADAM19|-|Non-Alu-repetitive|chimp	ADAM19	MIMAT0019873	16	15	-0.59454	0.015142	-0.2572	0.354752	-0.14789	2.30319	0.277022	0.507718	0.060962	BLCA-Gemcitabine	Gain
chr19|46053329|UTR3|OPA3|-|Alu|no-conserve	OPA3	MIMAT0022692	16	11	-0.53207	0.033879	0.242225	0.47299	-0.07618	1.08644	0.570386	1.76491	0.064243	BLCA-Cisplatin	Gain
chr16|66924108|UTR3|PDP2|+|Alu|chimp	PDP2	MIMAT0004592	15	41	-0.11468	0.684029	-0.37771	0.014904	0.097295	0.844193	0.043726	1.87365	0.069804	LGG-Temozolomide	Gain
chr17|37410436|UTR3|FBXL20|-|Alu|both	FBXL20	MIMAT0019060	29	10	0.254502	0.182757	-0.65601	0.039417	0.082843	0.856685	0.735578	2.91812	0.072602	STAD-Fluorouracil	Gain
chr7|127945627|UTR3|RBM28|-|Alu|no-conserve	RBM28	MIMAT0000222	15	41	-0.74151	0.001556	-0.20367	0.201529	0.055821	1.23036	0.049856	0.748497	0.072704	LGG-Temozolomide	Loss
chr15|42861598|UTR3|HAUS2|+|Alu|both	HAUS2	MIMAT0018356	8	3	0.116769	0.783041	-0.99904	0.027881	0.052269	0.584979	0.261572	2.3011	0.082731	HNSC-Paclitaxel	Gain
chr15|52206742|UTR3|TMOD3|+|Alu|no-conserve	TMOD3	MIMAT0000250	16	11	-0.54762	0.028105	0.27999	0.404338	-0.13649	1.50564	0.024751	1.12873	0.088671	BLCA-Cisplatin	Gain
chr14|50713258|UTR3|L2HGDH|-|Alu|chimp	L2HGDH	MIMAT0009451	15	41	-0.27459	0.321955	-0.36482	0.019015	-0.1332	0.834998	0.014596	1.40157	0.099627	LGG-Temozolomide	Loss
chr1|226171377|UTR3|SDE2|-|no-repetitive|chimp	SDE2	MIMAT0018926	29	10	-0.05167	0.790111	-0.73243	0.015996	0.063213	0.828662	0.29588	0.528642	0.10762	STAD-Fluorouracil	Gain
chr19|46054273|UTR3|OPA3|-|Alu|no-conserve	OPA3	MIMAT0004958	13	9	-0.00294	0.992385	-0.74838	0.020362	0.050875	0.724858	0.038441	0.458998	0.108907	STAD-Cisplatin	Gain
chr22|31058721|UTR3|DUSP18,SLC35E4|-|Alu|no-conserve	DUSP18	MIMAT0018184	10	3	-0.4377	0.205844	-0.99848	0.035076	0.051838	0.91028	0.932647	3.22699	0.109543	STAD-Etoposide	Gain
chr3|141879681|UTR3|GK5|-|Alu|no-conserve	GK5	MIMAT0032110	9	9	0.65237	0.056857	-0.70954	0.032276	0.138094	0.868204	0.658843	0.572995	0.111961	LUAD-Paclitaxel	Gain
chr2|190612024|UTR3|OSGEPL1|-|Alu|no-conserve	OSGEPL1	MIMAT0019967	37	5	-0.00055	0.997422	-0.96242	0.008696	-0.07302	0.893642	0.87654	2.03075	0.114444	LUAD-Cisplatin	Loss
chr2|69688754|UTR3|AAK1|-|Alu|chimp	AAK1	MIMAT0019719	29	10	-0.41657	0.024582	-0.27018	0.450262	0.16909	1.02553	0.987169	1.87726	0.117357	STAD-Fluorouracil	Loss
chr1|3729953|UTR3|CEP104|-|Alu|rhesus	CEP104	MIMAT0009199	15	41	-0.72174	0.002383	0.096839	0.546965	0.071198	1.25355	0.011253	1.37884	0.123205	LGG-Temozolomide	Loss
chr8|95804963|UTR3|DPY19L4|+|Alu|no-conserve	DPY19L4	MIMAT0009199	15	41	-0.57184	0.025931	0.155698	0.331018	0.107473	1.0294	0.753117	1.37884	0.123205	LGG-Temozolomide	Loss
chr11|68522954|UTR3|CPT1A|-|Alu|no-conserve	CPT1A	MIMAT0025848	8	3	0.079711	0.851174	-0.9996	0.018094	0.060055	0.44601	0.052479	0.62314	0.125786	HNSC-Paclitaxel	Gain
chr17|73940167|UTR3|ACOX1|-|Alu|chimp	ACOX1	MIMAT0004557	15	41	-0.49095	0.063123	-0.44824	0.003292	0.061677	0.962029	0.739109	2.71529	0.128512	LGG-Temozolomide	Gain
chr1|1594977|UTR3|SLC35E2B|-|Alu|both	SLC35E2B	MIMAT0004568	37	5	-0.346	0.035932	0.043888	0.944138	-0.07488	1.02525	0.785718	2.21066	0.129841	LUAD-Cisplatin	Gain
chr18|32829440|UTR3|ZNF397|+|Alu|no-conserve	ZNF397	MIMAT0004767	16	11	-0.41628	0.108747	-0.61108	0.045786	-0.09343	0.907458	0.862878	2.08532	0.132307	BLCA-Cisplatin	Loss
chr2|96915063|UTR3|TMEM127|-|Alu|no-conserve	TMEM127	MIMAT0000731	29	10	-0.37447	0.04535	-0.38597	0.270622	0.248291	1.11129	0.31099	0.804913	0.134759	STAD-Fluorouracil	Loss
chr7|17384828|UTR3|AHR|+|Alu|no-conserve	AHR	MIMAT0002874	18	4	0.36955	0.131214	-0.95537	0.044629	0.073698	0.918617	0.765749	0.323195	0.136303	HNSC-Cisplatin	Gain
chr7|127945627|UTR3|RBM28|-|Alu|no-conserve	RBM28	MIMAT0000272	15	41	-0.57841	0.023894	-0.11675	0.467257	0.055821	1.23036	0.049856	1.33626	0.136315	LGG-Temozolomide	Loss
chr6|25988863|UTR3|TRIM38|+|Alu|no-conserve	TRIM38	MIMAT0011157	16	12	-0.10123	0.709117	-0.75974	0.004143	-0.06606	0.814446	0.365325	0.074385	0.136909	LUAD-Carboplatin	Loss
chr20|44513263|UTR3|ZSWIM1|+|Alu|no-conserve	ZSWIM1	MIMAT0022695	15	41	-0.75796	0.00106	-0.2632	0.096389	-0.09186	1.02136	0.970482	1.64986	0.138455	LGG-Temozolomide	Gain
chr2|216808867|UTR3|MREG|-|Alu|both	MREG	MIMAT0015053	13	7	-0.6266	0.021926	0.17696	0.704265	-0.18047	1.18135	0.302936	2.33552	0.140321	LUAD-Pemetrexed	Gain
chr19|13883962|UTR3|MRI1|+|Alu|chimp	MRI1	MIMAT0004564	16	11	-0.3259	0.218012	-0.60246	0.049812	-0.05666	0.831338	0.537347	1.51979	0.145471	BLCA-Cisplatin	Loss
chr19|13884096|UTR3|MRI1|+|Alu|chimp	MRI1	MIMAT0004564	16	11	-0.3259	0.218012	-0.60246	0.049812	-0.08389	0.831338	0.537347	1.51979	0.145471	BLCA-Cisplatin	Loss
chr2|217366480|UTR3|RPL37A|+|Alu|no-conserve	RPL37A	MIMAT0027622	18	4	0.07443	0.769129	-0.96485	0.035146	0.050098	0.812416	0.96605	4.88669	0.147329	HNSC-Cisplatin	Gain
chr14|70834227|UTR3|SYNJ2BP|-|Alu|both	SYNJ2BP	MIMAT0027422	10	3	-0.7386	0.014692	0.708451	0.498789	0.208704	1.1715	0.554113	0.290402	0.150786	STAD-Etoposide	Loss
chr11|36507636|UTR3|TRAF6|-|Alu|no-conserve	TRAF6	MIMAT0002174	15	41	-0.71798	0.002575	0.055156	0.731967	0.083029	1.22338	0.143838	1.24537	0.159682	LGG-Temozolomide	Loss
chr14|55835066|UTR3|ATG14|-|Alu|no-conserve	ATG14	MIMAT0002874	29	10	-0.29533	0.119853	-0.67117	0.033603	0.302858	0.844978	0.281269	0.735334	0.171643	STAD-Fluorouracil	Gain
chr14|70835925|UTR3|SYNJ2BP|-|Alu|both	SYNJ2BP	MIMAT0032110	10	3	-0.74718	0.013002	-0.16537	0.894239	0.08855	1.1715	0.554113	0.291584	0.175702	STAD-Etoposide	Loss
chr19|16661291|UTR3|SLC35E1|-|Alu|no-conserve	SLC35E1	MIMAT0000763	14	5	-0.53579	0.048293	-0.21444	0.729068	-0.09556	1.04179	0.74591	0.889296	0.179454	STAD-Capecitabine	Gain
chr14|21928948|UTR3|RAB2B|-|Alu|chimp	RAB2B	MIMAT0004598	29	10	0.040604	0.834348	-0.66548	0.035712	0.084472	0.998068	0.935912	1.09906	0.181948	STAD-Fluorouracil	Gain
chr12|133346813|UTR3|GOLGA3|-|Alu|rhesus	GOLGA3	MIMAT0017982	17	7	-0.20549	0.428809	-0.85082	0.015209	0.134139	0.861561	0.445983	0.588744	0.182294	STAD-Leucovorin	Gain
chr15|65442526|UTR3|CLPX|-|Alu|rhesus	CLPX	MIMAT0002874	8	3	-0.11024	0.794976	-0.99736	0.046251	0.189439	0.830095	0.609834	0.777839	0.184573	HNSC-Paclitaxel	Gain
chr2|69688754|UTR3|AAK1|-|Alu|chimp	AAK1	MIMAT0019719	17	7	-0.5185	0.032973	-0.38319	0.396166	0.131999	1.08235	1	1.57209	0.184898	STAD-Leucovorin	Loss
chr5|134236712|UTR3|TXNDC15|+|Alu|chimp	TXNDC15	MIMAT0018004	15	41	-0.74441	0.001457	-0.07154	0.656682	0.06904	1.06694	0.448106	1.66105	0.185799	LGG-Temozolomide	Loss
chr17|35837725|UTR3|TADA2A|+|Alu|no-conserve	TADA2A	MIMAT0018185	16	11	-0.0588	0.828742	-0.65352	0.029202	-0.10561	0.847568	0.288714	2.38161	0.186213	BLCA-Cisplatin	Loss
chrX|84345972|UTR3|APOOL|+|Alu|no-conserve	APOOL	MIMAT0004597	16	11	-0.54165	0.030226	0.100529	0.768686	-0.08197	1.2126	0.226668	0.804642	0.190982	BLCA-Cisplatin	Gain
chr7|156762915|UTR3|NOM1|+|Alu|chimp	NOM1	MIMAT0025848	15	41	-0.61088	0.015557	-0.23584	0.13769	-0.08965	1.07882	0.482011	1.10881	0.208346	LGG-Temozolomide	Gain
chr19|46053267|UTR3|OPA3|-|Alu|both	OPA3	MIMAT0015031	16	11	-0.50919	0.043959	-0.48852	0.127338	-0.11479	1.08644	0.570386	0.646571	0.215101	BLCA-Cisplatin	Gain
chr19|58356470|UTR3|ZNF587B|+|Alu|no-conserve	ZNF587B	MIMAT0005914	9	9	-0.36288	0.337141	-0.78258	0.012663	-0.16735	0.995971	0.791082	0.929839	0.215423	LUAD-Paclitaxel	Loss
chr19|16662658|UTR3|SLC35E1|-|Alu|no-conserve	SLC35E1	MIMAT0019776	3	4	0.993664	0.0717	-0.97164	0.028356	-0.05359	0.991763	0.595883	0.166423	0.215925	LUAD-Docetaxel	Loss
chr2|206987552|UTR3|NDUFS1|-|Alu|rhesus	NDUFS1	MIMAT0009451	3	4	-0.92692	0.244887	-0.98365	0.016349	-0.05707	0.931194	0.859684	0.657371	0.215925	LUAD-Docetaxel	Loss
chr2|204168998|UTR3|CYP20A1|+|Alu|no-conserve	CYP20A1	MIMAT0026558	15	41	-0.55679	0.03109	-0.27516	0.081647	0.105931	1.03552	0.643689	1.36987	0.220122	LGG-Temozolomide	Loss
chr3|196080600|UTR3|UBXN7|-|Alu|both	UBXN7	MIMAT0021022	15	41	-0.42211	0.117044	-0.33464	0.032473	-0.10499	0.906292	0.182816	0.880448	0.225465	LGG-Temozolomide	Loss
chr20|18469182|UTR3|RBBP9|-|Alu|no-conserve	RBBP9	MIMAT0025463	37	5	0.279666	0.093662	-0.89305	0.041305	0.148829	0.890607	0.697726	1.71607	0.227959	LUAD-Cisplatin	Gain
chr17|1684352|UTR3|SMYD4|-|Alu|no-conserve	SMYD4	MIMAT0000084	15	41	-0.51899	0.04743	0.211726	0.18388	-0.06855	1.09454	0.259061	1.43443	0.229123	LGG-Temozolomide	Gain
chr5|132031002|UTR3|KIF3A|-|Alu|no-conserve	KIF3A	MIMAT0000084	15	41	-0.05377	0.849054	-0.36852	0.017747	0.13293	0.822756	0.08531	1.43443	0.229123	LGG-Temozolomide	Gain
chr6|43585537|UTR3|POLH|+|Alu|chimp	POLH	MIMAT0009199	37	5	-0.33565	0.042257	0.768273	0.129151	0.149495	1.00629	0.969019	2.14964	0.233028	LUAD-Cisplatin	Loss
chrX|123045385|UTR3|XIAP|+|Alu|both	XIAP	MIMAT0005905	13	7	-0.31057	0.301705	-0.75988	0.04745	-0.07568	0.998127	0.874074	0.481222	0.233876	LUAD-Pemetrexed	Loss
chr2|204170170|UTR3|CYP20A1|+|Alu|chimp	CYP20A1	MIMAT0004983	15	41	-0.549	0.034046	-0.19752	0.215772	-0.08255	1.03552	0.643689	1.47007	0.236366	LGG-Temozolomide	Gain
chr2|202030269|UTR3|CFLAR|+|Alu|no-conserve	CFLAR	MIMAT0002177	15	41	-0.53475	0.039993	0.091968	0.5674	0.101112	1.37857	0.004919	0.609232	0.236366	LGG-Temozolomide	Loss
chr2|204169194|UTR3|CYP20A1|+|Alu|chimp	CYP20A1	MIMAT0002177	15	41	-0.59797	0.018548	-0.02391	0.882055	0.065677	1.03552	0.643689	0.609232	0.236366	LGG-Temozolomide	Loss
chr2|204167039|UTR3|CYP20A1|+|Alu|no-conserve	CYP20A1	MIMAT0004511	15	41	-0.59713	0.018757	0.029708	0.853712	0.05487	1.03552	0.643689	1.21758	0.243769	LGG-Temozolomide	Loss
chr20|44513263|UTR3|ZSWIM1|+|Alu|no-conserve	ZSWIM1	MIMAT0000100	37	5	-0.34135	0.038674	0.570438	0.315275	-0.23497	1.11432	0.484486	0.68242	0.243947	LUAD-Cisplatin	Gain
chr22|41326627|UTR3|XPNPEP3|+|Alu|chimp	XPNPEP3	MIMAT0019966	15	41	-0.621	0.013485	0.114301	0.476721	-0.07208	1.04983	0.985238	1.84452	0.244503	LGG-Temozolomide	Gain
chr1|6582176|UTR3|NOL9|-|Alu|chimp	NOL9	MIMAT0001412	17	7	-0.52945	0.028842	-0.11128	0.812256	0.1015	1.16674	0.340762	2.02242	0.249324	STAD-Leucovorin	Loss
chr5|134236740|UTR3|TXNDC15|+|Alu|chimp	TXNDC15	MIMAT0004494	16	12	-0.58509	0.017274	-0.30614	0.333157	-0.1215	1.01965	0.981481	0.658967	0.255378	LUAD-Carboplatin	Gain
chr20|3853924|UTR3|MAVS|+|Alu|no-conserve	MAVS	MIMAT0000084	10	3	-0.04856	0.894021	-0.99826	0.037596	0.118176	0.718335	0.446873	0.7256	0.271899	HNSC-Carboplatin	Gain
chr4|73923524|UTR3|COX18|-|Alu|rhesus	COX18	MIMAT0025463	11	3	-0.39835	0.224965	-0.99993	0.007312	0.09519	0.896124	0.755497	2.41273	0.27627	LUAD-Vinorelbine	Gain
chr1|220231963|UTR3|BPNT1|-|Alu|chimp	BPNT1	MIMAT0000762	18	4	0.223511	0.372631	-0.99491	0.005094	0.086763	0.875969	0.765749	1.42272	0.287297	HNSC-Cisplatin	Gain
chr1|33086996|UTR3|ZBTB8OS|-|Alu|no-conserve	ZBTB8OS	MIMAT0000750	16	11	-0.28172	0.290475	-0.64586	0.031821	-0.05339	0.987898	1	1.17164	0.288714	BLCA-Cisplatin	Loss
chr22|41326678|UTR3|XPNPEP3|+|Alu|chimp	XPNPEP3	MIMAT0002809	9	9	-0.42364	0.255848	-0.66775	0.049363	0.100122	0.946769	0.658843	0.620515	0.289315	LUAD-Paclitaxel	Gain
chr20|32233949|UTR3|CBFA2T2|+|Alu|chimp	CBFA2T2	MIMAT0004564	16	12	-0.17569	0.515151	-0.64528	0.02345	-0.11382	0.742997	0.143645	0.771776	0.296237	LUAD-Carboplatin	Loss
chr14|92526513|UTR3|ATXN3|-|Alu|no-conserve	ATXN3	MIMAT0003887	17	7	-0.56047	0.019273	-0.60596	0.149243	0.088622	1.05951	0.611393	0.536053	0.309548	STAD-Leucovorin	Loss
chr2|69690768|UTR3|AAK1|-|Alu|no-conserve	AAK1	MIMAT0000731	17	7	-0.49739	0.042204	-0.66772	0.101198	0.229271	1.08235	1	0.893405	0.309548	STAD-Leucovorin	Loss
chr2|206987647|UTR3|NDUFS1|-|Alu|both	NDUFS1	MIMAT0004761	29	10	0.056773	0.769889	-0.64214	0.045297	0.116165	0.897232	0.489243	0.049824	0.310745	STAD-Fluorouracil	Gain
chr15|60714552|UTR3|ICE2|-|Alu|both	ICE2	MIMAT0018119	16	15	-0.5792	0.018715	-0.16727	0.551275	0.06992	1.19378	0.198906	0.741377	0.311753	BLCA-Gemcitabine	Loss
chr3|179117170|UTR3|GNB4|-|Alu|no-conserve	GNB4	MIMAT0004551	16	15	-0.62571	0.009527	-0.40869	0.130407	-0.05894	1.08436	0.827891	1.12337	0.313466	BLCA-Gemcitabine	Gain
chr22|36884113|UTR3|FOXRED2|-|Alu|no-conserve	FOXRED2	MIMAT0005905	16	12	-0.25974	0.331293	-0.58519	0.045624	-0.07536	0.72968	0.390428	0.46308	0.317562	LUAD-Carboplatin	Loss
chr22|36884878|UTR3|FOXRED2|-|Alu|chimp	FOXRED2	MIMAT0005905	16	12	-0.25974	0.331293	-0.58519	0.045624	-0.09739	0.72968	0.390428	0.46308	0.317562	LUAD-Carboplatin	Loss
chr17|1608148|UTR3|TLCD2|-|Alu|no-conserve	TLCD2	MIMAT0019912	8	5	-0.18646	0.658408	-0.92198	0.025852	-0.08948	0.926961	0.714393	6.28785	0.322224	STAD-Oxaliplatin	Loss
chrX|77083641|UTR3|MAGT1|-|Alu|rhesus	MAGT1	MIMAT0019931	13	3	-0.5588	0.047126	0.796106	0.41378	0.120823	1.10258	0.787876	1.7238	0.325562	STAD-Epirubicin	Loss
chr14|55835066|UTR3|ATG14|-|Alu|no-conserve	ATG14	MIMAT0003283	29	10	-0.14493	0.453171	-0.71571	0.019935	0.302858	0.844978	0.281269	1.44278	0.326111	STAD-Fluorouracil	Gain
chr2|201842492|UTR3|FAM126B|-|Alu|no-conserve	FAM126B	MIMAT0018004	14	5	-0.05784	0.844303	-0.89293	0.041377	-0.18431	0.749034	1	2.00923	0.330316	STAD-Capecitabine	Loss
chr14|20835092|UTR3|TEP1|-|no-repetitive|no-conserve	TEP1	MIMAT0000437	15	41	-0.61109	0.015511	-0.11487	0.474532	-0.09396	1.47057	0.006907	0.743619	0.336001	LGG-Temozolomide	Gain
chr2|204167039|UTR3|CYP20A1|+|Alu|no-conserve	CYP20A1	MIMAT0004678	15	41	-0.63243	0.011408	-0.13435	0.402322	0.05487	1.03552	0.643689	1.23638	0.336001	LGG-Temozolomide	Loss
chr19|5909509|UTR3|VMAC|+|Alu|chimp	VMAC	MIMAT0003257	13	7	0.461495	0.112414	-0.87305	0.010287	-0.07431	0.878387	1	0.932598	0.341648	LUAD-Pemetrexed	Loss
chr12|133347317|UTR3|GOLGA3|-|Alu|rhesus	GOLGA3	MIMAT0004587	13	9	0.058791	0.8487	-0.67977	0.043967	-0.09466	0.652155	0.071387	1.04322	0.349707	STAD-Cisplatin	Loss
chr12|133298069|UTR3|PGAM5|+|Alu|no-conserve	PGAM5	MIMAT0001341	8	3	0.194083	0.64513	-0.99763	0.043828	0.082288	0.853739	0.759463	0.333625	0.358326	HNSC-Paclitaxel	Gain
chr20|3851608|UTR3|MAVS|+|Alu|both	MAVS	MIMAT0000071	8	3	-0.00898	0.983156	-0.99967	0.016332	0.075854	0.64368	0.261572	0.77347	0.358326	HNSC-Paclitaxel	Gain
chr19|12024478|UTR3|ZNF69|+|Alu|no-conserve	ZNF69	MIMAT0004517	37	5	-0.37904	0.020693	-0.25254	0.681903	-0.18935	1.22946	0.414715	0.383822	0.358596	LUAD-Cisplatin	Gain
chr2|224622071|UTR3|AP1S3|-|Alu|no-conserve	AP1S3	MIMAT0027505	16	15	-0.65351	0.006043	-0.03112	0.912342	-0.1112	1.58016	0.160539	1.62297	0.359563	BLCA-Gemcitabine	Gain
chr22|41327446|UTR3|XPNPEP3|+|Alu|no-conserve	XPNPEP3	MIMAT0014994	37	5	0.285259	0.087013	-0.92952	0.022224	-0.05212	0.959938	0.243947	0.576049	0.364526	LUAD-Cisplatin	Loss
chr1|159999790|UTR3|PIGM|-|Alu|chimp	PIGM	MIMAT0003886	15	41	-0.52019	0.046832	0.059704	0.710787	-0.08235	1.08071	0.384526	0.940304	0.364623	LGG-Temozolomide	Gain
chr12|44181713|UTR3|IRAK4|+|Alu|no-conserve	IRAK4	MIMAT0019931	18	4	-0.49516	0.036674	-0.67479	0.325212	0.115185	1.07554	0.765749	0.437604	0.371367	HNSC-Cisplatin	Loss
chr2|206987552|UTR3|NDUFS1|-|Alu|rhesus	NDUFS1	MIMAT0032110	3	4	-0.65279	0.547199	-0.95307	0.046932	-0.05707	0.931194	0.859684	0.689557	0.376759	LUAD-Docetaxel	Loss
chr2|206987136|UTR3|NDUFS1|-|Alu|chimp	NDUFS1	MIMAT0019712	16	11	-0.53177	0.033999	0.384578	0.242874	0.126517	1.36962	0.007159	0.675499	0.390217	BLCA-Cisplatin	Loss
chr16|50139743|UTR3|HEATR3|+|Alu|both	HEATR3	MIMAT0019698	16	11	-0.50667	0.045192	0.042982	0.900143	-0.10104	1.00959	0.570386	0.934575	0.40245	BLCA-Cisplatin	Gain
chr6|18129214|UTR3|TPMT|-|Alu|chimp	TPMT	MIMAT0019857	16	11	-0.51738	0.040122	-0.25263	0.453575	-0.06947	1.51435	0.045659	0.717419	0.40245	BLCA-Cisplatin	Gain
chrX|16781739|UTR3|SYAP1|+|Alu|no-conserve	SYAP1	MIMAT0019698	16	11	-0.53971	0.03094	0.109271	0.749108	-0.19966	1.23853	0.079809	0.934575	0.40245	BLCA-Cisplatin	Gain
chr3|179115698|UTR3|GNB4|-|Alu|no-conserve	GNB4	MIMAT0000693	17	7	-0.33039	0.195248	-0.75968	0.047542	0.110353	0.860743	0.484791	1.1503	0.409009	STAD-Leucovorin	Gain
chr17|78294728|UTR3|RNF213|+|Alu|no-conserve	RNF213	MIMAT0025848	16	15	-0.53957	0.030994	-0.03424	0.903568	-0.23505	1.31516	0.92128	1.35625	0.417748	BLCA-Gemcitabine	Gain
chr7|65618870|UTR3|CRCP|+|Alu|rhesus	CRCP	MIMAT0027592	18	4	0.037052	0.883951	-0.99276	0.007244	0.094077	0.762442	0.327607	4.28655	0.432826	HNSC-Cisplatin	Gain
chr15|90440482|UTR3|ARPIN|-|Alu|no-conserve	ARPIN	MIMAT0027616	13	7	-0.75261	0.002991	-0.32925	0.47085	0.085934	1.04997	0.812092	1.64677	0.434463	LUAD-Pemetrexed	Loss
chr17|73940917|UTR3|ACOX1|-|Alu|chimp	ACOX1	MIMAT0021019	29	10	-0.43219	0.019214	0.113186	0.755553	0.093192	1.14728	0.215609	0.451727	0.441866	STAD-Fluorouracil	Loss
chr11|76734954|UTR3|ACER3|+|Alu|chimp	ACER3	MIMAT0004551	16	11	-0.526	0.036364	0.016996	0.960443	-0.25973	1.25205	0.108768	1.18204	0.44435	BLCA-Cisplatin	Gain
chr15|90440678|UTR3|ARPIN|-|Alu|no-conserve	ARPIN	MIMAT0000090	10	3	-0.67303	0.032932	0.518791	0.652765	0.11008	1.02044	0.799846	0.425663	0.446873	STAD-Etoposide	Loss
chr14|20835121|UTR3|TEP1|-|no-repetitive|no-conserve	TEP1	MIMAT0004658	16	11	-0.59022	0.016089	-0.00931	0.978315	-0.18146	1.19274	0.537347	0.642303	0.453332	BLCA-Cisplatin	Gain
chr1|204524921|UTR3|MDM4|+|Alu|no-conserve	MDM4	MIMAT0011161	37	5	-0.34423	0.036958	0.27327	0.656442	0.108629	1.00823	0.907242	1.95458	0.459015	LUAD-Cisplatin	Loss
chr13|50487444|UTR3|SPRYD7|-|Alu|both	SPRYD7	MIMAT0027032	15	41	-0.16806	0.549377	-0.36326	0.019572	0.099955	0.864871	0.072704	1.19354	0.459247	LGG-Temozolomide	Gain
chr19|52535940|UTR3|ZNF432|-|Alu|no-conserve	ZNF432	MIMAT0005951	29	10	0.10172	0.599549	-0.63443	0.048807	0.201461	0.77263	0.181948	0.836063	0.469265	STAD-Fluorouracil	Gain
chr12|44181684|UTR3|IRAK4|+|Alu|no-conserve	IRAK4	MIMAT0027577	8	3	-0.26901	0.519409	-0.99991	0.008398	0.099193	0.690086	0.184573	0.735947	0.474959	HNSC-Paclitaxel	Gain
chr3|179117170|UTR3|GNB4|-|Alu|no-conserve	GNB4	MIMAT0000693	16	15	-0.5393	0.031093	-0.31971	0.245387	-0.05894	1.08436	0.827891	0.923996	0.489095	BLCA-Gemcitabine	Gain
chr17|42876753|UTR3|GJC1|-|Alu|chimp	GJC1	MIMAT0004703	29	10	-0.458	0.012475	-0.00069	0.998496	-0.10588	1.23556	0.935912	1.10486	0.489243	STAD-Fluorouracil	Gain
chr21|34636260|UTR3|IFNAR2|+|Alu|no-conserve	IFNAR2	MIMAT0027431	15	41	-0.52285	0.045524	0.000797	0.996056	-0.07257	1.00029	0.809924	0.396717	0.489872	LGG-Temozolomide	Gain
chr3|15452037|UTR3|METTL6|-|Alu|chimp	METTL6	MIMAT0002835	18	4	-0.06518	0.797204	-0.99918	0.000815	-0.06121	0.893686	0.371419	0.549967	0.495746	HNSC-Cisplatin	Loss
chr20|44513263|UTR3|ZSWIM1|+|Alu|no-conserve	ZSWIM1	MIMAT0022695	37	5	-0.44596	0.005668	0.023836	0.969655	-0.23497	1.11432	0.484486	0.515995	0.496982	LUAD-Cisplatin	Gain
chr16|4800566|UTR3|ZNF500|-|Alu|no-conserve	ZNF500	MIMAT0022720	10	3	-0.64874	0.042432	-0.18099	0.884138	0.105095	1.06748	0.932647	1.19495	0.501676	STAD-Etoposide	Loss
chr3|141667800|UTR3|TFDP2|-|Alu|chimp	TFDP2	MIMAT0004557	8	5	-0.74788	0.032871	-0.32404	0.594754	-0.08223	1.081	1	1.89314	0.507726	STAD-Oxaliplatin	Gain
chr11|65544426|UTR3|AP5B1|-|Alu|both	AP5B1	MIMAT0022492	18	4	-0.53468	0.022246	0.346713	0.653287	0.073505	1.27079	0.217083	1.28355	0.50846	HNSC-Cisplatin	Loss
chr11|65544575|UTR3|AP5B1|-|Alu|no-conserve	AP5B1	MIMAT0022492	18	4	-0.53468	0.022246	0.346713	0.653287	0.051222	1.27079	0.217083	1.28355	0.50846	HNSC-Cisplatin	Loss
chr16|48387201|UTR3|LONP2|+|Alu|both	LONP2	MIMAT0003258	37	5	0.000797	0.996263	-0.93309	0.020567	-0.08153	0.99164	0.697726	0.715564	0.509083	LUAD-Cisplatin	Loss
chr15|90375859|UTR3|AP3S2,ARPIN-AP3S2|-|Alu|both	AP3S2	MIMAT0022833	15	41	-0.20941	0.453829	-0.39384	0.010843	-0.06962	0.958696	0.266951	1.4457	0.50988	LGG-Temozolomide	Loss
chr15|34524505|UTR3|SLC12A6|-|Alu|both	SLC12A6	MIMAT0022692	16	15	-0.59339	0.015389	-0.33539	0.22168	0.0517	1.26237	0.332821	1.61906	0.514259	BLCA-Gemcitabine	Loss
chr20|3850461|UTR3|MAVS|+|Alu|both	MAVS	MIMAT0005905	3	6	-0.99813	0.038951	-0.12311	0.816262	0.108291	1.23944	0.245278	0.484896	0.518605	BLCA-Carboplatin	Loss
chr5|34906335|UTR3|RAD1|-|Alu|chimp	RAD1	MIMAT0000084	13	7	-0.57044	0.041778	0.051743	0.912277	-0.2143	1.01177	1	1.36793	0.526118	LUAD-Pemetrexed	Gain
chr15|52206502|UTR3|TMOD3|+|Alu|no-conserve	TMOD3	MIMAT0026480	9	9	-0.68483	0.041814	-0.45657	0.216682	0.077591	1.39831	1	0.18356	0.536499	LUAD-Paclitaxel	Loss
chr2|61276797|UTR3|PEX13|+|Alu|chimp	PEX13	MIMAT0000461	16	11	-0.5597	0.024165	-0.05277	0.877538	-0.05572	1.08138	0.786079	0.852885	0.537347	BLCA-Cisplatin	Gain
chr19|46206848|UTR3|QPCTL|+|Alu|no-conserve	QPCTL	MIMAT0022700	16	12	-0.26066	0.32954	-0.5869	0.044843	-0.12455	0.856441	0.255378	0.980505	0.544659	LUAD-Carboplatin	Loss
chr1|225679948|UTR3|ENAH|-|Alu|rhesus	ENAH	MIMAT0018197	10	3	-0.64181	0.045445	-0.57475	0.6102	0.082358	1.56445	0.352542	0.629305	0.553568	STAD-Etoposide	Loss
chr4|2841681|UTR3|SH3BP2|+|Alu|no-conserve	SH3BP2	MIMAT0018102	37	5	-0.16618	0.3256	-0.95024	0.013225	0.103507	0.651491	0.062282	1.01179	0.558829	LUAD-Cisplatin	Gain
chr2|99239373|UTR3|MGAT4A|-|Alu|no-conserve	MGAT4A	MIMAT0004693	16	15	-0.51776	0.039952	0.315652	0.25177	-0.07655	1.10608	0.92128	1.40905	0.593595	BLCA-Gemcitabine	Gain
chr16|67714977|UTR3|GFOD2|-|no-repetitive|chimp	GFOD2	MIMAT0027451	3	6	-0.57011	0.613805	-0.90364	0.01348	0.11572	0.790117	0.897279	0.4578	0.595883	BLCA-Carboplatin	Gain
chr15|42835526|UTR3|LRRC57|-|Alu|chimp	LRRC57	MIMAT0000417	3	4	-0.99991	0.008393	-0.51921	0.480792	-0.05423	1.14985	0.215925	1.73051	0.595883	HNSC-Docetaxel	Gain
chr21|44329513|UTR3|NDUFV3|+|Alu|chimp	NDUFV3	MIMAT0004693	3	4	-1	0.00032	0.071291	0.928709	-0.06246	1.24457	0.595883	1.19408	0.595883	HNSC-Docetaxel	Gain
chr1|179326499|UTR3|SOAT1|+|Alu|chimp	SOAT1	MIMAT0018932	16	11	-0.13875	0.60833	-0.62495	0.039794	-0.20899	0.938854	0.748399	3.39678	0.603868	BLCA-Cisplatin	Loss
chr13|37420154|UTR3|SMAD9|-|Alu|chimp	SMAD9	MIMAT0022924	13	9	-0.59639	0.031444	0.012846	0.973835	0.096696	1.07619	0.25628	0.768436	0.617427	STAD-Cisplatin	Loss
chr3|179117242|UTR3|GNB4|-|Alu|rhesus	GNB4	MIMAT0015071	29	10	-0.21431	0.264262	-0.71216	0.020851	-0.07613	0.930008	0.509672	0.478351	0.626323	STAD-Fluorouracil	Loss
chr17|73940167|UTR3|ACOX1|-|Alu|chimp	ACOX1	MIMAT0004794	15	41	-0.08401	0.765966	-0.33395	0.032855	0.061677	0.962029	0.739109	1.92695	0.634681	LGG-Temozolomide	Gain
chr3|196080528|UTR3|UBXN7|-|Alu|both	UBXN7	MIMAT0004801	18	4	-0.47578	0.045964	0.097081	0.902919	0.063226	1.11204	0.371419	1.38501	0.639648	HNSC-Cisplatin	Loss
chr4|2841567|UTR3|SH3BP2|+|Alu|no-conserve	SH3BP2	MIMAT0018102	15	41	-0.64734	0.009084	-0.19606	0.219236	-0.10595	1.45721	0.021777	1.35662	0.643372	LGG-Temozolomide	Gain
chr14|74166800|UTR3|DNAL1|+|Alu|both	DNAL1	MIMAT0022833	16	15	-0.51305	0.042119	0.281764	0.308962	-0.08318	1.40355	0.055221	1.33811	0.647552	BLCA-Gemcitabine	Gain
chr22|36884766|UTR3|FOXRED2|-|Alu|no-conserve	FOXRED2	MIMAT0022833	16	15	-0.49825	0.049499	-0.15493	0.581401	-0.17061	1.97298	0.023033	1.33811	0.647552	BLCA-Gemcitabine	Gain
chr3|141667800|UTR3|TFDP2|-|Alu|chimp	TFDP2	MIMAT0015031	8	5	-0.74083	0.035501	-0.37099	0.538711	-0.08223	1.081	1	0.495268	0.654886	STAD-Oxaliplatin	Gain
chr1|159999790|UTR3|PIGM|-|Alu|chimp	PIGM	MIMAT0004597	15	41	-0.7281	0.002086	0.254154	0.108823	-0.08235	1.08071	0.384526	0.884527	0.65701	LGG-Temozolomide	Gain
chr20|44513386|UTR3|ZSWIM1|+|Alu|no-conserve	ZSWIM1	MIMAT0015067	11	3	0.177451	0.601681	-0.99936	0.022715	-0.08981	0.909075	0.87627	1.77904	0.664796	LUAD-Vinorelbine	Loss
chr12|133346817|UTR3|GOLGA3|-|Alu|no-conserve	GOLGA3	MIMAT0004612	29	10	-0.20229	0.292632	-0.68653	0.028337	0.056565	0.734414	0.07425	0.657834	0.665609	STAD-Fluorouracil	Gain
chrX|118673412|UTR3|CXorf56|-|Alu|both	CXorf56	MIMAT0019692	16	12	0.145457	0.59092	-0.57709	0.049457	-0.15871	0.901341	0.318225	0.434635	0.697297	LUAD-Carboplatin	Loss
chr1|6583474|UTR3|NOL9|-|Alu|both	NOL9	MIMAT0003298	17	7	-0.63813	0.005843	-0.16359	0.725983	-0.07394	1.16674	0.340762	2.74855	0.703155	STAD-Leucovorin	Gain
chr15|90375859|UTR3|AP3S2,ARPIN-AP3S2|-|Alu|both	AP3S2	MIMAT0019219	37	5	-0.38861	0.017457	-0.28216	0.645571	-0.18864	1.1475	0.414715	1.13322	0.705651	LUAD-Cisplatin	Gain
chr17|49041705|UTR3|SPAG9|-|Alu|chimp	SPAG9	MIMAT0002173	8	5	-0.53194	0.174785	-0.95258	0.012307	0.051556	0.992583	0.941653	1.19855	0.714393	STAD-Oxaliplatin	Gain
chrX|2824377|UTR3|ARSD|-|Alu|no-conserve	ARSD	MIMAT0027469	15	41	-0.53598	0.039452	-0.09739	0.544657	-0.20405	2.47601	0.016162	0.952395	0.721402	LGG-Temozolomide	Gain
chr5|118173506|UTR3|DTWD2|-|Alu|no-conserve	DTWD2	MIMAT0004607	29	10	-0.51582	0.004182	-0.25992	0.468306	0.075568	1.05842	0.88492	0.779492	0.721689	STAD-Fluorouracil	Loss
chr3|141664174|UTR3|TFDP2|-|Alu|both	TFDP2	MIMAT0000430	29	10	-0.34529	0.066576	-0.69925	0.024425	0.14544	0.909031	0.640951	0.620577	0.72302	STAD-Fluorouracil	Gain
chr19|46053159|UTR3|OPA3|-|Alu|both	OPA3	MIMAT0011775	16	11	-0.5336	0.033275	0.260116	0.439833	-0.0652	1.08644	0.570386	7.37498	0.724731	BLCA-Cisplatin	Gain
chr2|204168998|UTR3|CYP20A1|+|Alu|no-conserve	CYP20A1	MIMAT0000434	15	41	-0.72678	0.002145	-0.07613	0.63617	0.105931	1.03552	0.643689	1.1415	0.725187	LGG-Temozolomide	Loss
chr1|155851645|UTR3|SYT11|+|Alu|rhesus	SYT11	MIMAT0004674	16	15	-0.51517	0.04113	-0.47922	0.070693	0.061026	1.14067	0.858819	0.86553	0.736851	BLCA-Gemcitabine	Loss
chr1|204524448|UTR3|MDM4|+|Alu|rhesus	MDM4	MIMAT0019731	16	11	-0.12169	0.653465	-0.7222	0.012076	-0.11595	0.756919	0.159614	0.653167	0.748399	BLCA-Cisplatin	Loss
chr19|38032513|UTR3|ZNF793|+|Alu|no-conserve	ZNF793	MIMAT0027395	15	41	-0.51689	0.048494	-0.0458	0.776165	0.099856	1.21413	0.107472	0.842253	0.749737	LGG-Temozolomide	Loss
chr20|44513263|UTR3|ZSWIM1|+|Alu|no-conserve	ZSWIM1	MIMAT0027509	15	41	-0.55569	0.031494	0.030678	0.848993	-0.09186	1.02136	0.970482	1.45771	0.750274	LGG-Temozolomide	Gain
chr17|2320571|UTR3|METTL16|-|Alu|both	METTL16	MIMAT0002174	29	10	-0.45101	0.014068	-0.05125	0.888189	0.120002	1.0612	0.711473	1.09966	0.759946	STAD-Fluorouracil	Loss
chr20|43706870|UTR3|STK4|+|Alu|no-conserve	STK4	MIMAT0027537	18	4	-0.46857	0.049839	-0.64407	0.355926	0.1565	1.36946	0.418691	1.39931	0.771964	HNSC-Cisplatin	Loss
chr2|85775136|UTR3|GGCX|-|Alu|no-conserve	GGCX	MIMAT0019724	16	12	0.223087	0.406253	-0.58134	0.047418	-0.07729	0.957595	0.944484	0.681647	0.786557	LUAD-Carboplatin	Loss
chr1|179044279|UTR3|FAM20B|+|Alu|chimp	FAM20B	MIMAT0004959	3	6	0.943425	0.215167	-0.86507	0.026081	-0.10833	0.72522	0.245278	0.409045	0.787406	BLCA-Carboplatin	Loss
chrX|54587352|UTR3|GNL3L|+|Alu|no-conserve	GNL3L	MIMAT0002172	16	15	-0.62105	0.010241	-0.23072	0.408073	-0.17891	1.82315	0.000628	2.43606	0.797149	BLCA-Gemcitabine	Gain
chr2|69688754|UTR3|AAK1|-|Alu|chimp	AAK1	MIMAT0004491	17	7	-0.5488	0.022525	-0.69334	0.08409	0.131999	1.08235	1	0.922385	0.799462	STAD-Leucovorin	Loss
chr1|179326499|UTR3|SOAT1|+|Alu|chimp	SOAT1	MIMAT0018926	16	11	0.334082	0.205997	-0.63146	0.037178	-0.20899	0.938854	0.748399	2.61349	0.804088	BLCA-Cisplatin	Loss
chr19|21367042|UTR3|ZNF431|+|Alu|no-conserve	ZNF431	MIMAT0022928	13	7	-0.60669	0.027912	-0.26852	0.560396	0.057189	1.12314	0.751265	0.308814	0.807043	LUAD-Pemetrexed	Loss
chr12|133346813|UTR3|GOLGA3|-|Alu|rhesus	GOLGA3	MIMAT0017982	29	10	-0.08753	0.651632	-0.874	0.000945	0.091501	0.734414	0.07425	0.813255	0.80938	STAD-Fluorouracil	Gain
chr2|204162597|UTR3|CYP20A1|+|Alu|chimp	CYP20A1	MIMAT0027403	15	41	-0.61009	0.015729	-0.02382	0.882475	-0.06858	1.03552	0.643689	1.07592	0.812614	LGG-Temozolomide	Gain
chrX|54587407|UTR3|GNL3L|+|Alu|no-conserve	GNL3L	MIMAT0000762	37	5	0.051012	0.764299	-0.96712	0.00712	0.058217	0.831478	0.641165	0.83403	0.815734	LUAD-Cisplatin	Gain
chr15|90442533|UTR3|ARPIN|-|Alu|no-conserve	ARPIN	MIMAT0000430	17	7	-0.50071	0.040639	0.319818	0.484396	0.062116	1.0982	0.848892	0.673054	0.823713	STAD-Leucovorin	Loss
chr16|11929483|UTR3|RSL1D1|-|Alu|both	RSL1D1	MIMAT0019955	3	4	-0.58543	0.60185	-0.98638	0.013623	0.143945	0.906571	1	0.748053	0.825498	HNSC-Docetaxel	Gain
chr7|17384828|UTR3|AHR|+|Alu|no-conserve	AHR	MIMAT0001341	18	4	0.026125	0.918045	-0.95133	0.048674	0.073698	0.918617	0.765749	0.752041	0.831472	HNSC-Cisplatin	Gain
chr19|57732678|UTR3|ZNF264|+|Alu|chimp	ZNF264	MIMAT0000441	16	12	-0.54923	0.027555	-0.05474	0.865831	0.094394	1.34996	0.048494	0.779773	0.834521	LUAD-Carboplatin	Loss
chr16|4800566|UTR3|ZNF500|-|Alu|no-conserve	ZNF500	MIMAT0022720	17	7	-0.60793	0.009627	0.444644	0.317501	0.057942	1.19887	0.373922	2.66068	0.834668	STAD-Leucovorin	Loss
chr1|150703752|UTR3|CTSS|-|Alu|no-conserve	CTSS	MIMAT0019782	9	9	-0.66985	0.04839	-0.25753	0.503507	-0.11077	1.13681	0.929637	0.069455	0.855691	LUAD-Paclitaxel	Gain
chr8|22111282|UTR3|POLR3D|+|Alu|no-conserve	POLR3D	MIMAT0015076	3	6	-0.48106	0.680506	-0.88092	0.020426	-0.07532	0.441904	0.366157	1.42551	0.859684	BLCA-Carboplatin	Loss
chr12|133347317|UTR3|GOLGA3|-|Alu|rhesus	GOLGA3	MIMAT0019044	6	3	0.281655	0.588689	-0.99998	0.003523	-0.06352	0.888326	0.897279	0.906496	0.859684	LUAD-Gemcitabine	Loss
chr22|41995679|UTR3|DESI1|-|Alu|chimp	DESI1	MIMAT0019217	16	11	-0.51347	0.041921	-0.44218	0.173271	-0.30697	1.05617	0.901817	0.477685	0.870561	BLCA-Cisplatin	Gain
chrX|123043124|UTR3|XIAP|+|Alu|no-conserve	XIAP	MIMAT0030421	6	3	-0.88906	0.017778	0.787761	0.42248	-0.06094	1.39632	0.09329	1.62351	0.878088	LUAD-Gemcitabine	Gain
chr2|32535033|UTR3|YIPF4|+|Alu|both	YIPF4	MIMAT0019912	16	12	-0.56947	0.021302	0.03978	0.90231	-0.17568	1.20101	0.030873	0.770236	0.878725	LUAD-Carboplatin	Gain
chr1|225678932|UTR3|ENAH|-|Alu|chimp	ENAH	MIMAT0019776	15	41	-0.204	0.465827	-0.35101	0.024438	-0.06378	0.99589	0.882331	0.931907	0.882291	LGG-Temozolomide	Loss
chr19|21372671|UTR3|ZNF431|+|Alu|no-conserve	ZNF431	MIMAT0019776	15	41	-0.40492	0.134346	-0.42791	0.005257	-0.08939	0.945136	0.517266	0.931907	0.882291	LGG-Temozolomide	Loss
chr1|32832680|UTR3|BSDC1|-|no-repetitive|chimp	BSDC1	MIMAT0000281	29	10	-0.15035	0.436269	-0.70067	0.024012	0.121297	0.943432	0.759946	0.434654	0.88492	STAD-Fluorouracil	Gain
chr1|145689537|UTR3|RNF115|+|Alu|no-conserve	RNF115	MIMAT0027386	16	11	-0.0205	0.939924	-0.725	0.01159	-0.08807	0.967645	0.980316	1.28349	0.886793	BLCA-Cisplatin	Loss
chr12|105411202|UTR3|C12orf45|+|Alu|no-conserve	C12orf45	MIMAT0027386	16	11	-0.36636	0.162822	-0.62331	0.04047	-0.1628	0.865616	0.387829	1.28349	0.886793	BLCA-Cisplatin	Loss
chr16|70413821|UTR3|ST3GAL2|-|Alu|both	ST3GAL2	MIMAT0003215	6	3	0.507049	0.304607	-0.99695	0.049733	-0.16758	0.814636	0.698535	0.529517	0.887537	LUAD-Gemcitabine	Loss
chr3|197611291|UTR3|LRCH3|+|Alu|chimp	LRCH3	MIMAT0005824	16	12	0.029233	0.914416	-0.63418	0.026776	-0.0939	0.891934	0.727706	0.811752	0.888722	LUAD-Carboplatin	Loss
chr1|150703620|UTR3|CTSS|-|Alu|no-conserve	CTSS	MIMAT0000756	13	3	0.248792	0.412412	-0.99898	0.028757	0.080488	0.731148	0.590482	0.592511	0.89298	STAD-Epirubicin	Gain
chr9|80887177|UTR3|CEP78|+|Alu|no-conserve	CEP78	MIMAT0001636	15	41	-0.61141	0.015443	-0.20262	0.203914	-0.24614	1.06678	0.809924	1.74784	0.893703	LGG-Temozolomide	Gain
chr2|204168998|UTR3|CYP20A1|+|Alu|no-conserve	CYP20A1	MIMAT0001630	15	41	-0.56205	0.029207	0.117862	0.463002	0.105931	1.03552	0.643689	0.910811	0.897434	LGG-Temozolomide	Loss
chr1|38327578|UTR3|INPP5B|-|Alu|chimp	INPP5B	MIMAT0000759	29	10	-0.18568	0.33486	-0.63844	0.04696	0.126599	0.927344	0.664139	1.04219	0.91037	STAD-Fluorouracil	Gain
chr12|133347494|UTR3|GOLGA3|-|Alu|both	GOLGA3	MIMAT0000084	29	10	0.264999	0.16475	-0.75138	0.012226	0.070465	0.734414	0.07425	0.893628	0.91037	STAD-Fluorouracil	Gain
chr17|37410573|UTR3|FBXL20|-|Alu|chimp	FBXL20	MIMAT0000084	29	10	-0.20103	0.295713	-0.70956	0.021541	0.379596	0.856685	0.735578	0.893628	0.91037	STAD-Fluorouracil	Gain
chr1|10520767|UTR3|DFFA|-|Alu|both	DFFA	MIMAT0004569	6	4	0.05688	0.914771	-0.95086	0.049136	0.138427	0.834147	0.240955	0.892153	0.915106	HNSC-Cetuximab	Gain
chr11|16777983|UTR3|C11orf58|+|Alu|chimp	C11orf58	MIMAT0005874	8	3	-0.1737	0.680805	-0.99767	0.043437	0.217107	0.718962	0.052479	0.777749	0.917961	HNSC-Paclitaxel	Gain
chr19|11945631|UTR3|ZNF440|+|Alu|no-conserve	ZNF440	MIMAT0028213	15	41	-0.55223	0.032794	0.080067	0.618749	0.149486	1.06192	0.566267	0.848464	0.932168	LGG-Temozolomide	Loss
chr19|53381641|UTR3|ZNF320|-|Alu|no-conserve	ZNF320	MIMAT0028213	15	41	-0.71093	0.002966	-0.0798	0.619924	0.058496	1.07602	0.795615	0.848464	0.932168	LGG-Temozolomide	Loss
chr14|31563681|UTR3|AP4S1|+|Alu|no-conserve	AP4S1	MIMAT0028213	15	41	0.136876	0.626663	-0.46778	0.002043	-0.13766	0.949916	0.739109	0.848464	0.932168	LGG-Temozolomide	Loss
chr3|141880067|UTR3|GK5|-|Alu|no-conserve	GK5	MIMAT0021124	13	9	0.420813	0.152172	-0.76032	0.017396	-0.11011	0.648848	0.160814	0.804604	0.935637	STAD-Cisplatin	Loss
chr14|20836040|UTR3|TEP1|-|Alu|no-conserve	TEP1	MIMAT0025463	16	11	-0.5137	0.041813	0.273861	0.415131	-0.19401	1.19274	0.537347	1.70422	0.937423	BLCA-Cisplatin	Gain
chr19|52535804|UTR3|ZNF432|-|Alu|no-conserve	ZNF432	MIMAT0000076	16	11	-0.39945	0.125313	-0.65871	0.02752	-0.21022	0.463459	0.415522	0.9838	0.940995	BLCA-Cisplatin	Loss
chr16|4800674|UTR3|ZNF500|-|Alu|no-conserve	ZNF500	MIMAT0004551	8	5	-0.76735	0.026243	0.504307	0.386259	-0.06024	1.12642	0.714393	1.00764	0.941653	STAD-Oxaliplatin	Gain
chr3|188598909|UTR3|LPP|+|Alu|no-conserve	LPP	MIMAT0004680	17	7	-0.73015	0.000875	-0.51562	0.236216	0.052973	1.12258	0.525358	2.08869	0.94936	STAD-Leucovorin	Loss
chr7|156762835|UTR3|NOM1|+|Alu|rhesus	NOM1	MIMAT0002888	15	41	-0.61348	0.015004	0.298194	0.05827	0.061088	1.07882	0.482011	1.03065	0.955736	LGG-Temozolomide	Loss
chr17|8173296|UTR3|PFAS|+|Alu|no-conserve	PFAS	MIMAT0019207	6	4	-0.5512	0.256932	-0.99085	0.009155	0.053587	0.730502	0.749119	1.1919	1	HNSC-Cetuximab	Gain
chr17|42876791|UTR3|GJC1|-|Alu|both	GJC1	MIMAT0003284	29	10	-0.47885	0.008591	-0.30192	0.39653	-0.13945	1.23556	0.935912	1.6257	1	STAD-Fluorouracil	Gain
chr8|22111282|UTR3|POLR3D|+|Alu|no-conserve	POLR3D	MIMAT0027386	3	6	-0.51871	0.652827	-0.92251	0.008774	-0.07532	0.441904	0.366157	1.60148	1	BLCA-Carboplatin	Loss
chr1|10520702|UTR3|DFFA|-|Alu|no-conserve	DFFA	MIMAT0015031	10	3	0.349162	0.322711	-0.99974	0.014442	-0.06286	0.903449	0.672604	1.12658	1	HNSC-Carboplatin	Loss
chr17|420897|UTR3|VPS53|-|Alu|chimp	VPS53	MIMAT0027357	37	5	-0.35683	0.030162	-0.75563	0.139576	0.055965	1.21063	0.19995	0.884653	1	LUAD-Cisplatin	Loss
chr7|100736991|UTR3|TRIM56|+|Alu|no-conserve	TRIM56	MIMAT0027357	37	5	-0.39389	0.01586	-0.13065	0.834121	0.09743	1.20199	0.260023	0.884653	1	LUAD-Cisplatin	Loss
chr11|76736693|UTR3|ACER3|+|Alu|rhesus	ACER3	MIMAT0005908	9	9	-0.71833	0.029264	-0.24808	0.519821	0.075724	1.03574	0.929637	1.08982	1	LUAD-Paclitaxel	Loss
