# Supplementary material for: Genomic Landscape and Potential Regulation of RNA Editing in Drug Resistance
Source: Adv Sci (Weinh). 2023 Mar 13;10(14):2207357. doi: 10.1002/advs.202207357 (PMC10190536; doi:10.1002/advs.202207357)
Supplement: Supplementary file 12 — Supplemental Table 11 [file ADVS-10-2207357-s003.xlsx]

## Sheet: Sheet1
Table S11. Genes significantly enriched DESs in each condition
Gene	number of DESs on gene	number of editing sites on the gene	Total number of DESs	number of no significant editing sites on the gene	condition	p_value	DESs on gene
UFD1	8	17	1140	24492	BLCA-Cisplatin	2.53673e-07	chr22;19438538;UFD1|chr22;19438564;UFD1|chr22;19438563;UFD1|chr22;19438493;UFD1|chr22;19438441;UFD1|chr22;19438429;UFD1|chr22;19438467;UFD1|chr22;19438535;UFD1
PRKCSH	19	83	589	7799	HNSC-Paclitaxel	3.29396e-06	chr19;11561186;PRKCSH|chr19;11560835;PRKCSH|chr19;11560898;PRKCSH|chr19;11561195;PRKCSH|chr19;11560764;PRKCSH|chr19;11561033;PRKCSH|chr19;11560740;PRKCSH|chr19;11560921;PRKCSH|chr19;11561384;PRKCSH|chr19;11560799;PRKCSH|chr19;11561224;PRKCSH|chr19;11560763;PRKCSH|chr19;11561101;PRKCSH|chr19;11561397;PRKCSH|chr19;11561171;PRKCSH|chr19;11560777;PRKCSH|chr19;11561138;PRKCSH|chr19;11560911;PRKCSH|chr…
RPL30	8	25	1140	24492	BLCA-Cisplatin	8.20811e-06	chr8;99055493;RPL30|chr8;99055492;RPL30|chr8;99055437;RPL30|chr8;99056262;RPL30|chr8;99055914;RPL30|chr8;99056299;RPL30|chr8;99056337;RPL30|chr8;99056287;RPL30
TRIR	9	33	1140	24492	BLCA-Cisplatin	9.67518e-06	chr19;12842771;TRIR|chr19;12842838;TRIR|chr19;12842734;TRIR|chr19;12842711;TRIR|chr19;12842733;TRIR|chr19;12842774;TRIR|chr19;12843501;TRIR|chr19;12842899;TRIR|chr19;12842826;TRIR
CTSB	14	80	649	13845	HNSC-Cisplatin	1.10321e-05	chr8;11701323;CTSB|chr8;11701305;CTSB|chr8;11701295;CTSB|chr8;11701509;CTSB|chr8;11700586;CTSB|chr8;11701485;CTSB|chr8;11700419;CTSB|chr8;11701419;CTSB|chr8;11701343;CTSB|chr8;11721974;CTSB|chr8;11701429;CTSB|chr8;11700418;CTSB|chr8;11701458;CTSB|chr8;11701357;CTSB
VMAC	5	21	326	21378	LUAD-Pemetrexed	1.23812e-05	chr19;5909630;VMAC|chr19;5909722;VMAC|chr19;5909721;VMAC|chr19;5909509;VMAC|chr19;5909698;VMAC
RPL30	6	25	648	25706	BLCA-Gemcitabine	2.56603e-05	chr8;99055493;RPL30|chr8;99055904;RPL30|chr8;99056299;RPL30|chr8;99055437;RPL30|chr8;99055492;RPL30|chr8;99056229;RPL30
RAB11FIP3	10	77	909	33739	LGG-Temozolomide	3.29386e-05	chr16;550567;RAB11FIP3|chr16;549704;RAB11FIP3|chr16;550577;RAB11FIP3|chr16;548436;RAB11FIP3|chr16;549027;RAB11FIP3|chr16;550433;RAB11FIP3|chr16;549678;RAB11FIP3|chr16;548002;RAB11FIP3|chr16;548437;RAB11FIP3|chr16;548779;RAB11FIP3
ITGA3	7	40	648	25706	BLCA-Gemcitabine	4.84273e-05	chr17;48162185;ITGA3|chr17;48160833;ITGA3|chr17;48161427;ITGA3|chr17;48161451;ITGA3|chr17;48162322;ITGA3|chr17;48162029;ITGA3|chr17;48161346;ITGA3
PSMA5	5	18	648	25706	BLCA-Gemcitabine	5.81263e-05	chr1;109946054;PSMA5|chr1;109945433;PSMA5|chr1;109945439;PSMA5|chr1;109945582;PSMA5|chr1;109946166;PSMA5
C2CD4A	3	5	495	23638	LUAD-Carboplatin	8.31803e-05	chr15;62362629;C2CD4A|chr15;62362534;C2CD4A|chr15;62362635;C2CD4A
RPS19	6	18	649	13845	HNSC-Cisplatin	9.20789e-05	chr19;42375549;RPS19|chr19;42376929;RPS19|chr19;42375624;RPS19|chr19;42376688;RPS19|chr19;42376883;RPS19|chr19;42375612;RPS19
MBD3	12	125	909	33739	LGG-Temozolomide	0.000115754	chr19;1589606;MBD3|chr19;1590489;MBD3|chr19;1586938;MBD3|chr19;1590376;MBD3|chr19;1588601;MBD3|chr19;1590377;MBD3|chr19;1589497;MBD3|chr19;1587704;MBD3|chr19;1589312;MBD3|chr19;1590495;MBD3|chr19;1589247;MBD3|chr19;1587145;MBD3
VPS41	7	38	279	8487	STAD-Etoposide	0.000165944	chr7;38764342;VPS41|chr7;38764395;VPS41|chr7;38764340;VPS41|chr7;38764286;VPS41|chr7;38763068;VPS41|chr7;38764332;VPS41|chr7;38763066;VPS41
SSR3	7	19	589	7799	HNSC-Paclitaxel	0.00019416	chr3;156258230;SSR3|chr3;156258227;SSR3|chr3;156258283;SSR3|chr3;156258393;SSR3|chr3;156258308;SSR3|chr3;156258319;SSR3|chr3;156258295;SSR3
NPLOC4	13	162	648	25706	BLCA-Gemcitabine	0.000194488	chr17;79528875;NPLOC4|chr17;79530063;NPLOC4|chr17;79529880;NPLOC4|chr17;79529890;NPLOC4|chr17;79527567;NPLOC4|chr17;79529105;NPLOC4|chr17;79531055;NPLOC4|chr17;79528188;NPLOC4|chr17;79528824;NPLOC4|chr17;79529557;NPLOC4|chr17;79529441;NPLOC4|chr17;79528255;NPLOC4|chr17;79529425;NPLOC4
FAM126B	6	28	279	8487	STAD-Etoposide	0.000205478	chr2;201928715;FAM126B|chr2;201842317;FAM126B|chr2;201843393;FAM126B|chr2;201842408;FAM126B|chr2;201842411;FAM126B|chr2;201843310;FAM126B
COX18	5	64	93	10727	LUAD-Gemcitabine	0.000215133	chr4;73923043;COX18|chr4;73922672;COX18|chr4;73922743;COX18|chr4;73922755;COX18|chr4;73922901;COX18
ZSWIM1	4	19	339	20165	LUAD-Cisplatin	0.000233792	chr20;44513394;ZSWIM1|chr20;44513263;ZSWIM1|chr20;44513595;ZSWIM1|chr20;44513082;ZSWIM1
SPRYD7	4	8	649	13845	HNSC-Cisplatin	0.000241343	chr13;50487432;SPRYD7|chr13;50487399;SPRYD7|chr13;50487390;SPRYD7|chr13;50487393;SPRYD7
TRIR	6	37	648	25706	BLCA-Gemcitabine	0.000262186	chr19;12842771;TRIR|chr19;12842734;TRIR|chr19;12843582;TRIR|chr19;12842899;TRIR|chr19;12842774;TRIR|chr19;12842733;TRIR
SLC25A45	3	5	279	8487	STAD-Etoposide	0.000304176	chr11;65143344;SLC25A45|chr11;65143277;SLC25A45|chr11;65143289;SLC25A45
OTUD7B	5	10	589	7799	HNSC-Paclitaxel	0.000314334	chr1;149913720;OTUD7B|chr1;149913727;OTUD7B|chr1;149913731;OTUD7B|chr1;149913732;OTUD7B|chr1;149913513;OTUD7B
ERO1A	2	4	94	11477	HNSC-Docetaxel	0.000387652	chr14;53109678;ERO1A|chr14;53109810;ERO1A
TIMM50	3	10	137	8776	HNSC-Carboplatin	0.000393944	chr19;39982593;TIMM50|chr19;39981186;TIMM50|chr19;39981170;TIMM50
TM2D1	3	7	285	11884	STAD-Cisplatin	0.000414902	chr1;62163149;TM2D1|chr1;62163123;TM2D1|chr1;62163150;TM2D1
MVP	2	2	495	23638	LUAD-Carboplatin	0.000419882	chr16;29845723;MVP|chr16;29845721;MVP
DPY19L4	5	25	909	33739	LGG-Temozolomide	0.000421984	chr8;95804969;DPY19L4|chr8;95804963;DPY19L4|chr8;95804937;DPY19L4|chr8;95805070;DPY19L4|chr8;95805071;DPY19L4
ITGA3	7	32	1140	24492	BLCA-Cisplatin	0.000427819	chr17;48161451;ITGA3|chr17;48162029;ITGA3|chr17;48161427;ITGA3|chr17;48162185;ITGA3|chr17;48161478;ITGA3|chr17;48160833;ITGA3|chr17;48161346;ITGA3
DNAJC24	5	41	315	19729	BRCA-Doxorubicin	0.000437589	chr11;31453216;DNAJC24|chr11;31453262;DNAJC24|chr11;31453130;DNAJC24|chr11;31453223;DNAJC24|chr11;31452945;DNAJC24
VEZF1	2	2	103	4660	STAD-Epirubicin	0.000463199	chr17;56049823;VEZF1|chr17;56049825;VEZF1
DPH1	6	39	909	33739	LGG-Temozolomide	0.000499487	chr17;1942691;DPH1|chr17;1942616;DPH1|chr17;1942789;DPH1|chr17;1941601;DPH1|chr17;1942617;DPH1|chr17;1941498;DPH1
SCAF11	4	9	646	13063	STAD-Fluorouracil	0.00050904	chr12;46348437;SCAF11|chr12;46348451;SCAF11|chr12;46348636;SCAF11|chr12;46348635;SCAF11
RPL30	5	26	909	33739	LGG-Temozolomide	0.000511241	chr8;99056193;RPL30|chr8;99056286;RPL30|chr8;99055437;RPL30|chr8;99055914;RPL30|chr8;99055911;RPL30
GATD1	17	154	649	13845	HNSC-Cisplatin	0.000538589	chr11;768658;GATD1|chr11;768124;GATD1|chr11;769582;GATD1|chr11;769494;GATD1|chr11;769536;GATD1|chr11;769490;GATD1|chr11;769576;GATD1|chr11;768639;GATD1|chr11;769581;GATD1|chr11;768979;GATD1|chr11;768160;GATD1|chr11;768883;GATD1|chr11;769540;GATD1|chr11;768289;GATD1|chr11;769489;GATD1|chr11;768123;GATD1|chr11;769889;GATD1
FOXK1	4	39	128	13006	BLCA-Carboplatin	0.000543602	chr7;4809254;FOXK1|chr7;4809916;FOXK1|chr7;4810000;FOXK1|chr7;4809975;FOXK1
L2HGDH	4	13	279	8487	STAD-Etoposide	0.000572061	chr14;50712779;L2HGDH|chr14;50712778;L2HGDH|chr14;50712741;L2HGDH|chr14;50712802;L2HGDH
RABGEF1	8	44	1140	24492	BLCA-Cisplatin	0.000634973	chr7;66150409;RABGEF1|chr7;66180775;RABGEF1|chr7;66150419;RABGEF1|chr7;66181538;RABGEF1|chr7;66181883;RABGEF1|chr7;66181537;RABGEF1|chr7;66181358;RABGEF1|chr7;66181790;RABGEF1
CBFA2T2	5	35	495	23638	LUAD-Carboplatin	0.00069486	chr20;32235358;CBFA2T2|chr20;32235310;CBFA2T2|chr20;32233949;CBFA2T2|chr20;32234080;CBFA2T2|chr20;32235324;CBFA2T2
GNPTG	2	3	315	19729	BRCA-Doxorubicin	0.000730919	chr16;1411222;GNPTG|chr16;1411216;GNPTG
GNL3L	10	186	315	19729	BRCA-Doxorubicin	0.000746414	chrX;54587362;GNL3L|chrX;54588718;GNL3L|chrX;54589183;GNL3L|chrX;54588605;GNL3L|chrX;54587450;GNL3L|chrX;54589216;GNL3L|chrX;54591308;GNL3L|chrX;54590016;GNL3L|chrX;54588676;GNL3L|chrX;54591404;GNL3L
PPIH	3	8	648	25706	BLCA-Gemcitabine	0.00075557	chr1;43141943;PPIH|chr1;43142032;PPIH|chr1;43141885;PPIH
VTI1A	2	3	209	12832	HNSC-Cetuximab	0.00075879	chr10;114209911;VTI1A|chr10;114209912;VTI1A
VHL	6	135	94	11477	HNSC-Docetaxel	0.000792909	chr3;10193933;VHL|chr3;10193942;VHL|chr3;10193511;VHL|chr3;10194035;VHL|chr3;10193968;VHL|chr3;10194649;VHL
SGPP2	5	36	495	23638	LUAD-Carboplatin	0.000793476	chr2;223424436;SGPP2|chr2;223424298;SGPP2|chr2;223424242;SGPP2|chr2;223424426;SGPP2|chr2;223424234;SGPP2
ZNF431	2	5	100	10567	LUAD-Vinorelbine	0.000854262	chr19;21367059;ZNF431|chr19;21367068;ZNF431
ITPA	7	36	1140	24492	BLCA-Cisplatin	0.000908699	chr20;3201391;ITPA|chr20;3201328;ITPA|chr20;3201476;ITPA|chr20;3200141;ITPA|chr20;3199993;ITPA|chr20;3201218;ITPA|chr20;3200483;ITPA
TRIM56	4	27	339	20165	LUAD-Cisplatin	0.000953786	chr7;100736991;TRIM56|chr7;100734857;TRIM56|chr7;100734852;TRIM56|chr7;100736990;TRIM56
PCED1B	6	27	1140	24492	BLCA-Cisplatin	0.00101131	chr12;47610931;PCED1B|chr12;47610936;PCED1B|chr12;47610930;PCED1B|chr12;47610985;PCED1B|chr12;47611622;PCED1B|chr12;47611640;PCED1B
JPT1	3	9	648	25706	BLCA-Gemcitabine	0.00111268	chr17;73133724;JPT1|chr17;73132751;JPT1|chr17;73132810;JPT1
PSMB2	13	71	589	7799	HNSC-Paclitaxel	0.00116616	chr1;36068278;PSMB2|chr1;36068370;PSMB2|chr1;36067022;PSMB2|chr1;36067809;PSMB2|chr1;36068196;PSMB2|chr1;36068237;PSMB2|chr1;36067851;PSMB2|chr1;36068295;PSMB2|chr1;36068369;PSMB2|chr1;36067925;PSMB2|chr1;36066779;PSMB2|chr1;36068210;PSMB2|chr1;36067886;PSMB2
CTSA	7	62	909	33739	LGG-Temozolomide	0.00117297	chr20;44524385;CTSA|chr20;44524413;CTSA|chr20;44524313;CTSA|chr20;44524691;CTSA|chr20;44524039;CTSA|chr20;44525189;CTSA|chr20;44524463;CTSA
TYK2	5	33	648	25706	BLCA-Gemcitabine	0.00118741	chr19;10462087;TYK2|chr19;10461937;TYK2|chr19;10462150;TYK2|chr19;10462540;TYK2|chr19;10462872;TYK2
DFFA	6	75	299	18127	LUAD-Paclitaxel	0.0013681	chr1;10519975;DFFA|chr1;10520735;DFFA|chr1;10520327;DFFA|chr1;10520819;DFFA|chr1;10519982;DFFA|chr1;10520219;DFFA
ZC3HAV1	2	3	103	4660	STAD-Epirubicin	0.00136994	chr7;138732191;ZC3HAV1|chr7;138788069;ZC3HAV1
ARPIN	4	32	137	8776	HNSC-Carboplatin	0.00137547	chr15;90444654;ARPIN|chr15;90444667;ARPIN|chr15;90444685;ARPIN|chr15;90444708;ARPIN
PRKCSH	11	85	649	13845	HNSC-Cisplatin	0.00139431	chr19;11560533;PRKCSH|chr19;11561397;PRKCSH|chr19;11561101;PRKCSH|chr19;11560432;PRKCSH|chr19;11560760;PRKCSH|chr19;11561033;PRKCSH|chr19;11560933;PRKCSH|chr19;11561186;PRKCSH|chr19;11560530;PRKCSH|chr19;11560764;PRKCSH|chr19;11561032;PRKCSH
PSMA5	5	20	1140	24492	BLCA-Cisplatin	0.0015288	chr1;109946054;PSMA5|chr1;109945433;PSMA5|chr1;109945582;PSMA5|chr1;109946029;PSMA5|chr1;109945439;PSMA5
SH2D3A	2	3	203	8626	STAD-Capecitabine	0.00155436	chr19;6757443;SH2D3A|chr19;6757440;SH2D3A
TEP1	5	53	299	18127	LUAD-Paclitaxel	0.00165162	chr14;20834412;TEP1|chr14;20834468;TEP1|chr14;20835440;TEP1|chr14;20835050;TEP1|chr14;20834427;TEP1
FAM126B	6	28	646	13063	STAD-Fluorouracil	0.00165567	chr2;201842544;FAM126B|chr2;201842492;FAM126B|chr2;201842479;FAM126B|chr2;201843310;FAM126B|chr2;201843464;FAM126B|chr2;201843295;FAM126B
GTPBP10	4	33	315	19729	BRCA-Doxorubicin	0.00170933	chr7;90015186;GTPBP10|chr7;90018760;GTPBP10|chr7;90018673;GTPBP10|chr7;90019281;GTPBP10
GGCX	3	16	137	8776	HNSC-Carboplatin	0.0017182	chr2;85776756;GGCX|chr2;85776621;GGCX|chr2;85776622;GGCX
KCNJ14	5	36	648	25706	BLCA-Gemcitabine	0.00177529	chr19;48962777;KCNJ14|chr19;48962073;KCNJ14|chr19;48962905;KCNJ14|chr19;48963774;KCNJ14|chr19;48962403;KCNJ14
ZNF780B	6	30	1140	24492	BLCA-Cisplatin	0.00181044	chr19;40537163;ZNF780B|chr19;40537240;ZNF780B|chr19;40537361;ZNF780B|chr19;40537257;ZNF780B|chr19;40537261;ZNF780B|chr19;40537371;ZNF780B
MOV10	2	2	1140	24492	BLCA-Cisplatin	0.00197643	chr1;113241739;MOV10|chr1;113241738;MOV10
RBM6	2	2	1140	24492	BLCA-Cisplatin	0.00197643	chr3;50000418;RBM6|chr3;50000412;RBM6
SGPP2	2	8	93	10727	LUAD-Gemcitabine	0.00197872	chr2;223424298;SGPP2|chr2;223425709;SGPP2
MPRIP	2	2	649	13845	HNSC-Cisplatin	0.00200204	chr17;17089926;MPRIP|chr17;17089912;MPRIP
TMEM19	9	42	589	7799	HNSC-Paclitaxel	0.00214011	chr12;72096727;TMEM19|chr12;72096846;TMEM19|chr12;72096863;TMEM19|chr12;72096330;TMEM19|chr12;72096237;TMEM19|chr12;72096869;TMEM19|chr12;72096279;TMEM19|chr12;72096125;TMEM19|chr12;72096672;TMEM19
GATD1	5	108	93	10727	LUAD-Gemcitabine	0.00233885	chr11;768669;GATD1|chr11;769426;GATD1|chr11;768963;GATD1|chr11;769905;GATD1|chr11;768977;GATD1
ZNF566	4	25	203	8626	STAD-Capecitabine	0.00234935	chr19;36937312;ZNF566|chr19;36936674;ZNF566|chr19;36937285;ZNF566|chr19;36937306;ZNF566
ZNF566	3	15	140	7477	STAD-Oxaliplatin	0.00235161	chr19;36937312;ZNF566|chr19;36937306;ZNF566|chr19;36936674;ZNF566
BICDL2	2	5	315	19729	BRCA-Doxorubicin	0.00238602	chr16;3082207;BICDL2|chr16;3082208;BICDL2
BCL2L13	2	4	495	23638	LUAD-Carboplatin	0.00245119	chr22;18145738;BCL2L13|chr22;18145741;BCL2L13
C6orf132	2	5	209	12832	HNSC-Cetuximab	0.00247615	chr6;42070103;C6orf132|chr6;42070057;C6orf132
KCNE3	3	7	1140	24492	BLCA-Cisplatin	0.00268387	chr11;74166840;KCNE3|chr11;74167265;KCNE3|chr11;74166846;KCNE3
NDUFS1	8	102	285	11884	STAD-Cisplatin	0.00268624	chr2;206987229;NDUFS1|chr2;206987271;NDUFS1|chr2;206987637;NDUFS1|chr2;206987597;NDUFS1|chr2;206987627;NDUFS1|chr2;206987635;NDUFS1|chr2;206987638;NDUFS1|chr2;206981691;NDUFS1
MICU1	2	4	103	4660	STAD-Epirubicin	0.0027012	chr10;74222005;MICU1|chr10;74222073;MICU1
GFOD2	4	14	649	13845	HNSC-Cisplatin	0.00278249	chr16;67715838;GFOD2|chr16;67715862;GFOD2|chr16;67715476;GFOD2|chr16;67715585;GFOD2
PPM1K	5	32	279	8487	STAD-Etoposide	0.00313388	chr4;89180355;PPM1K|chr4;89180318;PPM1K|chr4;89180382;PPM1K|chr4;89179733;PPM1K|chr4;89182988;PPM1K
TFDP2	11	132	279	8487	STAD-Etoposide	0.00318291	chr3;141665843;TFDP2|chr3;141667779;TFDP2|chr3;141668876;TFDP2|chr3;141667702;TFDP2|chr3;141667204;TFDP2|chr3;141667154;TFDP2|chr3;141666426;TFDP2|chr3;141665770;TFDP2|chr3;141667857;TFDP2|chr3;141664164;TFDP2|chr3;141667753;TFDP2
RPL30	3	13	269	10951	STAD-Leucovorin	0.00326116	chr8;99056338;RPL30|chr8;99055493;RPL30|chr8;99055885;RPL30
RPL30	4	14	646	13063	STAD-Fluorouracil	0.00334831	chr8;99056338;RPL30|chr8;99055885;RPL30|chr8;99055437;RPL30|chr8;99056262;RPL30
PHAX	4	76	94	11477	HNSC-Docetaxel	0.00335382	chr5;125961127;PHAX|chr5;125961128;PHAX|chr5;125961661;PHAX|chr5;125962220;PHAX
CAPN8	2	6	315	19729	BRCA-Doxorubicin	0.00354191	chr1;223719744;CAPN8|chr1;223719286;CAPN8
PRORP	2	6	315	19729	BRCA-Doxorubicin	0.00354191	chr14;35746452;PRORP|chr14;35744905;PRORP
MRI1	4	67	100	10567	LUAD-Vinorelbine	0.0035472	chr19;13884286;MRI1|chr19;13883434;MRI1|chr19;13884291;MRI1|chr19;13883892;MRI1
PPP1R13L	3	14	203	8626	STAD-Capecitabine	0.00361505	chr19;45896767;PPP1R13L|chr19;45896738;PPP1R13L|chr19;45896837;PPP1R13L
ELP2	2	6	209	12832	HNSC-Cetuximab	0.00367506	chr18;33754890;ELP2|chr18;33754876;ELP2
UPF3A	7	76	909	33739	LGG-Temozolomide	0.00380629	chr13;115052850;UPF3A|chr13;115049894;UPF3A|chr13;115060493;UPF3A|chr13;115060764;UPF3A|chr13;115059533;UPF3A|chr13;115050053;UPF3A|chr13;115059535;UPF3A
SLC12A6	6	73	495	23638	LUAD-Carboplatin	0.00385703	chr15;34524608;SLC12A6|chr15;34523309;SLC12A6|chr15;34523297;SLC12A6|chr15;34523463;SLC12A6|chr15;34524489;SLC12A6|chr15;34523337;SLC12A6
OSGEPL1	2	6	339	20165	LUAD-Cisplatin	0.00391245	chr2;190612024;OSGEPL1|chr2;190611844;OSGEPL1
AP5B1	4	40	299	18127	LUAD-Paclitaxel	0.00392186	chr11;65542020;AP5B1|chr11;65544365;AP5B1|chr11;65543629;AP5B1|chr11;65543458;AP5B1
PLEKHG2	5	43	648	25706	BLCA-Gemcitabine	0.00393748	chr19;39918662;PLEKHG2|chr19;39918633;PLEKHG2|chr19;39918661;PLEKHG2|chr19;39918777;PLEKHG2|chr19;39918698;PLEKHG2
TIPIN	2	4	909	33739	LGG-Temozolomide	0.00398273	chr15;66628770;TIPIN|chr15;66628780;TIPIN
PGAM5	7	30	589	7799	HNSC-Paclitaxel	0.00398555	chr12;133297966;PGAM5|chr12;133298069;PGAM5|chr12;133298095;PGAM5|chr12;133298417;PGAM5|chr12;133298339;PGAM5|chr12;133297956;PGAM5|chr12;133298465;PGAM5
IFNAR2	6	35	1140	24492	BLCA-Cisplatin	0.00409721	chr21;34636260;IFNAR2|chr21;34636264;IFNAR2|chr21;34636385;IFNAR2|chr21;34636293;IFNAR2|chr21;34636253;IFNAR2|chr21;34637023;IFNAR2
CLPX	4	40	339	20165	LUAD-Cisplatin	0.00419699	chr15;65442483;CLPX|chr15;65442670;CLPX|chr15;65442050;CLPX|chr15;65442562;CLPX
MAGT1	10	84	649	13845	HNSC-Cisplatin	0.00420752	chrX;77083538;MAGT1|chrX;77083592;MAGT1|chrX;77083897;MAGT1|chrX;77083041;MAGT1|chrX;77083006;MAGT1|chrX;77083915;MAGT1|chrX;77083615;MAGT1|chrX;77083673;MAGT1|chrX;77083914;MAGT1|chrX;77083939;MAGT1
ACER3	5	25	1140	24492	BLCA-Cisplatin	0.00435699	chr11;76736712;ACER3|chr11;76734997;ACER3|chr11;76734955;ACER3|chr11;76734954;ACER3|chr11;76736513;ACER3
ZNF721	4	15	646	13063	STAD-Fluorouracil	0.00439755	chr4;480086;ZNF721|chr4;480050;ZNF721|chr4;479712;ZNF721|chr4;479652;ZNF721
ZNF432	3	14	648	25706	BLCA-Gemcitabine	0.00439904	chr19;52535804;ZNF432|chr19;52535747;ZNF432|chr19;52535866;ZNF432
GJC1	4	29	285	11884	STAD-Cisplatin	0.00440945	chr17;42876435;GJC1|chr17;42880314;GJC1|chr17;42877743;GJC1|chr17;42880309;GJC1
RBBP9	7	47	649	13845	HNSC-Cisplatin	0.00461599	chr20;18469137;RBBP9|chr20;18469109;RBBP9|chr20;18469142;RBBP9|chr20;18469085;RBBP9|chr20;18469074;RBBP9|chr20;18468468;RBBP9|chr20;18469054;RBBP9
BORCS8	2	7	137	8776	HNSC-Carboplatin	0.00468263	chr19;19288204;BORCS8|chr19;19288194;BORCS8
ATXN3	6	36	1140	24492	BLCA-Cisplatin	0.00473491	chr14;92527162;ATXN3|chr14;92526727;ATXN3|chr14;92525948;ATXN3|chr14;92525900;ATXN3|chr14;92526822;ATXN3|chr14;92526806;ATXN3
GRSF1	3	22	315	19729	BRCA-Doxorubicin	0.00474429	chr4;71682293;GRSF1|chr4;71682275;GRSF1|chr4;71683952;GRSF1
TAF6	3	8	646	13063	STAD-Fluorouracil	0.00488138	chr7;99716258;TAF6|chr7;99716236;TAF6|chr7;99716198;TAF6
KIF3A	2	7	315	19729	BRCA-Doxorubicin	0.00490732	chr5;132029913;KIF3A|chr5;132029975;KIF3A
AP4S1	2	2	589	7799	HNSC-Paclitaxel	0.00492297	chr14;31564887;AP4S1|chr14;31564886;AP4S1
SOS1	2	5	285	11884	STAD-Cisplatin	0.00521635	chr2;39260280;SOS1|chr2;39342694;SOS1
ASH1L	2	5	285	11884	STAD-Cisplatin	0.00521635	chr1;155528747;ASH1L|chr1;155422599;ASH1L
ZC3HAV1	2	5	285	11884	STAD-Cisplatin	0.00521635	chr7;138732191;ZC3HAV1|chr7;138788069;ZC3HAV1
SLC20A2	13	123	646	13063	STAD-Fluorouracil	0.00525692	chr8;42388647;SLC20A2|chr8;42389287;SLC20A2|chr8;42388631;SLC20A2|chr8;42387058;SLC20A2|chr8;42388659;SLC20A2|chr8;42389275;SLC20A2|chr8;42389215;SLC20A2|chr8;42389339;SLC20A2|chr8;42387188;SLC20A2|chr8;42388909;SLC20A2|chr8;42387265;SLC20A2|chr8;42387165;SLC20A2|chr8;42387167;SLC20A2
MREG	5	55	495	23638	LUAD-Carboplatin	0.00532826	chr2;216808880;MREG|chr2;216808863;MREG|chr2;216808872;MREG|chr2;216808397;MREG|chr2;216808781;MREG
MREG	9	48	589	7799	HNSC-Paclitaxel	0.00552656	chr2;216808841;MREG|chr2;216808800;MREG|chr2;216809016;MREG|chr2;216808400;MREG|chr2;216808502;MREG|chr2;216808974;MREG|chr2;216808835;MREG|chr2;216808406;MREG|chr2;216808320;MREG
C6orf132	2	5	648	25706	BLCA-Gemcitabine	0.00574617	chr6;42070061;C6orf132|chr6;42070062;C6orf132
ACTR3	2	5	648	25706	BLCA-Gemcitabine	0.00574617	chr2;114706835;ACTR3|chr2;114706834;ACTR3
ATP5MC2	2	3	1140	24492	BLCA-Cisplatin	0.00575377	chr12;54060498;ATP5MC2|chr12;54059874;ATP5MC2
TRAF4	2	3	1140	24492	BLCA-Cisplatin	0.00575377	chr17;27072836;TRAF4|chr17;27072866;TRAF4
RPS25	4	17	1140	24492	BLCA-Cisplatin	0.00582049	chr11;118887552;RPS25|chr11;118887550;RPS25|chr11;118887479;RPS25|chr11;118887478;RPS25
C19orf71	2	3	649	13845	HNSC-Cisplatin	0.00582736	chr19;3540231;C19orf71|chr19;3540225;C19orf71
NDE1	4	74	128	13006	BLCA-Carboplatin	0.0058536	chr16;15794324;NDE1|chr16;15795035;NDE1|chr16;15794542;NDE1|chr16;15794481;NDE1
ACTR3	3	9	1140	24492	BLCA-Cisplatin	0.00602407	chr2;114706834;ACTR3|chr2;114706835;ACTR3|chr2;114706790;ACTR3
L2HGDH	3	24	315	19729	BRCA-Doxorubicin	0.00609275	chr14;50712741;L2HGDH|chr14;50712778;L2HGDH|chr14;50713290;L2HGDH
CCDC125	3	9	649	13845	HNSC-Cisplatin	0.00612955	chr5;68577118;CCDC125|chr5;68577105;CCDC125|chr5;68577119;CCDC125
QPCTL	3	15	909	33739	LGG-Temozolomide	0.00646851	chr19;46206861;QPCTL|chr19;46206849;QPCTL|chr19;46206956;QPCTL
TMEM220	2	5	909	33739	LGG-Temozolomide	0.00652255	chr17;10618143;TMEM220|chr17;10618116;TMEM220
BDH1	2	5	909	33739	LGG-Temozolomide	0.00652255	chr3;197238059;BDH1|chr3;197237986;BDH1
ARSD	5	58	495	23638	LUAD-Carboplatin	0.00667674	chrX;2824983;ARSD|chrX;2824246;ARSD|chrX;2838550;ARSD|chrX;2825114;ARSD|chrX;2831530;ARSD
GABPB2	2	13	128	13006	BLCA-Carboplatin	0.00685183	chr1;151096065;GABPB2|chr1;151096738;GABPB2
SRFBP1	2	8	299	18127	LUAD-Paclitaxel	0.00688882	chr5;121362874;SRFBP1|chr5;121362875;SRFBP1
FAM20B	4	48	209	12832	HNSC-Cetuximab	0.0071905	chr1;179044110;FAM20B|chr1;179044096;FAM20B|chr1;179044105;FAM20B|chr1;179042692;FAM20B
CTSS	6	95	140	7477	STAD-Oxaliplatin	0.00789398	chr1;150705273;CTSS|chr1;150703698;CTSS|chr1;150703820;CTSS|chr1;150704587;CTSS|chr1;150704585;CTSS|chr1;150705248;CTSS
SLC25A3	6	40	1140	24492	BLCA-Cisplatin	0.00802889	chr12;98991367;SLC25A3|chr12;98991454;SLC25A3|chr12;98990676;SLC25A3|chr12;98991331;SLC25A3|chr12;98991368;SLC25A3|chr12;98991296;SLC25A3
SLC25A23	1	1	94	11477	HNSC-Docetaxel	0.00812376	chr19;6441862;SLC25A23
RFLNB	1	1	94	11477	HNSC-Docetaxel	0.00812376	chr17;291766;RFLNB
POGZ	8	62	646	13063	STAD-Fluorouracil	0.00832139	chr1;151420255;POGZ|chr1;151420871;POGZ|chr1;151428418;POGZ|chr1;151419699;POGZ|chr1;151419682;POGZ|chr1;151422543;POGZ|chr1;151421256;POGZ|chr1;151419627;POGZ
PPP6R2	3	10	1140	24492	BLCA-Cisplatin	0.00832343	chr22;50881022;PPP6R2|chr22;50881532;PPP6R2|chr22;50881483;PPP6R2
SRSF4	3	10	1140	24492	BLCA-Cisplatin	0.00832343	chr1;29500061;SRSF4|chr1;29500077;SRSF4|chr1;29500073;SRSF4
ADAM19	4	33	648	25706	BLCA-Gemcitabine	0.00841702	chr5;156905565;ADAM19|chr5;156905557;ADAM19|chr5;156905398;ADAM19|chr5;156905560;ADAM19
SLC12A9	4	31	909	33739	LGG-Temozolomide	0.00843055	chr7;100454180;SLC12A9|chr7;100454217;SLC12A9|chr7;100454395;SLC12A9|chr7;100454372;SLC12A9
DSEL	2	15	100	10567	LUAD-Vinorelbine	0.00843792	chr18;65174418;DSEL|chr18;65174421;DSEL
ZBTB24	3	10	649	13845	HNSC-Cisplatin	0.00846777	chr6;109784327;ZBTB24|chr6;109784328;ZBTB24|chr6;109784286;ZBTB24
SPAG9	3	20	103	4660	STAD-Epirubicin	0.00856867	chr17;49042144;SPAG9|chr17;49042246;SPAG9|chr17;49042394;SPAG9
LCOR	1	1	93	10727	LUAD-Gemcitabine	0.00859519	chr10;98627741;LCOR
DAP3	8	66	1140	24492	BLCA-Cisplatin	0.00872722	chr1;155706484;DAP3|chr1;155706460;DAP3|chr1;155705109;DAP3|chr1;155704949;DAP3|chr1;155695960;DAP3|chr1;155705229;DAP3|chr1;155703908;DAP3|chr1;155704951;DAP3
UTP14C	1	3	26	8852	LUAD-Docetaxel	0.00876104	chr13;52604985;UTP14C
TRIM38	4	19	1140	24492	BLCA-Cisplatin	0.00883253	chr6;25988796;TRIM38|chr6;25988839;TRIM38|chr6;25988823;TRIM38|chr6;25986535;TRIM38
RAD1	2	17	93	10727	LUAD-Gemcitabine	0.00913955	chr5;34908375;RAD1|chr5;34906197;RAD1
UFD1	3	18	648	25706	BLCA-Gemcitabine	0.00916782	chr22;19438441;UFD1|chr22;19438467;UFD1|chr22;19438564;UFD1
RBM5	3	29	326	21378	LUAD-Pemetrexed	0.00918889	chr3;50149755;RBM5|chr3;50150567;RBM5|chr3;50150555;RBM5
CYP20A1	16	314	909	33739	LGG-Temozolomide	0.00933286	chr2;204168307;CYP20A1|chr2;204169105;CYP20A1|chr2;204170170;CYP20A1|chr2;204169127;CYP20A1|chr2;204165491;CYP20A1|chr2;204168233;CYP20A1|chr2;204169194;CYP20A1|chr2;204168688;CYP20A1|chr2;204169182;CYP20A1|chr2;204167785;CYP20A1|chr2;204162597;CYP20A1|chr2;204167244;CYP20A1|chr2;204163547;CYP20A1|chr2;204167039;CYP20A1|chr2;204168998;CYP20A1|chr2;204167666;CYP20A1
RSBN1L	2	10	326	21378	LUAD-Pemetrexed	0.00934653	chr7;77411191;RSBN1L|chr7;77411055;RSBN1L
ZNF669	1	1	100	10567	LUAD-Vinorelbine	0.00937471	chr1;247263660;ZNF669
RFLNB	2	5	279	8487	STAD-Etoposide	0.00947158	chr17;291783;RFLNB|chr17;291766;RFLNB
ANKRD10	6	79	203	8626	STAD-Capecitabine	0.00948422	chr13;111551277;ANKRD10|chr13;111551217;ANKRD10|chr13;111547872;ANKRD10|chr13;111547858;ANKRD10|chr13;111551322;ANKRD10|chr13;111549545;ANKRD10
AP1S3	3	51	93	10727	LUAD-Gemcitabine	0.00950473	chr2;224620906;AP1S3|chr2;224622071;AP1S3|chr2;224620490;AP1S3
ARPC2	5	53	648	25706	BLCA-Gemcitabine	0.00961038	chr2;219102501;ARPC2|chr2;219101948;ARPC2|chr2;219100549;ARPC2|chr2;219101340;ARPC2|chr2;219100578;ARPC2
ST3GAL5	2	6	909	33739	LGG-Temozolomide	0.0096142	chr2;86076570;ST3GAL5|chr2;86078177;ST3GAL5
TYK2	5	30	1140	24492	BLCA-Cisplatin	0.00973045	chr19;10462150;TYK2|chr19;10462872;TYK2|chr19;10462511;TYK2|chr19;10462540;TYK2|chr19;10462087;TYK2
CHST12	1	1	128	13006	BLCA-Carboplatin	0.0097457	chr7;2474117;CHST12
UBIAD1	1	1	128	13006	BLCA-Carboplatin	0.0097457	chr1;11347865;UBIAD1
RILPL1	1	1	128	13006	BLCA-Carboplatin	0.0097457	chr12;124002165;RILPL1
NFIC	1	1	128	13006	BLCA-Carboplatin	0.0097457	chr19;3466395;NFIC
TMEM19	7	54	649	13845	HNSC-Cisplatin	0.00993764	chr12;72096745;TMEM19|chr12;72096348;TMEM19|chr12;72096842;TMEM19|chr12;72096750;TMEM19|chr12;72096579;TMEM19|chr12;72096206;TMEM19|chr12;72096331;TMEM19
POLH	9	81	649	13845	HNSC-Cisplatin	0.0100844	chr6;43583669;POLH|chr6;43583198;POLH|chr6;43584076;POLH|chr6;43585598;POLH|chr6;43584075;POLH|chr6;43584281;POLH|chr6;43585463;POLH|chr6;43583670;POLH|chr6;43583111;POLH
SRP9	3	30	326	21378	LUAD-Pemetrexed	0.0100981	chr1;225975976;SRP9|chr1;225976174;SRP9|chr1;225976010;SRP9
SH3BP2	3	46	128	13006	BLCA-Carboplatin	0.0101151	chr4;2841022;SH3BP2|chr4;2841930;SH3BP2|chr4;2841388;SH3BP2
ENOSF1	2	7	203	8626	STAD-Capecitabine	0.0102376	chr18;691566;ENOSF1|chr18;691598;ENOSF1
ZNF431	8	68	1140	24492	BLCA-Cisplatin	0.0103963	chr19;21368367;ZNF431|chr19;21374136;ZNF431|chr19;21374133;ZNF431|chr19;21374135;ZNF431|chr19;21374003;ZNF431|chr19;21368393;ZNF431|chr19;21374109;ZNF431|chr19;21373739;ZNF431
C6orf62	4	20	1140	24492	BLCA-Cisplatin	0.0106585	chr6;24711120;C6orf62|chr6;24710586;C6orf62|chr6;24710591;C6orf62|chr6;24710605;C6orf62
RPS25	3	19	648	25706	BLCA-Gemcitabine	0.0106907	chr11;118887221;RPS25|chr11;118887552;RPS25|chr11;118887479;RPS25
ANKLE2	3	19	648	25706	BLCA-Gemcitabine	0.0106907	chr12;133314439;ANKLE2|chr12;133314619;ANKLE2|chr12;133314057;ANKLE2
MDM2	5	20	589	7799	HNSC-Paclitaxel	0.0107445	chr12;69237014;MDM2|chr12;69237519;MDM2|chr12;69237509;MDM2|chr12;69237507;MDM2|chr12;69237627;MDM2
ZNF554	2	8	495	23638	LUAD-Carboplatin	0.0108319	chr19;2835567;ZNF554|chr19;2835568;ZNF554
RBM28	3	18	909	33739	LGG-Temozolomide	0.0109429	chr7;127945625;RBM28|chr7;127947979;RBM28|chr7;127945627;RBM28
ZNF529	2	7	269	10951	STAD-Leucovorin	0.0111062	chr19;37036907;ZNF529|chr19;37037109;ZNF529
ECHS1	2	4	1140	24492	BLCA-Cisplatin	0.0111682	chr10;135177236;ECHS1|chr10;135177254;ECHS1
HP1BP3	5	31	1140	24492	BLCA-Cisplatin	0.011186	chr1;21081843;HP1BP3|chr1;21081840;HP1BP3|chr1;21081981;HP1BP3|chr1;21081982;HP1BP3|chr1;21081956;HP1BP3
NEIL1	3	23	495	23638	LUAD-Carboplatin	0.0111964	chr15;75645819;NEIL1|chr15;75645827;NEIL1|chr15;75645663;NEIL1
PMS2	3	11	649	13845	HNSC-Cisplatin	0.0112602	chr7;6012650;PMS2|chr7;6012546;PMS2|chr7;6012652;PMS2
C19orf12	2	11	326	21378	LUAD-Pemetrexed	0.011311	chr19;30191890;C19orf12|chr19;30191959;C19orf12
EIF2AK2	3	29	299	18127	LUAD-Paclitaxel	0.011315	chr2;37331736;EIF2AK2|chr2;37331745;EIF2AK2|chr2;37331929;EIF2AK2
ZNF587	5	31	649	13845	HNSC-Cisplatin	0.0114539	chr19;58375158;ZNF587|chr19;58375760;ZNF587|chr19;58373196;ZNF587|chr19;58375209;ZNF587|chr19;58373221;ZNF587
GOLGA3	4	37	269	10951	STAD-Leucovorin	0.0114626	chr12;133346586;GOLGA3|chr12;133346564;GOLGA3|chr12;133347502;GOLGA3|chr12;133346813;GOLGA3
METTL6	3	20	269	10951	STAD-Leucovorin	0.0114866	chr3;15452276;METTL6|chr3;15451933;METTL6|chr3;15452290;METTL6
ICMT	6	28	589	7799	HNSC-Paclitaxel	0.0116311	chr1;6282587;ICMT|chr1;6282324;ICMT|chr1;6282445;ICMT|chr1;6282421;ICMT|chr1;6283273;ICMT|chr1;6282401;ICMT
COX18	8	69	649	13845	HNSC-Cisplatin	0.0116635	chr4;73922593;COX18|chr4;73923449;COX18|chr4;73923592;COX18|chr4;73923684;COX18|chr4;73922899;COX18|chr4;73922756;COX18|chr4;73922594;COX18|chr4;73922675;COX18
SNTB2	1	4	26	8852	LUAD-Docetaxel	0.011665	chr16;69338833;SNTB2
CHTOP	2	7	648	25706	BLCA-Gemcitabine	0.0116786	chr1;153612485;CHTOP|chr1;153612502;CHTOP
IFNAR2	4	34	909	33739	LGG-Temozolomide	0.0116822	chr21;34636259;IFNAR2|chr21;34636384;IFNAR2|chr21;34636385;IFNAR2|chr21;34636260;IFNAR2
FCF1	10	63	589	7799	HNSC-Paclitaxel	0.0117192	chr14;75203056;FCF1|chr14;75202532;FCF1|chr14;75203004;FCF1|chr14;75202312;FCF1|chr14;75202412;FCF1|chr14;75203043;FCF1|chr14;75202995;FCF1|chr14;75202856;FCF1|chr14;75202544;FCF1|chr14;75202705;FCF1
METTL2B	2	11	137	8776	HNSC-Carboplatin	0.0117798	chr7;128142675;METTL2B|chr7;128142833;METTL2B
ZNF83	12	128	1140	24492	BLCA-Cisplatin	0.0118178	chr19;53121375;ZNF83|chr19;53149460;ZNF83|chr19;53150794;ZNF83|chr19;53121645;ZNF83|chr19;53120940;ZNF83|chr19;53120942;ZNF83|chr19;53121491;ZNF83|chr19;53148022;ZNF83|chr19;53121470;ZNF83|chr19;53121922;ZNF83|chr19;53121945;ZNF83|chr19;53121832;ZNF83
MRI1	11	113	1140	24492	BLCA-Cisplatin	0.0119609	chr19;13883371;MRI1|chr19;13884408;MRI1|chr19;13884020;MRI1|chr19;13884074;MRI1|chr19;13883892;MRI1|chr19;13884096;MRI1|chr19;13883962;MRI1|chr19;13884345;MRI1|chr19;13883596;MRI1|chr19;13884083;MRI1|chr19;13884346;MRI1
MARCHF2	2	11	315	19729	BRCA-Doxorubicin	0.0123299	chr19;8483552;MARCHF2|chr19;8483478;MARCHF2
REV1	2	4	646	13063	STAD-Fluorouracil	0.0124847	chr2;100027668;REV1|chr2;100027667;REV1
DNAJC11	2	4	646	13063	STAD-Fluorouracil	0.0124847	chr1;6707239;DNAJC11|chr1;6707094;DNAJC11
AKR7A2	2	4	646	13063	STAD-Fluorouracil	0.0124847	chr1;19629723;AKR7A2|chr1;19629759;AKR7A2
ZSWIM1	5	32	1140	24492	BLCA-Cisplatin	0.0127831	chr20;44513168;ZSWIM1|chr20;44513463;ZSWIM1|chr20;44513167;ZSWIM1|chr20;44513464;ZSWIM1|chr20;44513503;ZSWIM1
MRPL30	2	60	26	8852	LUAD-Docetaxel	0.0131536	chr2;99813031;MRPL30|chr2;99812897;MRPL30
ZNF500	3	21	269	10951	STAD-Leucovorin	0.0131675	chr16;4801827;ZNF500|chr16;4800677;ZNF500|chr16;4800566;ZNF500
NME1-NME2	2	7	909	33739	LGG-Temozolomide	0.013227	chr17;49241235;NME1-NME2|chr17;49239821;NME1-NME2
VSIG1	4	45	495	23638	LUAD-Carboplatin	0.013421	chrX;107321198;VSIG1|chrX;107321634;VSIG1|chrX;107321077;VSIG1|chrX;107321184;VSIG1
CYP20A1	11	115	1140	24492	BLCA-Cisplatin	0.0135223	chr2;204169993;CYP20A1|chr2;204168519;CYP20A1|chr2;204170086;CYP20A1|chr2;204168827;CYP20A1|chr2;204170053;CYP20A1|chr2;204168479;CYP20A1|chr2;204168742;CYP20A1|chr2;204170197;CYP20A1|chr2;204168269;CYP20A1|chr2;204169988;CYP20A1|chr2;204169579;CYP20A1
MICU1	2	8	285	11884	STAD-Cisplatin	0.0139419	chr10;74222078;MICU1|chr10;74289967;MICU1
KIAA0930	2	3	589	7799	HNSC-Paclitaxel	0.0140797	chr22;45589864;KIAA0930|chr22;45590302;KIAA0930
MATR3	3	12	1140	24492	BLCA-Cisplatin	0.0142782	chr5;138620183;MATR3|chr5;138620224;MATR3|chr5;138620218;MATR3
WDR6	5	55	909	33739	LGG-Temozolomide	0.0145068	chr3;49048780;WDR6|chr3;49047963;WDR6|chr3;49046535;WDR6|chr3;49048028;WDR6|chr3;49047788;WDR6
SOAT1	3	12	649	13845	HNSC-Cisplatin	0.0145209	chr1;179327011;SOAT1|chr1;179326296;SOAT1|chr1;179326295;SOAT1
MVP	1	1	326	21378	LUAD-Pemetrexed	0.0150203	chr16;29845723;MVP
P2RY6	1	1	326	21378	LUAD-Pemetrexed	0.0150203	chr11;73009631;P2RY6
VPS29	2	8	648	25706	BLCA-Gemcitabine	0.0153195	chr12;110935451;VPS29|chr12;110935945;VPS29
UTP14C	1	1	137	8776	HNSC-Carboplatin	0.0153708	chr13;52604880;UTP14C
DDX58	1	1	137	8776	HNSC-Carboplatin	0.0153708	chr9;32456302;DDX58
TATDN3	1	1	137	8776	HNSC-Carboplatin	0.0153708	chr1;212989565;TATDN3
RASAL2	1	1	137	8776	HNSC-Carboplatin	0.0153708	chr1;178380843;RASAL2
NDUFB1	2	12	299	18127	LUAD-Paclitaxel	0.0155578	chr14;92585235;NDUFB1|chr14;92585231;NDUFB1
OGA	3	17	279	8487	STAD-Etoposide	0.0155785	chr10;103549192;OGA|chr10;103549208;OGA|chr10;103549169;OGA
LRCH3	3	54	128	13006	BLCA-Carboplatin	0.0156256	chr3;197612331;LRCH3|chr3;197611262;LRCH3|chr3;197612267;LRCH3
SMYD4	4	37	909	33739	LGG-Temozolomide	0.0156442	chr17;1684496;SMYD4|chr17;1684306;SMYD4|chr17;1684054;SMYD4|chr17;1684352;SMYD4
WIPF2	6	46	1140	24492	BLCA-Cisplatin	0.0156578	chr17;38439683;WIPF2|chr17;38439719;WIPF2|chr17;38439237;WIPF2|chr17;38439317;WIPF2|chr17;38439614;WIPF2|chr17;38439708;WIPF2
GNE	3	26	495	23638	LUAD-Carboplatin	0.0157108	chr9;36216797;GNE|chr9;36215117;GNE|chr9;36215298;GNE
ZNF75A	1	1	315	19729	BRCA-Doxorubicin	0.0157154	chr16;3360274;ZNF75A
MROH6	1	1	315	19729	BRCA-Doxorubicin	0.0157154	chr8;144648651;MROH6
KIFC1	1	1	315	19729	BRCA-Doxorubicin	0.0157154	chr6;33375138;KIFC1
EXOG	1	1	315	19729	BRCA-Doxorubicin	0.0157154	chr3;38566088;EXOG
ZCCHC2	1	1	315	19729	BRCA-Doxorubicin	0.0157154	chr18;60244998;ZCCHC2
NEU3	1	1	315	19729	BRCA-Doxorubicin	0.0157154	chr11;74721068;NEU3
AHR	7	59	649	13845	HNSC-Cisplatin	0.0158179	chr7;17384792;AHR|chr7;17384828;AHR|chr7;17384395;AHR|chr7;17384393;AHR|chr7;17384887;AHR|chr7;17384514;AHR|chr7;17384685;AHR
IPP	8	73	649	13845	HNSC-Cisplatin	0.0160641	chr1;46162952;IPP|chr1;46163466;IPP|chr1;46164555;IPP|chr1;46163547;IPP|chr1;46163548;IPP|chr1;46163119;IPP|chr1;46163387;IPP|chr1;46162983;IPP
HEATR3	6	46	649	13845	HNSC-Cisplatin	0.0160668	chr16;50139526;HEATR3|chr16;50139140;HEATR3|chr16;50139515;HEATR3|chr16;50139744;HEATR3|chr16;50139562;HEATR3|chr16;50139580;HEATR3
SEMA4B	1	2	94	11477	HNSC-Docetaxel	0.0161822	chr15;90750125;SEMA4B
EHD4	1	1	299	18127	LUAD-Paclitaxel	0.0162271	chr15;42192345;EHD4
GTF2H3	5	22	589	7799	HNSC-Paclitaxel	0.016249	chr12;124146356;GTF2H3|chr12;124146100;GTF2H3|chr12;124146077;GTF2H3|chr12;124146409;GTF2H3|chr12;124146569;GTF2H3
CALCOCO2	2	13	137	8776	HNSC-Carboplatin	0.0163739	chr17;46941519;CALCOCO2|chr17;46941503;CALCOCO2
RASAL2	1	1	339	20165	LUAD-Cisplatin	0.0165334	chr1;178380843;RASAL2
NFAM1	1	1	339	20165	LUAD-Cisplatin	0.0165334	chr22;42777376;NFAM1
EMC8	1	1	339	20165	LUAD-Cisplatin	0.0165334	chr16;85812941;EMC8
ACOT9	1	1	339	20165	LUAD-Cisplatin	0.0165334	chrX;23721572;ACOT9
SRFBP1	2	10	495	23638	LUAD-Carboplatin	0.0169426	chr5;121362874;SRFBP1|chr5;121362875;SRFBP1
TTC21B	1	2	93	10727	LUAD-Gemcitabine	0.0171173	chr2;166730692;TTC21B
ANAPC5	4	38	909	33739	LGG-Temozolomide	0.0171306	chr12;121769840;ANAPC5|chr12;121769829;ANAPC5|chr12;121772076;ANAPC5|chr12;121769713;ANAPC5
ITPA	3	34	299	18127	LUAD-Paclitaxel	0.0174641	chr20;3201464;ITPA|chr20;3201818;ITPA|chr20;3200939;ITPA
FOXRED2	2	22	100	10567	LUAD-Vinorelbine	0.0177906	chr22;36884556;FOXRED2|chr22;36884489;FOXRED2
C6orf132	2	5	1140	24492	BLCA-Cisplatin	0.0180669	chr6;42070061;C6orf132|chr6;42070057;C6orf132
RFLNB	2	5	1140	24492	BLCA-Cisplatin	0.0180669	chr17;291783;RFLNB|chr17;291773;RFLNB
JMJD1C	4	22	646	13063	STAD-Fluorouracil	0.0181517	chr10;65128989;JMJD1C|chr10;65135015;JMJD1C|chr10;65051753;JMJD1C|chr10;65123104;JMJD1C
UBA1	3	23	648	25706	BLCA-Gemcitabine	0.0181731	chrX;47068256;UBA1|chrX;47068287;UBA1|chrX;47068255;UBA1
METTL8	3	35	209	12832	HNSC-Cetuximab	0.0182204	chr2;172178480;METTL8|chr2;172178483;METTL8|chr2;172178746;METTL8
TEP1	7	61	1140	24492	BLCA-Cisplatin	0.0182338	chr14;20835266;TEP1|chr14;20835398;TEP1|chr14;20835178;TEP1|chr14;20835121;TEP1|chr14;20836041;TEP1|chr14;20835288;TEP1|chr14;20836040;TEP1
CNPY2	1	1	140	7477	STAD-Oxaliplatin	0.0183799	chr12;56706360;CNPY2
MFSD9	1	1	140	7477	STAD-Oxaliplatin	0.0183799	chr2;103333627;MFSD9
BTBD2	1	1	140	7477	STAD-Oxaliplatin	0.0183799	chr19;1992001;BTBD2
FBXL20	5	64	269	10951	STAD-Leucovorin	0.0184344	chr17;37413464;FBXL20|chr17;37412491;FBXL20|chr17;37413374;FBXL20|chr17;37411627;FBXL20|chr17;37412528;FBXL20
CC2D1B	5	35	1140	24492	BLCA-Cisplatin	0.0184789	chr1;52816555;CC2D1B|chr1;52816582;CC2D1B|chr1;52816692;CC2D1B|chr1;52816622;CC2D1B|chr1;52817473;CC2D1B
GNE	2	10	103	4660	STAD-Epirubicin	0.0186114	chr9;36216797;GNE|chr9;36216895;GNE
MED13	2	10	103	4660	STAD-Epirubicin	0.0186114	chr17;60076033;MED13|chr17;60076246;MED13
GIPC1	1	2	100	10567	LUAD-Vinorelbine	0.0186624	chr19;14593693;GIPC1
OSGEPL1	1	2	100	10567	LUAD-Vinorelbine	0.0186624	chr2;190611844;OSGEPL1
ZNF141	4	39	909	33739	LGG-Temozolomide	0.0187021	chr4;373373;ZNF141|chr4;374165;ZNF141|chr4;374391;ZNF141|chr4;373217;ZNF141
SLC38A10	2	13	339	20165	LUAD-Cisplatin	0.0188484	chr17;79221381;SLC38A10|chr17;79221579;SLC38A10
TXNDC15	4	63	299	18127	LUAD-Paclitaxel	0.0191453	chr5;134236204;TXNDC15|chr5;134236178;TXNDC15|chr5;134236509;TXNDC15|chr5;134236129;TXNDC15
PTPN14	4	44	285	11884	STAD-Cisplatin	0.0191852	chr1;214523890;PTPN14|chr1;214524120;PTPN14|chr1;214529252;PTPN14|chr1;214529253;PTPN14
LRCH3	4	62	339	20165	LUAD-Cisplatin	0.0193226	chr3;197612257;LRCH3|chr3;197612268;LRCH3|chr3;197611211;LRCH3|chr3;197611208;LRCH3
PWWP3A	2	9	648	25706	BLCA-Gemcitabine	0.0193787	chr19;1376242;PWWP3A|chr19;1376225;PWWP3A
CLSPN	1	2	128	13006	BLCA-Carboplatin	0.0193972	chr1;36200172;CLSPN
FKBP14	1	2	128	13006	BLCA-Carboplatin	0.0193972	chr7;30050817;FKBP14
PCDHB16	1	2	128	13006	BLCA-Carboplatin	0.0193972	chr5;140565252;PCDHB16
APOOL	3	61	100	10567	LUAD-Vinorelbine	0.0194347	chrX;84346882;APOOL|chrX;84346886;APOOL|chrX;84344361;APOOL
ICMT	6	48	649	13845	HNSC-Cisplatin	0.0195343	chr1;6283434;ICMT|chr1;6283306;ICMT|chr1;6283364;ICMT|chr1;6282224;ICMT|chr1;6282298;ICMT|chr1;6282236;ICMT
AJUBA	5	23	589	7799	HNSC-Paclitaxel	0.0195951	chr14;23442150;AJUBA|chr14;23442148;AJUBA|chr14;23441476;AJUBA|chr14;23442028;AJUBA|chr14;23441443;AJUBA
GABPB2	3	37	315	19729	BRCA-Doxorubicin	0.0201425	chr1;151096213;GABPB2|chr1;151096693;GABPB2|chr1;151093004;GABPB2
ZNF500	1	7	26	8852	LUAD-Docetaxel	0.0203277	chr16;4800929;ZNF500
NSUN3	2	11	495	23638	LUAD-Carboplatin	0.0204294	chr3;93846888;NSUN3|chr3;93846887;NSUN3
JAK3	2	11	495	23638	LUAD-Carboplatin	0.0204294	chr19;17936934;JAK3|chr19;17936521;JAK3
ARRDC1	1	1	495	23638	LUAD-Carboplatin	0.0205113	chr9;140505944;ARRDC1
UBXN4	1	1	495	23638	LUAD-Carboplatin	0.0205113	chr2;136532215;UBXN4
ZNF326	1	1	495	23638	LUAD-Carboplatin	0.0205113	chr1;90497779;ZNF326
ZNF527	1	1	495	23638	LUAD-Carboplatin	0.0205113	chr19;37881183;ZNF527
SP110	1	1	495	23638	LUAD-Carboplatin	0.0205113	chr2;231032725;SP110
CARD8	1	1	495	23638	LUAD-Carboplatin	0.0205113	chr19;48753098;CARD8
EIF2AK2	3	39	326	21378	LUAD-Pemetrexed	0.0205947	chr2;37331651;EIF2AK2|chr2;37332024;EIF2AK2|chr2;37331560;EIF2AK2
LONP2	3	68	93	10727	LUAD-Gemcitabine	0.0206093	chr16;48387259;LONP2|chr16;48386301;LONP2|chr16;48388183;LONP2
HAUS2	3	72	94	11477	HNSC-Docetaxel	0.0206861	chr15;42861516;HAUS2|chr15;42859519;HAUS2|chr15;42861670;HAUS2
RPL30	2	15	326	21378	LUAD-Pemetrexed	0.0207575	chr8;99056338;RPL30|chr8;99056229;RPL30
SLC25A45	3	13	646	13063	STAD-Fluorouracil	0.0209069	chr11;65143289;SLC25A45|chr11;65143366;SLC25A45|chr11;65143277;SLC25A45
GGCX	4	43	648	25706	BLCA-Gemcitabine	0.0209563	chr2;85775198;GGCX|chr2;85775182;GGCX|chr2;85773820;GGCX|chr2;85775273;GGCX
MED13	2	10	203	8626	STAD-Capecitabine	0.0209646	chr17;60076099;MED13|chr17;60076033;MED13
ZNF500	3	19	279	8487	STAD-Etoposide	0.0211864	chr16;4800677;ZNF500|chr16;4800566;ZNF500|chr16;4800600;ZNF500
CXorf56	4	66	209	12832	HNSC-Cetuximab	0.021337	chrX;118672469;CXorf56|chrX;118672508;CXorf56|chrX;118672514;CXorf56|chrX;118673251;CXorf56
ANTXR2	1	1	103	4660	STAD-Epirubicin	0.021625	chr4;80825686;ANTXR2
RAB1A	1	1	103	4660	STAD-Epirubicin	0.021625	chr2;65326032;RAB1A
HPSE	1	1	103	4660	STAD-Epirubicin	0.021625	chr4;84213924;HPSE
KRAS	1	1	103	4660	STAD-Epirubicin	0.021625	chr12;25384174;KRAS
L2HGDH	2	14	339	20165	LUAD-Cisplatin	0.0217525	chr14;50712583;L2HGDH|chr14;50712719;L2HGDH
FAM126B	3	14	1140	24492	BLCA-Cisplatin	0.0221117	chr2;201843310;FAM126B|chr2;201843464;FAM126B|chr2;201842323;FAM126B
GBP6	3	14	1140	24492	BLCA-Cisplatin	0.0221117	chr1;89853234;GBP6|chr1;89853316;GBP6|chr1;89853236;GBP6
SLC38A10	3	14	1140	24492	BLCA-Cisplatin	0.0221117	chr17;79221591;SLC38A10|chr17;79221635;SLC38A10|chr17;79221529;SLC38A10
METTL16	3	33	140	7477	STAD-Oxaliplatin	0.0221748	chr17;2320571;METTL16|chr17;2321802;METTL16|chr17;2321821;METTL16
CDC5L	3	14	649	13845	HNSC-Cisplatin	0.0224801	chr6;44417810;CDC5L|chr6;44417142;CDC5L|chr6;44417863;CDC5L
PRRG4	2	15	315	19729	BRCA-Doxorubicin	0.0225867	chr11;32878543;PRRG4|chr11;32876025;PRRG4
FAM214A	2	15	315	19729	BRCA-Doxorubicin	0.0225867	chr15;52882162;FAM214A|chr15;52883655;FAM214A
ACOX1	5	99	299	18127	LUAD-Paclitaxel	0.022609	chr17;73938425;ACOX1|chr17;73940299;ACOX1|chr17;73940949;ACOX1|chr17;73940046;ACOX1|chr17;73940193;ACOX1
SEL1L3	1	1	203	8626	STAD-Capecitabine	0.0229924	chr4;25760408;SEL1L3
NCOR1	1	1	203	8626	STAD-Capecitabine	0.0229924	chr17;15959861;NCOR1
MELTF	1	1	203	8626	STAD-Capecitabine	0.0229924	chr3;196746374;MELTF
GRK3	3	30	495	23638	LUAD-Carboplatin	0.0231031	chr22;26121086;GRK3|chr22;26121900;GRK3|chr22;26121658;GRK3
SLC12A6	4	72	326	21378	LUAD-Pemetrexed	0.0231382	chr15;34524608;SLC12A6|chr15;34523516;SLC12A6|chr15;34523297;SLC12A6|chr15;34523463;SLC12A6
UBXN11	1	1	285	11884	STAD-Cisplatin	0.0234202	chr1;26611864;UBXN11
LYPLA1	1	1	285	11884	STAD-Cisplatin	0.0234202	chr8;54973364;LYPLA1
SMURF1	1	1	285	11884	STAD-Cisplatin	0.0234202	chr7;98637061;SMURF1
SMU1	1	1	285	11884	STAD-Cisplatin	0.0234202	chr9;33042186;SMU1
HELZ	1	1	285	11884	STAD-Cisplatin	0.0234202	chr17;65192064;HELZ
MAPK1	1	1	285	11884	STAD-Cisplatin	0.0234202	chr22;22131819;MAPK1
ZNF587	10	109	1140	24492	BLCA-Cisplatin	0.0234265	chr19;58375252;ZNF587|chr19;58373255;ZNF587|chr19;58372724;ZNF587|chr19;58375685;ZNF587|chr19;58372844;ZNF587|chr19;58375631;ZNF587|chr19;58375255;ZNF587|chr19;58371741;ZNF587|chr19;58372768;ZNF587|chr19;58372355;ZNF587
KIAA1143	3	38	299	18127	LUAD-Paclitaxel	0.0234849	chr3;44790637;KIAA1143|chr3;44791355;KIAA1143|chr3;44790699;KIAA1143
SMYD4	2	16	326	21378	LUAD-Pemetrexed	0.0234906	chr17;1683738;SMYD4|chr17;1683579;SMYD4
LZIC	2	16	326	21378	LUAD-Pemetrexed	0.0234906	chr1;9988822;LZIC|chr1;9988851;LZIC
LZTS2	2	10	648	25706	BLCA-Gemcitabine	0.0238332	chr10;102764239;LZTS2|chr10;102764785;LZTS2
NPLOC4	2	28	93	10727	LUAD-Gemcitabine	0.0238979	chr17;79528705;NPLOC4|chr17;79530544;NPLOC4
SEPTIN6	1	1	269	10951	STAD-Leucovorin	0.023975	chrX;118758738;SEPTIN6
UBXN11	1	1	269	10951	STAD-Leucovorin	0.023975	chr1;26611864;UBXN11
LPP	1	1	269	10951	STAD-Leucovorin	0.023975	chr3;188598909;LPP
ARHGAP18	1	1	269	10951	STAD-Leucovorin	0.023975	chr6;129897570;ARHGAP18
FITM2	1	1	269	10951	STAD-Leucovorin	0.023975	chr20;42934562;FITM2
APTX	1	1	269	10951	STAD-Leucovorin	0.023975	chr9;32997290;APTX
SPAG9	3	34	140	7477	STAD-Oxaliplatin	0.024001	chr17;49041705;SPAG9|chr17;49041769;SPAG9|chr17;49042422;SPAG9
ZNF738	3	24	909	33739	LGG-Temozolomide	0.0241701	chr19;21559476;ZNF738|chr19;21559473;ZNF738|chr19;21569655;ZNF738
UTP14C	1	3	94	11477	HNSC-Docetaxel	0.0241759	chr13;52604985;UTP14C
ABL2	1	3	94	11477	HNSC-Docetaxel	0.0241759	chr1;179070795;ABL2
INPP5B	3	39	209	12832	HNSC-Cetuximab	0.0242873	chr1;38327545;INPP5B|chr1;38327206;INPP5B|chr1;38326738;INPP5B
IFNAR2	2	26	100	10567	LUAD-Vinorelbine	0.0244315	chr21;34636185;IFNAR2|chr21;34636183;IFNAR2
HCLS1	1	1	648	25706	BLCA-Gemcitabine	0.0245883	chr3;121356744;HCLS1
ZC3HAV1	1	1	648	25706	BLCA-Gemcitabine	0.0245883	chr7;138732191;ZC3HAV1
ALDH6A1	1	1	648	25706	BLCA-Gemcitabine	0.0245883	chr14;74526984;ALDH6A1
PACS2	1	1	648	25706	BLCA-Gemcitabine	0.0245883	chr14;105839118;PACS2
FRG1	1	1	648	25706	BLCA-Gemcitabine	0.0245883	chr4;190882148;FRG1
EXOC5	1	1	648	25706	BLCA-Gemcitabine	0.0245883	chr14;57669918;EXOC5
TRAPPC4	1	1	648	25706	BLCA-Gemcitabine	0.0245883	chr11;118893731;TRAPPC4
UBXN2A	3	40	315	19729	BRCA-Doxorubicin	0.0247498	chr2;24223256;UBXN2A|chr2;24223142;UBXN2A|chr2;24223241;UBXN2A
ICE2	3	26	648	25706	BLCA-Gemcitabine	0.0252751	chr15;60714779;ICE2|chr15;60714552;ICE2|chr15;60714456;ICE2
RBM39	1	3	93	10727	LUAD-Gemcitabine	0.0255669	chr20;34301359;RBM39
ENOSF1	3	14	646	13063	STAD-Fluorouracil	0.0256956	chr18;704682;ENOSF1|chr18;672026;ENOSF1|chr18;691597;ENOSF1
POLA2	1	1	909	33739	LGG-Temozolomide	0.0262353	chr11;65064788;POLA2
NOCT	1	1	909	33739	LGG-Temozolomide	0.0262353	chr4;139966801;NOCT
DNMT1	1	1	909	33739	LGG-Temozolomide	0.0262353	chr19;10290866;DNMT1
ZSCAN2	1	1	909	33739	LGG-Temozolomide	0.0262353	chr15;85166530;ZSCAN2
LURAP1	1	1	909	33739	LGG-Temozolomide	0.0262353	chr1;46686235;LURAP1
ITGB3BP	1	1	909	33739	LGG-Temozolomide	0.0262353	chr1;63907006;ITGB3BP
TRAPPC5	1	1	909	33739	LGG-Temozolomide	0.0262353	chr19;7749796;TRAPPC5
PLD3	1	1	909	33739	LGG-Temozolomide	0.0262353	chr19;40870444;PLD3
FLOT2	1	1	909	33739	LGG-Temozolomide	0.0262353	chr17;27222554;FLOT2
TMED5	1	1	909	33739	LGG-Temozolomide	0.0262353	chr1;93624418;TMED5
HSPD1	2	6	1140	24492	BLCA-Cisplatin	0.0263073	chr2;198355381;HSPD1|chr2;198355387;HSPD1
NUDT22	2	6	1140	24492	BLCA-Cisplatin	0.0263073	chr11;63996324;NUDT22|chr11;63996439;NUDT22
TMEM19	3	42	137	8776	HNSC-Carboplatin	0.026366	chr12;72096318;TMEM19|chr12;72096869;TMEM19|chr12;72096279;TMEM19
GPN2	4	26	1140	24492	BLCA-Cisplatin	0.026657	chr1;27205224;GPN2|chr1;27205652;GPN2|chr1;27205197;GPN2|chr1;27205360;GPN2
STRIP2	2	4	589	7799	HNSC-Paclitaxel	0.0268533	chr7;129127990;STRIP2|chr7;129127989;STRIP2
ERO1A	2	4	589	7799	HNSC-Paclitaxel	0.0268533	chr14;53109823;ERO1A|chr14;53109810;ERO1A
UPP1	3	32	495	23638	LUAD-Carboplatin	0.0273925	chr7;48143721;UPP1|chr7;48146170;UPP1|chr7;48143600;UPP1
HAUS2	4	17	589	7799	HNSC-Paclitaxel	0.0274766	chr15;42861679;HAUS2|chr15;42861598;HAUS2|chr15;42861767;HAUS2|chr15;42861705;HAUS2
XIAP	6	143	209	12832	HNSC-Cetuximab	0.0276015	chrX;123045113;XIAP|chrX;123046566;XIAP|chrX;123046720;XIAP|chrX;123045381;XIAP|chrX;123042983;XIAP|chrX;123043124;XIAP
RNF213	3	27	648	25706	BLCA-Gemcitabine	0.0279278	chr17;78294728;RNF213|chr17;78294547;RNF213|chr17;78294544;RNF213
SYNJ2BP	2	28	100	10567	LUAD-Vinorelbine	0.0280747	chr14;70838264;SYNJ2BP|chr14;70836024;SYNJ2BP
AGMAT	3	29	203	8626	STAD-Capecitabine	0.0282072	chr1;15898952;AGMAT|chr1;15899588;AGMAT|chr1;15899691;AGMAT
SLC12A6	4	71	299	18127	LUAD-Paclitaxel	0.0282688	chr15;34524025;SLC12A6|chr15;34524702;SLC12A6|chr15;34523297;SLC12A6|chr15;34523919;SLC12A6
RPS19	2	17	315	19729	BRCA-Doxorubicin	0.0286597	chr19;42375624;RPS19|chr19;42375554;RPS19
CHEK1	2	11	648	25706	BLCA-Gemcitabine	0.0286613	chr11;125526139;CHEK1|chr11;125545856;CHEK1
TRIM27	2	11	648	25706	BLCA-Gemcitabine	0.0286613	chr6;28872732;TRIM27|chr6;28877858;TRIM27
XPNPEP3	4	70	339	20165	LUAD-Cisplatin	0.0286911	chr22;41326994;XPNPEP3|chr22;41326970;XPNPEP3|chr22;41327446;XPNPEP3|chr22;41326908;XPNPEP3
ANKRD10	4	77	326	21378	LUAD-Pemetrexed	0.0287336	chr13;111551022;ANKRD10|chr13;111547737;ANKRD10|chr13;111547872;ANKRD10|chr13;111551034;ANKRD10
XAF1	1	3	128	13006	BLCA-Carboplatin	0.0289553	chr17;6678204;XAF1
CPNE1	1	3	128	13006	BLCA-Carboplatin	0.0289553	chr20;34215027;CPNE1
ATAD2B	2	6	646	13063	STAD-Fluorouracil	0.0293061	chr2;24068542;ATAD2B|chr2;24068578;ATAD2B
ACER3	2	18	326	21378	LUAD-Pemetrexed	0.0293679	chr11;76736724;ACER3|chr11;76736726;ACER3
METTL6	3	29	285	11884	STAD-Cisplatin	0.0296425	chr3;15452462;METTL6|chr3;15452472;METTL6|chr3;15452326;METTL6
MRI1	5	108	209	12832	HNSC-Cetuximab	0.0297959	chr19;13883922;MRI1|chr19;13884422;MRI1|chr19;13884418;MRI1|chr19;13883902;MRI1|chr19;13884345;MRI1
DYNC1I2	1	2	326	21378	LUAD-Pemetrexed	0.0298156	chr2;172605884;DYNC1I2
MAN2C1	1	2	326	21378	LUAD-Pemetrexed	0.0298156	chr15;75656084;MAN2C1
ACBD4	1	2	326	21378	LUAD-Pemetrexed	0.0298156	chr17;43220106;ACBD4
SRP9	4	45	909	33739	LGG-Temozolomide	0.0299817	chr1;225976283;SRP9|chr1;225975976;SRP9|chr1;225975115;SRP9|chr1;225976265;SRP9
ABHD18	4	45	909	33739	LGG-Temozolomide	0.0299817	chr4;128957740;ABHD18|chr4;128957764;ABHD18|chr4;128957745;ABHD18|chr4;128931609;ABHD18
TMOD3	5	105	339	20165	LUAD-Cisplatin	0.0303264	chr15;52206764;TMOD3|chr15;52206502;TMOD3|chr15;52206375;TMOD3|chr15;52205394;TMOD3|chr15;52206051;TMOD3
NPLOC4	13	163	1140	24492	BLCA-Cisplatin	0.0304202	chr17;79527621;NPLOC4|chr17;79529890;NPLOC4|chr17;79529557;NPLOC4|chr17;79528121;NPLOC4|chr17;79528188;NPLOC4|chr17;79529195;NPLOC4|chr17;79529950;NPLOC4|chr17;79526896;NPLOC4|chr17;79529882;NPLOC4|chr17;79528875;NPLOC4|chr17;79529880;NPLOC4|chr17;79530063;NPLOC4|chr17;79531020;NPLOC4
ATG10	1	2	137	8776	HNSC-Carboplatin	0.030507	chr5;81550257;ATG10
TEP1	4	27	649	13845	HNSC-Cisplatin	0.0308201	chr14;20834516;TEP1|chr14;20834515;TEP1|chr14;20835121;TEP1|chr14;20834521;TEP1
WDR4	3	30	203	8626	STAD-Capecitabine	0.0308242	chr21;44266940;WDR4|chr21;44267101;WDR4|chr21;44266026;WDR4
ENOSF1	2	12	285	11884	STAD-Cisplatin	0.0308997	chr18;691414;ENOSF1|chr18;704682;ENOSF1
ARPIN	4	79	326	21378	LUAD-Pemetrexed	0.0311775	chr15;90441114;ARPIN|chr15;90442462;ARPIN|chr15;90441306;ARPIN|chr15;90440482;ARPIN
ZNF576	1	2	315	19729	BRCA-Doxorubicin	0.0311846	chr19;44104951;ZNF576
GPR4	1	2	315	19729	BRCA-Doxorubicin	0.0311846	chr19;46093604;GPR4
FDPS	1	2	315	19729	BRCA-Doxorubicin	0.0311846	chr1;155279696;FDPS
SPACA9	1	2	315	19729	BRCA-Doxorubicin	0.0311846	chr9;135764932;SPACA9
DLGAP1	1	2	315	19729	BRCA-Doxorubicin	0.0311846	chr18;4333881;DLGAP1
SMYD4	3	22	279	8487	STAD-Etoposide	0.0314025	chr17;1684080;SMYD4|chr17;1684091;SMYD4|chr17;1684044;SMYD4
MELTF	1	2	209	12832	HNSC-Cetuximab	0.0317971	chr3;196746374;MELTF
HFE	1	2	209	12832	HNSC-Cetuximab	0.0317971	chr6;26095602;HFE
LEPROT	1	2	209	12832	HNSC-Cetuximab	0.0317971	chr1;65893507;LEPROT
SEPTIN6	1	1	279	8487	STAD-Etoposide	0.0318275	chrX;118758738;SEPTIN6
TAF11	1	1	279	8487	STAD-Etoposide	0.0318275	chr6;34855022;TAF11
LRIG2	3	16	1140	24492	BLCA-Cisplatin	0.0318512	chr1;113672621;LRIG2|chr1;113673670;LRIG2|chr1;113673653;LRIG2
ACER3	2	18	315	19729	BRCA-Doxorubicin	0.031913	chr11;76736724;ACER3|chr11;76736711;ACER3
NOM1	2	18	315	19729	BRCA-Doxorubicin	0.031913	chr7;156762762;NOM1|chr7;156764180;NOM1
HINT1	2	18	315	19729	BRCA-Doxorubicin	0.031913	chr5;130495647;HINT1|chr5;130495683;HINT1
AURKA	1	2	299	18127	LUAD-Paclitaxel	0.0321917	chr20;54963768;AURKA
ACTG1	1	2	299	18127	LUAD-Paclitaxel	0.0321917	chr17;79478136;ACTG1
MRPS22	1	2	299	18127	LUAD-Paclitaxel	0.0321917	chr3;139074076;MRPS22
RBMS2	1	2	299	18127	LUAD-Paclitaxel	0.0321917	chr12;56985396;RBMS2
CPSF7	2	11	909	33739	LGG-Temozolomide	0.0323196	chr11;61174245;CPSF7|chr11;61177359;CPSF7
ERCC3	2	11	909	33739	LGG-Temozolomide	0.0323196	chr2;128048921;ERCC3|chr2;128048870;ERCC3
POLR3D	2	14	495	23638	LUAD-Carboplatin	0.0324621	chr8;22111354;POLR3D|chr8;22111410;POLR3D
ZBTB24	2	14	495	23638	LUAD-Carboplatin	0.0324621	chr6;109786003;ZBTB24|chr6;109785995;ZBTB24
SLC25A3	2	19	326	21378	LUAD-Pemetrexed	0.0325027	chr12;98999439;SLC25A3|chr12;98999790;SLC25A3
NUMBL	1	2	339	20165	LUAD-Cisplatin	0.0327942	chr19;41172209;NUMBL
GRAMD1A	1	2	339	20165	LUAD-Cisplatin	0.0327942	chr19;35495034;GRAMD1A
APOBEC3D	1	2	339	20165	LUAD-Cisplatin	0.0327942	chr22;39429003;APOBEC3D
PCSK7	3	27	909	33739	LGG-Temozolomide	0.0329741	chr11;117080478;PCSK7|chr11;117084811;PCSK7|chr11;117083527;PCSK7
VTI1A	3	27	909	33739	LGG-Temozolomide	0.0329741	chr10;114209353;VTI1A|chr10;114209352;VTI1A|chr10;114209431;VTI1A
WIPF2	2	18	209	12832	HNSC-Cetuximab	0.0330445	chr17;38439344;WIPF2|chr17;38439205;WIPF2
TEP1	4	52	285	11884	STAD-Cisplatin	0.0331282	chr14;20834492;TEP1|chr14;20835167;TEP1|chr14;20835095;TEP1|chr14;20835060;TEP1
DTWD2	3	31	203	8626	STAD-Capecitabine	0.0335644	chr5;118173506;DTWD2|chr5;118173498;DTWD2|chr5;118173474;DTWD2
COX18	2	19	137	8776	HNSC-Carboplatin	0.0338094	chr4;73923414;COX18|chr4;73922752;COX18
TRIM56	2	19	137	8776	HNSC-Carboplatin	0.0338094	chr7;100734812;TRIM56|chr7;100734893;TRIM56
POLR2H	2	12	648	25706	BLCA-Gemcitabine	0.0338419	chr3;184081788;POLR2H|chr3;184083338;POLR2H
FAM126B	2	12	648	25706	BLCA-Gemcitabine	0.0338419	chr2;201843310;FAM126B|chr2;201843363;FAM126B
LYST	2	12	648	25706	BLCA-Gemcitabine	0.0338419	chr1;235990264;LYST|chr1;235990201;LYST
PAPLN	1	4	93	10727	LUAD-Gemcitabine	0.0339447	chr14;73739821;PAPLN
KIF1C	8	84	649	13845	HNSC-Cisplatin	0.0341377	chr17;4931024;KIF1C|chr17;4929849;KIF1C|chr17;4930111;KIF1C|chr17;4930488;KIF1C|chr17;4930759;KIF1C|chr17;4929004;KIF1C|chr17;4931064;KIF1C|chr17;4928277;KIF1C
GJC1	6	92	909	33739	LGG-Temozolomide	0.0342087	chr17;42876808;GJC1|chr17;42880309;GJC1|chr17;42880365;GJC1|chr17;42877122;GJC1|chr17;42876738;GJC1|chr17;42880295;GJC1
TNFAIP8L1	2	34	93	10727	LUAD-Gemcitabine	0.0343122	chr19;4653646;TNFAIP8L1|chr19;4654379;TNFAIP8L1
MCUR1	3	30	269	10951	STAD-Leucovorin	0.0343471	chr6;13788388;MCUR1|chr6;13788387;MCUR1|chr6;13788222;MCUR1
KCNJ14	5	41	1140	24492	BLCA-Cisplatin	0.0343487	chr19;48962777;KCNJ14|chr19;48963165;KCNJ14|chr19;48962785;KCNJ14|chr19;48961784;KCNJ14|chr19;48962403;KCNJ14
RPAIN	4	47	909	33739	LGG-Temozolomide	0.0344653	chr17;5330041;RPAIN|chr17;5333467;RPAIN|chr17;5327173;RPAIN|chr17;5333644;RPAIN
ATG14	3	35	495	23638	LUAD-Carboplatin	0.0345639	chr14;55835210;ATG14|chr14;55834244;ATG14|chr14;55834376;ATG14
ZNF43	3	35	495	23638	LUAD-Carboplatin	0.0345639	chr19;21989041;ZNF43|chr19;21989075;ZNF43|chr19;21989090;ZNF43
GRSF1	5	39	646	13063	STAD-Fluorouracil	0.035057	chr4;71682341;GRSF1|chr4;71683861;GRSF1|chr4;71682275;GRSF1|chr4;71683872;GRSF1|chr4;71683024;GRSF1
SDHAF4	3	45	209	12832	HNSC-Cetuximab	0.0351838	chr6;71298805;SDHAF4|chr6;71298722;SDHAF4|chr6;71298645;SDHAF4
IDH2	3	23	279	8487	STAD-Etoposide	0.0352858	chr15;90626638;IDH2|chr15;90626461;IDH2|chr15;90626441;IDH2
PHACTR4	3	77	100	10567	LUAD-Vinorelbine	0.0355082	chr1;28826118;PHACTR4|chr1;28825370;PHACTR4|chr1;28824304;PHACTR4
PHACTR4	3	84	93	10727	LUAD-Gemcitabine	0.0355455	chr1;28825469;PHACTR4|chr1;28826118;PHACTR4|chr1;28825465;PHACTR4
TMEM170A	2	7	1140	24492	BLCA-Cisplatin	0.0357566	chr16;75479990;TMEM170A|chr16;75480010;TMEM170A
CCDC28A	2	7	1140	24492	BLCA-Cisplatin	0.0357566	chr6;139113584;CCDC28A|chr6;139113605;CCDC28A
ZNF844	2	20	326	21378	LUAD-Pemetrexed	0.0357623	chr19;12191770;ZNF844|chr19;12191708;ZNF844
PRR11	12	96	589	7799	HNSC-Paclitaxel	0.0357765	chr17;57280860;PRR11|chr17;57280605;PRR11|chr17;57280855;PRR11|chr17;57280769;PRR11|chr17;57280770;PRR11|chr17;57280760;PRR11|chr17;57281021;PRR11|chr17;57280641;PRR11|chr17;57281067;PRR11|chr17;57281113;PRR11|chr17;57280725;PRR11|chr17;57281471;PRR11
APOOL	4	79	315	19729	BRCA-Doxorubicin	0.0358847	chrX;84345915;APOOL|chrX;84346982;APOOL|chrX;84345872;APOOL|chrX;84346983;APOOL
RBM28	2	13	285	11884	STAD-Cisplatin	0.0359626	chr7;127945575;RBM28|chr7;127947905;RBM28
MED13	2	13	285	11884	STAD-Cisplatin	0.0359626	chr17;60076021;MED13|chr17;60076085;MED13
TIA1	4	27	646	13063	STAD-Fluorouracil	0.0362167	chr2;70446701;TIA1|chr2;70444428;TIA1|chr2;70447535;TIA1|chr2;70448035;TIA1
PIEZO1	4	27	646	13063	STAD-Fluorouracil	0.0362167	chr16;88784281;PIEZO1|chr16;88784415;PIEZO1|chr16;88785404;PIEZO1|chr16;88785248;PIEZO1
SLC38A10	1	2	140	7477	STAD-Oxaliplatin	0.0364244	chr17;79221381;SLC38A10
SLC25A23	1	2	140	7477	STAD-Oxaliplatin	0.0364244	chr19;6456002;SLC25A23
ZNF83	4	61	495	23638	LUAD-Carboplatin	0.0364853	chr19;53121482;ZNF83|chr19;53150780;ZNF83|chr19;53121624;ZNF83|chr19;53150808;ZNF83
ZNF329	3	30	648	25706	BLCA-Gemcitabine	0.0367347	chr19;58638816;ZNF329|chr19;58638293;ZNF329|chr19;58638292;ZNF329
RPL37A	3	75	128	13006	BLCA-Carboplatin	0.0367466	chr2;217366674;RPL37A|chr2;217366699;RPL37A|chr2;217366970;RPL37A
NDUFB1	2	15	495	23638	LUAD-Carboplatin	0.0369567	chr14;92585231;NDUFB1|chr14;92585235;NDUFB1
PIEZO1	1	4	100	10567	LUAD-Vinorelbine	0.0369799	chr16;88784409;PIEZO1
METTL6	1	4	100	10567	LUAD-Vinorelbine	0.0369799	chr3;15452037;METTL6
H6PD	3	11	589	7799	HNSC-Paclitaxel	0.0371721	chr1;9331176;H6PD|chr1;9331254;H6PD|chr1;9331075;H6PD
FOXK1	3	46	209	12832	HNSC-Cetuximab	0.0372072	chr7;4810041;FOXK1|chr7;4810051;FOXK1|chr7;4809189;FOXK1
TMEM165	3	49	326	21378	LUAD-Pemetrexed	0.0372381	chr4;56278290;TMEM165|chr4;56282174;TMEM165|chr4;56288525;TMEM165
C11orf58	5	27	589	7799	HNSC-Paclitaxel	0.037345	chr11;16777942;C11orf58|chr11;16778001;C11orf58|chr11;16777983;C11orf58|chr11;16777956;C11orf58|chr11;16778194;C11orf58
POLR2J2	3	31	269	10951	STAD-Leucovorin	0.0373728	chr7;102288450;POLR2J2|chr7;102304783;POLR2J2|chr7;102289079;POLR2J2
PFDN5	3	17	1140	24492	BLCA-Cisplatin	0.0374293	chr12;53691145;PFDN5|chr12;53691082;PFDN5|chr12;53690931;PFDN5
RASSF1	3	17	1140	24492	BLCA-Cisplatin	0.0374293	chr3;50370171;RASSF1|chr3;50370139;RASSF1|chr3;50369983;RASSF1
ZNF721	2	13	269	10951	STAD-Leucovorin	0.0375304	chr4;479652;ZNF721|chr4;479678;ZNF721
KAT8	3	79	100	10567	LUAD-Vinorelbine	0.0378804	chr16;31134847;KAT8|chr16;31134764;KAT8|chr16;31134985;KAT8
ZNF431	3	17	649	13845	HNSC-Cisplatin	0.0380339	chr19;21367098;ZNF431|chr19;21372768;ZNF431|chr19;21372852;ZNF431
HOOK3	2	33	100	10567	LUAD-Vinorelbine	0.0380525	chr8;42882168;HOOK3|chr8;42884393;HOOK3
AGO3	2	12	909	33739	LGG-Temozolomide	0.0381202	chr1;36534957;AGO3|chr1;36534940;AGO3
ATG12	2	12	909	33739	LGG-Temozolomide	0.0381202	chr5;115165591;ATG12|chr5;115165632;ATG12
ITGAE	2	12	909	33739	LGG-Temozolomide	0.0381202	chr17;3624474;ITGAE|chr17;3624347;ITGAE
GUSB	2	12	909	33739	LGG-Temozolomide	0.0381202	chr7;65440799;GUSB|chr7;65440599;GUSB
RBM39	2	10	279	8487	STAD-Etoposide	0.0383712	chr20;34301192;RBM39|chr20;34301191;RBM39
SH3BP2	4	62	495	23638	LUAD-Carboplatin	0.038393	chr4;2841802;SH3BP2|chr4;2841021;SH3BP2|chr4;2841681;SH3BP2|chr4;2841360;SH3BP2
TXNDC15	6	56	649	13845	HNSC-Cisplatin	0.0384013	chr5;134236635;TXNDC15|chr5;134236278;TXNDC15|chr5;134236286;TXNDC15|chr5;134236730;TXNDC15|chr5;134236617;TXNDC15|chr5;134236188;TXNDC15
VHL	15	130	589	7799	HNSC-Paclitaxel	0.038537	chr3;10195092;VHL|chr3;10194841;VHL|chr3;10194550;VHL|chr3;10194343;VHL|chr3;10194784;VHL|chr3;10193796;VHL|chr3;10194448;VHL|chr3;10195096;VHL|chr3;10193732;VHL|chr3;10195093;VHL|chr3;10195095;VHL|chr3;10194035;VHL|chr3;10192694;VHL|chr3;10194811;VHL|chr3;10192642;VHL
ZSCAN9	2	13	648	25706	BLCA-Gemcitabine	0.039355	chr6;28199389;ZSCAN9|chr6;28199848;ZSCAN9
TAPBP	4	55	285	11884	STAD-Cisplatin	0.0395508	chr6;33269998;TAPBP|chr6;33270399;TAPBP|chr6;33270950;TAPBP|chr6;33269957;TAPBP
ATXN3	3	29	909	33739	LGG-Temozolomide	0.0396459	chr14;92525995;ATXN3|chr14;92525961;ATXN3|chr14;92527215;ATXN3
GPBP1L1	2	7	646	13063	STAD-Fluorouracil	0.0397642	chr1;46113737;GPBP1L1|chr1;46122449;GPBP1L1
RAD1	2	14	203	8626	STAD-Capecitabine	0.0399225	chr5;34908483;RAD1|chr5;34908517;RAD1
NASP	3	31	648	25706	BLCA-Gemcitabine	0.0399499	chr1;46075694;NASP|chr1;46076481;NASP|chr1;46075661;NASP
NDUFV3	1	5	94	11477	HNSC-Docetaxel	0.039971	chr21;44329513;NDUFV3
ICMT	2	15	103	4660	STAD-Epirubicin	0.0404898	chr1;6283264;ICMT|chr1;6283244;ICMT
ACTG1	1	2	495	23638	LUAD-Carboplatin	0.0406028	chr17;79478136;ACTG1
CTDSP1	1	2	495	23638	LUAD-Carboplatin	0.0406028	chr2;219263621;CTDSP1
DYNC1I2	1	2	495	23638	LUAD-Carboplatin	0.0406028	chr2;172605884;DYNC1I2
TMEM107	1	2	495	23638	LUAD-Carboplatin	0.0406028	chr17;8076093;TMEM107
TMCO4	1	2	495	23638	LUAD-Carboplatin	0.0406028	chr1;20078316;TMCO4
BABAM1	1	2	495	23638	LUAD-Carboplatin	0.0406028	chr19;17388263;BABAM1
MRPS22	1	2	495	23638	LUAD-Carboplatin	0.0406028	chr3;139074076;MRPS22
CYB5D2	1	2	495	23638	LUAD-Carboplatin	0.0406028	chr17;4046700;CYB5D2
ZNF254	1	2	495	23638	LUAD-Carboplatin	0.0406028	chr19;24249394;ZNF254
COQ4	7	72	1140	24492	BLCA-Cisplatin	0.0406828	chr9;131094242;COQ4|chr9;131093909;COQ4|chr9;131094269;COQ4|chr9;131093256;COQ4|chr9;131093323;COQ4|chr9;131092541;COQ4|chr9;131093969;COQ4
METTL6	2	33	128	13006	BLCA-Carboplatin	0.040877	chr3;15451892;METTL6|chr3;15452410;METTL6
SFXN1	2	33	128	13006	BLCA-Carboplatin	0.040877	chr5;174956218;SFXN1|chr5;174956331;SFXN1
INTS6	2	14	285	11884	STAD-Cisplatin	0.0413196	chr13;52018369;INTS6|chr13;52018449;INTS6
AAK1	4	55	269	10951	STAD-Leucovorin	0.0424741	chr2;69688988;AAK1|chr2;69690768;AAK1|chr2;69689683;AAK1|chr2;69688754;AAK1
NPLOC4	4	55	269	10951	STAD-Leucovorin	0.0424741	chr17;79530985;NPLOC4|chr17;79531060;NPLOC4|chr17;79530534;NPLOC4|chr17;79527633;NPLOC4
NAAA	2	21	315	19729	BRCA-Doxorubicin	0.0424778	chr4;76838813;NAAA|chr4;76838680;NAAA
MMACHC	2	21	315	19729	BRCA-Doxorubicin	0.0424778	chr1;45975525;MMACHC|chr1;45975346;MMACHC
NEIL1	4	30	1140	24492	BLCA-Cisplatin	0.0425343	chr15;75645663;NEIL1|chr15;75645819;NEIL1|chr15;75645621;NEIL1|chr15;75644093;NEIL1
CEP104	4	30	1140	24492	BLCA-Cisplatin	0.0425343	chr1;3730142;CEP104|chr1;3729953;CEP104|chr1;3729920;CEP104|chr1;3729911;CEP104
DCLRE1C	2	20	339	20165	LUAD-Cisplatin	0.0425679	chr10;14949977;DCLRE1C|chr10;14949006;DCLRE1C
PLBD2	2	5	589	7799	HNSC-Paclitaxel	0.0426923	chr12;113828925;PLBD2|chr12;113828959;PLBD2
ADAM17	1	2	103	4660	STAD-Epirubicin	0.0427869	chr2;9672677;ADAM17
RPS27L	1	2	103	4660	STAD-Epirubicin	0.0427869	chr15;63445841;RPS27L
POLR2J2	1	2	103	4660	STAD-Epirubicin	0.0427869	chr7;102304783;POLR2J2
GNL3L	4	135	128	13006	BLCA-Carboplatin	0.0429542	chrX;54590015;GNL3L|chrX;54590941;GNL3L|chrX;54589138;GNL3L|chrX;54590098;GNL3L
TMOD3	1	15	26	8852	LUAD-Docetaxel	0.0430729	chr15;52206264;TMOD3
CEP104	3	32	648	25706	BLCA-Gemcitabine	0.0433025	chr1;3729953;CEP104|chr1;3729911;CEP104|chr1;3729921;CEP104
DCAF16	3	51	137	8776	HNSC-Carboplatin	0.0433238	chr4;17802841;DCAF16|chr4;17802824;DCAF16|chr4;17802979;DCAF16
CCL28	3	25	279	8487	STAD-Etoposide	0.0437563	chr5;43381661;CCL28|chr5;43381708;CCL28|chr5;43381743;CCL28
ZNF101	3	50	315	19729	BRCA-Doxorubicin	0.043828	chr19;19793733;ZNF101|chr19;19793693;ZNF101|chr19;19791511;ZNF101
SLC35E3	5	94	495	23638	LUAD-Carboplatin	0.0442669	chr12;69160106;SLC35E3|chr12;69160429;SLC35E3|chr12;69160504;SLC35E3|chr12;69160221;SLC35E3|chr12;69159408;SLC35E3
SSBP1	2	13	909	33739	LGG-Temozolomide	0.0442824	chr7;141446398;SSBP1|chr7;141446227;SSBP1
ZNF554	1	3	326	21378	LUAD-Pemetrexed	0.0443894	chr19;2835567;ZNF554
FRG1	1	1	1140	24492	BLCA-Cisplatin	0.0444757	chr4;190882148;FRG1
SMTN	1	1	1140	24492	BLCA-Cisplatin	0.0444757	chr22;31500098;SMTN
SLC25A23	1	1	1140	24492	BLCA-Cisplatin	0.0444757	chr19;6441862;SLC25A23
EIF4EBP2	1	1	1140	24492	BLCA-Cisplatin	0.0444757	chr10;72164154;EIF4EBP2
USP15	1	1	1140	24492	BLCA-Cisplatin	0.0444757	chr12;62724632;USP15
FBXO34	1	1	1140	24492	BLCA-Cisplatin	0.0444757	chr14;55765797;FBXO34
MROH1	1	1	1140	24492	BLCA-Cisplatin	0.0444757	chr8;145267768;MROH1
ALDH6A1	1	1	1140	24492	BLCA-Cisplatin	0.0444757	chr14;74526984;ALDH6A1
COL6A2	1	1	1140	24492	BLCA-Cisplatin	0.0444757	chr21;47551408;COL6A2
ST6GALNAC2	1	1	1140	24492	BLCA-Cisplatin	0.0444757	chr17;74578392;ST6GALNAC2
TFAM	1	1	649	13845	HNSC-Cisplatin	0.0447771	chr10;60157650;TFAM
RASAL2	1	1	649	13845	HNSC-Cisplatin	0.0447771	chr1;178380843;RASAL2
ENSA	1	1	649	13845	HNSC-Cisplatin	0.0447771	chr1;150594025;ENSA
FHL2	1	1	649	13845	HNSC-Cisplatin	0.0447771	chr2;105976505;FHL2
SPN	4	85	315	19729	BRCA-Doxorubicin	0.0450087	chr16;29681792;SPN|chr16;29676505;SPN|chr16;29681699;SPN|chr16;29681760;SPN
SDHAF4	3	49	299	18127	LUAD-Paclitaxel	0.0450839	chr6;71298642;SDHAF4|chr6;71298692;SDHAF4|chr6;71299034;SDHAF4
OSTM1	2	14	648	25706	BLCA-Gemcitabine	0.045181	chr6;108363418;OSTM1|chr6;108363741;OSTM1
RPP14	1	3	137	8776	HNSC-Carboplatin	0.0454123	chr3;58308047;RPP14
OGFOD3	1	3	137	8776	HNSC-Carboplatin	0.0454123	chr17;80347494;OGFOD3
NDUFB1	1	3	137	8776	HNSC-Carboplatin	0.0454123	chr14;92585266;NDUFB1
KBTBD6	1	2	203	8626	STAD-Capecitabine	0.0454587	chr13;41703797;KBTBD6
MYO10	1	2	203	8626	STAD-Capecitabine	0.0454587	chr5;16662515;MYO10
ABHD3	1	2	203	8626	STAD-Capecitabine	0.0454587	chr18;19281227;ABHD3
PTPRH	1	2	203	8626	STAD-Capecitabine	0.0454587	chr19;55705316;PTPRH
KLHL11	1	2	203	8626	STAD-Capecitabine	0.0454587	chr17;40008880;KLHL11
CLPX	1	2	203	8626	STAD-Capecitabine	0.0454587	chr15;65441807;CLPX
VPS52	1	2	203	8626	STAD-Capecitabine	0.0454587	chr6;33228058;VPS52
NPTXR	1	2	203	8626	STAD-Capecitabine	0.0454587	chr22;39215036;NPTXR
ORC2	3	39	495	23638	LUAD-Carboplatin	0.045478	chr2;201774625;ORC2|chr2;201774209;ORC2|chr2;201774261;ORC2
C11orf58	3	39	495	23638	LUAD-Carboplatin	0.045478	chr11;16777891;C11orf58|chr11;16778269;C11orf58|chr11;16778270;C11orf58
AP1S3	3	50	209	12832	HNSC-Cetuximab	0.0458812	chr2;224620906;AP1S3|chr2;224620466;AP1S3|chr2;224620520;AP1S3
ZNF160	1	5	100	10567	LUAD-Vinorelbine	0.0460114	chr19;53570306;ZNF160
NUP43	4	83	299	18127	LUAD-Paclitaxel	0.0460883	chr6;150047495;NUP43|chr6;150046020;NUP43|chr6;150046486;NUP43|chr6;150046545;NUP43
UPP1	2	23	326	21378	LUAD-Pemetrexed	0.0462455	chr7;48143721;UPP1|chr7;48146105;UPP1
MRNIP	2	8	1140	24492	BLCA-Cisplatin	0.0462913	chr5;179267309;MRNIP|chr5;179267326;MRNIP
STK38	2	8	1140	24492	BLCA-Cisplatin	0.0462913	chr6;36466467;STK38|chr6;36509703;STK38
PEBP1	2	8	1140	24492	BLCA-Cisplatin	0.0462913	chr12;118575323;PEBP1|chr12;118575548;PEBP1
SSR1	2	8	1140	24492	BLCA-Cisplatin	0.0462913	chr6;7285829;SSR1|chr6;7286900;SSR1
PAWR	2	8	1140	24492	BLCA-Cisplatin	0.0462913	chr12;79990921;PAWR|chr12;79991071;PAWR
HIP1	1	2	285	11884	STAD-Cisplatin	0.0462937	chr7;75356639;HIP1
HNRNPF	1	2	285	11884	STAD-Cisplatin	0.0462937	chr10;43895537;HNRNPF
UBXN4	1	3	315	19729	BRCA-Doxorubicin	0.0464115	chr2;136533522;UBXN4
RPL14	1	3	315	19729	BRCA-Doxorubicin	0.0464115	chr3;40504958;RPL14
FKBP11	1	3	315	19729	BRCA-Doxorubicin	0.0464115	chr12;49316766;FKBP11
MBD3	1	3	315	19729	BRCA-Doxorubicin	0.0464115	chr19;1587626;MBD3
POLR2J2	2	19	140	7477	STAD-Oxaliplatin	0.0467667	chr7;102289489;POLR2J2|chr7;102289692;POLR2J2
PXMP4	2	8	649	13845	HNSC-Cisplatin	0.0468445	chr20;32292164;PXMP4|chr20;32294046;PXMP4
UBXN11	1	1	646	13063	STAD-Fluorouracil	0.0471223	chr1;26611864;UBXN11
SEPTIN6	1	1	646	13063	STAD-Fluorouracil	0.0471223	chrX;118758738;SEPTIN6
LYPLA1	1	1	646	13063	STAD-Fluorouracil	0.0471223	chr8;54973364;LYPLA1
ZXDC	1	1	646	13063	STAD-Fluorouracil	0.0471223	chr3;126175174;ZXDC
CUL3	1	1	646	13063	STAD-Fluorouracil	0.0471223	chr2;225381132;CUL3
KMT5B	1	1	646	13063	STAD-Fluorouracil	0.0471223	chr11;67935014;KMT5B
ASAP1	1	1	646	13063	STAD-Fluorouracil	0.0471223	chr8;131119540;ASAP1
GMDS	1	1	646	13063	STAD-Fluorouracil	0.0471223	chr6;1675201;GMDS
MCFD2	1	1	646	13063	STAD-Fluorouracil	0.0471223	chr2;47137944;MCFD2
ZZZ3	1	1	646	13063	STAD-Fluorouracil	0.0471223	chr1;78124304;ZZZ3
IQCB1	1	1	646	13063	STAD-Fluorouracil	0.0471223	chr3;121539834;IQCB1
ORC2	3	34	269	10951	STAD-Leucovorin	0.047235	chr2;201774774;ORC2|chr2;201774752;ORC2|chr2;201774173;ORC2
TTL	1	3	209	12832	HNSC-Cetuximab	0.0473163	chr2;113288660;TTL
FBXL18	1	3	209	12832	HNSC-Cetuximab	0.0473163	chr7;5517273;FBXL18
PSD4	1	3	209	12832	HNSC-Cetuximab	0.0473163	chr2;113963021;PSD4
MTIF2	1	2	269	10951	STAD-Leucovorin	0.0473774	chr2;55493579;MTIF2
TAF11	1	2	269	10951	STAD-Leucovorin	0.0473774	chr6;34855022;TAF11
RFT1	1	2	269	10951	STAD-Leucovorin	0.0473774	chr3;53122682;RFT1
PIK3C2A	1	2	269	10951	STAD-Leucovorin	0.0473774	chr11;17149910;PIK3C2A
DACT3	1	2	269	10951	STAD-Leucovorin	0.0473774	chr19;47152737;DACT3
UROS	1	2	269	10951	STAD-Leucovorin	0.0473774	chr10;127480557;UROS
ARSD	3	54	326	21378	LUAD-Pemetrexed	0.0474949	chrX;2825058;ARSD|chrX;2824456;ARSD|chrX;2824462;ARSD
MRI1	3	100	94	11477	HNSC-Docetaxel	0.0477528	chr19;13883393;MRI1|chr19;13884105;MRI1|chr19;13883381;MRI1
WDR92	1	6	94	11477	HNSC-Docetaxel	0.0477734	chr2;68358186;WDR92
FASTK	1	5	128	13006	BLCA-Carboplatin	0.0477951	chr7;150777387;FASTK
FLCN	1	5	128	13006	BLCA-Carboplatin	0.0477951	chr17;17116850;FLCN
HIGD1A	1	5	128	13006	BLCA-Carboplatin	0.0477951	chr3;42824877;HIGD1A
CLSPN	1	3	299	18127	LUAD-Paclitaxel	0.0478981	chr1;36201759;CLSPN
ORC2	3	35	285	11884	STAD-Cisplatin	0.0479636	chr2;201774641;ORC2|chr2;201774279;ORC2|chr2;201774209;ORC2
METTL16	4	31	649	13845	HNSC-Cisplatin	0.0480794	chr17;2321719;METTL16|chr17;2321735;METTL16|chr17;2321710;METTL16|chr17;2320571;METTL16
ECHS1	1	2	648	25706	BLCA-Gemcitabine	0.0485729	chr10;135177236;ECHS1
PRKD2	1	2	648	25706	BLCA-Gemcitabine	0.0485729	chr19;47182382;PRKD2
CBR4	1	2	648	25706	BLCA-Gemcitabine	0.0485729	chr4;169911679;CBR4
MGAT4A	1	2	648	25706	BLCA-Gemcitabine	0.0485729	chr2;99239373;MGAT4A
PLXDC2	1	2	648	25706	BLCA-Gemcitabine	0.0485729	chr10;20575780;PLXDC2
CAMKK2	1	2	648	25706	BLCA-Gemcitabine	0.0485729	chr12;121730958;CAMKK2
CCR4	1	2	648	25706	BLCA-Gemcitabine	0.0485729	chr3;32997508;CCR4
TSC22D4	1	2	648	25706	BLCA-Gemcitabine	0.0485729	chr7;100066920;TSC22D4
DPH1	1	2	648	25706	BLCA-Gemcitabine	0.0485729	chr17;1941601;DPH1
NDUFS1	1	17	26	8852	LUAD-Docetaxel	0.0486793	chr2;206987552;NDUFS1
ZNF83	8	175	203	8626	STAD-Capecitabine	0.0486937	chr19;53146247;ZNF83|chr19;53146499;ZNF83|chr19;53149686;ZNF83|chr19;53155619;ZNF83|chr19;53148096;ZNF83|chr19;53148093;ZNF83|chr19;53150780;ZNF83|chr19;53146326;ZNF83
SUMF2	1	3	339	20165	LUAD-Cisplatin	0.0487869	chr7;56142748;SUMF2
BCLAF3	1	3	339	20165	LUAD-Cisplatin	0.0487869	chrX;19931666;BCLAF3
POLR2J3	1	3	339	20165	LUAD-Cisplatin	0.0487869	chr7;102185829;POLR2J3
TAF6	1	3	339	20165	LUAD-Cisplatin	0.0487869	chr7;99716198;TAF6
ZNF626	2	22	299	18127	LUAD-Paclitaxel	0.0489787	chr19;20823709;ZNF626|chr19;20824585;ZNF626
PDP2	2	22	299	18127	LUAD-Paclitaxel	0.0489787	chr16;66923611;PDP2|chr16;66923788;PDP2
FBXL20	7	71	646	13063	STAD-Fluorouracil	0.0492129	chr17;37412491;FBXL20|chr17;37412492;FBXL20|chr17;37412528;FBXL20|chr17;37410436;FBXL20|chr17;37413464;FBXL20|chr17;37410573;FBXL20|chr17;37410572;FBXL20
PVR	3	50	339	20165	LUAD-Cisplatin	0.0496507	chr19;45167754;PVR|chr19;45168847;PVR|chr19;45168821;PVR
CPT1A	3	51	299	18127	LUAD-Paclitaxel	0.049785	chr11;68522907;CPT1A|chr11;68523468;CPT1A|chr11;68523498;CPT1A
