# Supplementary material for: Genomic Landscape and Potential Regulation of RNA Editing in Drug Resistance
Source: Adv Sci (Weinh). 2023 Mar 13;10(14):2207357. doi: 10.1002/advs.202207357 (PMC10190536; doi:10.1002/advs.202207357)
Supplement: Supplementary file 13 — Supplemental Table 12 [file ADVS-10-2207357-s004.xlsx]

## Sheet: Sheet1
Table S12. Significant GO terms for genes enriched with DESs
ONTOLOGY	ID	Description	GeneRatio	BgRatio	p-value	p.adjust	q-value	geneID	Count	condition
BP	GO:0071456	cellular response to hypoxia	5/21	210/17913	3.6874e-06	0.00112645	0.000933653	7428/84962/5690/4193/30001	5	HNSC-Paclitaxel
BP	GO:0036294	cellular response to decreased oxygen levels	5/21	220/17913	4.62848e-06	0.00112645	0.000933653	7428/84962/5690/4193/30001	5	HNSC-Paclitaxel
BP	GO:0071453	cellular response to oxygen levels	5/21	237/17913	6.65228e-06	0.00112645	0.000933653	7428/84962/5690/4193/30001	5	HNSC-Paclitaxel
BP	GO:0006448	regulation of translational elongation	3/41	19/17913	1.05133e-05	0.00585591	0.00503532	6726/1801/6156	3	LGG-Temozolomide
BP	GO:0030833	regulation of actin filament polymerization	5/47	129/17913	2.15675e-05	0.00990064	0.00857679	10109/64857/3059/10096/5987	5	BLCA-Gemcitabine
BP	GO:0030041	actin filament polymerization	5/47	145/17913	3.78368e-05	0.00990064	0.00857679	10109/64857/3059/10096/5987	5	BLCA-Gemcitabine
MF	GO:0001221	transcription cofactor binding	3/30	38/16969	4.0344e-05	0.00415543	0.00297271	7019/196/988	3	HNSC-Cisplatin
BP	GO:0008064	regulation of actin polymerization or depolymerization	5/47	147/17913	4.03999e-05	0.00990064	0.00857679	10109/64857/3059/10096/5987	5	BLCA-Gemcitabine
BP	GO:0030832	regulation of actin filament length	5/47	148/17913	4.17308e-05	0.00990064	0.00857679	10109/64857/3059/10096/5987	5	BLCA-Gemcitabine
BP	GO:0001666	response to hypoxia	5/21	354/17913	4.59446e-05	0.00539956	0.00447539	7428/84962/5690/4193/30001	5	HNSC-Paclitaxel
BP	GO:0036293	response to decreased oxygen levels	5/21	365/17913	5.31453e-05	0.00539956	0.00447539	7428/84962/5690/4193/30001	5	HNSC-Paclitaxel
BP	GO:0006103	2-oxoglutarate metabolic process	2/14	15/17913	5.92142e-05	0.0133824	0.0097236	3418/79944	2	STAD-Etoposide
BP	GO:0034314	Arp2/3 complex-mediated actin nucleation	3/47	30/17913	6.53971e-05	0.0124124	0.0107527	10109/10096/5987	3	BLCA-Gemcitabine
BP	GO:0050687	negative regulation of defense response to virus	3/60	24/17913	6.87764e-05	0.0749663	0.0697899	7353/10475/55666	3	BLCA-Cisplatin
BP	GO:0070482	response to oxygen levels	5/21	389/17913	7.18871e-05	0.00608644	0.00504471	7428/84962/5690/4193/30001	5	HNSC-Paclitaxel
BP	GO:0008154	actin polymerization or depolymerization	5/47	170/17913	8.06497e-05	0.0127561	0.0110504	10109/64857/3059/10096/5987	5	BLCA-Gemcitabine
BP	GO:0055076	transition metal ion homeostasis	3/16	105/17913	0.000103677	0.0481063	0.0362325	331/4241/3077	3	HNSC-Cetuximab
BP	GO:0032271	regulation of protein polymerization	5/47	180/17913	0.000105605	0.014317	0.0124026	10109/64857/3059/10096/5987	5	BLCA-Gemcitabine
BP	GO:0006448	regulation of translational elongation	2/19	19/17913	0.000180318	0.0795201	0.0601691	6726/6156	2	LUAD-Pemetrexed
BP	GO:0045010	actin nucleation	3/47	43/17913	0.000194088	0.0230237	0.0199451	10109/10096/5987	3	BLCA-Gemcitabine
CC	GO:0005885	Arp2/3 protein complex	2/49	10/18678	0.000299352	0.0205056	0.0187489	10109/10096	2	BLCA-Gemcitabine
CC	GO:0034098	VCP-NPL4-UFD1 AAA ATPase complex	2/49	10/18678	0.000299352	0.0205056	0.0187489	55666/7353	2	BLCA-Gemcitabine
BP	GO:0110053	regulation of actin filament organization	5/47	228/17913	0.000317294	0.0314943	0.027283	10109/64857/3059/10096/5987	5	BLCA-Gemcitabine
BP	GO:0090161	Golgi ribbon formation	2/41	12/17913	0.000332484	0.0925967	0.0796211	143187/50999	2	LGG-Temozolomide
BP	GO:0051258	protein polymerization	5/47	232/17913	0.000343693	0.0314943	0.027283	10109/64857/3059/10096/5987	5	BLCA-Gemcitabine
BP	GO:0039532	negative regulation of viral-induced cytoplasmic pattern recognition receptor signaling pathway	2/47	11/17913	0.000365055	0.0314943	0.027283	55666/7353	2	BLCA-Gemcitabine
BP	GO:0046697	decidualization	2/22	24/17913	0.000390955	0.11787	0.0955628	55870/5594	2	STAD-Cisplatin
BP	GO:0046514	ceramide catabolic process	2/33	17/17913	0.000439921	0.11086	0.0921001	55331/10825	2	BRCA-Doxorubicin
CC	GO:0034098	VCP-NPL4-UFD1 AAA ATPase complex	2/63	10/18678	0.000495153	0.0708069	0.0672366	7353/55666	2	BLCA-Cisplatin
BP	GO:0042254	ribosome biogenesis	4/33	202/17913	0.000497131	0.11086	0.0921001	54552/85865/6223/9045	4	BRCA-Doxorubicin
BP	GO:0002832	negative regulation of response to biotic stimulus	3/60	47/17913	0.000521632	0.161293	0.150156	7353/10475/55666	3	BLCA-Cisplatin
BP	GO:0034248	regulation of cellular amide metabolic process	6/41	452/17913	0.000530851	0.0985613	0.0847498	65110/192669/6726/1801/6156/5476	6	LGG-Temozolomide
BP	GO:2000008	regulation of protein localization to cell surface	2/16	39/17913	0.000543682	0.123183	0.0927786	3077/54741	2	HNSC-Cetuximab
CC	GO:0030173	integral component of Golgi membrane	2/19	35/18678	0.000571756	0.0114417	0.010226	55501/29914	2	BLCA-Carboplatin
MF	GO:0008656	cysteine-type endopeptidase activator activity involved in apoptotic process	2/38	16/16969	0.000574488	0.0370908	0.030033	23786/22900	2	LUAD-Carboplatin
BP	GO:0039532	negative regulation of viral-induced cytoplasmic pattern recognition receptor signaling pathway	2/60	11/17913	0.000595133	0.161293	0.150156	7353/55666	2	BLCA-Cisplatin
CC	GO:0031301	integral component of organelle membrane	3/19	166/18678	0.000601643	0.0114417	0.010226	55501/29914/94081	3	BLCA-Carboplatin
BP	GO:0038127	ERBB signaling pathway	3/22	138/17913	0.000618855	0.11787	0.0955628	3092/6654/5594	3	STAD-Cisplatin
MF	GO:0001223	transcription coactivator binding	2/30	21/16969	0.000621407	0.0320025	0.0228939	7019/196	2	HNSC-Cisplatin
BP	GO:0045742	positive regulation of epidermal growth factor receptor signaling pathway	2/22	31/17913	0.000655255	0.11787	0.0955628	3092/6654	2	STAD-Cisplatin
BP	GO:0043900	regulation of multi-organism process	6/47	408/17913	0.00065596	0.0518755	0.044939	55666/7353/10465/5437/56829/5987	6	BLCA-Gemcitabine
CC	GO:0044455	mitochondrial membrane part	3/17	199/18678	0.000725566	0.0311993	0.0183301	92609/285521/4707	3	HNSC-Carboplatin
BP	GO:0043687	post-translational protein modification	4/21	360/17913	0.000732389	0.0531506	0.0440535	7428/5589/23463/5690	4	HNSC-Paclitaxel
BP	GO:1901186	positive regulation of ERBB signaling pathway	2/22	33/17913	0.000742926	0.11787	0.0955628	3092/6654	2	STAD-Cisplatin
CC	GO:0031228	intrinsic component of Golgi membrane	2/19	40/18678	0.000747261	0.0114417	0.010226	55501/29914	2	BLCA-Carboplatin
BP	GO:0032479	regulation of type I interferon production	4/60	123/17913	0.000767046	0.161293	0.150156	7353/10475/55666/3329	4	BLCA-Cisplatin
BP	GO:0032606	type I interferon production	4/60	125/17913	0.000814755	0.161293	0.150156	7353/10475/55666/3329	4	BLCA-Cisplatin
MF	GO:0016505	peptidase activator activity involved in apoptotic process	2/38	19/16969	0.000815183	0.0370908	0.030033	23786/22900	2	LUAD-Carboplatin
BP	GO:0001893	maternal placenta development	2/22	35/17913	0.000835954	0.11787	0.0955628	55870/5594	2	STAD-Cisplatin
CC	GO:0032592	integral component of mitochondrial membrane	2/13	63/18678	0.000852683	0.0290348	0.0189861	139322/55333	2	LUAD-Vinorelbine
CC	GO:0031300	intrinsic component of organelle membrane	3/19	188/18678	0.000863525	0.0114417	0.010226	55501/29914/94081	3	BLCA-Carboplatin
CC	GO:0098573	intrinsic component of mitochondrial membrane	2/13	64/18678	0.000879844	0.0290348	0.0189861	139322/55333	2	LUAD-Vinorelbine
CC	GO:0005681	spliceosomal complex	3/23	160/18678	0.000963236	0.126184	0.103421	55131/3185/55234	3	STAD-Cisplatin
MF	GO:0008327	methyl-CpG binding	2/42	19/16969	0.000995735	0.115505	0.109007	53615/1786	2	LGG-Temozolomide
BP	GO:0039535	regulation of RIG-I signaling pathway	2/47	18/17913	0.00100369	0.055098	0.0477306	55666/7353	2	BLCA-Gemcitabine
BP	GO:0032608	interferon-beta production	2/17	50/17913	0.00101102	0.126566	0.0910592	81844/23586	2	HNSC-Carboplatin
BP	GO:0030149	sphingolipid catabolic process	2/33	26/17913	0.00104044	0.154678	0.128503	55331/10825	2	BRCA-Doxorubicin
BP	GO:0032956	regulation of actin cytoskeleton organization	5/47	297/17913	0.00105102	0.055098	0.0477306	10109/64857/3059/10096/5987	5	BLCA-Gemcitabine
BP	GO:0070987	error-free translesion synthesis	2/47	19/17913	0.0011199	0.055098	0.0477306	55666/7353	2	BLCA-Gemcitabine
BP	GO:0006448	regulation of translational elongation	2/47	19/17913	0.0011199	0.055098	0.0477306	6156/1801	2	BLCA-Gemcitabine
BP	GO:0006826	iron ion transport	2/16	56/17913	0.00111996	0.123183	0.0927786	4241/3077	2	HNSC-Cetuximab
BP	GO:0071218	cellular response to misfolded protein	2/60	15/17913	0.00112641	0.161293	0.150156	7353/4287	2	BLCA-Cisplatin
CC	GO:0045121	membrane raft	3/13	309/18678	0.00113392	0.0244672	0.0190942	6868/10855/3845	3	STAD-Epirubicin
CC	GO:0098857	membrane microdomain	3/13	310/18678	0.00114454	0.0244672	0.0190942	6868/10855/3845	3	STAD-Epirubicin
BP	GO:0043624	cellular protein complex disassembly	2/5	195/17913	0.00115382	0.0799216	0.0357786	29766/51263	2	LUAD-Docetaxel
BP	GO:0019083	viral transcription	4/47	177/17913	0.00117992	0.055098	0.0477306	6230/6156/5437/5987	4	BLCA-Gemcitabine
CC	GO:0044455	mitochondrial membrane part	3/20	199/18678	0.0011881	0.0769254	0.0609234	135154/4707/1374	3	LUAD-Paclitaxel
BP	GO:0002831	regulation of response to biotic stimulus	4/60	139/17913	0.00120914	0.161293	0.150156	7353/10475/55666/3329	4	BLCA-Cisplatin
BP	GO:0039529	RIG-I signaling pathway	2/47	20/17913	0.00124226	0.055098	0.0477306	55666/7353	2	BLCA-Gemcitabine
BP	GO:0034394	protein localization to cell surface	2/16	59/17913	0.00124238	0.123183	0.0927786	3077/54741	2	HNSC-Cetuximab
CC	GO:0098589	membrane region	3/13	321/18678	0.00126555	0.0244672	0.0190942	6868/10855/3845	3	STAD-Epirubicin
BP	GO:0043901	negative regulation of multi-organism process	4/47	182/17913	0.0013077	0.055098	0.0477306	55666/7353/56829/5987	4	BLCA-Gemcitabine
BP	GO:0006874	cellular calcium ion homeostasis	3/11	375/17913	0.00132529	0.0640321	0.0353342	27/79085/30001	3	HNSC-Docetaxel
BP	GO:1902903	regulation of supramolecular fiber organization	5/47	313/17913	0.00132667	0.055098	0.0477306	10109/64857/3059/10096/5987	5	BLCA-Gemcitabine
BP	GO:0006400	tRNA modification	2/16	61/17913	0.0013274	0.123183	0.0927786	79828/55250	2	HNSC-Cetuximab
BP	GO:0006400	tRNA modification	2/16	61/17913	0.0013274	0.135362	0.098105	64172/131965	2	LUAD-Vinorelbine
BP	GO:0032535	regulation of cellular component size	5/47	315/17913	0.00136455	0.055098	0.0477306	10109/64857/3059/10096/5987	5	BLCA-Gemcitabine
BP	GO:0039531	regulation of viral-induced cytoplasmic pattern recognition receptor signaling pathway	2/47	21/17913	0.00137073	0.055098	0.0477306	55666/7353	2	BLCA-Gemcitabine
CC	GO:0030904	retromer complex	2/49	21/18678	0.00137147	0.0626302	0.0572647	5987/51699	2	BLCA-Gemcitabine
BP	GO:0030838	positive regulation of actin filament polymerization	3/47	84/17913	0.00138991	0.055098	0.0477306	10109/10096/5987	3	BLCA-Gemcitabine
BP	GO:0051493	regulation of cytoskeleton organization	6/47	472/17913	0.00139342	0.055098	0.0477306	10109/64857/1111/3059/10096/5987	6	BLCA-Gemcitabine
MF	GO:0034061	DNA polymerase activity	2/30	32/16969	0.00145008	0.049786	0.035616	5429/7011	2	HNSC-Cisplatin
BP	GO:0051788	response to misfolded protein	2/60	17/17913	0.00145269	0.161293	0.150156	7353/4287	2	BLCA-Cisplatin
BP	GO:0055074	calcium ion homeostasis	3/11	388/17913	0.00146191	0.0640321	0.0353342	27/79085/30001	3	HNSC-Docetaxel
BP	GO:0046173	polyol biosynthetic process	2/19	54/17913	0.00147595	0.131761	0.0996974	55331/5031	2	LUAD-Pemetrexed
BP	GO:0046466	membrane lipid catabolic process	2/33	31/17913	0.00148008	0.165029	0.137102	55331/10825	2	BRCA-Doxorubicin
BP	GO:0072503	cellular divalent inorganic cation homeostasis	3/11	392/17913	0.00150568	0.0640321	0.0353342	27/79085/30001	3	HNSC-Docetaxel
BP	GO:0019080	viral gene expression	4/47	191/17913	0.00156162	0.057163	0.0495195	6230/6156/5437/5987	4	BLCA-Gemcitabine
BP	GO:0007015	actin filament organization	5/47	325/17913	0.00156611	0.057163	0.0495195	10109/64857/3059/10096/5987	5	BLCA-Gemcitabine
BP	GO:0006515	protein quality control for misfolded or incompletely synthesized proteins	2/60	18/17913	0.00163076	0.161293	0.150156	7353/4287	2	BLCA-Cisplatin
BP	GO:0039535	regulation of RIG-I signaling pathway	2/60	18/17913	0.00163076	0.161293	0.150156	7353/55666	2	BLCA-Cisplatin
BP	GO:0010823	negative regulation of mitochondrion organization	2/20	54/17913	0.00163679	0.188006	0.147496	201163/25994	2	BLCA-Carboplatin
MF	GO:0016627	oxidoreductase activity, acting on the CH-CH group of donors	2/21	49/16969	0.00165632	0.104348	0.081944	135154/51	2	LUAD-Paclitaxel
BP	GO:0072507	divalent inorganic cation homeostasis	3/11	412/17913	0.00173697	0.0640321	0.0353342	27/79085/30001	3	HNSC-Docetaxel
BP	GO:0050687	negative regulation of defense response to virus	2/47	24/17913	0.00179252	0.0630038	0.0545793	55666/7353	2	BLCA-Gemcitabine
BP	GO:0070987	error-free translesion synthesis	2/60	19/17913	0.0018187	0.161293	0.150156	7353/55666	2	BLCA-Cisplatin
CC	GO:0098798	mitochondrial protein complex	3/20	233/18678	0.00186745	0.0769254	0.0609234	135154/4707/56945	3	LUAD-Paclitaxel
BP	GO:0050688	regulation of defense response to virus	3/60	73/17913	0.00188107	0.161293	0.150156	7353/10475/55666	3	BLCA-Cisplatin
BP	GO:0032970	regulation of actin filament-based process	5/47	341/17913	0.0019332	0.063965	0.055412	10109/64857/3059/10096/5987	5	BLCA-Gemcitabine
CC	GO:0031305	integral component of mitochondrial inner membrane	2/33	37/18678	0.00193954	0.0713984	0.053805	139322/79944	2	BRCA-Doxorubicin
CC	GO:0031304	intrinsic component of mitochondrial inner membrane	2/33	37/18678	0.00193954	0.0713984	0.053805	139322/79944	2	BRCA-Doxorubicin
BP	GO:0055072	iron ion homeostasis	2/16	74/17913	0.00194598	0.150489	0.113345	4241/3077	2	HNSC-Cetuximab
BP	GO:0034470	ncRNA processing	4/33	293/17913	0.00197462	0.176136	0.14633	2926/6223/9045/9692	4	BRCA-Doxorubicin
BP	GO:0050792	regulation of viral process	4/47	204/17913	0.00198641	0.063965	0.055412	10465/5437/56829/5987	4	BLCA-Gemcitabine
BP	GO:0039529	RIG-I signaling pathway	2/60	20/17913	0.00201643	0.161293	0.150156	7353/55666	2	BLCA-Cisplatin
MF	GO:0004553	hydrolase activity, hydrolyzing O-glycosyl compounds	2/14	82/16969	0.00202152	0.0568706	0.0251428	10855/10020	2	STAD-Epirubicin
BP	GO:0051495	positive regulation of cytoskeleton organization	4/47	205/17913	0.00202208	0.063965	0.055412	10109/3059/10096/5987	4	BLCA-Gemcitabine
BP	GO:0006417	regulation of translation	5/41	397/17913	0.00202691	0.236605	0.203449	65110/192669/6726/1801/6156	5	LGG-Temozolomide
BP	GO:0009150	purine ribonucleotide metabolic process	4/20	500/17913	0.00203619	0.147796	0.113195	348995/4707/3704/57546	4	LUAD-Paclitaxel
BP	GO:0043648	dicarboxylic acid metabolic process	2/14	87/17913	0.00204298	0.155244	0.112799	3418/79944	2	STAD-Etoposide
BP	GO:0039528	cytoplasmic pattern recognition receptor signaling pathway in response to virus	2/47	26/17913	0.00210372	0.064401	0.0557896	55666/7353	2	BLCA-Gemcitabine
BP	GO:0051282	regulation of sequestering of calcium ion	2/11	114/17913	0.00212685	0.0640321	0.0353342	79085/30001	2	HNSC-Docetaxel
BP	GO:0039531	regulation of viral-induced cytoplasmic pattern recognition receptor signaling pathway	2/60	21/17913	0.00222389	0.161293	0.150156	7353/55666	2	BLCA-Cisplatin
BP	GO:0051208	sequestering of calcium ion	2/11	117/17913	0.00223852	0.0640321	0.0353342	79085/30001	2	HNSC-Docetaxel
CC	GO:0098798	mitochondrial protein complex	2/6	233/18678	0.00224872	0.0481212	0.01634	51263/4719	2	LUAD-Docetaxel
BP	GO:0036503	ERAD pathway	3/60	79/17913	0.00235793	0.161293	0.150156	7353/55666/4287	3	BLCA-Cisplatin
BP	GO:0006612	protein targeting to membrane	4/60	167/17913	0.0023676	0.161293	0.150156	6156/6230/27342/6745	4	BLCA-Cisplatin
BP	GO:0006635	fatty acid beta-oxidation	2/20	66/17913	0.00243386	0.147796	0.113195	51/1374	2	LUAD-Paclitaxel
BP	GO:0034470	ncRNA processing	3/17	293/17913	0.00248492	0.126566	0.0910592	9724/55798/11102	3	HNSC-Carboplatin
BP	GO:0006875	cellular metal ion homeostasis	3/11	467/17913	0.00248511	0.0640321	0.0353342	27/79085/30001	3	HNSC-Docetaxel
CC	GO:0098803	respiratory chain complex	2/20	70/18678	0.0025183	0.0769254	0.0609234	135154/4707	2	LUAD-Paclitaxel
BP	GO:0000086	G2/M transition of mitotic cell cycle	3/21	238/17913	0.00258084	0.160867	0.133334	55142/84962/5690	3	HNSC-Paclitaxel
BP	GO:1903513	endoplasmic reticulum to cytosol transport	2/47	29/17913	0.0026149	0.0751009	0.0650588	55666/7353	2	BLCA-Gemcitabine
BP	GO:0030970	retrograde protein transport, ER to cytosol	2/47	29/17913	0.0026149	0.0751009	0.0650588	55666/7353	2	BLCA-Gemcitabine
BP	GO:0072529	pyrimidine-containing compound catabolic process	2/39	35/17913	0.00262629	0.304959	0.276545	7378/79661	2	LUAD-Carboplatin
BP	GO:0032984	protein-containing complex disassembly	2/5	298/17913	0.00266837	0.0799216	0.0357786	29766/51263	2	LUAD-Docetaxel
BP	GO:0006401	RNA catabolic process	5/47	368/17913	0.00269065	0.0751009	0.0650588	6230/79002/6156/5686/56829	5	BLCA-Gemcitabine
BP	GO:0060135	maternal process involved in female pregnancy	2/22	64/17913	0.00277204	0.201005	0.162965	55870/5594	2	STAD-Cisplatin
BP	GO:0006119	oxidative phosphorylation	2/11	131/17913	0.00279573	0.0640321	0.0353342	4731/79085	2	HNSC-Docetaxel
BP	GO:0035966	response to topologically incorrect protein	4/60	175/17913	0.00280356	0.179757	0.167345	7353/4287/3329/6745	4	BLCA-Cisplatin
BP	GO:0006414	translational elongation	3/41	124/17913	0.00284868	0.236605	0.203449	6726/1801/6156	3	LGG-Temozolomide
BP	GO:0000041	transition metal ion transport	2/16	91/17913	0.00292433	0.158101	0.119078	4241/3077	2	HNSC-Cetuximab
MF	GO:0043028	cysteine-type endopeptidase regulator activity involved in apoptotic process	2/38	36/16969	0.00293213	0.066706	0.054013	23786/22900	2	LUAD-Carboplatin
MF	GO:0016504	peptidase activator activity	2/38	36/16969	0.00293213	0.066706	0.054013	23786/22900	2	LUAD-Carboplatin
CC	GO:0032588	trans-Golgi network membrane	2/18	85/18678	0.00298666	0.182186	0.169768	130340/143187	2	HNSC-Cetuximab
MF	GO:0004843	thiol-dependent ubiquitin-specific protease activity	3/67	73/16969	0.00300404	0.281327	0.25408	7353/4287/9958	3	BLCA-Cisplatin
BP	GO:0033108	mitochondrial respiratory chain complex assembly	2/17	87/17913	0.00302449	0.126566	0.0910592	285521/4707	2	HNSC-Carboplatin
MF	GO:0015294	solute:cation symporter activity	2/20	70/16969	0.00303774	0.09929	0.0710707	5250/9990	2	LUAD-Pemetrexed
BP	GO:0042149	cellular response to glucose starvation	2/39	38/17913	0.00309025	0.304959	0.276545	22863/7378	2	LUAD-Carboplatin
CC	GO:0031301	integral component of organelle membrane	3/33	166/18678	0.00309258	0.0713984	0.053805	55331/139322/79944	3	BRCA-Doxorubicin
BP	GO:0051607	defense response to virus	4/47	231/17913	0.00311277	0.0833367	0.0721934	55666/7353/56829/1130	4	BLCA-Gemcitabine
BP	GO:0035640	exploration behavior	2/60	25/17913	0.00314977	0.188985	0.175936	3675/4287	2	BLCA-Cisplatin
MF	GO:0016836	hydro-lyase activity	2/29	49/16969	0.0031554	0.209446	0.171734	55556/2762	2	STAD-Fluorouracil
BP	GO:0043903	regulation of symbiosis, encompassing mutualism through parasitism	4/47	232/17913	0.00316135	0.0833367	0.0721934	10465/5437/56829/5987	4	BLCA-Gemcitabine
CC	GO:0005746	mitochondrial respiratory chain	2/20	79/18678	0.00319431	0.0769254	0.0609234	135154/4707	2	LUAD-Paclitaxel
BP	GO:0044839	cell cycle G2/M phase transition	3/21	257/17913	0.00320646	0.160867	0.133334	55142/84962/5690	3	HNSC-Paclitaxel
BP	GO:0090305	nucleic acid phosphodiester bond hydrolysis	4/41	268/17913	0.00321154	0.236605	0.203449	25819/192669/79869/2071	4	LGG-Temozolomide
MF	GO:0016798	hydrolase activity, acting on glycosyl bonds	2/14	104/16969	0.00322663	0.0568706	0.0251428	10855/10020	2	STAD-Epirubicin
CC	GO:0000118	histone deacetylase complex	2/33	48/18678	0.00324538	0.0713984	0.053805	3094/53615	2	BRCA-Doxorubicin
BP	GO:0045746	negative regulation of Notch signaling pathway	2/39	39/17913	0.00325283	0.304959	0.276545	9139/92714	2	LUAD-Carboplatin
BP	GO:0006261	DNA-dependent DNA replication	3/41	130/17913	0.00325525	0.236605	0.203449	54962/23649/84268	3	LGG-Temozolomide
BP	GO:0016579	protein deubiquitination	3/21	260/17913	0.00331303	0.160867	0.133334	56957/5690/4193	3	HNSC-Paclitaxel
BP	GO:0090501	RNA phosphodiester bond hydrolysis	3/41	132/17913	0.00339827	0.236605	0.203449	25819/192669/79869	3	LGG-Temozolomide
BP	GO:0039528	cytoplasmic pattern recognition receptor signaling pathway in response to virus	2/60	26/17913	0.00340493	0.188985	0.175936	7353/55666	2	BLCA-Cisplatin
BP	GO:0045088	regulation of innate immune response	6/60	440/17913	0.00346762	0.188985	0.175936	7353/5686/3455/55666/9782/3329	6	BLCA-Cisplatin
BP	GO:0032273	positive regulation of protein polymerization	3/47	116/17913	0.00348699	0.0894365	0.0774776	10109/10096/5987	3	BLCA-Gemcitabine
CC	GO:0005758	mitochondrial intermembrane space	2/23	73/18678	0.00361459	0.198122	0.162382	4719/10367	2	STAD-Cisplatin
BP	GO:0061418	regulation of transcription from RNA polymerase II promoter in response to hypoxia	2/21	77/17913	0.00363252	0.160867	0.133334	7428/5690	2	HNSC-Paclitaxel
BP	GO:0006278	RNA-dependent DNA biosynthetic process	2/22	74/17913	0.00368647	0.201005	0.162965	7011/5594	2	STAD-Cisplatin
BP	GO:0043687	post-translational protein modification	3/16	360/17913	0.00371107	0.158101	0.119078	150465/4241/80028	3	HNSC-Cetuximab
MF	GO:0003777	microtubule motor activity	2/36	43/16969	0.00374134	0.152826	0.119232	11127/3833	2	BRCA-Doxorubicin
CC	GO:0090575	RNA polymerase II transcription factor complex	2/14	124/18678	0.00377615	0.157909	0.120887	7029/6882	2	STAD-Etoposide
BP	GO:0070646	protein modification by small protein removal	3/21	273/17913	0.00380001	0.160867	0.133334	56957/5690/4193	3	HNSC-Paclitaxel
BP	GO:0008033	tRNA processing	2/16	105/17913	0.00387083	0.158101	0.119078	79828/55250	2	HNSC-Cetuximab
BP	GO:0008033	tRNA processing	2/16	105/17913	0.00387083	0.135362	0.098105	64172/131965	2	LUAD-Vinorelbine
CC	GO:0070469	respiratory chain	2/20	88/18678	0.00394597	0.0769254	0.0609234	135154/4707	2	LUAD-Paclitaxel
BP	GO:0048208	COPII vesicle coating	2/26	65/17913	0.00398351	0.25573	0.224325	8452/90411	2	STAD-Fluorouracil
BP	GO:0048207	vesicle targeting, rough ER to cis-Golgi	2/26	65/17913	0.00398351	0.25573	0.224325	8452/90411	2	STAD-Fluorouracil
BP	GO:0060401	cytosolic calcium ion transport	2/11	157/17913	0.00398585	0.0640321	0.0353342	79085/30001	2	HNSC-Docetaxel
BP	GO:0010972	negative regulation of G2/M transition of mitotic cell cycle	2/20	85/17913	0.00399966	0.147796	0.113195	63967/6790	2	LUAD-Paclitaxel
BP	GO:0044773	mitotic DNA damage checkpoint	2/20	86/17913	0.00409216	0.147796	0.113195	63967/6790	2	LUAD-Paclitaxel
BP	GO:0032479	regulation of type I interferon production	3/47	123/17913	0.00411043	0.102022	0.0883803	55666/7353/5437	3	BLCA-Gemcitabine
BP	GO:0033108	mitochondrial respiratory chain complex assembly	2/20	87/17913	0.00418565	0.147796	0.113195	135154/4707	2	LUAD-Paclitaxel
BP	GO:0043254	regulation of protein complex assembly	5/47	409/17913	0.00422462	0.102022	0.0883803	10109/64857/3059/10096/5987	5	BLCA-Gemcitabine
BP	GO:1903513	endoplasmic reticulum to cytosol transport	2/60	29/17913	0.00422621	0.201802	0.187868	7353/55666	2	BLCA-Cisplatin
BP	GO:0030970	retrograde protein transport, ER to cytosol	2/60	29/17913	0.00422621	0.201802	0.187868	7353/55666	2	BLCA-Cisplatin
BP	GO:0006901	vesicle coating	2/26	67/17913	0.00422686	0.25573	0.224325	8452/90411	2	STAD-Fluorouracil
BP	GO:0002218	activation of innate immune response	5/60	319/17913	0.00425821	0.201802	0.187868	7353/5686/55666/9782/3329	5	BLCA-Cisplatin
MF	GO:0016614	oxidoreductase activity, acting on CH-OH group of donors	2/14	120/16969	0.00426909	0.116939	0.0939397	3418/79944	2	STAD-Etoposide
BP	GO:0032606	type I interferon production	3/47	125/17913	0.00430019	0.102022	0.0883803	55666/7353/5437	3	BLCA-Gemcitabine
BP	GO:0008033	tRNA processing	2/17	105/17913	0.00437023	0.126566	0.0910592	55798/11102	2	HNSC-Carboplatin
CC	GO:0031300	intrinsic component of organelle membrane	3/33	188/18678	0.00438491	0.0716439	0.05399	55331/139322/79944	3	BRCA-Doxorubicin
CC	GO:1990204	oxidoreductase complex	2/20	93/18678	0.00439574	0.0769254	0.0609234	135154/4707	2	LUAD-Paclitaxel
BP	GO:0044774	mitotic DNA integrity checkpoint	2/20	90/17913	0.00447206	0.147796	0.113195	63967/6790	2	LUAD-Paclitaxel
BP	GO:0051196	regulation of coenzyme metabolic process	2/20	90/17913	0.00447206	0.147796	0.113195	348995/57546	2	LUAD-Paclitaxel
CC	GO:0031970	organelle envelope lumen	2/23	82/18678	0.00453715	0.198122	0.162382	4719/10367	2	STAD-Cisplatin
BP	GO:0090114	COPII-coated vesicle budding	2/26	70/17913	0.00460456	0.25573	0.224325	8452/90411	2	STAD-Fluorouracil
BP	GO:0048199	vesicle targeting, to, from or within Golgi	2/26	70/17913	0.00460456	0.25573	0.224325	8452/90411	2	STAD-Fluorouracil
MF	GO:0017070	U6 snRNA binding	1/8	10/16969	0.00470574	0.0346441	0.0128709	79066	1	STAD-Oxaliplatin
BP	GO:0042058	regulation of epidermal growth factor receptor signaling pathway	2/22	84/17913	0.00472272	0.201005	0.162965	3092/6654	2	STAD-Cisplatin
BP	GO:0019395	fatty acid oxidation	2/20	93/17913	0.00476734	0.147796	0.113195	51/1374	2	LUAD-Paclitaxel
CC	GO:0044798	nuclear transcription factor complex	2/14	140/18678	0.00478512	0.157909	0.120887	7029/6882	2	STAD-Etoposide
BP	GO:0043161	proteasome-mediated ubiquitin-dependent protein catabolic process	5/60	328/17913	0.00478754	0.217434	0.20242	7353/5686/10475/55666/4287	5	BLCA-Cisplatin
CC	GO:0098800	inner mitochondrial membrane protein complex	2/17	115/18678	0.00481128	0.0793465	0.0466173	92609/4707	2	HNSC-Carboplatin
MF	GO:0140101	catalytic activity, acting on a tRNA	2/18	99/16969	0.00485086	0.146895	0.106833	55798/11102	2	HNSC-Carboplatin
BP	GO:0009062	fatty acid catabolic process	2/20	94/17913	0.00486772	0.147796	0.113195	51/1374	2	LUAD-Paclitaxel
BP	GO:0001676	long-chain fatty acid metabolic process	2/20	94/17913	0.00486772	0.147796	0.113195	51/1374	2	LUAD-Paclitaxel
BP	GO:0009205	purine ribonucleoside triphosphate metabolic process	3/20	314/17913	0.00487505	0.147796	0.113195	348995/4707/3704	3	LUAD-Paclitaxel
MF	GO:0036459	thiol-dependent ubiquitinyl hydrolase activity	3/67	87/16969	0.00492263	0.281327	0.25408	7353/4287/9958	3	BLCA-Cisplatin
BP	GO:0019985	translesion synthesis	2/47	40/17913	0.00493241	0.114167	0.0989015	55666/7353	2	BLCA-Gemcitabine
BP	GO:0034440	lipid oxidation	2/20	95/17913	0.00496909	0.147796	0.113195	51/1374	2	LUAD-Paclitaxel
BP	GO:0019217	regulation of fatty acid metabolic process	2/20	95/17913	0.00496909	0.147796	0.113195	1374/57546	2	LUAD-Paclitaxel
BP	GO:0045333	cellular respiration	2/11	176/17913	0.00498062	0.0640321	0.0353342	4731/79085	2	HNSC-Docetaxel
BP	GO:0036444	calcium import into the mitochondrion	1/9	10/17913	0.0050142	0.0767464	0.0540136	79085	1	STAD-Oxaliplatin
BP	GO:0045713	low-density lipoprotein particle receptor biosynthetic process	1/9	10/17913	0.0050142	0.0767464	0.0540136	10330	1	STAD-Oxaliplatin
BP	GO:0106049	regulation of cellular response to osmotic stress	1/9	10/17913	0.0050142	0.0767464	0.0540136	79085	1	STAD-Oxaliplatin
BP	GO:0009451	RNA modification	2/16	120/17913	0.00502254	0.158101	0.119078	79828/55250	2	HNSC-Cetuximab
BP	GO:0009451	RNA modification	2/16	120/17913	0.00502254	0.135362	0.098105	64172/131965	2	LUAD-Vinorelbine
BP	GO:0022613	ribonucleoprotein complex biogenesis	4/33	381/17913	0.00506328	0.22454	0.186542	54552/85865/6223/9045	4	BRCA-Doxorubicin
CC	GO:0000777	condensed chromosome kinetochore	2/20	100/18678	0.00506349	0.114584	0.0904611	23157/4999	2	STAD-Leucovorin
MF	GO:0101005	ubiquitinyl hydrolase activity	3/67	88/16969	0.00508213	0.281327	0.25408	7353/4287/9958	3	BLCA-Cisplatin
BP	GO:0009199	ribonucleoside triphosphate metabolic process	3/20	319/17913	0.00509429	0.147796	0.113195	348995/4707/3704	3	LUAD-Paclitaxel
BP	GO:0006575	cellular modified amino acid metabolic process	2/11	179/17913	0.00514718	0.0640321	0.0353342	84245/30001	2	HNSC-Docetaxel
CC	GO:0043679	axon terminus	2/20	101/18678	0.00516248	0.114584	0.0904611	23157/22848	2	STAD-Leucovorin
BP	GO:1902750	negative regulation of cell cycle G2/M phase transition	2/20	97/17913	0.00517474	0.147796	0.113195	63967/6790	2	LUAD-Paclitaxel
MF	GO:0008174	mRNA methyltransferase activity	1/8	11/16969	0.00517524	0.0346441	0.0128709	79066	1	STAD-Oxaliplatin
BP	GO:0033260	nuclear DNA replication	2/41	47/17913	0.00517673	0.261829	0.225138	54962/23649	2	LGG-Temozolomide
BP	GO:0009144	purine nucleoside triphosphate metabolic process	3/20	321/17913	0.00518364	0.147796	0.113195	348995/4707/3704	3	LUAD-Paclitaxel
MF	GO:0050839	cell adhesion molecule binding	3/14	444/16969	0.00522376	0.0568706	0.0251428	6868/5861/56829	3	STAD-Epirubicin
BP	GO:0006614	SRP-dependent cotranslational protein targeting to membrane	2/19	103/17913	0.00525303	0.131761	0.0996974	6726/6156	2	LUAD-Pemetrexed
CC	GO:0033116	endoplasmic reticulum-Golgi intermediate compartment membrane	2/29	70/18678	0.00526546	0.176066	0.14856	9780/90411	2	STAD-Fluorouracil
BP	GO:0048194	Golgi vesicle budding	2/26	75/17913	0.00526748	0.25573	0.224325	8452/90411	2	STAD-Fluorouracil
CC	GO:0005788	endoplasmic reticulum lumen	3/22	306/18678	0.00532344	0.155261	0.134436	5589/9563/30001	3	HNSC-Paclitaxel
BP	GO:0098542	defense response to other organism	6/60	481/17913	0.00534157	0.226244	0.210622	6156/7353/3455/10475/55666/163351	6	BLCA-Cisplatin
BP	GO:0006613	cotranslational protein targeting to membrane	3/60	106/17913	0.00539665	0.226244	0.210622	6156/6230/6745	3	BLCA-Cisplatin
CC	GO:0016363	nuclear matrix	3/63	106/18678	0.00551153	0.28675	0.272292	9782/4287/7011	3	BLCA-Cisplatin
BP	GO:0051561	positive regulation of mitochondrial calcium ion concentration	1/9	11/17913	0.00551438	0.0767464	0.0540136	79085	1	STAD-Oxaliplatin
BP	GO:0010870	positive regulation of receptor biosynthetic process	1/9	11/17913	0.00551438	0.0767464	0.0540136	10330	1	STAD-Oxaliplatin
BP	GO:1901184	regulation of ERBB signaling pathway	2/22	91/17913	0.00551906	0.201005	0.162965	3092/6654	2	STAD-Cisplatin
CC	GO:0032592	integral component of mitochondrial membrane	2/33	63/18678	0.00552693	0.0716439	0.05399	139322/79944	2	BRCA-Doxorubicin
BP	GO:0006613	cotranslational protein targeting to membrane	2/19	106/17913	0.00555452	0.131761	0.0996974	6726/6156	2	LUAD-Pemetrexed
CC	GO:0000123	histone acetyltransferase complex	2/29	72/18678	0.00556221	0.176066	0.14856	6878/26009	2	STAD-Fluorouracil
BP	GO:0098542	defense response to other organism	3/14	481/17913	0.00561627	0.125825	0.0864741	6868/5861/56829	3	STAD-Epirubicin
BP	GO:0030183	B cell differentiation	2/18	113/17913	0.00564951	0.165407	0.126929	64421/150372	2	LUAD-Cisplatin
MF	GO:0016835	carbon-oxygen lyase activity	2/29	66/16969	0.00565297	0.209446	0.171734	55556/2762	2	STAD-Fluorouracil
BP	GO:0031056	regulation of histone modification	3/47	138/17913	0.00566354	0.127969	0.110858	25865/1111/26097	3	BLCA-Gemcitabine
BP	GO:0051650	establishment of vesicle localization	3/26	253/17913	0.0056937	0.25573	0.224325	84961/8452/90411	3	STAD-Fluorouracil
CC	GO:0098573	intrinsic component of mitochondrial membrane	2/33	64/18678	0.00569895	0.0716439	0.05399	139322/79944	2	BRCA-Doxorubicin
CC	GO:0031301	integral component of organelle membrane	2/13	166/18678	0.00574246	0.0849823	0.0555706	139322/55333	2	LUAD-Vinorelbine
MF	GO:0016853	isomerase activity	2/16	122/16969	0.00575979	0.0999113	0.0753717	84245/92126	2	LUAD-Vinorelbine
BP	GO:0045047	protein targeting to ER	2/19	108/17913	0.00575985	0.131761	0.0996974	6726/6156	2	LUAD-Pemetrexed
BP	GO:0006913	nucleocytoplasmic transport	3/22	302/17913	0.0057621	0.201005	0.162965	5784/57154/5594	3	STAD-Cisplatin
BP	GO:0090066	regulation of anatomical structure size	5/47	442/17913	0.0058509	0.128167	0.111029	10109/64857/3059/10096/5987	5	BLCA-Gemcitabine
BP	GO:0007006	mitochondrial membrane organization	2/17	122/17913	0.00585216	0.126566	0.0910592	92609/285521	2	HNSC-Carboplatin
BP	GO:0051169	nuclear transport	3/22	305/17913	0.005922	0.201005	0.162965	5784/57154/5594	3	STAD-Cisplatin
BP	GO:0009141	nucleoside triphosphate metabolic process	3/20	337/17913	0.00593284	0.147796	0.113195	348995/4707/3704	3	LUAD-Paclitaxel
BP	GO:0032527	protein exit from endoplasmic reticulum	2/47	44/17913	0.00594242	0.128167	0.111029	55666/7353	2	BLCA-Gemcitabine
BP	GO:0032479	regulation of type I interferon production	2/17	123/17913	0.00594558	0.126566	0.0910592	81844/23586	2	HNSC-Carboplatin
MF	GO:0098641	cadherin binding involved in cell-cell adhesion	1/6	17/16969	0.00599681	0.032709	0.00956403	29766	1	LUAD-Docetaxel
BP	GO:0015867	ATP transport	1/9	12/17913	0.00601435	0.0767464	0.0540136	79085	1	STAD-Oxaliplatin
BP	GO:0071472	cellular response to salt stress	1/9	12/17913	0.00601435	0.0767464	0.0540136	79085	1	STAD-Oxaliplatin
CC	GO:0019866	organelle inner membrane	6/63	489/18678	0.00601574	0.28675	0.272292	51117/7818/9782/3329/5250/79085	6	BLCA-Cisplatin
BP	GO:0006631	fatty acid metabolic process	3/20	339/17913	0.00603084	0.147796	0.113195	51/1374/57546	3	LUAD-Paclitaxel
CC	GO:0000779	condensed chromosome, centromeric region	2/20	110/18678	0.00609333	0.114584	0.0904611	23157/4999	2	STAD-Leucovorin
MF	GO:0035613	RNA stem-loop binding	1/8	13/16969	0.00611367	0.0346441	0.0128709	79066	1	STAD-Oxaliplatin
BP	GO:0072529	pyrimidine-containing compound catabolic process	2/60	35/17913	0.00611433	0.246838	0.229794	79661/4329	2	BLCA-Cisplatin
BP	GO:0036444	calcium import into the mitochondrion	1/11	10/17913	0.00612538	0.0640321	0.0353342	79085	1	HNSC-Docetaxel
BP	GO:0106049	regulation of cellular response to osmotic stress	1/11	10/17913	0.00612538	0.0640321	0.0353342	79085	1	HNSC-Docetaxel
BP	GO:0032606	type I interferon production	2/17	125/17913	0.00613448	0.126566	0.0910592	81844/23586	2	HNSC-Carboplatin
BP	GO:0043687	post-translational protein modification	3/19	360/17913	0.00614164	0.216491	0.176573	89890/55175/4241	3	STAD-Capecitabine
BP	GO:0072599	establishment of protein localization to endoplasmic reticulum	2/19	112/17913	0.00618087	0.131761	0.0996974	6726/6156	2	LUAD-Pemetrexed
BP	GO:0030509	BMP signaling pathway	2/16	134/17913	0.00622288	0.158101	0.119078	331/3077	2	HNSC-Cetuximab
MF	GO:0140097	catalytic activity, acting on DNA	3/42	152/16969	0.0062646	0.309141	0.291748	23649/1786/2071	3	LGG-Temozolomide
MF	GO:0051537	2 iron, 2 sulfur cluster binding	1/6	18/16969	0.00634863	0.032709	0.00956403	4719	1	LUAD-Docetaxel
BP	GO:1901605	alpha-amino acid metabolic process	2/11	200/17913	0.00638446	0.0640321	0.0353342	84245/30001	2	HNSC-Docetaxel
MF	GO:0003779	actin binding	2/6	361/16969	0.00639736	0.032709	0.00956403	29766/6645	2	LUAD-Docetaxel
BP	GO:0032480	negative regulation of type I interferon production	2/47	46/17913	0.00647988	0.128241	0.111093	55666/7353	2	BLCA-Gemcitabine
BP	GO:1900371	regulation of purine nucleotide biosynthetic process	2/20	109/17913	0.0064896	0.147796	0.113195	348995/57546	2	LUAD-Paclitaxel
BP	GO:0019751	polyol metabolic process	2/19	115/17913	0.00650564	0.131761	0.0996974	55331/5031	2	LUAD-Pemetrexed
MF	GO:0047485	protein N-terminus binding	2/19	109/16969	0.00650992	0.102369	0.0783684	2967/4193	2	HNSC-Paclitaxel
BP	GO:0042538	hyperosmotic salinity response	1/9	13/17913	0.00651409	0.0767464	0.0540136	79085	1	STAD-Oxaliplatin
BP	GO:0047484	regulation of response to osmotic stress	1/9	13/17913	0.00651409	0.0767464	0.0540136	79085	1	STAD-Oxaliplatin
BP	GO:0046500	S-adenosylmethionine metabolic process	1/9	13/17913	0.00651409	0.0767464	0.0540136	79066	1	STAD-Oxaliplatin
BP	GO:0030808	regulation of nucleotide biosynthetic process	2/20	110/17913	0.00660537	0.147796	0.113195	348995/57546	2	LUAD-Paclitaxel
BP	GO:0046822	regulation of nucleocytoplasmic transport	2/22	100/17913	0.00662705	0.201005	0.162965	5784/5594	2	STAD-Cisplatin
CC	GO:0098800	inner mitochondrial membrane protein complex	2/20	115/18678	0.00664123	0.0996185	0.0788958	135154/4707	2	LUAD-Paclitaxel
MF	GO:0019783	ubiquitin-like protein-specific protease activity	3/67	97/16969	0.00665864	0.281327	0.25408	7353/4287/9958	3	BLCA-Cisplatin
BP	GO:0010639	negative regulation of organelle organization	3/20	352/17913	0.00669169	0.188006	0.147496	201163/54552/25994	3	BLCA-Carboplatin
MF	GO:0016811	hydrolase activity, acting on carbon-nitrogen (but not peptide) bonds, in linear amides	2/36	58/16969	0.0067136	0.152826	0.119232	27163/55331	2	BRCA-Doxorubicin
CC	GO:0036019	endolysosome	1/7	18/18678	0.00672751	0.094674	0.0609014	1520	1	STAD-Oxaliplatin
BP	GO:0019471	4-hydroxyproline metabolic process	1/11	11/17913	0.00673604	0.0640321	0.0353342	30001	1	HNSC-Docetaxel
BP	GO:0009086	methionine biosynthetic process	1/11	11/17913	0.00673604	0.0640321	0.0353342	84245	1	HNSC-Docetaxel
BP	GO:0051561	positive regulation of mitochondrial calcium ion concentration	1/11	11/17913	0.00673604	0.0640321	0.0353342	79085	1	HNSC-Docetaxel
BP	GO:1903900	regulation of viral life cycle	3/47	147/17913	0.00674316	0.128241	0.111093	10465/56829/5987	3	BLCA-Gemcitabine
BP	GO:0001667	ameboidal-type cell migration	3/16	446/17913	0.0067438	0.135362	0.098105	65979/10755/55333	3	LUAD-Vinorelbine
BP	GO:0044764	multi-organism cellular process	2/47	47/17913	0.00675663	0.128241	0.111093	55666/7353	2	BLCA-Gemcitabine
BP	GO:0002832	negative regulation of response to biotic stimulus	2/47	47/17913	0.00675663	0.128241	0.111093	55666/7353	2	BLCA-Gemcitabine
BP	GO:0045815	positive regulation of gene expression, epigenetic	2/47	47/17913	0.00675663	0.128241	0.111093	1111/5437	2	BLCA-Gemcitabine
BP	GO:0006301	postreplication repair	2/47	47/17913	0.00675663	0.128241	0.111093	55666/7353	2	BLCA-Gemcitabine
BP	GO:0051648	vesicle localization	3/26	270/17913	0.00681363	0.25573	0.224325	84961/8452/90411	3	STAD-Fluorouracil
CC	GO:1902493	acetyltransferase complex	2/29	80/18678	0.00682407	0.176066	0.14856	6878/26009	2	STAD-Fluorouracil
CC	GO:0031248	protein acetyltransferase complex	2/29	80/18678	0.00682407	0.176066	0.14856	6878/26009	2	STAD-Fluorouracil
BP	GO:0006874	cellular calcium ion homeostasis	3/19	375/17913	0.00687469	0.131761	0.0996974	83636/55858/5031	3	LUAD-Pemetrexed
BP	GO:0002698	negative regulation of immune effector process	3/60	116/17913	0.00692489	0.269576	0.250962	7353/10475/55666	3	BLCA-Cisplatin
CC	GO:0034098	VCP-NPL4-UFD1 AAA ATPase complex	1/13	10/18678	0.00693997	0.14547	0.106724	55666	1	LUAD-Gemcitabine
BP	GO:0080009	mRNA methylation	1/9	14/17913	0.00701361	0.0767464	0.0540136	79066	1	STAD-Oxaliplatin
BP	GO:0071456	cellular response to hypoxia	2/11	210/17913	0.007017	0.0640321	0.0353342	7428/30001	2	HNSC-Docetaxel
BP	GO:0051193	regulation of cofactor metabolic process	2/20	114/17913	0.00707787	0.147796	0.113195	348995/57546	2	LUAD-Paclitaxel
MF	GO:0031005	filamin binding	1/11	11/16969	0.00710967	0.0682573	0.0299374	359845	1	HNSC-Docetaxel
MF	GO:0015643	toxic substance binding	1/11	11/16969	0.00710967	0.0682573	0.0299374	51808	1	HNSC-Docetaxel
CC	GO:0005743	mitochondrial inner membrane	3/17	445/18678	0.0071233	0.0793465	0.0466173	92609/285521/4707	3	HNSC-Carboplatin
BP	GO:0022411	cellular component disassembly	2/5	492/17913	0.00712537	0.0799216	0.0357786	29766/51263	2	LUAD-Docetaxel
BP	GO:0043618	regulation of transcription from RNA polymerase II promoter in response to stress	2/21	109/17913	0.00714439	0.213839	0.177239	7428/5690	2	HNSC-Paclitaxel
BP	GO:0072329	monocarboxylic acid catabolic process	2/20	115/17913	0.00719834	0.147796	0.113195	51/1374	2	LUAD-Paclitaxel
CC	GO:0044306	neuron projection terminus	2/20	120/18678	0.00721083	0.114584	0.0904611	23157/22848	2	STAD-Leucovorin
BP	GO:0048484	enteric nervous system development	1/13	10/17913	0.00723546	0.143227	0.100732	65979	1	LUAD-Gemcitabine
BP	GO:0006402	mRNA catabolic process	4/41	338/17913	0.0072779	0.261829	0.225138	65110/25819/192669/6156	4	LGG-Temozolomide
CC	GO:0031300	intrinsic component of organelle membrane	2/13	188/18678	0.00730735	0.0849823	0.0555706	139322/55333	2	LUAD-Vinorelbine
BP	GO:0006220	pyrimidine nucleotide metabolic process	2/39	59/17913	0.00730797	0.304959	0.276545	7378/79661	2	LUAD-Carboplatin
BP	GO:0006903	vesicle targeting	2/26	89/17913	0.00734141	0.25573	0.224325	8452/90411	2	STAD-Fluorouracil
BP	GO:0015867	ATP transport	1/11	12/17913	0.00734636	0.0640321	0.0353342	79085	1	HNSC-Docetaxel
BP	GO:0071472	cellular response to salt stress	1/11	12/17913	0.00734636	0.0640321	0.0353342	79085	1	HNSC-Docetaxel
BP	GO:0097201	negative regulation of transcription from RNA polymerase II promoter in response to stress	1/11	12/17913	0.00734636	0.0640321	0.0353342	7428	1	HNSC-Docetaxel
BP	GO:0090502	RNA phosphodiester bond hydrolysis, endonucleolytic	2/33	70/17913	0.00735008	0.22454	0.186542	9941/9692	2	BRCA-Doxorubicin
BP	GO:0071773	cellular response to BMP stimulus	2/16	147/17913	0.00744342	0.158101	0.119078	331/3077	2	HNSC-Cetuximab
BP	GO:0071772	response to BMP	2/16	147/17913	0.00744342	0.158101	0.119078	331/3077	2	HNSC-Cetuximab
CC	GO:0032156	septin cytoskeleton	1/14	10/18678	0.00747201	0.158165	0.121084	23157	1	STAD-Etoposide
BP	GO:0051607	defense response to virus	4/60	231/17913	0.00747379	0.277779	0.258598	7353/3455/10475/55666	4	BLCA-Cisplatin
CC	GO:0036126	sperm flagellum	2/29	84/18678	0.00749928	0.176066	0.14856	23157/8452	2	STAD-Fluorouracil
BP	GO:0071474	cellular hyperosmotic response	1/9	15/17913	0.0075129	0.0767464	0.0540136	79085	1	STAD-Oxaliplatin
BP	GO:0006414	translational elongation	2/19	124/17913	0.00752578	0.131761	0.0996974	6726/6156	2	LUAD-Pemetrexed
BP	GO:0044786	cell cycle DNA replication	2/41	57/17913	0.00753352	0.261829	0.225138	54962/23649	2	LGG-Temozolomide
CC	GO:0030027	lamellipodium	2/13	191/18678	0.00753419	0.0849823	0.0555706	65979/9780	2	LUAD-Vinorelbine
BP	GO:0055074	calcium ion homeostasis	3/19	388/17913	0.00755077	0.131761	0.0996974	83636/55858/5031	3	LUAD-Pemetrexed
BP	GO:0033108	mitochondrial respiratory chain complex assembly	2/27	87/17913	0.00756407	0.26654	0.237111	7019/285521	2	HNSC-Cisplatin
MF	GO:0015293	symporter activity	2/20	112/16969	0.00759088	0.09929	0.0710707	5250/9990	2	LUAD-Pemetrexed
BP	GO:0000731	DNA synthesis involved in DNA repair	2/47	50/17913	0.00761857	0.141765	0.122809	55666/7353	2	BLCA-Gemcitabine
BP	GO:0006900	vesicle budding from membrane	2/26	91/17913	0.00766336	0.25573	0.224325	8452/90411	2	STAD-Fluorouracil
BP	GO:0036294	cellular response to decreased oxygen levels	2/11	220/17913	0.00767712	0.0640321	0.0353342	7428/30001	2	HNSC-Docetaxel
BP	GO:0006401	RNA catabolic process	5/60	368/17913	0.00771703	0.277779	0.258598	6156/79002/5686/6230/4343	5	BLCA-Cisplatin
BP	GO:0015931	nucleobase-containing compound transport	2/11	221/17913	0.00774463	0.0640321	0.0353342	79085/51808	2	HNSC-Docetaxel
MF	GO:0019211	phosphatase activator activity	1/12	11/16969	0.00775372	0.0743153	0.0521511	65979	1	LUAD-Gemcitabine
BP	GO:0072503	cellular divalent inorganic cation homeostasis	3/19	392/17913	0.0077665	0.131761	0.0996974	83636/55858/5031	3	LUAD-Pemetrexed
BP	GO:0046349	amino sugar biosynthetic process	1/14	10/17913	0.00779007	0.125825	0.0864741	10020	1	STAD-Epirubicin
BP	GO:0036444	calcium import into the mitochondrion	1/14	10/17913	0.00779007	0.125825	0.0864741	10367	1	STAD-Epirubicin
BP	GO:0007220	Notch receptor processing	1/14	10/17913	0.00779007	0.125825	0.0864741	6868	1	STAD-Epirubicin
BP	GO:0045741	positive regulation of epidermal growth factor-activated receptor activity	1/14	10/17913	0.00779007	0.125825	0.0864741	6868	1	STAD-Epirubicin
BP	GO:0033690	positive regulation of osteoblast proliferation	1/14	10/17913	0.00779007	0.125825	0.0864741	10855	1	STAD-Epirubicin
BP	GO:1903265	positive regulation of tumor necrosis factor-mediated signaling pathway	1/14	10/17913	0.00779007	0.125825	0.0864741	6868	1	STAD-Epirubicin
BP	GO:0106049	regulation of cellular response to osmotic stress	1/14	10/17913	0.00779007	0.125825	0.0864741	10367	1	STAD-Epirubicin
BP	GO:0008543	fibroblast growth factor receptor signaling pathway	2/22	109/17913	0.0078278	0.201005	0.162965	3185/5594	2	STAD-Cisplatin
BP	GO:0034332	adherens junction organization	2/18	134/17913	0.00785706	0.165407	0.126929	9253/5817	2	LUAD-Cisplatin
BP	GO:0006383	transcription by RNA polymerase III	2/47	51/17913	0.00791636	0.144473	0.125155	5437/79664	2	BLCA-Gemcitabine
CC	GO:0035861	site of double-strand break	2/49	51/18678	0.00791999	0.27126	0.248021	10109/10096	2	BLCA-Gemcitabine
BP	GO:0043620	regulation of DNA-templated transcription in response to stress	2/21	115/17913	0.00792289	0.213839	0.177239	7428/5690	2	HNSC-Paclitaxel
BP	GO:0019985	translesion synthesis	2/60	40/17913	0.00792997	0.277779	0.258598	7353/55666	2	BLCA-Cisplatin
BP	GO:0051085	chaperone cofactor-dependent protein refolding	1/11	13/17913	0.00795634	0.0640321	0.0353342	30001	1	HNSC-Docetaxel
BP	GO:0042538	hyperosmotic salinity response	1/11	13/17913	0.00795634	0.0640321	0.0353342	79085	1	HNSC-Docetaxel
BP	GO:0047484	regulation of response to osmotic stress	1/11	13/17913	0.00795634	0.0640321	0.0353342	79085	1	HNSC-Docetaxel
BP	GO:0046500	S-adenosylmethionine metabolic process	1/11	13/17913	0.00795634	0.0640321	0.0353342	84245	1	HNSC-Docetaxel
BP	GO:0039532	negative regulation of viral-induced cytoplasmic pattern recognition receptor signaling pathway	1/13	11/17913	0.00795634	0.143227	0.100732	55666	1	LUAD-Gemcitabine
CC	GO:0005743	mitochondrial inner membrane	2/6	445/18678	0.0079724	0.0481212	0.01634	51263/4719	2	LUAD-Docetaxel
BP	GO:0070972	protein localization to endoplasmic reticulum	2/19	128/17913	0.00800099	0.131761	0.0996974	6726/6156	2	LUAD-Pemetrexed
BP	GO:0051503	adenine nucleotide transport	1/9	16/17913	0.00801198	0.0767464	0.0540136	79085	1	STAD-Oxaliplatin
BP	GO:0097067	cellular response to thyroid hormone stimulus	1/9	16/17913	0.00801198	0.0767464	0.0540136	1520	1	STAD-Oxaliplatin
BP	GO:0006417	regulation of translation	3/19	397/17913	0.00804131	0.131761	0.0996974	6726/6156/5610	3	LUAD-Pemetrexed
CC	GO:0005759	mitochondrial matrix	2/6	448/18678	0.00807688	0.0481212	0.01634	51263/4719	2	LUAD-Docetaxel
CC	GO:0044455	mitochondrial membrane part	2/13	199/18678	0.00815466	0.0849823	0.0555706	139322/55333	2	LUAD-Vinorelbine
BP	GO:0045089	positive regulation of innate immune response	5/60	373/17913	0.00815497	0.277779	0.258598	7353/5686/55666/9782/3329	5	BLCA-Cisplatin
BP	GO:2000045	regulation of G1/S transition of mitotic cell cycle	2/14	177/17913	0.00817155	0.125825	0.0864741	6868/51065	2	STAD-Epirubicin
MF	GO:0016857	racemase and epimerase activity, acting on carbohydrates and derivatives	1/14	10/16969	0.00822195	0.0568706	0.0251428	10020	1	STAD-Epirubicin
BP	GO:1901655	cellular response to ketone	2/27	91/17913	0.00824926	0.26654	0.237111	196/988	2	HNSC-Cisplatin
BP	GO:0098542	defense response to other organism	5/47	481/17913	0.00829362	0.148503	0.128646	6156/55666/7353/56829/1130	5	BLCA-Gemcitabine
CC	GO:0097729	9+2 motile cilium	2/29	89/18678	0.00838409	0.176066	0.14856	23157/8452	2	STAD-Fluorouracil
BP	GO:0006605	protein targeting	3/21	364/17913	0.00843482	0.213839	0.177239	23463/6747/11154	3	HNSC-Paclitaxel
BP	GO:0015868	purine ribonucleotide transport	1/9	17/17913	0.00851082	0.0767464	0.0540136	79085	1	STAD-Oxaliplatin
CC	GO:0000776	kinetochore	2/20	131/18678	0.00853919	0.114584	0.0904611	23157/4999	2	STAD-Leucovorin
BP	GO:0006044	N-acetylglucosamine metabolic process	1/14	11/17913	0.00856597	0.125825	0.0864741	10020	1	STAD-Epirubicin
BP	GO:0006044	N-acetylglucosamine metabolic process	1/14	11/17913	0.00856597	0.155244	0.112799	10724	1	STAD-Etoposide
BP	GO:0051561	positive regulation of mitochondrial calcium ion concentration	1/14	11/17913	0.00856597	0.125825	0.0864741	10367	1	STAD-Epirubicin
BP	GO:0015697	quaternary ammonium group transport	1/14	11/17913	0.00856597	0.155244	0.112799	283130	1	STAD-Etoposide
BP	GO:0007266	Rho protein signal transduction	2/16	159/17913	0.00865865	0.135362	0.098105	65979/55333	2	LUAD-Vinorelbine
BP	GO:0060900	embryonic camera-type eye formation	1/13	12/17913	0.00867674	0.143227	0.100732	65979	1	LUAD-Gemcitabine
BP	GO:0016558	protein import into peroxisome matrix	1/13	12/17913	0.00867674	0.143227	0.100732	83752	1	LUAD-Gemcitabine
BP	GO:0006670	sphingosine metabolic process	1/13	12/17913	0.00867674	0.143227	0.100732	130367	1	LUAD-Gemcitabine
BP	GO:0007173	epidermal growth factor receptor signaling pathway	2/22	115/17913	0.00867887	0.201005	0.162965	3092/6654	2	STAD-Cisplatin
BP	GO:0043484	regulation of RNA splicing	2/22	115/17913	0.00867887	0.201005	0.162965	3185/55234	2	STAD-Cisplatin
CC	GO:0098800	inner mitochondrial membrane protein complex	2/23	115/18678	0.00873769	0.200949	0.164699	4719/10367	2	STAD-Cisplatin
BP	GO:0006399	tRNA metabolic process	2/16	160/17913	0.0087637	0.158101	0.119078	79828/55250	2	HNSC-Cetuximab
BP	GO:0006399	tRNA metabolic process	2/16	160/17913	0.0087637	0.135362	0.098105	64172/131965	2	LUAD-Vinorelbine
MF	GO:0106019	phosphatidylinositol-4,5-bisphosphate phosphatase activity	1/15	10/16969	0.0088069	0.0982316	0.0590867	3633	1	HNSC-Cetuximab
BP	GO:0032663	regulation of interleukin-2 production	2/47	54/17913	0.00884075	0.155368	0.134593	25865/5987	2	BLCA-Gemcitabine
BP	GO:1900542	regulation of purine nucleotide metabolic process	2/20	128/17913	0.00884869	0.147796	0.113195	348995/57546	2	LUAD-Paclitaxel
BP	GO:0071453	cellular response to oxygen levels	2/11	237/17913	0.00886173	0.0640321	0.0353342	7428/30001	2	HNSC-Docetaxel
CC	GO:0034399	nuclear periphery	3/63	126/18678	0.00886719	0.317002	0.301018	9782/4287/7011	3	BLCA-Cisplatin
BP	GO:0071281	cellular response to iron ion	1/16	10/17913	0.00889847	0.158101	0.119078	3077	1	HNSC-Cetuximab
BP	GO:0048484	enteric nervous system development	1/16	10/17913	0.00889847	0.135362	0.098105	65979	1	LUAD-Vinorelbine
BP	GO:0072393	microtubule anchoring at microtubule organizing center	1/16	10/17913	0.00889847	0.135362	0.098105	84376	1	LUAD-Vinorelbine
BP	GO:0048021	regulation of melanin biosynthetic process	1/16	10/17913	0.00889847	0.135362	0.098105	10755	1	LUAD-Vinorelbine
BP	GO:0072507	divalent inorganic cation homeostasis	3/19	412/17913	0.00890031	0.131761	0.0996974	83636/55858/5031	3	LUAD-Pemetrexed
BP	GO:0051693	actin filament capping	1/5	32/17913	0.0089012	0.0799216	0.0357786	29766	1	LUAD-Docetaxel
BP	GO:0090150	establishment of protein localization to membrane	3/27	287/17913	0.00895781	0.26654	0.237111	23463/285521/6223	3	HNSC-Cisplatin
BP	GO:0010498	proteasomal protein catabolic process	5/60	382/17913	0.00898646	0.296826	0.27633	7353/5686/10475/55666/4287	5	BLCA-Cisplatin
BP	GO:0009267	cellular response to starvation	2/19	136/17913	0.00899114	0.131761	0.0996974	7378/5610	2	LUAD-Pemetrexed
BP	GO:0016556	mRNA modification	1/9	18/17913	0.00900945	0.0767464	0.0540136	79066	1	STAD-Oxaliplatin
BP	GO:0015865	purine nucleotide transport	1/9	18/17913	0.00900945	0.0767464	0.0540136	79085	1	STAD-Oxaliplatin
CC	GO:0030897	HOPS complex	1/13	13/18678	0.00901327	0.0849823	0.0555706	84376	1	LUAD-Vinorelbine
MF	GO:0031005	filamin binding	1/14	11/16969	0.00904068	0.116939	0.0939397	359845	1	STAD-Etoposide
BP	GO:0007005	mitochondrion organization	3/17	466/17913	0.00906577	0.126566	0.0910592	92609/285521/4707	3	HNSC-Carboplatin
CC	GO:0030681	multimeric ribonuclease P complex	1/17	10/18678	0.00906661	0.0793465	0.0466173	11102	1	HNSC-Carboplatin
BP	GO:0098586	cellular response to virus	2/47	55/17913	0.00915914	0.156742	0.135784	55666/7353	2	BLCA-Gemcitabine
BP	GO:0071474	cellular hyperosmotic response	1/11	15/17913	0.00917527	0.0640321	0.0353342	79085	1	HNSC-Docetaxel
BP	GO:0006534	cysteine metabolic process	1/11	15/17913	0.00917527	0.0640321	0.0353342	84245	1	HNSC-Docetaxel
BP	GO:0048821	erythrocyte development	1/5	33/17913	0.00917833	0.0799216	0.0357786	29766	1	LUAD-Docetaxel
CC	GO:0019866	organelle inner membrane	3/17	489/18678	0.00922633	0.0793465	0.0466173	92609/285521/4707	3	HNSC-Carboplatin
BP	GO:1902275	regulation of chromatin organization	3/47	165/17913	0.00924929	0.156742	0.135784	25865/1111/26097	3	BLCA-Gemcitabine
CC	GO:0000932	P-body	2/43	63/18678	0.00925018	0.263875	0.227828	25819/192669	2	LGG-Temozolomide
BP	GO:0034660	ncRNA metabolic process	3/17	470/17913	0.00927992	0.126566	0.0910592	9724/55798/11102	3	HNSC-Carboplatin
BP	GO:0072488	ammonium transmembrane transport	1/14	12/17913	0.00934131	0.155244	0.112799	283130	1	STAD-Etoposide
BP	GO:0090110	cargo loading into COPII-coated vesicle	1/14	12/17913	0.00934131	0.125825	0.0864741	5861	1	STAD-Epirubicin
BP	GO:0071472	cellular response to salt stress	1/14	12/17913	0.00934131	0.125825	0.0864741	10367	1	STAD-Epirubicin
BP	GO:1904995	negative regulation of leukocyte adhesion to vascular endothelial cell	1/14	12/17913	0.00934131	0.155244	0.112799	56477	1	STAD-Etoposide
BP	GO:0051798	positive regulation of hair follicle development	1/14	12/17913	0.00934131	0.125825	0.0864741	10855	1	STAD-Epirubicin
BP	GO:1904668	positive regulation of ubiquitin protein ligase activity	1/14	12/17913	0.00934131	0.125825	0.0864741	5861	1	STAD-Epirubicin
BP	GO:0006140	regulation of nucleotide metabolic process	2/20	132/17913	0.00938756	0.147796	0.113195	348995/57546	2	LUAD-Paclitaxel
MF	GO:0045505	dynein intermediate chain binding	1/16	10/16969	0.00939153	0.0999113	0.0753717	84376	1	LUAD-Vinorelbine
MF	GO:0016857	racemase and epimerase activity, acting on carbohydrates and derivatives	1/16	10/16969	0.00939153	0.0999113	0.0753717	92126	1	LUAD-Vinorelbine
CC	GO:0031227	intrinsic component of endoplasmic reticulum membrane	2/21	131/18678	0.00939502	0.182831	0.150756	10328/57655	2	LUAD-Cisplatin
BP	GO:0051447	negative regulation of meiotic cell cycle	1/13	13/17913	0.00939665	0.143227	0.100732	5810	1	LUAD-Gemcitabine
BP	GO:2001044	regulation of integrin-mediated signaling pathway	1/13	13/17913	0.00939665	0.143227	0.100732	65979	1	LUAD-Gemcitabine
BP	GO:0061469	regulation of type B pancreatic cell proliferation	1/13	13/17913	0.00939665	0.143227	0.100732	130367	1	LUAD-Gemcitabine
BP	GO:0048193	Golgi vesicle transport	3/26	304/17913	0.00942574	0.25573	0.224325	10434/8452/90411	3	STAD-Fluorouracil
BP	GO:0000077	DNA damage checkpoint	2/20	133/17913	0.00952453	0.147796	0.113195	63967/6790	2	LUAD-Paclitaxel
BP	GO:0032527	protein exit from endoplasmic reticulum	2/60	44/17913	0.00953561	0.302592	0.281698	7353/55666	2	BLCA-Cisplatin
BP	GO:0016055	Wnt signaling pathway	5/47	498/17913	0.00955316	0.158869	0.137626	5686/3675/84445/57674/51699	5	BLCA-Gemcitabine
CC	GO:0019866	organelle inner membrane	2/6	489/18678	0.00956793	0.0481212	0.01634	51263/4719	2	LUAD-Docetaxel
BP	GO:0019216	regulation of lipid metabolic process	3/20	402/17913	0.00962978	0.147796	0.113195	51/1374/57546	3	LUAD-Paclitaxel
CC	GO:0030897	HOPS complex	1/14	13/18678	0.00970349	0.158165	0.121084	27072	1	STAD-Etoposide
BP	GO:0006687	glycosphingolipid metabolic process	2/41	65/17913	0.00970562	0.261829	0.225138	5476/8869	2	LGG-Temozolomide
BP	GO:0198738	cell-cell signaling by wnt	5/47	500/17913	0.00970957	0.158869	0.137626	5686/3675/84445/57674/51699	5	BLCA-Gemcitabine
BP	GO:0030835	negative regulation of actin filament depolymerization	1/5	35/17913	0.00973242	0.0799216	0.0357786	29766	1	LUAD-Docetaxel
BP	GO:0006401	RNA catabolic process	4/41	368/17913	0.00975059	0.261829	0.225138	65110/25819/192669/6156	4	LGG-Temozolomide
BP	GO:0051503	adenine nucleotide transport	1/11	16/17913	0.00978422	0.0640321	0.0353342	79085	1	HNSC-Docetaxel
BP	GO:0006555	methionine metabolic process	1/11	16/17913	0.00978422	0.0640321	0.0353342	84245	1	HNSC-Docetaxel
BP	GO:0000097	sulfur amino acid biosynthetic process	1/11	16/17913	0.00978422	0.0640321	0.0353342	84245	1	HNSC-Docetaxel
BP	GO:0002483	antigen processing and presentation of endogenous peptide antigen	1/16	11/17913	0.00978422	0.158101	0.119078	3077	1	HNSC-Cetuximab
BP	GO:0009086	methionine biosynthetic process	1/16	11/17913	0.00978422	0.158101	0.119078	84245	1	HNSC-Cetuximab
BP	GO:0009086	methionine biosynthetic process	1/16	11/17913	0.00978422	0.135362	0.098105	84245	1	LUAD-Vinorelbine
BP	GO:0033632	regulation of cell-cell adhesion mediated by integrin	1/16	11/17913	0.00978422	0.135362	0.098105	9780	1	LUAD-Vinorelbine
BP	GO:0010755	regulation of plasminogen activation	1/16	11/17913	0.00978422	0.158101	0.119078	4241	1	HNSC-Cetuximab
BP	GO:0070525	tRNA threonylcarbamoyladenosine metabolic process	1/16	11/17913	0.00978422	0.135362	0.098105	64172	1	LUAD-Vinorelbine
BP	GO:0002098	tRNA wobble uridine modification	1/16	11/17913	0.00978422	0.158101	0.119078	55250	1	HNSC-Cetuximab
CC	GO:0005912	adherens junction	2/6	496/18678	0.00983416	0.0481212	0.01634	29766/6645	2	LUAD-Docetaxel
BP	GO:1902806	regulation of cell cycle G1/S phase transition	2/14	195/17913	0.00984401	0.125825	0.0864741	6868/51065	2	STAD-Epirubicin
MF	GO:0004529	exodeoxyribonuclease activity	1/12	14/16969	0.00985879	0.0743153	0.0521511	5810	1	LUAD-Gemcitabine
MF	GO:0016895	exodeoxyribonuclease activity, producing 5'-phosphomonoesters	1/12	14/16969	0.00985879	0.0743153	0.0521511	5810	1	LUAD-Gemcitabine
BP	GO:0006399	tRNA metabolic process	2/17	160/17913	0.00987436	0.126566	0.0910592	55798/11102	2	HNSC-Carboplatin
BP	GO:0098542	defense response to other organism	3/17	481/17913	0.00988425	0.126566	0.0910592	81844/23586/10241	3	HNSC-Carboplatin
BP	GO:0010869	regulation of receptor biosynthetic process	1/9	20/17913	0.010006	0.0767464	0.0540136	10330	1	STAD-Oxaliplatin
BP	GO:0009615	response to virus	4/47	323/17913	0.0100642	0.16188	0.140235	55666/7353/56829/1130	4	BLCA-Gemcitabine
BP	GO:0018410	C-terminal protein amino acid modification	1/14	13/17913	0.0101161	0.125825	0.0864741	23463	1	STAD-Epirubicin
BP	GO:0042538	hyperosmotic salinity response	1/14	13/17913	0.0101161	0.125825	0.0864741	10367	1	STAD-Epirubicin
BP	GO:0042635	positive regulation of hair cycle	1/14	13/17913	0.0101161	0.125825	0.0864741	10855	1	STAD-Epirubicin
BP	GO:0035020	regulation of Rac protein signal transduction	1/14	13/17913	0.0101161	0.125825	0.0864741	3845	1	STAD-Epirubicin
BP	GO:0047484	regulation of response to osmotic stress	1/14	13/17913	0.0101161	0.125825	0.0864741	10367	1	STAD-Epirubicin
BP	GO:0006047	UDP-N-acetylglucosamine metabolic process	1/14	13/17913	0.0101161	0.125825	0.0864741	10020	1	STAD-Epirubicin
BP	GO:0046165	alcohol biosynthetic process	2/19	145/17913	0.0101674	0.131761	0.0996974	55331/5031	2	LUAD-Pemetrexed
BP	GO:0070613	regulation of protein processing	2/16	173/17913	0.0101816	0.158101	0.119078	4241/3633	2	HNSC-Cetuximab
BP	GO:0007204	positive regulation of cytosolic calcium ion concentration	2/11	255/17913	0.0102003	0.0640321	0.0353342	27/30001	2	HNSC-Docetaxel
BP	GO:0006672	ceramide metabolic process	2/33	83/17913	0.010204	0.22454	0.186542	55331/10825	2	BRCA-Doxorubicin
BP	GO:0000956	nuclear-transcribed mRNA catabolic process	3/41	197/17913	0.0102743	0.261829	0.225138	65110/25819/6156	3	LGG-Temozolomide
MF	GO:0047485	protein N-terminus binding	2/24	109/16969	0.0102902	0.173606	0.150321	6882/54840	2	STAD-Leucovorin
BP	GO:0042594	response to starvation	2/16	174/17913	0.0102946	0.158101	0.119078	221937/3077	2	HNSC-Cetuximab
MF	GO:0019211	phosphatase activator activity	1/16	11/16969	0.0103261	0.0999113	0.0753717	65979	1	LUAD-Vinorelbine
BP	GO:0034976	response to endoplasmic reticulum stress	4/60	254/17913	0.0103477	0.302592	0.281698	7353/55666/4287/6745	4	BLCA-Cisplatin
BP	GO:0032480	negative regulation of type I interferon production	2/60	46/17913	0.0103882	0.302592	0.281698	7353/55666	2	BLCA-Cisplatin
BP	GO:0009067	aspartate family amino acid biosynthetic process	1/11	17/17913	0.0103928	0.0640321	0.0353342	84245	1	HNSC-Docetaxel
BP	GO:0015868	purine ribonucleotide transport	1/11	17/17913	0.0103928	0.0640321	0.0353342	79085	1	HNSC-Docetaxel
BP	GO:1901096	regulation of autophagosome maturation	1/17	11/17913	0.0103928	0.126566	0.0910592	10241	1	HNSC-Carboplatin
BP	GO:0002730	regulation of dendritic cell cytokine production	1/17	11/17913	0.0103928	0.126566	0.0910592	23586	1	HNSC-Carboplatin
BP	GO:2000392	regulation of lamellipodium morphogenesis	1/17	11/17913	0.0103928	0.126566	0.0910592	348110	1	HNSC-Carboplatin
BP	GO:0001682	tRNA 5'-leader removal	1/17	11/17913	0.0103928	0.126566	0.0910592	11102	1	HNSC-Carboplatin
MF	GO:0061630	ubiquitin protein ligase activity	2/19	139/16969	0.0103982	0.102369	0.0783684	7428/4193	2	HNSC-Paclitaxel
BP	GO:1903317	regulation of protein maturation	2/16	175/17913	0.0104082	0.158101	0.119078	4241/3633	2	HNSC-Cetuximab
BP	GO:0035967	cellular response to topologically incorrect protein	3/60	135/17913	0.0104765	0.302592	0.281698	7353/4287/6745	3	BLCA-Cisplatin
BP	GO:0034660	ncRNA metabolic process	4/33	470/17913	0.0104856	0.22454	0.186542	2926/6223/9045/9692	4	BRCA-Doxorubicin
BP	GO:0071711	basement membrane organization	1/9	21/17913	0.010504	0.0767464	0.0540136	1520	1	STAD-Oxaliplatin
BP	GO:0006971	hypotonic response	1/19	10/17913	0.010559	0.131761	0.0996974	9990	1	LUAD-Pemetrexed
BP	GO:1903799	negative regulation of production of miRNAs involved in gene silencing by miRNA	1/19	10/17913	0.010559	0.216491	0.176573	9611	1	STAD-Capecitabine
BP	GO:0006596	polyamine biosynthetic process	1/19	10/17913	0.010559	0.216491	0.176573	79814	1	STAD-Capecitabine
BP	GO:0009174	pyrimidine ribonucleoside monophosphate biosynthetic process	1/19	10/17913	0.010559	0.131761	0.0996974	7378	1	LUAD-Pemetrexed
BP	GO:0009173	pyrimidine ribonucleoside monophosphate metabolic process	1/19	10/17913	0.010559	0.131761	0.0996974	7378	1	LUAD-Pemetrexed
BP	GO:1902033	regulation of hematopoietic stem cell proliferation	1/19	10/17913	0.010559	0.131761	0.0996974	5610	1	LUAD-Pemetrexed
BP	GO:0010998	regulation of translational initiation by eIF2 alpha phosphorylation	1/19	10/17913	0.010559	0.131761	0.0996974	5610	1	LUAD-Pemetrexed
BP	GO:0046512	sphingosine biosynthetic process	1/19	10/17913	0.010559	0.131761	0.0996974	55331	1	LUAD-Pemetrexed
BP	GO:0006222	UMP biosynthetic process	1/19	10/17913	0.010559	0.131761	0.0996974	7378	1	LUAD-Pemetrexed
BP	GO:0046049	UMP metabolic process	1/19	10/17913	0.010559	0.131761	0.0996974	7378	1	LUAD-Pemetrexed
MF	GO:0033204	ribonuclease P RNA binding	1/18	10/16969	0.0105599	0.146895	0.106833	11102	1	HNSC-Carboplatin
BP	GO:0031570	DNA integrity checkpoint	2/20	141/17913	0.0106525	0.147796	0.113195	63967/6790	2	LUAD-Paclitaxel
BP	GO:0051053	negative regulation of DNA metabolic process	2/20	141/17913	0.0106525	0.188006	0.147496	201163/54552	2	BLCA-Carboplatin
CC	GO:0072687	meiotic spindle	1/20	10/18678	0.0106589	0.110115	0.087209	6790	1	LUAD-Paclitaxel
CC	GO:0031080	nuclear pore outer ring	1/20	10/18678	0.0106589	0.110115	0.087209	348995	1	LUAD-Paclitaxel
CC	GO:0032156	septin cytoskeleton	1/20	10/18678	0.0106589	0.114584	0.0904611	23157	1	STAD-Leucovorin
CC	GO:0034098	VCP-NPL4-UFD1 AAA ATPase complex	1/20	10/18678	0.0106589	0.114584	0.0904611	55666	1	STAD-Leucovorin
BP	GO:0030208	dermatan sulfate biosynthetic process	1/16	12/17913	0.0106692	0.135362	0.098105	92126	1	LUAD-Vinorelbine
BP	GO:0060900	embryonic camera-type eye formation	1/16	12/17913	0.0106692	0.135362	0.098105	65979	1	LUAD-Vinorelbine
BP	GO:0090161	Golgi ribbon formation	1/16	12/17913	0.0106692	0.158101	0.119078	143187	1	HNSC-Cetuximab
BP	GO:0034755	iron ion transmembrane transport	1/16	12/17913	0.0106692	0.158101	0.119078	3077	1	HNSC-Cetuximab
BP	GO:2000009	negative regulation of protein localization to cell surface	1/16	12/17913	0.0106692	0.158101	0.119078	54741	1	HNSC-Cetuximab
BP	GO:1902916	positive regulation of protein polyubiquitination	1/16	12/17913	0.0106692	0.158101	0.119078	331	1	HNSC-Cetuximab
BP	GO:1900402	regulation of carbohydrate metabolic process by regulation of transcription from RNA polymerase II promoter	1/16	12/17913	0.0106692	0.158101	0.119078	221937	1	HNSC-Cetuximab
BP	GO:1900376	regulation of secondary metabolite biosynthetic process	1/16	12/17913	0.0106692	0.135362	0.098105	10755	1	LUAD-Vinorelbine
BP	GO:0044764	multi-organism cellular process	2/60	47/17913	0.0108267	0.302592	0.281698	7353/55666	2	BLCA-Cisplatin
BP	GO:0006301	postreplication repair	2/60	47/17913	0.0108267	0.302592	0.281698	7353/55666	2	BLCA-Cisplatin
BP	GO:0033617	mitochondrial respiratory chain complex IV assembly	1/13	15/17913	0.010835	0.143227	0.100732	285521	1	LUAD-Gemcitabine
BP	GO:0046519	sphingoid metabolic process	1/13	15/17913	0.010835	0.143227	0.100732	130367	1	LUAD-Gemcitabine
CC	GO:0098793	presynapse	3/20	438/18678	0.0108525	0.114584	0.0904611	23157/84961/22848	3	STAD-Leucovorin
BP	GO:0002181	cytoplasmic translation	2/41	69/17913	0.010884	0.261829	0.225138	1801/6156	2	LGG-Temozolomide
BP	GO:0006353	DNA-templated transcription, termination	2/41	69/17913	0.010884	0.261829	0.225138	79869/2071	2	LGG-Temozolomide
BP	GO:0010820	positive regulation of T cell chemotaxis	1/14	14/17913	0.0108903	0.125825	0.0864741	6868	1	STAD-Epirubicin
BP	GO:0061042	vascular wound healing	1/14	14/17913	0.0108903	0.125825	0.0864741	10855	1	STAD-Epirubicin
BP	GO:0015980	energy derivation by oxidation of organic compounds	2/11	264/17913	0.0109016	0.0640321	0.0353342	4731/79085	2	HNSC-Docetaxel
BP	GO:0051084	'de novo' posttranslational protein folding	1/11	18/17913	0.0110011	0.0640321	0.0353342	30001	1	HNSC-Docetaxel
BP	GO:0015865	purine nucleotide transport	1/11	18/17913	0.0110011	0.0640321	0.0353342	79085	1	HNSC-Docetaxel
BP	GO:0045006	DNA deamination	1/18	11/17913	0.0110011	0.165407	0.126929	140564	1	LUAD-Cisplatin
BP	GO:0021670	lateral ventricle development	1/18	11/17913	0.0110011	0.165407	0.126929	9253	1	LUAD-Cisplatin
BP	GO:0002839	positive regulation of immune response to tumor cell	1/18	11/17913	0.0110011	0.165407	0.126929	5817	1	LUAD-Cisplatin
BP	GO:0002836	positive regulation of response to tumor cell	1/18	11/17913	0.0110011	0.165407	0.126929	5817	1	LUAD-Cisplatin
BP	GO:0070525	tRNA threonylcarbamoyladenosine metabolic process	1/18	11/17913	0.0110011	0.165407	0.126929	64172	1	LUAD-Cisplatin
BP	GO:0032799	low-density lipoprotein receptor particle metabolic process	1/9	22/17913	0.0110017	0.0767464	0.0540136	10330	1	STAD-Oxaliplatin
BP	GO:0010988	regulation of low-density lipoprotein particle clearance	1/9	22/17913	0.0110017	0.0767464	0.0540136	10330	1	STAD-Oxaliplatin
BP	GO:0006971	hypotonic response	1/20	10/17913	0.0111119	0.147796	0.113195	9990	1	LUAD-Paclitaxel
BP	GO:0032000	positive regulation of fatty acid beta-oxidation	1/20	10/17913	0.0111119	0.147796	0.113195	1374	1	LUAD-Paclitaxel
BP	GO:1903265	positive regulation of tumor necrosis factor-mediated signaling pathway	1/20	10/17913	0.0111119	0.188006	0.147496	8904	1	BLCA-Carboplatin
BP	GO:0032070	regulation of deoxyribonuclease activity	1/20	10/17913	0.0111119	0.147796	0.113195	1676	1	LUAD-Paclitaxel
BP	GO:1902033	regulation of hematopoietic stem cell proliferation	1/20	10/17913	0.0111119	0.147796	0.113195	5610	1	LUAD-Paclitaxel
BP	GO:0010998	regulation of translational initiation by eIF2 alpha phosphorylation	1/20	10/17913	0.0111119	0.147796	0.113195	5610	1	LUAD-Paclitaxel
MF	GO:0045294	alpha-catenin binding	1/19	10/16969	0.0111436	0.102369	0.0783684	84962	1	HNSC-Paclitaxel
MF	GO:0042975	peroxisome proliferator activated receptor binding	1/19	10/16969	0.0111436	0.102369	0.0783684	4193	1	HNSC-Paclitaxel
BP	GO:0002753	cytoplasmic pattern recognition receptor signaling pathway	2/47	61/17913	0.0111751	0.176753	0.153119	55666/7353	2	BLCA-Gemcitabine
CC	GO:0072546	ER membrane protein complex	1/21	10/18678	0.0111891	0.182831	0.150756	10328	1	LUAD-Cisplatin
BP	GO:0016579	protein deubiquitination	4/60	260/17913	0.0112002	0.305206	0.284132	7353/5686/4287/9958	4	BLCA-Cisplatin
MF	GO:0008157	protein phosphatase 1 binding	1/12	16/16969	0.0112599	0.0743153	0.0521511	65979	1	LUAD-Gemcitabine
MF	GO:0008565	protein transporter activity	1/12	16/16969	0.0112599	0.0743153	0.0521511	285521	1	LUAD-Gemcitabine
MF	GO:0034452	dynactin binding	1/16	12/16969	0.0112599	0.0999113	0.0753717	84376	1	LUAD-Vinorelbine
MF	GO:0001968	fibronectin binding	1/8	24/16969	0.0112612	0.0414617	0.0154037	1520	1	STAD-Oxaliplatin
MF	GO:0061659	ubiquitin-like protein ligase activity	2/19	145/16969	0.0112736	0.102369	0.0783684	7428/4193	2	HNSC-Paclitaxel
CC	GO:0044291	cell-cell contact zone	2/43	70/18678	0.0113228	0.263875	0.227828	10052/2319	2	LGG-Temozolomide
CC	GO:0005743	mitochondrial inner membrane	3/20	445/18678	0.0113283	0.110115	0.087209	135154/4707/56945	3	LUAD-Paclitaxel
BP	GO:0002371	dendritic cell cytokine production	1/17	12/17913	0.0113326	0.126566	0.0910592	23586	1	HNSC-Carboplatin
BP	GO:0006983	ER overload response	1/17	12/17913	0.0113326	0.126566	0.0910592	83734	1	HNSC-Carboplatin
MF	GO:0052745	inositol phosphate phosphatase activity	1/15	13/16969	0.0114348	0.0982316	0.0590867	3633	1	HNSC-Cetuximab
BP	GO:0034248	regulation of cellular amide metabolic process	3/19	452/17913	0.0114493	0.131761	0.0996974	6726/6156/5610	3	LUAD-Pemetrexed
MF	GO:0016854	racemase and epimerase activity	1/14	14/16969	0.0114931	0.0568706	0.0251428	10020	1	STAD-Epirubicin
BP	GO:0006305	DNA alkylation	2/41	71/17913	0.0114957	0.261829	0.225138	53615/1786	2	LGG-Temozolomide
BP	GO:0006306	DNA methylation	2/41	71/17913	0.0114957	0.261829	0.225138	53615/1786	2	LGG-Temozolomide
BP	GO:0010447	response to acidic pH	1/9	23/17913	0.0114992	0.0767464	0.0540136	1520	1	STAD-Oxaliplatin
CC	GO:0016580	Sin3 complex	1/18	12/18678	0.0115067	0.143869	0.110139	9611	1	STAD-Capecitabine
CC	GO:0070822	Sin3-type complex	1/18	12/18678	0.0115067	0.143869	0.110139	9611	1	STAD-Capecitabine
BP	GO:0032623	interleukin-2 production	2/47	62/17913	0.0115285	0.179353	0.155371	25865/5987	2	BLCA-Gemcitabine
BP	GO:0007093	mitotic cell cycle checkpoint	2/20	147/17913	0.0115355	0.147796	0.113195	63967/6790	2	LUAD-Paclitaxel
BP	GO:0006090	pyruvate metabolic process	2/20	147/17913	0.0115355	0.147796	0.113195	348995/57546	2	LUAD-Paclitaxel
CC	GO:0005759	mitochondrial matrix	3/20	448/18678	0.0115359	0.110115	0.087209	135154/57546/56945	3	LUAD-Paclitaxel
BP	GO:0055070	copper ion homeostasis	1/16	13/17913	0.0115535	0.158101	0.119078	331	1	HNSC-Cetuximab
BP	GO:0018410	C-terminal protein amino acid modification	1/16	13/17913	0.0115535	0.158101	0.119078	150465	1	HNSC-Cetuximab
BP	GO:0030205	dermatan sulfate metabolic process	1/16	13/17913	0.0115535	0.135362	0.098105	92126	1	LUAD-Vinorelbine
BP	GO:0051645	Golgi localization	1/16	13/17913	0.0115535	0.135362	0.098105	84376	1	LUAD-Vinorelbine
BP	GO:0048311	mitochondrion distribution	1/16	13/17913	0.0115535	0.135362	0.098105	55333	1	LUAD-Vinorelbine
BP	GO:1900025	negative regulation of substrate adhesion-dependent cell spreading	1/16	13/17913	0.0115535	0.158101	0.119078	4241	1	HNSC-Cetuximab
BP	GO:0033623	regulation of integrin activation	1/16	13/17913	0.0115535	0.135362	0.098105	9780	1	LUAD-Vinorelbine
BP	GO:2001044	regulation of integrin-mediated signaling pathway	1/16	13/17913	0.0115535	0.135362	0.098105	65979	1	LUAD-Vinorelbine
BP	GO:0046500	S-adenosylmethionine metabolic process	1/16	13/17913	0.0115535	0.158101	0.119078	84245	1	HNSC-Cetuximab
BP	GO:0046500	S-adenosylmethionine metabolic process	1/16	13/17913	0.0115535	0.135362	0.098105	84245	1	LUAD-Vinorelbine
BP	GO:0002097	tRNA wobble base modification	1/16	13/17913	0.0115535	0.158101	0.119078	55250	1	HNSC-Cetuximab
BP	GO:0015919	peroxisomal membrane transport	1/13	16/17913	0.0115535	0.143227	0.100732	83752	1	LUAD-Gemcitabine
MF	GO:0035257	nuclear hormone receptor binding	2/19	147/16969	0.0115724	0.122586	0.0837001	9969/9611	2	STAD-Capecitabine
BP	GO:0032957	inositol trisphosphate metabolic process	1/19	11/17913	0.011609	0.131761	0.0996974	5031	1	LUAD-Pemetrexed
BP	GO:0043097	pyrimidine nucleoside salvage	1/19	11/17913	0.011609	0.131761	0.0996974	7378	1	LUAD-Pemetrexed
BP	GO:0008655	pyrimidine-containing compound salvage	1/19	11/17913	0.011609	0.131761	0.0996974	7378	1	LUAD-Pemetrexed
BP	GO:2000392	regulation of lamellipodium morphogenesis	1/19	11/17913	0.011609	0.131761	0.0996974	348110	1	LUAD-Pemetrexed
BP	GO:0010755	regulation of plasminogen activation	1/19	11/17913	0.011609	0.216491	0.176573	4241	1	STAD-Capecitabine
BP	GO:0046520	sphingoid biosynthetic process	1/19	11/17913	0.011609	0.131761	0.0996974	55331	1	LUAD-Pemetrexed
MF	GO:0098632	cell-cell adhesion mediator activity	1/6	33/16969	0.0116135	0.032709	0.00956403	29766	1	LUAD-Docetaxel
BP	GO:0071474	cellular hyperosmotic response	1/14	15/17913	0.0116639	0.125825	0.0864741	10367	1	STAD-Epirubicin
BP	GO:0002467	germinal center formation	1/14	15/17913	0.0116639	0.125825	0.0864741	6868	1	STAD-Epirubicin
BP	GO:0010819	regulation of T cell chemotaxis	1/14	15/17913	0.0116639	0.125825	0.0864741	6868	1	STAD-Epirubicin
BP	GO:0035871	protein K11-linked deubiquitination	1/21	10/17913	0.0116646	0.213839	0.177239	56957	1	HNSC-Paclitaxel
CC	GO:0017119	Golgi transport complex	1/20	11/18678	0.0117188	0.114584	0.0904611	2802	1	STAD-Leucovorin
CC	GO:0005675	transcription factor TFIIH holo complex	1/22	10/18678	0.0117191	0.155261	0.134436	2967	1	HNSC-Paclitaxel
BP	GO:0006402	mRNA catabolic process	4/47	338/17913	0.0117393	0.179687	0.155661	6230/6156/5686/56829	4	BLCA-Gemcitabine
CC	GO:0031307	integral component of mitochondrial outer membrane	1/13	17/18678	0.0117715	0.0912554	0.0596726	55333	1	LUAD-Vinorelbine
BP	GO:0048002	antigen processing and presentation of peptide antigen	2/16	188/17913	0.011936	0.158101	0.119078	130340/3077	2	HNSC-Cetuximab
BP	GO:0006754	ATP biosynthetic process	2/20	150/17913	0.0119889	0.188006	0.147496	201163/221937	2	BLCA-Carboplatin
BP	GO:0006216	cytidine catabolic process	1/18	12/17913	0.0119955	0.165407	0.126929	140564	1	LUAD-Cisplatin
BP	GO:0009972	cytidine deamination	1/18	12/17913	0.0119955	0.165407	0.126929	140564	1	LUAD-Cisplatin
BP	GO:0046087	cytidine metabolic process	1/18	12/17913	0.0119955	0.165407	0.126929	140564	1	LUAD-Cisplatin
BP	GO:0045869	negative regulation of single stranded viral RNA replication via double stranded DNA intermediate	1/18	12/17913	0.0119955	0.165407	0.126929	140564	1	LUAD-Cisplatin
BP	GO:0051560	mitochondrial calcium ion homeostasis	1/9	24/17913	0.0119965	0.0767464	0.0540136	79085	1	STAD-Oxaliplatin
BP	GO:0006862	nucleotide transport	1/9	24/17913	0.0119965	0.0767464	0.0540136	79085	1	STAD-Oxaliplatin
BP	GO:0032800	receptor biosynthetic process	1/9	24/17913	0.0119965	0.0767464	0.0540136	10330	1	STAD-Oxaliplatin
BP	GO:0002082	regulation of oxidative phosphorylation	1/9	24/17913	0.0119965	0.0767464	0.0540136	79085	1	STAD-Oxaliplatin
BP	GO:0022618	ribonucleoprotein complex assembly	3/41	209/17913	0.01205	0.261829	0.225138	25819/192669/79869	3	LGG-Temozolomide
BP	GO:0030111	regulation of Wnt signaling pathway	4/47	341/17913	0.0120946	0.181642	0.157354	5686/3675/84445/57674	4	BLCA-Gemcitabine
BP	GO:0044272	sulfur compound biosynthetic process	2/16	190/17913	0.0121793	0.135362	0.098105	84245/92126	2	LUAD-Vinorelbine
BP	GO:0000731	DNA synthesis involved in DNA repair	2/60	50/17913	0.0121905	0.324088	0.30171	7353/55666	2	BLCA-Cisplatin
MF	GO:0043236	laminin binding	1/8	26/16969	0.0121946	0.0414617	0.0154037	1520	1	STAD-Oxaliplatin
CC	GO:0022626	cytosolic ribosome	2/33	95/18678	0.0121993	0.119589	0.0901207	6223/9045	2	BRCA-Doxorubicin
BP	GO:0009437	carnitine metabolic process	1/20	11/17913	0.0122166	0.147796	0.113195	1374	1	LUAD-Paclitaxel
BP	GO:0006853	carnitine shuttle	1/20	11/17913	0.0122166	0.147796	0.113195	1374	1	LUAD-Paclitaxel
BP	GO:0000076	DNA replication checkpoint	1/20	11/17913	0.0122166	0.188006	0.147496	63967	1	BLCA-Carboplatin
BP	GO:0000076	DNA replication checkpoint	1/20	11/17913	0.0122166	0.147796	0.113195	63967	1	LUAD-Paclitaxel
BP	GO:0035404	histone-serine phosphorylation	1/20	11/17913	0.0122166	0.147796	0.113195	6790	1	LUAD-Paclitaxel
BP	GO:0007100	mitotic centrosome separation	1/20	11/17913	0.0122166	0.147796	0.113195	6790	1	LUAD-Paclitaxel
BP	GO:0033234	negative regulation of protein sumoylation	1/20	11/17913	0.0122166	0.188006	0.147496	54552	1	BLCA-Carboplatin
BP	GO:0009143	nucleoside triphosphate catabolic process	1/20	11/17913	0.0122166	0.147796	0.113195	3704	1	LUAD-Paclitaxel
BP	GO:0090073	positive regulation of protein homodimerization activity	1/20	11/17913	0.0122166	0.188006	0.147496	54552	1	BLCA-Carboplatin
BP	GO:0099188	postsynaptic cytoskeleton organization	1/20	11/17913	0.0122166	0.147796	0.113195	71	1	LUAD-Paclitaxel
BP	GO:0002328	pro-B cell differentiation	1/20	11/17913	0.0122166	0.188006	0.147496	201163	1	BLCA-Carboplatin
BP	GO:0036444	calcium import into the mitochondrion	1/22	10/17913	0.012217	0.201005	0.162965	10367	1	STAD-Cisplatin
BP	GO:0007028	cytoplasm organization	1/22	10/17913	0.012217	0.201005	0.162965	6654	1	STAD-Cisplatin
BP	GO:1901526	positive regulation of mitophagy	1/22	10/17913	0.012217	0.201005	0.162965	57154	1	STAD-Cisplatin
BP	GO:0106049	regulation of cellular response to osmotic stress	1/22	10/17913	0.012217	0.201005	0.162965	10367	1	STAD-Cisplatin
BP	GO:0061635	regulation of protein complex stability	1/22	10/17913	0.012217	0.201005	0.162965	6892	1	STAD-Cisplatin
BP	GO:0086070	SA node cell to atrial cardiac muscle cell communication	1/22	10/17913	0.012217	0.201005	0.162965	10052	1	STAD-Cisplatin
BP	GO:0060439	trachea morphogenesis	1/22	10/17913	0.012217	0.201005	0.162965	5594	1	STAD-Cisplatin
BP	GO:0062012	regulation of small molecule metabolic process	3/20	439/17913	0.0122234	0.147796	0.113195	348995/1374/57546	3	LUAD-Paclitaxel
BP	GO:0046782	regulation of viral transcription	2/47	64/17913	0.0122498	0.181642	0.157354	5437/5987	2	BLCA-Gemcitabine
MF	GO:0008097	5S rRNA binding	1/19	11/16969	0.0122514	0.102369	0.0783684	4193	1	HNSC-Paclitaxel
BP	GO:0032725	positive regulation of granulocyte macrophage colony-stimulating factor production	1/17	13/17913	0.0122715	0.126566	0.0910592	23586	1	HNSC-Carboplatin
BP	GO:0035821	modification of morphology or physiology of other organism	2/19	160/17913	0.0122715	0.131761	0.0996974	6156/5610	2	LUAD-Pemetrexed
BP	GO:0044344	cellular response to fibroblast growth factor stimulus	2/22	138/17913	0.0123047	0.201005	0.162965	3185/5594	2	STAD-Cisplatin
MF	GO:0016881	acid-amino acid ligase activity	1/15	14/16969	0.0123093	0.0982316	0.0590867	150465	1	HNSC-Cetuximab
MF	GO:0015929	hexosaminidase activity	1/14	15/16969	0.0123093	0.116939	0.0939397	10724	1	STAD-Etoposide
MF	GO:0042809	vitamin D receptor binding	1/14	15/16969	0.0123093	0.0568706	0.0251428	9969	1	STAD-Epirubicin
MF	GO:0042809	vitamin D receptor binding	1/14	15/16969	0.0123093	0.116939	0.0939397	6882	1	STAD-Etoposide
MF	GO:0005522	profilin binding	1/21	10/16969	0.0123101	0.144985	0.113857	71	1	LUAD-Paclitaxel
MF	GO:0099186	structural constituent of postsynapse	1/21	10/16969	0.0123101	0.144985	0.113857	71	1	LUAD-Paclitaxel
BP	GO:0019883	antigen processing and presentation of endogenous antigen	1/16	14/17913	0.012437	0.158101	0.119078	3077	1	HNSC-Cetuximab
BP	GO:1900121	negative regulation of receptor binding	1/16	14/17913	0.012437	0.158101	0.119078	3077	1	HNSC-Cetuximab
BP	GO:0043455	regulation of secondary metabolic process	1/16	14/17913	0.012437	0.135362	0.098105	10755	1	LUAD-Vinorelbine
BP	GO:0035459	cargo loading into vesicle	1/14	16/17913	0.012437	0.125825	0.0864741	5861	1	STAD-Epirubicin
BP	GO:0030252	growth hormone secretion	1/14	16/17913	0.012437	0.125825	0.0864741	5861	1	STAD-Epirubicin
BP	GO:0060253	negative regulation of glial cell proliferation	1/14	16/17913	0.012437	0.155244	0.112799	3418	1	STAD-Etoposide
CC	GO:0031306	intrinsic component of mitochondrial outer membrane	1/13	18/18678	0.0124599	0.0912554	0.0596726	55333	1	LUAD-Vinorelbine
BP	GO:0006851	mitochondrial calcium ion transmembrane transport	1/9	25/17913	0.0124936	0.0767464	0.0540136	79085	1	STAD-Oxaliplatin
BP	GO:0097066	response to thyroid hormone	1/9	25/17913	0.0124936	0.0767464	0.0540136	1520	1	STAD-Oxaliplatin
BP	GO:0030834	regulation of actin filament depolymerization	1/5	45/17913	0.0124991	0.0799216	0.0357786	29766	1	LUAD-Docetaxel
BP	GO:0006875	cellular metal ion homeostasis	3/19	467/17913	0.012504	0.131761	0.0996974	83636/55858/5031	3	LUAD-Pemetrexed
CC	GO:0000779	condensed chromosome, centromeric region	2/29	110/18678	0.0125799	0.192653	0.162556	23157/51111	2	STAD-Fluorouracil
BP	GO:1902905	positive regulation of supramolecular fiber organization	3/47	185/17913	0.0125964	0.183908	0.159317	10109/10096/5987	3	BLCA-Gemcitabine
CC	GO:0090734	site of DNA damage	2/49	65/18678	0.0126231	0.32364	0.295914	10109/10096	2	BLCA-Gemcitabine
BP	GO:0071472	cellular response to salt stress	1/19	12/17913	0.0126581	0.131761	0.0996974	9990	1	LUAD-Pemetrexed
BP	GO:1901160	primary amino compound metabolic process	1/19	12/17913	0.0126581	0.216491	0.176573	79814	1	STAD-Capecitabine
BP	GO:1900402	regulation of carbohydrate metabolic process by regulation of transcription from RNA polymerase II promoter	1/19	12/17913	0.0126581	0.216491	0.176573	9611	1	STAD-Capecitabine
BP	GO:0035751	regulation of lysosomal lumen pH	1/19	12/17913	0.0126581	0.131761	0.0996974	55858	1	LUAD-Pemetrexed
BP	GO:0098962	regulation of postsynaptic neurotransmitter receptor activity	1/19	12/17913	0.0126581	0.216491	0.176573	23467	1	STAD-Capecitabine
BP	GO:0006670	sphingosine metabolic process	1/19	12/17913	0.0126581	0.131761	0.0996974	55331	1	LUAD-Pemetrexed
MF	GO:0004526	ribonuclease P activity	1/18	12/16969	0.0126592	0.146895	0.106833	11102	1	HNSC-Carboplatin
CC	GO:0030677	ribonuclease P complex	1/17	14/18678	0.0126715	0.0908127	0.0533538	11102	1	HNSC-Carboplatin
CC	GO:0031904	endosome lumen	1/7	34/18678	0.0126749	0.094674	0.0609014	1520	1	STAD-Oxaliplatin
BP	GO:0051235	maintenance of location	2/11	286/17913	0.012704	0.0641404	0.035394	79085/30001	2	HNSC-Docetaxel
BP	GO:0036444	calcium import into the mitochondrion	1/23	10/17913	0.0127691	0.279219	0.24333	63933	1	STAD-Leucovorin
BP	GO:0046501	protoporphyrinogen IX metabolic process	1/23	10/17913	0.0127691	0.279219	0.24333	7390	1	STAD-Leucovorin
BP	GO:0000012	single strand break repair	1/23	10/17913	0.0127691	0.279219	0.24333	54840	1	STAD-Leucovorin
BP	GO:0030837	negative regulation of actin filament polymerization	1/5	46/17913	0.0127755	0.0799216	0.0357786	29766	1	LUAD-Docetaxel
BP	GO:0046034	ATP metabolic process	2/11	287/17913	0.0127889	0.0641404	0.035394	4731/79085	2	HNSC-Docetaxel
BP	GO:0019471	4-hydroxyproline metabolic process	1/21	11/17913	0.0128239	0.213839	0.177239	30001	1	HNSC-Paclitaxel
BP	GO:0035024	negative regulation of Rho protein signal transduction	1/11	21/17913	0.0128239	0.0641404	0.035394	27	1	HNSC-Docetaxel
CC	GO:0019774	proteasome core complex, beta-subunit complex	1/22	11/18678	0.0128838	0.155261	0.134436	5690	1	HNSC-Paclitaxel
MF	GO:0015295	solute:proton symporter activity	1/20	11/16969	0.0128925	0.09929	0.0710707	5250	1	LUAD-Pemetrexed
CC	GO:0000792	heterochromatin	2/43	75/18678	0.0129167	0.263875	0.227828	53615/1786	2	LGG-Temozolomide
BP	GO:0051480	regulation of cytosolic calcium ion concentration	2/11	289/17913	0.0129594	0.0641404	0.035394	27/30001	2	HNSC-Docetaxel
BP	GO:0006515	protein quality control for misfolded or incompletely synthesized proteins	1/13	18/17913	0.012989	0.143227	0.100732	83752	1	LUAD-Gemcitabine
BP	GO:0031998	regulation of fatty acid beta-oxidation	1/13	18/17913	0.012989	0.143227	0.100732	83752	1	LUAD-Gemcitabine
BP	GO:0039535	regulation of RIG-I signaling pathway	1/13	18/17913	0.012989	0.143227	0.100732	55666	1	LUAD-Gemcitabine
BP	GO:0055057	neuroblast division	1/18	13/17913	0.012989	0.165407	0.126929	9253	1	LUAD-Cisplatin
BP	GO:0036445	neuronal stem cell division	1/18	13/17913	0.012989	0.165407	0.126929	9253	1	LUAD-Cisplatin
MF	GO:0004553	hydrolase activity, hydrolyzing O-glycosyl compounds	2/36	82/16969	0.0130658	0.152826	0.119232	55331/10825	2	BRCA-Doxorubicin
BP	GO:1901990	regulation of mitotic cell cycle phase transition	3/21	428/17913	0.0130844	0.213839	0.177239	55142/5690/4193	3	HNSC-Paclitaxel
MF	GO:0016747	transferase activity, transferring acyl groups other than amino-acyl groups	2/16	187/16969	0.0130962	0.0999113	0.0753717	84148/64172	2	LUAD-Vinorelbine
MF	GO:0008656	cysteine-type endopeptidase activator activity involved in apoptotic process	1/14	16/16969	0.0131249	0.0568706	0.0251428	51065	1	STAD-Epirubicin
MF	GO:0016854	racemase and epimerase activity	1/16	14/16969	0.0131249	0.0999113	0.0753717	92126	1	LUAD-Vinorelbine
CC	GO:0031616	spindle pole centrosome	1/19	13/18678	0.0131479	0.139368	0.124559	54820	1	BLCA-Carboplatin
BP	GO:0016197	endosomal transport	3/47	188/17913	0.0131509	0.189094	0.163809	1130/5987/51699	3	BLCA-Gemcitabine
BP	GO:0070646	protein modification by small protein removal	4/60	273/17913	0.0132001	0.342575	0.31892	7353/5686/4287/9958	4	BLCA-Cisplatin
BP	GO:0006978	DNA damage response, signal transduction by p53 class mediator resulting in transcription of p21 class mediator	1/14	17/17913	0.0132096	0.125825	0.0864741	51065	1	STAD-Epirubicin
BP	GO:1901071	glucosamine-containing compound metabolic process	1/14	17/17913	0.0132096	0.125825	0.0864741	10020	1	STAD-Epirubicin
BP	GO:1901071	glucosamine-containing compound metabolic process	1/14	17/17913	0.0132096	0.155244	0.112799	10724	1	STAD-Etoposide
BP	GO:0043923	positive regulation by host of viral transcription	1/14	17/17913	0.0132096	0.155244	0.112799	6882	1	STAD-Etoposide
BP	GO:1903975	regulation of glial cell migration	1/14	17/17913	0.0132096	0.155244	0.112799	3418	1	STAD-Etoposide
BP	GO:0035313	wound healing, spreading of epidermal cells	1/14	17/17913	0.0132096	0.125825	0.0864741	6868	1	STAD-Epirubicin
BP	GO:0070588	calcium ion transmembrane transport	2/11	293/17913	0.0133034	0.0641404	0.035394	79085/30001	2	HNSC-Docetaxel
BP	GO:0006612	protein targeting to membrane	2/19	167/17913	0.0133136	0.131761	0.0996974	6726/6156	2	LUAD-Pemetrexed
BP	GO:0006534	cysteine metabolic process	1/16	15/17913	0.0133198	0.158101	0.119078	84245	1	HNSC-Cetuximab
BP	GO:0006534	cysteine metabolic process	1/16	15/17913	0.0133198	0.135362	0.098105	84245	1	LUAD-Vinorelbine
BP	GO:0050651	dermatan sulfate proteoglycan biosynthetic process	1/16	15/17913	0.0133198	0.135362	0.098105	92126	1	LUAD-Vinorelbine
BP	GO:0007097	nuclear migration	1/16	15/17913	0.0133198	0.135362	0.098105	84376	1	LUAD-Vinorelbine
BP	GO:2001185	regulation of CD8-positive, alpha-beta T cell activation	1/16	15/17913	0.0133198	0.158101	0.119078	3077	1	HNSC-Cetuximab
BP	GO:0071472	cellular response to salt stress	1/20	12/17913	0.0133202	0.147796	0.113195	9990	1	LUAD-Paclitaxel
BP	GO:0051299	centrosome separation	1/20	12/17913	0.0133202	0.147796	0.113195	6790	1	LUAD-Paclitaxel
BP	GO:0030208	dermatan sulfate biosynthetic process	1/20	12/17913	0.0133202	0.188006	0.147496	55501	1	BLCA-Carboplatin
BP	GO:0000212	meiotic spindle organization	1/20	12/17913	0.0133202	0.147796	0.113195	6790	1	LUAD-Paclitaxel
BP	GO:1900118	negative regulation of execution phase of apoptosis	1/20	12/17913	0.0133202	0.147796	0.113195	1676	1	LUAD-Paclitaxel
BP	GO:1904816	positive regulation of protein localization to chromosome, telomeric region	1/20	12/17913	0.0133202	0.188006	0.147496	54552	1	BLCA-Carboplatin
BP	GO:1901663	quinone biosynthetic process	1/20	12/17913	0.0133202	0.188006	0.147496	29914	1	BLCA-Carboplatin
BP	GO:1902510	regulation of apoptotic DNA fragmentation	1/20	12/17913	0.0133202	0.147796	0.113195	1676	1	LUAD-Paclitaxel
BP	GO:1900402	regulation of carbohydrate metabolic process by regulation of transcription from RNA polymerase II promoter	1/20	12/17913	0.0133202	0.188006	0.147496	221937	1	BLCA-Carboplatin
BP	GO:0000722	telomere maintenance via recombination	1/20	12/17913	0.0133202	0.147796	0.113195	7011	1	LUAD-Paclitaxel
BP	GO:0006744	ubiquinone biosynthetic process	1/20	12/17913	0.0133202	0.188006	0.147496	29914	1	BLCA-Carboplatin
BP	GO:0034249	negative regulation of cellular amide metabolic process	3/41	217/17913	0.0133261	0.261829	0.225138	192669/6726/5476	3	LGG-Temozolomide
BP	GO:0030042	actin filament depolymerization	1/5	48/17913	0.013328	0.0799216	0.0357786	29766	1	LUAD-Docetaxel
MF	GO:0030898	actin-dependent ATPase activity	1/19	12/16969	0.0133581	0.122586	0.0837001	4651	1	STAD-Capecitabine
BP	GO:0009206	purine ribonucleoside triphosphate biosynthetic process	2/20	159/17913	0.0133953	0.188006	0.147496	201163/221937	2	BLCA-Carboplatin
BP	GO:0043044	ATP-dependent chromatin remodeling	2/41	77/17913	0.0134195	0.261829	0.225138	53615/23421	2	LGG-Temozolomide
BP	GO:0002483	antigen processing and presentation of endogenous peptide antigen	1/22	11/17913	0.0134308	0.201005	0.162965	6892	1	STAD-Cisplatin
BP	GO:0061308	cardiac neural crest cell development involved in heart development	1/22	11/17913	0.0134308	0.201005	0.162965	5594	1	STAD-Cisplatin
BP	GO:0061307	cardiac neural crest cell differentiation involved in heart development	1/22	11/17913	0.0134308	0.201005	0.162965	5594	1	STAD-Cisplatin
BP	GO:0072584	caveolin-mediated endocytosis	1/22	11/17913	0.0134308	0.201005	0.162965	5594	1	STAD-Cisplatin
BP	GO:0016264	gap junction assembly	1/22	11/17913	0.0134308	0.201005	0.162965	10052	1	STAD-Cisplatin
BP	GO:0051561	positive regulation of mitochondrial calcium ion concentration	1/22	11/17913	0.0134308	0.201005	0.162965	10367	1	STAD-Cisplatin
BP	GO:0002328	pro-B cell differentiation	1/22	11/17913	0.0134308	0.201005	0.162965	6654	1	STAD-Cisplatin
CC	GO:0030122	AP-2 adaptor complex	1/23	11/18678	0.0134658	0.200949	0.164699	3092	1	STAD-Cisplatin
MF	GO:0046974	histone methyltransferase activity (H3-K9 specific)	1/23	10/16969	0.0134753	0.177853	0.139322	55870	1	STAD-Cisplatin
BP	GO:0009651	response to salt stress	1/9	27/17913	0.0134871	0.0775856	0.0546043	79085	1	STAD-Oxaliplatin
BP	GO:0071774	response to fibroblast growth factor	2/22	145/17913	0.0135193	0.201005	0.162965	3185/5594	2	STAD-Cisplatin
MF	GO:0004551	nucleotide diphosphatase activity	1/21	11/16969	0.0135331	0.144985	0.113857	3704	1	LUAD-Paclitaxel
BP	GO:0009145	purine nucleoside triphosphate biosynthetic process	2/20	160/17913	0.0135558	0.188006	0.147496	201163/221937	2	BLCA-Carboplatin
CC	GO:0005793	endoplasmic reticulum-Golgi intermediate compartment	2/29	115/18678	0.0136895	0.192653	0.162556	9780/90411	2	STAD-Fluorouracil
BP	GO:0070987	error-free translesion synthesis	1/13	19/17913	0.013706	0.143227	0.100732	55666	1	LUAD-Gemcitabine
BP	GO:0008535	respiratory chain complex IV assembly	1/13	19/17913	0.013706	0.143227	0.100732	285521	1	LUAD-Gemcitabine
BP	GO:0071415	cellular response to purine-containing compound	1/19	13/17913	0.013706	0.131761	0.0996974	5031	1	LUAD-Pemetrexed
BP	GO:0051447	negative regulation of meiotic cell cycle	1/19	13/17913	0.013706	0.216491	0.176573	5810	1	STAD-Capecitabine
BP	GO:0031953	negative regulation of protein autophosphorylation	1/19	13/17913	0.013706	0.131761	0.0996974	9961	1	LUAD-Pemetrexed
BP	GO:1900025	negative regulation of substrate adhesion-dependent cell spreading	1/19	13/17913	0.013706	0.216491	0.176573	4241	1	STAD-Capecitabine
BP	GO:0009313	oligosaccharide catabolic process	1/19	13/17913	0.013706	0.131761	0.0996974	4123	1	LUAD-Pemetrexed
BP	GO:0009130	pyrimidine nucleoside monophosphate biosynthetic process	1/19	13/17913	0.013706	0.131761	0.0996974	7378	1	LUAD-Pemetrexed
BP	GO:1900225	regulation of NLRP3 inflammasome complex assembly	1/19	13/17913	0.013706	0.131761	0.0996974	5610	1	LUAD-Pemetrexed
CC	GO:0005819	spindle	3/29	326/18678	0.0137609	0.192653	0.162556	23157/8452/9657	3	STAD-Fluorouracil
MF	GO:0008237	metallopeptidase activity	2/20	153/16969	0.0137963	0.145145	0.101856	64172/63929	2	LUAD-Cisplatin
CC	GO:0031616	spindle pole centrosome	1/20	13/18678	0.0138355	0.111408	0.0882329	6790	1	LUAD-Paclitaxel
CC	GO:0000242	pericentriolar material	1/13	20/18678	0.0138355	0.0912554	0.0596726	84376	1	LUAD-Vinorelbine
BP	GO:0051100	negative regulation of binding	2/20	162/17913	0.0138794	0.188006	0.147496	54552/8904	2	BLCA-Carboplatin
MF	GO:0004518	nuclease activity	2/18	171/16969	0.0138941	0.146895	0.106833	11102/128387	2	HNSC-Carboplatin
BP	GO:0071897	DNA biosynthetic process	3/47	192/17913	0.0139116	0.197047	0.170699	55666/7353/25865	3	BLCA-Gemcitabine
MF	GO:0030275	LRR domain binding	1/14	17/16969	0.0139399	0.0568706	0.0251428	3845	1	STAD-Epirubicin
BP	GO:0046133	pyrimidine ribonucleoside catabolic process	1/18	14/17913	0.0139815	0.165407	0.126929	140564	1	LUAD-Cisplatin
BP	GO:0002837	regulation of immune response to tumor cell	1/18	14/17913	0.0139815	0.165407	0.126929	5817	1	LUAD-Cisplatin
BP	GO:0002834	regulation of response to tumor cell	1/18	14/17913	0.0139815	0.165407	0.126929	5817	1	LUAD-Cisplatin
BP	GO:0033151	V(D)J recombination	1/18	14/17913	0.0139815	0.165407	0.126929	64421	1	LUAD-Cisplatin
BP	GO:0042772	DNA damage response, signal transduction resulting in transcription	1/14	18/17913	0.0139815	0.125825	0.0864741	51065	1	STAD-Epirubicin
BP	GO:0031293	membrane protein intracellular domain proteolysis	1/14	18/17913	0.0139815	0.125825	0.0864741	6868	1	STAD-Epirubicin
BP	GO:0097201	negative regulation of transcription from RNA polymerase II promoter in response to stress	1/21	12/17913	0.0139819	0.213839	0.177239	7428	1	HNSC-Paclitaxel
BP	GO:0006491	N-glycan processing	1/21	12/17913	0.0139819	0.213839	0.177239	5589	1	HNSC-Paclitaxel
BP	GO:0035330	regulation of hippo signaling	1/21	12/17913	0.0139819	0.213839	0.177239	84962	1	HNSC-Paclitaxel
BP	GO:0045472	response to ether	1/21	12/17913	0.0139819	0.213839	0.177239	4193	1	HNSC-Paclitaxel
BP	GO:0006972	hyperosmotic response	1/9	28/17913	0.0139835	0.0775856	0.0546043	79085	1	STAD-Oxaliplatin
BP	GO:0061157	mRNA destabilization	1/9	28/17913	0.0139835	0.0775856	0.0546043	79066	1	STAD-Oxaliplatin
BP	GO:0071826	ribonucleoprotein complex subunit organization	3/41	221/17913	0.0139921	0.261829	0.225138	25819/192669/79869	3	LGG-Temozolomide
BP	GO:0006458	'de novo' protein folding	1/11	23/17913	0.0140374	0.0641404	0.035394	30001	1	HNSC-Docetaxel
BP	GO:0039532	negative regulation of viral-induced cytoplasmic pattern recognition receptor signaling pathway	1/23	11/17913	0.0140374	0.279219	0.24333	55666	1	STAD-Leucovorin
BP	GO:0051561	positive regulation of mitochondrial calcium ion concentration	1/23	11/17913	0.0140374	0.279219	0.24333	63933	1	STAD-Leucovorin
MF	GO:0005086	ARF guanyl-nucleotide exchange factor activity	1/15	16/16969	0.0140562	0.0982316	0.0590867	23550	1	HNSC-Cetuximab
MF	GO:0015296	anion:cation symporter activity	1/20	12/16969	0.0140566	0.09929	0.0710707	9990	1	LUAD-Pemetrexed
MF	GO:0004065	arylsulfatase activity	1/20	12/16969	0.0140566	0.09929	0.0710707	414	1	LUAD-Pemetrexed
BP	GO:0002181	cytoplasmic translation	2/47	69/17913	0.0141373	0.197299	0.170917	6156/1801	2	BLCA-Gemcitabine
BP	GO:0033617	mitochondrial respiratory chain complex IV assembly	1/17	15/17913	0.0141468	0.126566	0.0910592	285521	1	HNSC-Carboplatin
BP	GO:0032645	regulation of granulocyte macrophage colony-stimulating factor production	1/17	15/17913	0.0141468	0.126566	0.0910592	23586	1	HNSC-Carboplatin
BP	GO:0033631	cell-cell adhesion mediated by integrin	1/16	16/17913	0.0142019	0.135362	0.098105	9780	1	LUAD-Vinorelbine
BP	GO:0050655	dermatan sulfate proteoglycan metabolic process	1/16	16/17913	0.0142019	0.135362	0.098105	92126	1	LUAD-Vinorelbine
BP	GO:0043981	histone H4-K5 acetylation	1/16	16/17913	0.0142019	0.135362	0.098105	84148	1	LUAD-Vinorelbine
BP	GO:0043982	histone H4-K8 acetylation	1/16	16/17913	0.0142019	0.135362	0.098105	84148	1	LUAD-Vinorelbine
BP	GO:0006555	methionine metabolic process	1/16	16/17913	0.0142019	0.158101	0.119078	84245	1	HNSC-Cetuximab
BP	GO:0006555	methionine metabolic process	1/16	16/17913	0.0142019	0.135362	0.098105	84245	1	LUAD-Vinorelbine
BP	GO:0000097	sulfur amino acid biosynthetic process	1/16	16/17913	0.0142019	0.158101	0.119078	84245	1	HNSC-Cetuximab
BP	GO:0000097	sulfur amino acid biosynthetic process	1/16	16/17913	0.0142019	0.135362	0.098105	84245	1	LUAD-Vinorelbine
BP	GO:0009201	ribonucleoside triphosphate biosynthetic process	2/20	164/17913	0.0142064	0.188006	0.147496	201163/221937	2	BLCA-Carboplatin
MF	GO:0016779	nucleotidyltransferase activity	2/30	103/16969	0.0142097	0.129633	0.0927369	5429/7011	2	HNSC-Cisplatin
MF	GO:0003924	GTPase activity	2/14	224/16969	0.0142206	0.0568706	0.0251428	5861/3845	2	STAD-Epirubicin
CC	GO:0014069	postsynaptic density	3/33	290/18678	0.0143305	0.119589	0.0901207	6223/9045/9229	3	BRCA-Doxorubicin
BP	GO:0042594	response to starvation	2/19	174/17913	0.0143931	0.131761	0.0996974	7378/5610	2	LUAD-Pemetrexed
BP	GO:0036109	alpha-linolenic acid metabolic process	1/20	13/17913	0.0144226	0.147796	0.113195	51	1	LUAD-Paclitaxel
BP	GO:0030205	dermatan sulfate metabolic process	1/20	13/17913	0.0144226	0.188006	0.147496	55501	1	BLCA-Carboplatin
BP	GO:1900225	regulation of NLRP3 inflammasome complex assembly	1/20	13/17913	0.0144226	0.147796	0.113195	5610	1	LUAD-Paclitaxel
BP	GO:0006743	ubiquinone metabolic process	1/20	13/17913	0.0144226	0.188006	0.147496	29914	1	BLCA-Carboplatin
BP	GO:0034311	diol metabolic process	1/13	20/17913	0.0144226	0.143227	0.100732	130367	1	LUAD-Gemcitabine
BP	GO:0039529	RIG-I signaling pathway	1/13	20/17913	0.0144226	0.143227	0.100732	55666	1	LUAD-Gemcitabine
BP	GO:0030647	aminoglycoside antibiotic metabolic process	1/26	10/17913	0.0144238	0.25573	0.224325	8574	1	STAD-Fluorouracil
BP	GO:0034770	histone H4-K20 methylation	1/26	10/17913	0.0144238	0.25573	0.224325	51111	1	STAD-Fluorouracil
MF	GO:0008757	S-adenosylmethionine-dependent methyltransferase activity	2/23	136/16969	0.0144498	0.177853	0.139322	131965/55870	2	STAD-Cisplatin
MF	GO:1990380	Lys48-specific deubiquitinase activity	1/19	13/16969	0.0144636	0.102369	0.0783684	56957	1	HNSC-Paclitaxel
MF	GO:0016251	RNA polymerase II general transcription initiation factor activity	1/19	13/16969	0.0144636	0.102369	0.0783684	2967	1	HNSC-Paclitaxel
BP	GO:0043457	regulation of cellular respiration	1/9	29/17913	0.0144796	0.0778281	0.0547749	79085	1	STAD-Oxaliplatin
CC	GO:0019866	organelle inner membrane	3/20	489/18678	0.0145969	0.111408	0.0882329	135154/4707/56945	3	LUAD-Paclitaxel
BP	GO:0001890	placenta development	2/22	151/17913	0.0146005	0.201005	0.162965	55870/5594	2	STAD-Cisplatin
BP	GO:0098586	cellular response to virus	2/60	55/17913	0.0146208	0.363123	0.33805	7353/55666	2	BLCA-Cisplatin
BP	GO:0086067	AV node cell to bundle of His cell communication	1/22	12/17913	0.0146432	0.201005	0.162965	10052	1	STAD-Cisplatin
BP	GO:0071472	cellular response to salt stress	1/22	12/17913	0.0146432	0.201005	0.162965	10367	1	STAD-Cisplatin
BP	GO:0010452	histone H3-K36 methylation	1/22	12/17913	0.0146432	0.201005	0.162965	55870	1	STAD-Cisplatin
BP	GO:0002674	negative regulation of acute inflammatory response	1/22	12/17913	0.0146432	0.201005	0.162965	55870	1	STAD-Cisplatin
BP	GO:0000722	telomere maintenance via recombination	1/22	12/17913	0.0146432	0.201005	0.162965	7011	1	STAD-Cisplatin
BP	GO:0051560	mitochondrial calcium ion homeostasis	1/11	24/17913	0.0146436	0.0641404	0.035394	79085	1	HNSC-Docetaxel
BP	GO:0006862	nucleotide transport	1/11	24/17913	0.0146436	0.0641404	0.035394	79085	1	HNSC-Docetaxel
BP	GO:0002082	regulation of oxidative phosphorylation	1/11	24/17913	0.0146436	0.0641404	0.035394	79085	1	HNSC-Docetaxel
BP	GO:0071346	cellular response to interferon-gamma	3/60	153/17913	0.0146582	0.363123	0.33805	10475/10096/163351	3	BLCA-Cisplatin
CC	GO:0030128	clathrin coat of endocytic vesicle	1/23	12/18678	0.0146814	0.200949	0.164699	3092	1	STAD-Cisplatin
CC	GO:0099243	extrinsic component of synaptic membrane	1/23	12/18678	0.0146814	0.200949	0.164699	3092	1	STAD-Cisplatin
BP	GO:0048872	homeostasis of number of cells	2/14	241/17913	0.0147458	0.125825	0.0864741	6868/3845	2	STAD-Epirubicin
BP	GO:2000774	positive regulation of cellular senescence	1/14	19/17913	0.0147529	0.125825	0.0864741	3845	1	STAD-Epirubicin
BP	GO:0140131	positive regulation of lymphocyte chemotaxis	1/14	19/17913	0.0147529	0.125825	0.0864741	6868	1	STAD-Epirubicin
BP	GO:0006525	arginine metabolic process	1/19	14/17913	0.0147529	0.216491	0.176573	79814	1	STAD-Capecitabine
BP	GO:0035589	G protein-coupled purinergic nucleotide receptor signaling pathway	1/19	14/17913	0.0147529	0.131761	0.0996974	5031	1	LUAD-Pemetrexed
BP	GO:0044546	NLRP3 inflammasome complex assembly	1/19	14/17913	0.0147529	0.131761	0.0996974	5610	1	LUAD-Pemetrexed
BP	GO:0043173	nucleotide salvage	1/19	14/17913	0.0147529	0.131761	0.0996974	7378	1	LUAD-Pemetrexed
BP	GO:0006595	polyamine metabolic process	1/19	14/17913	0.0147529	0.216491	0.176573	79814	1	STAD-Capecitabine
BP	GO:0060732	positive regulation of inositol phosphate biosynthetic process	1/19	14/17913	0.0147529	0.131761	0.0996974	5031	1	LUAD-Pemetrexed
BP	GO:0009129	pyrimidine nucleoside monophosphate metabolic process	1/19	14/17913	0.0147529	0.131761	0.0996974	7378	1	LUAD-Pemetrexed
BP	GO:0046133	pyrimidine ribonucleoside catabolic process	1/19	14/17913	0.0147529	0.131761	0.0996974	7378	1	LUAD-Pemetrexed
BP	GO:0043558	regulation of translational initiation in response to stress	1/19	14/17913	0.0147529	0.131761	0.0996974	5610	1	LUAD-Pemetrexed
MF	GO:0004549	tRNA-specific ribonuclease activity	1/18	14/16969	0.0147543	0.146895	0.106833	11102	1	HNSC-Carboplatin
MF	GO:0015296	anion:cation symporter activity	1/21	12/16969	0.0147547	0.144985	0.113857	9990	1	LUAD-Paclitaxel
MF	GO:0003964	RNA-directed DNA polymerase activity	1/21	12/16969	0.0147547	0.144985	0.113857	7011	1	LUAD-Paclitaxel
MF	GO:0098631	cell adhesion mediator activity	1/6	42/16969	0.0147612	0.032709	0.00956403	29766	1	LUAD-Docetaxel
MF	GO:0048185	activin binding	1/23	11/16969	0.0148132	0.177853	0.139322	57154	1	STAD-Cisplatin
MF	GO:0070411	I-SMAD binding	1/23	11/16969	0.0148132	0.177853	0.139322	57154	1	STAD-Cisplatin
MF	GO:0003785	actin monomer binding	1/11	23/16969	0.0148132	0.0682573	0.0299374	27	1	HNSC-Docetaxel
CC	GO:0032279	asymmetric synapse	3/33	294/18678	0.0148628	0.119589	0.0901207	6223/9045/9229	3	BRCA-Doxorubicin
BP	GO:0042795	snRNA transcription by RNA polymerase II	2/47	71/17913	0.0149254	0.202011	0.174999	5437/79664	2	BLCA-Gemcitabine
BP	GO:0006103	2-oxoglutarate metabolic process	1/18	15/17913	0.0149731	0.165407	0.126929	79944	1	LUAD-Cisplatin
BP	GO:0045091	regulation of single stranded viral RNA replication via double stranded DNA intermediate	1/18	15/17913	0.0149731	0.165407	0.126929	140564	1	LUAD-Cisplatin
BP	GO:0050779	RNA destabilization	1/9	30/17913	0.0149756	0.0780546	0.0549344	79066	1	STAD-Oxaliplatin
MF	GO:0010485	H4 histone acetyltransferase activity	1/16	16/16969	0.0149867	0.0999113	0.0753717	84148	1	LUAD-Vinorelbine
MF	GO:0008157	protein phosphatase 1 binding	1/16	16/16969	0.0149867	0.0999113	0.0753717	65979	1	LUAD-Vinorelbine
CC	GO:0005802	trans-Golgi network	2/18	196/18678	0.0150093	0.25444	0.237097	130340/143187	2	HNSC-Cetuximab
BP	GO:0009166	nucleotide catabolic process	2/20	169/17913	0.0150385	0.147796	0.113195	348995/3704	2	LUAD-Paclitaxel
BP	GO:0032604	granulocyte macrophage colony-stimulating factor production	1/17	16/17913	0.0150832	0.126566	0.0910592	23586	1	HNSC-Carboplatin
BP	GO:0099116	tRNA 5'-end processing	1/17	16/17913	0.0150832	0.126566	0.0910592	11102	1	HNSC-Carboplatin
BP	GO:0009067	aspartate family amino acid biosynthetic process	1/16	17/17913	0.0150832	0.158101	0.119078	84245	1	HNSC-Cetuximab
BP	GO:0009067	aspartate family amino acid biosynthetic process	1/16	17/17913	0.0150832	0.139405	0.101036	84245	1	LUAD-Vinorelbine
BP	GO:0010715	regulation of extracellular matrix disassembly	1/16	17/17913	0.0150832	0.158101	0.119078	4241	1	HNSC-Cetuximab
BP	GO:0030178	negative regulation of Wnt signaling pathway	3/47	198/17913	0.0150991	0.202011	0.174999	5686/84445/57674	3	BLCA-Gemcitabine
BP	GO:0051085	chaperone cofactor-dependent protein refolding	1/21	13/17913	0.0151386	0.213839	0.177239	30001	1	HNSC-Paclitaxel
BP	GO:0018410	C-terminal protein amino acid modification	1/21	13/17913	0.0151386	0.213839	0.177239	23463	1	HNSC-Paclitaxel
BP	GO:0039531	regulation of viral-induced cytoplasmic pattern recognition receptor signaling pathway	1/13	21/17913	0.0151386	0.143227	0.100732	55666	1	LUAD-Gemcitabine
BP	GO:0000723	telomere maintenance	2/22	154/17913	0.0151547	0.201005	0.162965	7011/5594	2	STAD-Cisplatin
BP	GO:0001889	liver development	2/26	130/17913	0.0151582	0.25573	0.224325	6156/8452	2	STAD-Fluorouracil
BP	GO:0009205	purine ribonucleoside triphosphate metabolic process	2/11	314/17913	0.0151751	0.0641404	0.035394	4731/79085	2	HNSC-Docetaxel
BP	GO:1901796	regulation of signal transduction by p53 class mediator	2/19	179/17913	0.0151868	0.216491	0.176573	10848/5810	2	STAD-Capecitabine
CC	GO:0031258	lamellipodium membrane	1/13	22/18678	0.0152092	0.0912554	0.0596726	9780	1	LUAD-Vinorelbine
BP	GO:0042742	defense response to bacterium	2/14	245/17913	0.0152133	0.125825	0.0864741	6868/5861	2	STAD-Epirubicin
MF	GO:0004659	prenyltransferase activity	1/20	13/16969	0.0152195	0.206991	0.178977	29914	1	BLCA-Carboplatin
BP	GO:0035640	exploration behavior	1/11	25/17913	0.0152495	0.0641404	0.035394	27	1	HNSC-Docetaxel
BP	GO:0006851	mitochondrial calcium ion transmembrane transport	1/11	25/17913	0.0152495	0.0641404	0.035394	79085	1	HNSC-Docetaxel
BP	GO:0046426	negative regulation of JAK-STAT cascade	1/11	25/17913	0.0152495	0.0641404	0.035394	7428	1	HNSC-Docetaxel
MF	GO:0051427	hormone receptor binding	2/19	170/16969	0.0152566	0.122586	0.0837001	9969/9611	2	STAD-Capecitabine
BP	GO:0006120	mitochondrial electron transport, NADH to ubiquinone	1/5	55/17913	0.0152597	0.0799216	0.0357786	4719	1	LUAD-Docetaxel
BP	GO:0010889	regulation of sequestering of triglyceride	1/23	12/17913	0.0153041	0.279219	0.24333	128486	1	STAD-Leucovorin
BP	GO:0042147	retrograde transport, endosome to Golgi	2/47	72/17913	0.0153265	0.202011	0.174999	5987/51699	2	BLCA-Gemcitabine
BP	GO:0009301	snRNA transcription	2/47	72/17913	0.0153265	0.202011	0.174999	5437/79664	2	BLCA-Gemcitabine
BP	GO:0006614	SRP-dependent cotranslational protein targeting to membrane	2/33	103/17913	0.0153951	0.22454	0.186542	6223/9045	2	BRCA-Doxorubicin
BP	GO:0090092	regulation of transmembrane receptor protein serine/threonine kinase signaling pathway	2/16	215/17913	0.0154039	0.158101	0.119078	331/3077	2	HNSC-Cetuximab
CC	GO:0032156	septin cytoskeleton	1/29	10/18678	0.0154219	0.194317	0.16396	23157	1	STAD-Fluorouracil
BP	GO:0009167	purine ribonucleoside monophosphate metabolic process	2/11	317/17913	0.0154514	0.0641404	0.035394	4731/79085	2	HNSC-Docetaxel
MF	GO:0035004	phosphatidylinositol 3-kinase activity	1/24	11/16969	0.0154527	0.173606	0.150321	5286	1	STAD-Leucovorin
BP	GO:0010507	negative regulation of autophagy	2/41	83/17913	0.0154733	0.261829	0.225138	5476/11180	2	LGG-Temozolomide
BP	GO:0044546	NLRP3 inflammasome complex assembly	1/20	14/17913	0.0155238	0.147796	0.113195	5610	1	LUAD-Paclitaxel
BP	GO:1901722	regulation of cell proliferation involved in kidney development	1/20	14/17913	0.0155238	0.188006	0.147496	201163	1	BLCA-Carboplatin
BP	GO:1903624	regulation of DNA catabolic process	1/20	14/17913	0.0155238	0.147796	0.113195	1676	1	LUAD-Paclitaxel
BP	GO:1904814	regulation of protein localization to chromosome, telomeric region	1/20	14/17913	0.0155238	0.188006	0.147496	54552	1	BLCA-Carboplatin
BP	GO:0043558	regulation of translational initiation in response to stress	1/20	14/17913	0.0155238	0.147796	0.113195	5610	1	LUAD-Paclitaxel
BP	GO:0009083	branched-chain amino acid catabolic process	1/14	20/17913	0.0155238	0.155244	0.112799	152926	1	STAD-Etoposide
BP	GO:0009081	branched-chain amino acid metabolic process	1/14	20/17913	0.0155238	0.155244	0.112799	152926	1	STAD-Etoposide
BP	GO:0032402	melanosome transport	1/14	20/17913	0.0155238	0.125825	0.0864741	5861	1	STAD-Epirubicin
BP	GO:0051797	regulation of hair follicle development	1/14	20/17913	0.0155238	0.125825	0.0864741	10855	1	STAD-Epirubicin
BP	GO:1901880	negative regulation of protein depolymerization	1/5	56/17913	0.0155354	0.0799216	0.0357786	29766	1	LUAD-Docetaxel
BP	GO:0009126	purine nucleoside monophosphate metabolic process	2/11	318/17913	0.015544	0.0641404	0.035394	4731/79085	2	HNSC-Docetaxel
MF	GO:0031072	heat shock protein binding	2/30	108/16969	0.0155449	0.129633	0.0927369	7019/196	2	HNSC-Cisplatin
MF	GO:0016505	peptidase activator activity involved in apoptotic process	1/14	19/16969	0.015568	0.0568706	0.0251428	51065	1	STAD-Epirubicin
MF	GO:0004529	exodeoxyribonuclease activity	1/19	14/16969	0.015568	0.122586	0.0837001	5810	1	STAD-Capecitabine
MF	GO:0016895	exodeoxyribonuclease activity, producing 5'-phosphomonoesters	1/19	14/16969	0.015568	0.122586	0.0837001	5810	1	STAD-Capecitabine
CC	GO:0098858	actin-based cell projection	2/18	200/18678	0.0155944	0.143869	0.110139	4651/5794	2	STAD-Capecitabine
BP	GO:0090150	establishment of protein localization to membrane	4/60	287/17913	0.015595	0.377746	0.351663	6156/6230/27342/6745	4	BLCA-Cisplatin
BP	GO:0000070	mitotic sister chromatid segregation	2/26	132/17913	0.0156024	0.25573	0.224325	23126/8452	2	STAD-Fluorouracil
CC	GO:0033276	transcription factor TFTC complex	1/21	14/18678	0.0156313	0.182831	0.150756	6878	1	LUAD-Cisplatin
CC	GO:0000781	chromosome, telomeric region	2/23	156/18678	0.0156313	0.200949	0.164699	7011/4999	2	STAD-Cisplatin
BP	GO:0009199	ribonucleoside triphosphate metabolic process	2/11	319/17913	0.0156368	0.0641404	0.035394	4731/79085	2	HNSC-Docetaxel
BP	GO:0050688	regulation of defense response to virus	2/47	73/17913	0.0157321	0.204517	0.177171	55666/7353	2	BLCA-Gemcitabine
BP	GO:0071380	cellular response to prostaglandin E stimulus	1/19	15/17913	0.0157988	0.131761	0.0996974	5031	1	LUAD-Pemetrexed
BP	GO:0045475	locomotor rhythm	1/19	15/17913	0.0157988	0.216491	0.176573	9611	1	STAD-Capecitabine
BP	GO:0060766	negative regulation of androgen receptor signaling pathway	1/19	15/17913	0.0157988	0.216491	0.176573	9611	1	STAD-Capecitabine
BP	GO:0033689	negative regulation of osteoblast proliferation	1/19	15/17913	0.0157988	0.131761	0.0996974	5610	1	LUAD-Pemetrexed
BP	GO:0046519	sphingoid metabolic process	1/19	15/17913	0.0157988	0.131761	0.0996974	55331	1	LUAD-Pemetrexed
MF	GO:0050136	NADH dehydrogenase (quinone) activity	1/6	45/16969	0.0158086	0.032709	0.00956403	4719	1	LUAD-Docetaxel
MF	GO:0008137	NADH dehydrogenase (ubiquinone) activity	1/6	45/16969	0.0158086	0.032709	0.00956403	4719	1	LUAD-Docetaxel
MF	GO:0003954	NADH dehydrogenase activity	1/6	45/16969	0.0158086	0.032709	0.00956403	4719	1	LUAD-Docetaxel
BP	GO:0009144	purine nucleoside triphosphate metabolic process	2/11	321/17913	0.0158232	0.0641404	0.035394	4731/79085	2	HNSC-Docetaxel
BP	GO:0061008	hepaticobiliary system development	2/26	133/17913	0.0158266	0.25573	0.224325	6156/8452	2	STAD-Fluorouracil
BP	GO:0006413	translational initiation	2/19	183/17913	0.0158352	0.131761	0.0996974	6156/5610	2	LUAD-Pemetrexed
BP	GO:0061029	eyelid development in camera-type eye	1/22	13/17913	0.0158542	0.201005	0.162965	6654	1	STAD-Cisplatin
BP	GO:0048313	Golgi inheritance	1/22	13/17913	0.0158542	0.201005	0.162965	5594	1	STAD-Cisplatin
BP	GO:0042538	hyperosmotic salinity response	1/22	13/17913	0.0158542	0.201005	0.162965	10367	1	STAD-Cisplatin
BP	GO:0048308	organelle inheritance	1/22	13/17913	0.0158542	0.201005	0.162965	5594	1	STAD-Cisplatin
BP	GO:1904925	positive regulation of autophagy of mitochondrion in response to mitochondrial depolarization	1/22	13/17913	0.0158542	0.201005	0.162965	57154	1	STAD-Cisplatin
BP	GO:0006206	pyrimidine nucleobase metabolic process	1/22	13/17913	0.0158542	0.201005	0.162965	5594	1	STAD-Cisplatin
BP	GO:0047484	regulation of response to osmotic stress	1/22	13/17913	0.0158542	0.201005	0.162965	10367	1	STAD-Cisplatin
BP	GO:0044743	protein transmembrane import into intracellular organelle	1/13	22/17913	0.0158542	0.143227	0.100732	83752	1	LUAD-Gemcitabine
BP	GO:0044342	type B pancreatic cell proliferation	1/13	22/17913	0.0158542	0.143227	0.100732	130367	1	LUAD-Gemcitabine
BP	GO:0015697	quaternary ammonium group transport	1/26	11/17913	0.0158551	0.25573	0.224325	283130	1	STAD-Fluorouracil
BP	GO:0033632	regulation of cell-cell adhesion mediated by integrin	1/26	11/17913	0.0158551	0.25573	0.224325	9780	1	STAD-Fluorouracil
BP	GO:0009127	purine nucleoside monophosphate biosynthetic process	2/20	174/17913	0.0158913	0.188006	0.147496	201163/221937	2	BLCA-Carboplatin
BP	GO:0009168	purine ribonucleoside monophosphate biosynthetic process	2/20	174/17913	0.0158913	0.188006	0.147496	201163/221937	2	BLCA-Carboplatin
BP	GO:0042594	response to starvation	2/20	174/17913	0.0158913	0.188006	0.147496	25994/221937	2	BLCA-Carboplatin
CC	GO:0030990	intraciliary transport particle	1/13	23/18678	0.0158955	0.14547	0.106724	79809	1	LUAD-Gemcitabine
CC	GO:0045120	pronucleus	1/20	15/18678	0.0159478	0.111408	0.0882329	6790	1	LUAD-Paclitaxel
CC	GO:0005747	mitochondrial respiratory chain complex I	1/6	50/18678	0.0159567	0.0481212	0.01634	4719	1	LUAD-Docetaxel
CC	GO:0030964	NADH dehydrogenase complex	1/6	50/18678	0.0159567	0.0481212	0.01634	4719	1	LUAD-Docetaxel
CC	GO:0045271	respiratory chain complex I	1/6	50/18678	0.0159567	0.0481212	0.01634	4719	1	LUAD-Docetaxel
BP	GO:0001916	positive regulation of T cell mediated cytotoxicity	1/18	16/17913	0.0159637	0.165407	0.126929	5817	1	LUAD-Cisplatin
BP	GO:0039692	single stranded viral RNA replication via double stranded DNA intermediate	1/18	16/17913	0.0159637	0.165407	0.126929	140564	1	LUAD-Cisplatin
BP	GO:0032011	ARF protein signal transduction	1/16	18/17913	0.0159637	0.158101	0.119078	23550	1	HNSC-Cetuximab
BP	GO:0032012	regulation of ARF protein signal transduction	1/16	18/17913	0.0159637	0.158101	0.119078	23550	1	HNSC-Cetuximab
BP	GO:0008033	tRNA processing	2/33	105/17913	0.0159652	0.22454	0.186542	2926/9692	2	BRCA-Doxorubicin
CC	GO:0030136	clathrin-coated vesicle	2/20	182/18678	0.0159885	0.128058	0.101099	22848/5286	2	STAD-Leucovorin
BP	GO:0071360	cellular response to exogenous dsRNA	1/17	17/17913	0.0160187	0.126566	0.0910592	23586	1	HNSC-Carboplatin
BP	GO:0072673	lamellipodium morphogenesis	1/17	17/17913	0.0160187	0.126566	0.0910592	348110	1	HNSC-Carboplatin
BP	GO:0008380	RNA splicing	3/22	440/17913	0.0160243	0.201005	0.162965	55131/3185/55234	3	STAD-Cisplatin
BP	GO:1901292	nucleoside phosphate catabolic process	2/20	175/17913	0.0160643	0.147796	0.113195	348995/3704	2	LUAD-Paclitaxel
BP	GO:0009142	nucleoside triphosphate biosynthetic process	2/20	175/17913	0.0160643	0.188006	0.147496	201163/221937	2	BLCA-Carboplatin
BP	GO:0010821	regulation of mitochondrion organization	2/20	175/17913	0.0160643	0.188006	0.147496	201163/25994	2	BLCA-Carboplatin
BP	GO:0019882	antigen processing and presentation	2/16	220/17913	0.0160886	0.158101	0.119078	130340/3077	2	HNSC-Cetuximab
MF	GO:0003964	RNA-directed DNA polymerase activity	1/23	12/16969	0.0161494	0.177853	0.139322	7011	1	STAD-Cisplatin
BP	GO:0006612	protein targeting to membrane	2/21	167/17913	0.0161524	0.213839	0.177239	23463/6747	2	HNSC-Paclitaxel
CC	GO:0005786	signal recognition particle, endoplasmic reticulum targeting	1/19	16/18678	0.0161587	0.269552	0.241704	6726	1	LUAD-Pemetrexed
BP	GO:0016052	carbohydrate catabolic process	2/19	185/17913	0.0161639	0.216491	0.176573	55556/9611	2	STAD-Capecitabine
BP	GO:1901987	regulation of cell cycle phase transition	3/21	464/17913	0.0162358	0.213839	0.177239	55142/5690/4193	3	HNSC-Paclitaxel
BP	GO:0045333	cellular respiration	2/20	176/17913	0.0162381	0.147796	0.113195	135154/4707	2	LUAD-Paclitaxel
BP	GO:0006613	cotranslational protein targeting to membrane	2/33	106/17913	0.0162537	0.22454	0.186542	6223/9045	2	BRCA-Doxorubicin
BP	GO:0071391	cellular response to estrogen stimulus	1/21	14/17913	0.016294	0.213839	0.177239	4193	1	HNSC-Paclitaxel
BP	GO:0032401	establishment of melanosome localization	1/14	21/17913	0.016294	0.125825	0.0864741	5861	1	STAD-Epirubicin
BP	GO:0051904	pigment granule transport	1/14	21/17913	0.016294	0.125825	0.0864741	5861	1	STAD-Epirubicin
BP	GO:0032272	negative regulation of protein polymerization	1/5	59/17913	0.0163622	0.0799216	0.0357786	29766	1	LUAD-Docetaxel
CC	GO:0045009	chitosome	1/22	14/18678	0.01637	0.155261	0.134436	55686	1	HNSC-Paclitaxel
CC	GO:0033162	melanosome membrane	1/22	14/18678	0.01637	0.155261	0.134436	55686	1	HNSC-Paclitaxel
CC	GO:0090741	pigment granule membrane	1/22	14/18678	0.01637	0.155261	0.134436	55686	1	HNSC-Paclitaxel
CC	GO:0005776	autophagosome	2/43	85/18678	0.0163783	0.263875	0.227828	9140/143187	2	LGG-Temozolomide
MF	GO:0070006	metalloaminopeptidase activity	1/20	14/16969	0.0163811	0.145145	0.101856	63929	1	LUAD-Cisplatin
MF	GO:0019200	carbohydrate kinase activity	1/14	20/16969	0.0163811	0.0568706	0.0251428	10020	1	STAD-Epirubicin
MF	GO:0008171	O-methyltransferase activity	1/14	20/16969	0.0163811	0.0568706	0.0251428	23463	1	STAD-Epirubicin
BP	GO:0042983	amyloid precursor protein biosynthetic process	1/27	11/17913	0.0164603	0.26654	0.237111	6646	1	HNSC-Cisplatin
BP	GO:1904322	cellular response to forskolin	1/27	11/17913	0.0164603	0.26654	0.237111	196	1	HNSC-Cisplatin
BP	GO:0042984	regulation of amyloid precursor protein biosynthetic process	1/27	11/17913	0.0164603	0.26654	0.237111	6646	1	HNSC-Cisplatin
BP	GO:1904321	response to forskolin	1/27	11/17913	0.0164603	0.26654	0.237111	196	1	HNSC-Cisplatin
BP	GO:0034379	very-low-density lipoprotein particle assembly	1/27	11/17913	0.0164603	0.26654	0.237111	6646	1	HNSC-Cisplatin
BP	GO:0009651	response to salt stress	1/11	27/17913	0.0164603	0.0655524	0.0361732	79085	1	HNSC-Docetaxel
CC	GO:0000775	chromosome, centromeric region	2/20	185/18678	0.0164898	0.128058	0.101099	23157/4999	2	STAD-Leucovorin
CC	GO:0015030	Cajal body	2/49	75/18678	0.0165638	0.32364	0.295914	79664/2483	2	BLCA-Gemcitabine
BP	GO:0032988	ribonucleoprotein complex disassembly	1/23	13/17913	0.0165693	0.279219	0.24333	4528	1	STAD-Leucovorin
CC	GO:0016592	mediator complex	1/13	24/18678	0.0165813	0.186359	0.145434	9969	1	STAD-Epirubicin
BP	GO:0010565	regulation of cellular ketone metabolic process	2/20	178/17913	0.0165883	0.147796	0.113195	1374/57546	2	LUAD-Paclitaxel
CC	GO:0030666	endocytic vesicle membrane	2/23	161/18678	0.016591	0.200949	0.164699	3092/6892	2	STAD-Cisplatin
BP	GO:0006577	amino-acid betaine metabolic process	1/20	15/17913	0.0166238	0.147796	0.113195	1374	1	LUAD-Paclitaxel
BP	GO:0009200	deoxyribonucleoside triphosphate metabolic process	1/20	15/17913	0.0166238	0.147796	0.113195	3704	1	LUAD-Paclitaxel
BP	GO:0050651	dermatan sulfate proteoglycan biosynthetic process	1/20	15/17913	0.0166238	0.188006	0.147496	55501	1	BLCA-Carboplatin
BP	GO:0042362	fat-soluble vitamin biosynthetic process	1/20	15/17913	0.0166238	0.188006	0.147496	29914	1	BLCA-Carboplatin
BP	GO:0033540	fatty acid beta-oxidation using acyl-CoA oxidase	1/20	15/17913	0.0166238	0.147796	0.113195	51	1	LUAD-Paclitaxel
BP	GO:1902001	fatty acid transmembrane transport	1/20	15/17913	0.0166238	0.147796	0.113195	1374	1	LUAD-Paclitaxel
BP	GO:0033689	negative regulation of osteoblast proliferation	1/20	15/17913	0.0166238	0.147796	0.113195	5610	1	LUAD-Paclitaxel
BP	GO:0046321	positive regulation of fatty acid oxidation	1/20	15/17913	0.0166238	0.147796	0.113195	1374	1	LUAD-Paclitaxel
BP	GO:0042762	regulation of sulfur metabolic process	1/20	15/17913	0.0166238	0.147796	0.113195	57546	1	LUAD-Paclitaxel
MF	GO:0140223	general transcription initiation factor activity	1/19	15/16969	0.0166712	0.102369	0.0783684	2967	1	HNSC-Paclitaxel
MF	GO:0042809	vitamin D receptor binding	1/19	15/16969	0.0166712	0.122586	0.0837001	9969	1	STAD-Capecitabine
BP	GO:0009161	ribonucleoside monophosphate metabolic process	2/11	331/17913	0.0167697	0.0656333	0.0362178	4731/79085	2	HNSC-Docetaxel
MF	GO:0003712	transcription coregulator activity	3/19	494/16969	0.0167951	0.122586	0.0837001	10848/9969/9611	3	STAD-Capecitabine
BP	GO:0045047	protein targeting to ER	2/33	108/17913	0.0168373	0.22454	0.186542	6223/9045	2	BRCA-Doxorubicin
BP	GO:0002710	negative regulation of T cell mediated immunity	1/16	19/17913	0.0168436	0.158101	0.119078	3077	1	HNSC-Cetuximab
BP	GO:0051647	nucleus localization	1/16	19/17913	0.0168436	0.14782	0.107134	84376	1	LUAD-Vinorelbine
BP	GO:0002577	regulation of antigen processing and presentation	1/16	19/17913	0.0168436	0.158101	0.119078	3077	1	HNSC-Cetuximab
BP	GO:0060965	negative regulation of gene silencing by miRNA	1/19	16/17913	0.0168436	0.216491	0.176573	9611	1	STAD-Capecitabine
BP	GO:0043174	nucleoside salvage	1/19	16/17913	0.0168436	0.135055	0.10219	7378	1	LUAD-Pemetrexed
BP	GO:0010919	regulation of inositol phosphate biosynthetic process	1/19	16/17913	0.0168436	0.135055	0.10219	5031	1	LUAD-Pemetrexed
MF	GO:0008565	protein transporter activity	1/18	16/16969	0.0168452	0.146895	0.106833	285521	1	HNSC-Carboplatin
MF	GO:0016307	phosphatidylinositol phosphate kinase activity	1/24	12/16969	0.0168461	0.173606	0.150321	5286	1	STAD-Leucovorin
MF	GO:0043024	ribosomal small subunit binding	1/24	12/16969	0.0168461	0.173606	0.150321	4528	1	STAD-Leucovorin
MF	GO:0043394	proteoglycan binding	1/8	36/16969	0.0168501	0.0420497	0.0156222	1520	1	STAD-Oxaliplatin
BP	GO:0006611	protein export from nucleus	2/22	163/17913	0.0168714	0.201005	0.162965	5784/57154	2	STAD-Cisplatin
CC	GO:0005667	transcription factor complex	2/14	270/18678	0.0168946	0.158165	0.121084	7029/6882	2	STAD-Etoposide
BP	GO:0002418	immune response to tumor cell	1/18	17/17913	0.0169534	0.165407	0.126929	5817	1	LUAD-Cisplatin
BP	GO:0034471	ncRNA 5'-end processing	1/17	18/17913	0.0169534	0.126566	0.0910592	11102	1	HNSC-Carboplatin
BP	GO:1904469	positive regulation of tumor necrosis factor secretion	1/17	18/17913	0.0169534	0.126566	0.0910592	23586	1	HNSC-Carboplatin
MF	GO:0016801	hydrolase activity, acting on ether bonds	1/29	10/16969	0.0169636	0.209446	0.171734	8574	1	STAD-Fluorouracil
CC	GO:0005743	mitochondrial inner membrane	5/63	445/18678	0.0170287	0.384467	0.365081	51117/7818/3329/5250/79085	5	BLCA-Cisplatin
BP	GO:0046835	carbohydrate phosphorylation	1/14	22/17913	0.0170638	0.125825	0.0864741	10020	1	STAD-Epirubicin
BP	GO:0051905	establishment of pigment granule localization	1/14	22/17913	0.0170638	0.125825	0.0864741	5861	1	STAD-Epirubicin
BP	GO:0006516	glycoprotein catabolic process	1/14	22/17913	0.0170638	0.125825	0.0864741	10855	1	STAD-Epirubicin
BP	GO:0006516	glycoprotein catabolic process	1/14	22/17913	0.0170638	0.155244	0.112799	10724	1	STAD-Etoposide
BP	GO:0090343	positive regulation of cell aging	1/14	22/17913	0.0170638	0.125825	0.0864741	3845	1	STAD-Epirubicin
BP	GO:0051000	positive regulation of nitric-oxide synthase activity	1/14	22/17913	0.0170638	0.125825	0.0864741	3845	1	STAD-Epirubicin
BP	GO:1904666	regulation of ubiquitin protein ligase activity	1/14	22/17913	0.0170638	0.125825	0.0864741	5861	1	STAD-Epirubicin
BP	GO:0019883	antigen processing and presentation of endogenous antigen	1/22	14/17913	0.0170638	0.201005	0.162965	6892	1	STAD-Cisplatin
BP	GO:1903351	cellular response to dopamine	1/22	14/17913	0.0170638	0.201005	0.162965	5594	1	STAD-Cisplatin
BP	GO:0099637	neurotransmitter receptor transport	1/22	14/17913	0.0170638	0.201005	0.162965	3092	1	STAD-Cisplatin
BP	GO:0035791	platelet-derived growth factor receptor-beta signaling pathway	1/22	14/17913	0.0170638	0.201005	0.162965	3092	1	STAD-Cisplatin
BP	GO:0099632	protein transport within plasma membrane	1/22	14/17913	0.0170638	0.201005	0.162965	3092	1	STAD-Cisplatin
BP	GO:1904923	regulation of autophagy of mitochondrion in response to mitochondrial depolarization	1/22	14/17913	0.0170638	0.201005	0.162965	57154	1	STAD-Cisplatin
BP	GO:0006972	hyperosmotic response	1/11	28/17913	0.0170652	0.0656381	0.0362204	79085	1	HNSC-Docetaxel
MF	GO:0090079	translation regulator activity, nucleic acid binding	1/14	21/16969	0.0171936	0.0568706	0.0251428	51065	1	STAD-Epirubicin
MF	GO:0044183	protein binding involved in protein folding	1/21	14/16969	0.0171936	0.144985	0.113857	1676	1	LUAD-Paclitaxel
CC	GO:0031527	filopodium membrane	1/18	18/18678	0.017213	0.143869	0.110139	4651	1	STAD-Capecitabine
CC	GO:0032433	filopodium tip	1/18	18/18678	0.017213	0.143869	0.110139	4651	1	STAD-Capecitabine
MF	GO:0015291	secondary active transmembrane transporter activity	2/20	172/16969	0.017217	0.09929	0.0710707	5250/9990	2	LUAD-Pemetrexed
BP	GO:0021871	forebrain regionalization	1/13	24/17913	0.0172839	0.143227	0.100732	79809	1	LUAD-Gemcitabine
BP	GO:0050687	negative regulation of defense response to virus	1/13	24/17913	0.0172839	0.143227	0.100732	55666	1	LUAD-Gemcitabine
BP	GO:0072488	ammonium transmembrane transport	1/26	12/17913	0.0172844	0.25573	0.224325	283130	1	STAD-Fluorouracil
MF	GO:0017069	snRNA binding	1/8	37/16969	0.0173146	0.0420497	0.0156222	79066	1	STAD-Oxaliplatin
BP	GO:0009141	nucleoside triphosphate metabolic process	2/11	337/17913	0.0173493	0.0656381	0.0362204	4731/79085	2	HNSC-Docetaxel
MF	GO:0016746	transferase activity, transferring acyl groups	2/16	217/16969	0.0173609	0.104165	0.078581	84148/64172	2	LUAD-Vinorelbine
BP	GO:0051146	striated muscle cell differentiation	2/14	263/17913	0.0173958	0.125825	0.0864741	9043/3845	2	STAD-Epirubicin
BP	GO:0016073	snRNA metabolic process	2/47	77/17913	0.0174004	0.223149	0.193311	5437/79664	2	BLCA-Gemcitabine
BP	GO:1990000	amyloid fibril formation	1/21	15/17913	0.0174482	0.213839	0.177239	4193	1	HNSC-Paclitaxel
BP	GO:0043518	negative regulation of DNA damage response, signal transduction by p53 class mediator	1/21	15/17913	0.0174482	0.213839	0.177239	4193	1	HNSC-Paclitaxel
BP	GO:0006098	pentose-phosphate shunt	1/21	15/17913	0.0174482	0.213839	0.177239	9563	1	HNSC-Paclitaxel
BP	GO:1900037	regulation of cellular response to hypoxia	1/21	15/17913	0.0174482	0.213839	0.177239	84962	1	HNSC-Paclitaxel
BP	GO:0010984	regulation of lipoprotein particle clearance	1/9	35/17913	0.017452	0.0882868	0.0621358	10330	1	STAD-Oxaliplatin
BP	GO:0043242	negative regulation of protein complex disassembly	1/5	63/17913	0.0174637	0.0799216	0.0357786	29766	1	LUAD-Docetaxel
CC	GO:0016323	basolateral plasma membrane	2/19	201/18678	0.0174709	0.269552	0.241704	9990/5031	2	LUAD-Pemetrexed
CC	GO:0005759	mitochondrial matrix	5/63	448/18678	0.0174792	0.384467	0.365081	1892/7818/4287/3329/4329	5	BLCA-Cisplatin
MF	GO:0042800	histone methyltransferase activity (H3-K4 specific)	1/23	13/16969	0.0174839	0.177853	0.139322	55870	1	STAD-Cisplatin
MF	GO:0004708	MAP kinase kinase activity	1/23	13/16969	0.0174839	0.177853	0.139322	5594	1	STAD-Cisplatin
BP	GO:0097164	ammonium ion metabolic process	2/19	193/17913	0.0175078	0.216491	0.176573	79814/171586	2	STAD-Capecitabine
BP	GO:0016042	lipid catabolic process	3/33	300/17913	0.0175122	0.22454	0.186542	27163/55331/10825	3	BRCA-Doxorubicin
BP	GO:0072331	signal transduction by p53 class mediator	2/14	264/17913	0.0175208	0.155244	0.112799	7029/6882	2	STAD-Etoposide
CC	GO:0032806	carboxy-terminal domain protein kinase complex	1/22	15/18678	0.0175294	0.155261	0.134436	2967	1	HNSC-Paclitaxel
CC	GO:0005762	mitochondrial large ribosomal subunit	1/6	55/18678	0.0175406	0.0481212	0.01634	51263	1	LUAD-Docetaxel
CC	GO:0000315	organellar large ribosomal subunit	1/6	55/18678	0.0175406	0.0481212	0.01634	51263	1	LUAD-Docetaxel
MF	GO:0034593	phosphatidylinositol bisphosphate phosphatase activity	1/15	20/16969	0.0175414	0.0982316	0.0590867	3633	1	HNSC-Cetuximab
MF	GO:0001614	purinergic nucleotide receptor activity	1/20	15/16969	0.0175414	0.09929	0.0710707	5031	1	LUAD-Pemetrexed
MF	GO:0008484	sulfuric ester hydrolase activity	1/20	15/16969	0.0175414	0.09929	0.0710707	414	1	LUAD-Pemetrexed
MF	GO:0030983	mismatched DNA binding	1/30	10/16969	0.0175439	0.129633	0.0927369	5395	1	HNSC-Cisplatin
MF	GO:0017070	U6 snRNA binding	1/30	10/16969	0.0175439	0.129633	0.0927369	79066	1	HNSC-Cisplatin
BP	GO:0009100	glycoprotein metabolic process	3/27	369/17913	0.0175854	0.26654	0.237111	84061/5589/6646	3	HNSC-Cisplatin
CC	GO:0043025	neuronal cell body	3/23	454/18678	0.0176068	0.200949	0.164699	6654/57154/5594	3	STAD-Cisplatin
BP	GO:0044728	DNA methylation or demethylation	2/41	89/17913	0.0176532	0.261829	0.225138	53615/1786	2	LGG-Temozolomide
BP	GO:0002758	innate immune response-activating signal transduction	4/60	298/17913	0.0176578	0.388301	0.361489	7353/5686/55666/3329	4	BLCA-Cisplatin
BP	GO:0032200	telomere organization	2/22	167/17913	0.01766	0.201005	0.162965	7011/5594	2	STAD-Cisplatin
BP	GO:0043457	regulation of cellular respiration	1/11	29/17913	0.0176697	0.0657546	0.0362847	79085	1	HNSC-Docetaxel
BP	GO:0006086	acetyl-CoA biosynthetic process from pyruvate	1/20	16/17913	0.0177227	0.1515	0.116032	57546	1	LUAD-Paclitaxel
BP	GO:0050655	dermatan sulfate proteoglycan metabolic process	1/20	16/17913	0.0177227	0.188006	0.147496	55501	1	BLCA-Carboplatin
BP	GO:2001170	negative regulation of ATP biosynthetic process	1/20	16/17913	0.0177227	0.188006	0.147496	201163	1	BLCA-Carboplatin
BP	GO:0070242	thymocyte apoptotic process	1/20	16/17913	0.0177227	0.1515	0.116032	1676	1	LUAD-Paclitaxel
BP	GO:0043984	histone H4-K16 acetylation	1/16	20/17913	0.0177227	0.14782	0.107134	84148	1	LUAD-Vinorelbine
BP	GO:0033630	positive regulation of cell adhesion mediated by integrin	1/16	20/17913	0.0177227	0.14782	0.107134	9780	1	LUAD-Vinorelbine
BP	GO:0035821	modification of morphology or physiology of other organism	2/23	160/17913	0.0177383	0.279219	0.24333	6156/6882	2	STAD-Leucovorin
BP	GO:0032981	mitochondrial respiratory chain complex I assembly	1/5	64/17913	0.0177389	0.0799216	0.0357786	4719	1	LUAD-Docetaxel
BP	GO:0010257	NADH dehydrogenase complex assembly	1/5	64/17913	0.0177389	0.0799216	0.0357786	4719	1	LUAD-Docetaxel
MF	GO:0033612	receptor serine/threonine kinase binding	1/19	16/16969	0.0177732	0.102369	0.0783684	4193	1	HNSC-Paclitaxel
BP	GO:0002753	cytoplasmic pattern recognition receptor signaling pathway	2/60	61/17913	0.0177885	0.388301	0.361489	7353/55666	2	BLCA-Cisplatin
BP	GO:0006457	protein folding	2/21	176/17913	0.0178328	0.213839	0.177239	5589/30001	2	HNSC-Paclitaxel
BP	GO:0099171	presynaptic modulation of chemical synaptic transmission	1/23	14/17913	0.0178329	0.279219	0.24333	84961	1	STAD-Leucovorin
BP	GO:0060055	angiogenesis involved in wound healing	1/14	23/17913	0.0178329	0.125825	0.0864741	10855	1	STAD-Epirubicin
BP	GO:0045603	positive regulation of endothelial cell differentiation	1/14	23/17913	0.0178329	0.125825	0.0864741	7716	1	STAD-Epirubicin
BP	GO:0010389	regulation of G2/M transition of mitotic cell cycle	2/20	185/17913	0.0178392	0.188006	0.147496	63967/54820	2	BLCA-Carboplatin
BP	GO:0010389	regulation of G2/M transition of mitotic cell cycle	2/20	185/17913	0.0178392	0.1515	0.116032	63967/6790	2	LUAD-Paclitaxel
CC	GO:0098984	neuron to neuron synapse	3/33	315/18678	0.0178417	0.119589	0.0901207	6223/9045/9229	3	BRCA-Doxorubicin
BP	GO:0061081	positive regulation of myeloid leukocyte cytokine production involved in immune response	1/17	19/17913	0.0178873	0.126566	0.0910592	23586	1	HNSC-Carboplatin
BP	GO:0008535	respiratory chain complex IV assembly	1/17	19/17913	0.0178873	0.126566	0.0910592	285521	1	HNSC-Carboplatin
BP	GO:0042401	cellular biogenic amine biosynthetic process	1/19	17/17913	0.0178873	0.216491	0.176573	79814	1	STAD-Capecitabine
BP	GO:0046514	ceramide catabolic process	1/19	17/17913	0.0178873	0.136005	0.102909	55331	1	LUAD-Pemetrexed
BP	GO:0034312	diol biosynthetic process	1/19	17/17913	0.0178873	0.136005	0.102909	55331	1	LUAD-Pemetrexed
BP	GO:0072673	lamellipodium morphogenesis	1/19	17/17913	0.0178873	0.136005	0.102909	348110	1	LUAD-Pemetrexed
BP	GO:0010715	regulation of extracellular matrix disassembly	1/19	17/17913	0.0178873	0.216491	0.176573	4241	1	STAD-Capecitabine
BP	GO:0006390	mitochondrial transcription	1/27	12/17913	0.0179437	0.26654	0.237111	7019	1	HNSC-Cisplatin
BP	GO:0006491	N-glycan processing	1/27	12/17913	0.0179437	0.26654	0.237111	5589	1	HNSC-Cisplatin
BP	GO:0032252	secretory granule localization	1/27	12/17913	0.0179437	0.26654	0.237111	10749	1	HNSC-Cisplatin
BP	GO:0000722	telomere maintenance via recombination	1/27	12/17913	0.0179437	0.26654	0.237111	7011	1	HNSC-Cisplatin
MF	GO:0016810	hydrolase activity, acting on carbon-nitrogen (but not peptide) bonds	2/36	97/16969	0.0179584	0.152826	0.119232	27163/55331	2	BRCA-Doxorubicin
CC	GO:0099572	postsynaptic specialization	3/33	316/18678	0.0179913	0.119589	0.0901207	6223/9045/9229	3	BRCA-Doxorubicin
BP	GO:0048596	embryonic camera-type eye morphogenesis	1/13	25/17913	0.0179981	0.143227	0.100732	65979	1	LUAD-Gemcitabine
MF	GO:0005112	Notch binding	1/14	22/16969	0.0180054	0.0568706	0.0251428	6868	1	STAD-Epirubicin
BP	GO:0072599	establishment of protein localization to endoplasmic reticulum	2/33	112/17913	0.0180311	0.22454	0.186542	6223/9045	2	BRCA-Doxorubicin
CC	GO:0031307	integral component of mitochondrial outer membrane	1/20	17/18678	0.0180558	0.111408	0.0882329	1374	1	LUAD-Paclitaxel
BP	GO:0038095	Fc-epsilon receptor signaling pathway	2/22	169/17913	0.0180602	0.201005	0.162965	6654/5594	2	STAD-Cisplatin
BP	GO:0000082	G1/S transition of mitotic cell cycle	2/14	269/17913	0.0181517	0.125825	0.0864741	6868/51065	2	STAD-Epirubicin
BP	GO:0072527	pyrimidine-containing compound metabolic process	2/39	95/17913	0.0181567	0.304959	0.276545	7378/79661	2	LUAD-Carboplatin
BP	GO:0031330	negative regulation of cellular catabolic process	3/41	244/17913	0.0181877	0.261829	0.225138	25819/5476/11180	3	LGG-Temozolomide
BP	GO:0036503	ERAD pathway	2/47	79/17913	0.0182617	0.231071	0.200173	55666/7353	2	BLCA-Gemcitabine
BP	GO:0071474	cellular hyperosmotic response	1/22	15/17913	0.0182719	0.201005	0.162965	10367	1	STAD-Cisplatin
BP	GO:0048268	clathrin coat assembly	1/22	15/17913	0.0182719	0.201005	0.162965	3092	1	STAD-Cisplatin
BP	GO:0001946	lymphangiogenesis	1/22	15/17913	0.0182719	0.201005	0.162965	5784	1	STAD-Cisplatin
BP	GO:1903358	regulation of Golgi organization	1/22	15/17913	0.0182719	0.201005	0.162965	5594	1	STAD-Cisplatin
BP	GO:1903350	response to dopamine	1/22	15/17913	0.0182719	0.201005	0.162965	5594	1	STAD-Cisplatin
BP	GO:0016180	snRNA processing	1/22	15/17913	0.0182719	0.201005	0.162965	26512	1	STAD-Cisplatin
BP	GO:0002182	cytoplasmic translational elongation	1/33	10/17913	0.018275	0.22454	0.186542	120526	1	BRCA-Doxorubicin
BP	GO:0072393	microtubule anchoring at microtubule organizing center	1/33	10/17913	0.018275	0.22454	0.186542	11127	1	BRCA-Doxorubicin
BP	GO:0090646	mitochondrial tRNA processing	1/33	10/17913	0.018275	0.22454	0.186542	9692	1	BRCA-Doxorubicin
BP	GO:0018202	peptidyl-histidine modification	1/33	10/17913	0.018275	0.22454	0.186542	120526	1	BRCA-Doxorubicin
BP	GO:1900247	regulation of cytoplasmic translational elongation	1/33	10/17913	0.018275	0.22454	0.186542	120526	1	BRCA-Doxorubicin
BP	GO:0046512	sphingosine biosynthetic process	1/33	10/17913	0.018275	0.22454	0.186542	55331	1	BRCA-Doxorubicin
CC	GO:0032039	integrator complex	1/23	15/18678	0.0183194	0.200949	0.164699	26512	1	STAD-Cisplatin
BP	GO:0006520	cellular amino acid metabolic process	2/11	347/17913	0.0183342	0.066486	0.0366883	84245/30001	2	HNSC-Docetaxel
BP	GO:0017148	negative regulation of translation	2/19	198/17913	0.0183713	0.136855	0.103552	6726/5610	2	LUAD-Pemetrexed
BP	GO:0016197	endosomal transport	2/20	188/17913	0.0183874	0.153149	0.117295	91056/30844	2	LUAD-Paclitaxel
BP	GO:0009156	ribonucleoside monophosphate biosynthetic process	2/20	188/17913	0.0183874	0.188006	0.147496	201163/221937	2	BLCA-Carboplatin
MF	GO:0098918	structural constituent of synapse	1/21	15/16969	0.0184108	0.144985	0.113857	71	1	LUAD-Paclitaxel
BP	GO:0030574	collagen catabolic process	1/9	37/17913	0.0184411	0.0906247	0.0637812	1520	1	STAD-Oxaliplatin
BP	GO:0009123	nucleoside monophosphate metabolic process	2/11	349/17913	0.0185341	0.066486	0.0366883	4731/79085	2	HNSC-Docetaxel
BP	GO:0044242	cellular lipid catabolic process	2/20	189/17913	0.0185717	0.153149	0.117295	51/1374	2	LUAD-Paclitaxel
BP	GO:0045785	positive regulation of cell adhesion	4/47	388/17913	0.0185863	0.232085	0.201052	8728/10109/3675/25865	4	BLCA-Gemcitabine
BP	GO:0060396	growth hormone receptor signaling pathway	1/16	21/17913	0.018601	0.158101	0.119078	54741	1	HNSC-Cetuximab
BP	GO:0042438	melanin biosynthetic process	1/16	21/17913	0.018601	0.14782	0.107134	10755	1	LUAD-Vinorelbine
BP	GO:1903055	positive regulation of extracellular matrix organization	1/16	21/17913	0.018601	0.158101	0.119078	4241	1	HNSC-Cetuximab
BP	GO:0035455	response to interferon-alpha	1/16	21/17913	0.018601	0.14782	0.107134	3455	1	LUAD-Vinorelbine
BP	GO:0010225	response to UV-C	1/21	16/17913	0.018601	0.213839	0.177239	4193	1	HNSC-Paclitaxel
BP	GO:0032400	melanosome localization	1/14	24/17913	0.0186015	0.125825	0.0864741	5861	1	STAD-Epirubicin
BP	GO:0051560	mitochondrial calcium ion homeostasis	1/14	24/17913	0.0186015	0.125825	0.0864741	10367	1	STAD-Epirubicin
BP	GO:1903020	positive regulation of glycoprotein metabolic process	1/14	24/17913	0.0186015	0.125825	0.0864741	5861	1	STAD-Epirubicin
BP	GO:1905564	positive regulation of vascular endothelial cell proliferation	1/14	24/17913	0.0186015	0.125825	0.0864741	6868	1	STAD-Epirubicin
CC	GO:0035578	azurophil granule lumen	2/43	91/18678	0.0186246	0.263875	0.227828	5476/2990	2	LGG-Temozolomide
CC	GO:0098798	mitochondrial protein complex	2/17	233/18678	0.0186289	0.105421	0.0619366	92609/4707	2	HNSC-Carboplatin
MF	GO:0032454	histone demethylase activity (H3-K9 specific)	1/29	11/16969	0.0186446	0.209446	0.171734	221037	1	STAD-Fluorouracil
MF	GO:0008409	5'-3' exonuclease activity	1/20	16/16969	0.0187003	0.145145	0.101856	64421	1	LUAD-Cisplatin
MF	GO:0016502	nucleotide receptor activity	1/20	16/16969	0.0187003	0.09929	0.0710707	5031	1	LUAD-Pemetrexed
BP	GO:0061000	negative regulation of dendritic spine development	1/26	13/17913	0.0187117	0.25573	0.224325	50807	1	STAD-Fluorouracil
BP	GO:0062033	positive regulation of mitotic sister chromatid segregation	1/26	13/17913	0.0187117	0.25573	0.224325	8452	1	STAD-Fluorouracil
BP	GO:0033623	regulation of integrin activation	1/26	13/17913	0.0187117	0.25573	0.224325	9780	1	STAD-Fluorouracil
BP	GO:0017004	cytochrome complex assembly	1/13	26/17913	0.0187117	0.143227	0.100732	285521	1	LUAD-Gemcitabine
BP	GO:0039528	cytoplasmic pattern recognition receptor signaling pathway in response to virus	1/13	26/17913	0.0187117	0.143227	0.100732	55666	1	LUAD-Gemcitabine
BP	GO:0060632	regulation of microtubule-based movement	1/13	26/17913	0.0187117	0.143227	0.100732	79809	1	LUAD-Gemcitabine
BP	GO:0021591	ventricular system development	1/13	26/17913	0.0187117	0.143227	0.100732	79809	1	LUAD-Gemcitabine
BP	GO:0007254	JNK cascade	2/19	200/17913	0.0187217	0.216491	0.176573	10045/9611	2	STAD-Capecitabine
BP	GO:0090185	negative regulation of kidney development	1/20	17/17913	0.0188204	0.188006	0.147496	201163	1	BLCA-Carboplatin
BP	GO:0032727	positive regulation of interferon-alpha production	1/17	20/17913	0.0188204	0.126566	0.0910592	23586	1	HNSC-Carboplatin
BP	GO:0039529	RIG-I signaling pathway	1/17	20/17913	0.0188204	0.126566	0.0910592	23586	1	HNSC-Carboplatin
BP	GO:0000966	RNA 5'-end processing	1/17	20/17913	0.0188204	0.126566	0.0910592	11102	1	HNSC-Carboplatin
BP	GO:0061515	myeloid cell development	1/5	68/17913	0.0188392	0.0799216	0.0357786	29766	1	LUAD-Docetaxel
MF	GO:0008353	RNA polymerase II CTD heptapeptide repeat kinase activity	1/19	17/16969	0.018874	0.102369	0.0783684	2967	1	HNSC-Paclitaxel
MF	GO:0019198	transmembrane receptor protein phosphatase activity	1/19	17/16969	0.018874	0.122586	0.0837001	5794	1	STAD-Capecitabine
MF	GO:0005001	transmembrane receptor protein tyrosine phosphatase activity	1/19	17/16969	0.018874	0.122586	0.0837001	5794	1	STAD-Capecitabine
BP	GO:1904893	negative regulation of STAT cascade	1/11	31/17913	0.0188778	0.066486	0.0366883	7428	1	HNSC-Docetaxel
CC	GO:0000793	condensed chromosome	2/20	199/18678	0.0189177	0.128058	0.101099	23157/4999	2	STAD-Leucovorin
CC	GO:0019898	extrinsic component of membrane	2/20	199/18678	0.0189177	0.128058	0.101099	2802/22848	2	STAD-Leucovorin
BP	GO:0009309	amine biosynthetic process	1/19	18/17913	0.01893	0.216491	0.176573	79814	1	STAD-Capecitabine
BP	GO:0043555	regulation of translation in response to stress	1/19	18/17913	0.01893	0.136855	0.103552	5610	1	LUAD-Pemetrexed
BP	GO:0070633	transepithelial transport	1/19	18/17913	0.01893	0.136855	0.103552	5031	1	LUAD-Pemetrexed
BP	GO:0001666	response to hypoxia	2/11	354/17913	0.0190378	0.066486	0.0366883	7428/30001	2	HNSC-Docetaxel
BP	GO:0048268	clathrin coat assembly	1/23	15/17913	0.019095	0.279219	0.24333	5286	1	STAD-Leucovorin
BP	GO:2000369	regulation of clathrin-dependent endocytosis	1/23	15/17913	0.019095	0.279219	0.24333	22848	1	STAD-Leucovorin
BP	GO:0030730	sequestering of triglyceride	1/23	15/17913	0.019095	0.279219	0.24333	128486	1	STAD-Leucovorin
CC	GO:0031306	intrinsic component of mitochondrial outer membrane	1/20	18/18678	0.0191082	0.111408	0.0882329	1374	1	LUAD-Paclitaxel
BP	GO:0000910	cytokinesis	2/26	147/17913	0.0191097	0.25573	0.224325	23157/8452	2	STAD-Fluorouracil
BP	GO:0030258	lipid modification	2/20	192/17913	0.0191294	0.154357	0.11822	51/1374	2	LUAD-Paclitaxel
BP	GO:0006733	oxidoreduction coenzyme metabolic process	2/20	192/17913	0.0191294	0.188006	0.147496	29914/221937	2	BLCA-Carboplatin
CC	GO:0048500	signal recognition particle	1/19	19/18678	0.0191608	0.269552	0.241704	6726	1	LUAD-Pemetrexed
CC	GO:0005697	telomerase holoenzyme complex	1/19	19/18678	0.0191608	0.169253	0.151269	54552	1	BLCA-Carboplatin
MF	GO:0043522	leucine zipper domain binding	1/30	11/16969	0.0192819	0.129633	0.0927369	988	1	HNSC-Cisplatin
MF	GO:0032404	mismatch repair complex binding	1/30	11/16969	0.0192819	0.129633	0.0927369	5395	1	HNSC-Cisplatin
MF	GO:0008174	mRNA methyltransferase activity	1/30	11/16969	0.0192819	0.129633	0.0927369	79066	1	HNSC-Cisplatin
MF	GO:0001094	TFIID-class transcription factor complex binding	1/30	11/16969	0.0192819	0.129633	0.0927369	196	1	HNSC-Cisplatin
BP	GO:0042113	B cell activation	2/18	215/17913	0.0193341	0.165407	0.126929	64421/150372	2	LUAD-Cisplatin
BP	GO:0050901	leukocyte tethering or rolling	1/14	25/17913	0.0193696	0.155244	0.112799	56477	1	STAD-Etoposide
BP	GO:0006851	mitochondrial calcium ion transmembrane transport	1/14	25/17913	0.0193696	0.125825	0.0864741	10367	1	STAD-Epirubicin
BP	GO:0051875	pigment granule localization	1/14	25/17913	0.0193696	0.125825	0.0864741	5861	1	STAD-Epirubicin
BP	GO:0030194	positive regulation of blood coagulation	1/14	25/17913	0.0193696	0.125825	0.0864741	10855	1	STAD-Epirubicin
BP	GO:1900048	positive regulation of hemostasis	1/14	25/17913	0.0193696	0.125825	0.0864741	10855	1	STAD-Epirubicin
BP	GO:1900740	positive regulation of protein insertion into mitochondrial membrane involved in apoptotic signaling pathway	1/14	25/17913	0.0193696	0.155244	0.112799	7029	1	STAD-Etoposide
BP	GO:0006517	protein deglycosylation	1/14	25/17913	0.0193696	0.155244	0.112799	10724	1	STAD-Etoposide
BP	GO:0007176	regulation of epidermal growth factor-activated receptor activity	1/14	25/17913	0.0193696	0.125825	0.0864741	6868	1	STAD-Epirubicin
BP	GO:0048169	regulation of long-term neuronal synaptic plasticity	1/14	25/17913	0.0193696	0.125825	0.0864741	3845	1	STAD-Epirubicin
BP	GO:1901623	regulation of lymphocyte chemotaxis	1/14	25/17913	0.0193696	0.125825	0.0864741	6868	1	STAD-Epirubicin
BP	GO:1900739	regulation of protein insertion into mitochondrial membrane involved in apoptotic signaling pathway	1/14	25/17913	0.0193696	0.155244	0.112799	7029	1	STAD-Etoposide
BP	GO:0010818	T cell chemotaxis	1/14	25/17913	0.0193696	0.125825	0.0864741	6868	1	STAD-Epirubicin
BP	GO:0071352	cellular response to interleukin-2	1/27	13/17913	0.0194249	0.26654	0.237111	988	1	HNSC-Cisplatin
BP	GO:0018410	C-terminal protein amino acid modification	1/27	13/17913	0.0194249	0.26654	0.237111	23463	1	HNSC-Cisplatin
BP	GO:0030490	maturation of SSU-rRNA	1/27	13/17913	0.0194249	0.26654	0.237111	6223	1	HNSC-Cisplatin
BP	GO:0040020	regulation of meiotic nuclear division	1/13	27/17913	0.0194249	0.143227	0.100732	5810	1	LUAD-Gemcitabine
BP	GO:0002679	respiratory burst involved in defense response	1/27	13/17913	0.0194249	0.26654	0.237111	6223	1	HNSC-Cisplatin
BP	GO:0061478	response to platelet aggregation inhibitor	1/27	13/17913	0.0194249	0.26654	0.237111	196	1	HNSC-Cisplatin
BP	GO:0046500	S-adenosylmethionine metabolic process	1/27	13/17913	0.0194249	0.26654	0.237111	79066	1	HNSC-Cisplatin
BP	GO:0009268	response to pH	1/9	39/17913	0.0194292	0.0926149	0.0651818	1520	1	STAD-Oxaliplatin
BP	GO:0036037	CD8-positive, alpha-beta T cell activation	1/16	22/17913	0.0194786	0.158101	0.119078	3077	1	HNSC-Cetuximab
BP	GO:0071378	cellular response to growth hormone stimulus	1/16	22/17913	0.0194786	0.158101	0.119078	54741	1	HNSC-Cetuximab
BP	GO:0033622	integrin activation	1/16	22/17913	0.0194786	0.14782	0.107134	9780	1	LUAD-Vinorelbine
BP	GO:0006582	melanin metabolic process	1/16	22/17913	0.0194786	0.14782	0.107134	10755	1	LUAD-Vinorelbine
BP	GO:0046856	phosphatidylinositol dephosphorylation	1/16	22/17913	0.0194786	0.158101	0.119078	3633	1	HNSC-Cetuximab
BP	GO:0031639	plasminogen activation	1/16	22/17913	0.0194786	0.158101	0.119078	4241	1	HNSC-Cetuximab
BP	GO:0018027	peptidyl-lysine dimethylation	1/22	16/17913	0.0194786	0.201005	0.162965	55870	1	STAD-Cisplatin
BP	GO:0051168	nuclear export	2/22	176/17913	0.019491	0.201005	0.162965	5784/57154	2	STAD-Cisplatin
BP	GO:0016051	carbohydrate biosynthetic process	2/20	194/17913	0.0195051	0.188006	0.147496	55501/221937	2	BLCA-Carboplatin
CC	GO:0030132	clathrin coat of coated pit	1/23	16/18678	0.0195292	0.200949	0.164699	3092	1	STAD-Cisplatin
BP	GO:0031330	negative regulation of cellular catabolic process	2/16	244/17913	0.0195545	0.158101	0.119078	221937/3077	2	HNSC-Cetuximab
BP	GO:0007030	Golgi organization	2/41	94/17913	0.0195635	0.261829	0.225138	143187/50999	2	LGG-Temozolomide
BP	GO:0010389	regulation of G2/M transition of mitotic cell cycle	2/21	185/17913	0.0195847	0.213839	0.177239	55142/5690	2	HNSC-Paclitaxel
BP	GO:0061640	cytoskeleton-dependent cytokinesis	2/47	82/17913	0.0195868	0.241401	0.209122	84445/10096	2	BLCA-Gemcitabine
BP	GO:0008593	regulation of Notch signaling pathway	2/39	99/17913	0.0196192	0.304959	0.276545	9139/92714	2	LUAD-Carboplatin
MF	GO:0004529	exodeoxyribonuclease activity	1/24	14/16969	0.0196273	0.173606	0.150321	54840	1	STAD-Leucovorin
MF	GO:0016895	exodeoxyribonuclease activity, producing 5'-phosphomonoesters	1/24	14/16969	0.0196273	0.173606	0.150321	54840	1	STAD-Leucovorin
BP	GO:1901879	regulation of protein depolymerization	1/5	71/17913	0.0196637	0.0799216	0.0357786	29766	1	LUAD-Docetaxel
BP	GO:0035313	wound healing, spreading of epidermal cells	1/21	17/17913	0.0197526	0.213839	0.177239	84962	1	HNSC-Paclitaxel
CC	GO:0043202	lysosomal lumen	2/43	94/18678	0.0197938	0.263875	0.227828	5476/2990	2	LGG-Temozolomide
BP	GO:0051607	defense response to virus	2/17	231/17913	0.0198249	0.126566	0.0910592	81844/23586	2	HNSC-Carboplatin
MF	GO:0098641	cadherin binding involved in cell-cell adhesion	1/20	17/16969	0.019858	0.145145	0.101856	29766	1	LUAD-Cisplatin
MF	GO:0000062	fatty-acyl-CoA binding	1/20	17/16969	0.019858	0.09929	0.0710707	79777	1	LUAD-Pemetrexed
BP	GO:0009124	nucleoside monophosphate biosynthetic process	2/20	196/17913	0.0198839	0.188006	0.147496	201163/221937	2	BLCA-Carboplatin
BP	GO:0000184	nuclear-transcribed mRNA catabolic process, nonsense-mediated decay	2/33	118/17913	0.0198874	0.22454	0.186542	6223/9045	2	BRCA-Doxorubicin
BP	GO:0006312	mitotic recombination	1/20	18/17913	0.0199169	0.154357	0.11822	7011	1	LUAD-Paclitaxel
BP	GO:0030809	negative regulation of nucleotide biosynthetic process	1/20	18/17913	0.0199169	0.188006	0.147496	201163	1	BLCA-Carboplatin
BP	GO:1900372	negative regulation of purine nucleotide biosynthetic process	1/20	18/17913	0.0199169	0.188006	0.147496	201163	1	BLCA-Carboplatin
BP	GO:0031998	regulation of fatty acid beta-oxidation	1/20	18/17913	0.0199169	0.154357	0.11822	1374	1	LUAD-Paclitaxel
BP	GO:0043555	regulation of translation in response to stress	1/20	18/17913	0.0199169	0.154357	0.11822	5610	1	LUAD-Paclitaxel
BP	GO:0071397	cellular response to cholesterol	1/18	20/17913	0.0199169	0.165407	0.126929	57655	1	LUAD-Cisplatin
BP	GO:0071470	cellular response to osmotic stress	1/9	40/17913	0.019923	0.0926149	0.0651818	79085	1	STAD-Oxaliplatin
BP	GO:0003215	cardiac right ventricle morphogenesis	1/19	19/17913	0.0199717	0.216491	0.176573	10848	1	STAD-Capecitabine
BP	GO:0060967	negative regulation of gene silencing by RNA	1/19	19/17913	0.0199717	0.216491	0.176573	9611	1	STAD-Capecitabine
BP	GO:0060149	negative regulation of posttranscriptional gene silencing	1/19	19/17913	0.0199717	0.216491	0.176573	9611	1	STAD-Capecitabine
BP	GO:1903798	regulation of production of miRNAs involved in gene silencing by miRNA	1/19	19/17913	0.0199717	0.216491	0.176573	9611	1	STAD-Capecitabine
MF	GO:0019789	SUMO transferase activity	1/19	18/16969	0.0199736	0.102369	0.0783684	4193	1	HNSC-Paclitaxel
MF	GO:0051536	iron-sulfur cluster binding	1/6	57/16969	0.0199888	0.032709	0.00956403	4719	1	LUAD-Docetaxel
MF	GO:0051540	metal cluster binding	1/6	57/16969	0.0199888	0.032709	0.00956403	4719	1	LUAD-Docetaxel
MF	GO:0016655	oxidoreductase activity, acting on NAD(P)H, quinone or similar compound as acceptor	1/6	57/16969	0.0199888	0.032709	0.00956403	4719	1	LUAD-Docetaxel
CC	GO:0008250	oligosaccharyltransferase complex	1/29	13/18678	0.0200036	0.259635	0.22775	84061	1	HNSC-Cisplatin
CC	GO:0071339	MLL1 complex	1/13	29/18678	0.0200036	0.0931478	0.06091	84148	1	LUAD-Vinorelbine
CC	GO:0044665	MLL1/2 complex	1/13	29/18678	0.0200036	0.0931478	0.06091	84148	1	LUAD-Vinorelbine
MF	GO:0005200	structural constituent of cytoskeleton	2/48	77/16969	0.0200358	0.308775	0.281881	10109/10096	2	BLCA-Gemcitabine
CC	GO:0044232	organelle membrane contact site	1/21	18/18678	0.0200545	0.182831	0.150756	57655	1	LUAD-Cisplatin
BP	GO:0000075	cell cycle checkpoint	2/20	197/17913	0.0200745	0.154357	0.11822	63967/6790	2	LUAD-Paclitaxel
BP	GO:0043094	cellular metabolic compound salvage	1/11	33/17913	0.0200845	0.0683258	0.0377036	84245	1	HNSC-Docetaxel
BP	GO:0033234	negative regulation of protein sumoylation	1/33	11/17913	0.0200845	0.22454	0.186542	54552	1	BRCA-Doxorubicin
BP	GO:0090073	positive regulation of protein homodimerization activity	1/33	11/17913	0.0200845	0.22454	0.186542	54552	1	BRCA-Doxorubicin
BP	GO:0046520	sphingoid biosynthetic process	1/33	11/17913	0.0200845	0.22454	0.186542	55331	1	BRCA-Doxorubicin
BP	GO:0070525	tRNA threonylcarbamoyladenosine metabolic process	1/33	11/17913	0.0200845	0.22454	0.186542	9692	1	BRCA-Doxorubicin
CC	GO:0005925	focal adhesion	4/49	397/18678	0.0200847	0.32364	0.295914	10109/6156/3675/10096	4	BLCA-Gemcitabine
MF	GO:0050840	extracellular matrix binding	1/8	43/16969	0.0200975	0.0423325	0.0157272	1520	1	STAD-Oxaliplatin
MF	GO:0003774	motor activity	2/36	103/16969	0.0201012	0.152826	0.119232	11127/3833	2	BRCA-Doxorubicin
BP	GO:0099171	presynaptic modulation of chemical synaptic transmission	1/26	14/17913	0.0201371	0.25573	0.224325	84961	1	STAD-Fluorouracil
BP	GO:0030201	heparan sulfate proteoglycan metabolic process	1/14	26/17913	0.0201371	0.125825	0.0864741	10855	1	STAD-Epirubicin
BP	GO:0050820	positive regulation of coagulation	1/14	26/17913	0.0201371	0.125825	0.0864741	10855	1	STAD-Epirubicin
BP	GO:0002691	regulation of cellular extravasation	1/14	26/17913	0.0201371	0.155244	0.112799	56477	1	STAD-Etoposide
MF	GO:0005243	gap junction channel activity	1/23	15/16969	0.0201477	0.177853	0.139322	10052	1	STAD-Cisplatin
MF	GO:0042809	vitamin D receptor binding	1/23	15/16969	0.0201477	0.177853	0.139322	9969	1	STAD-Cisplatin
CC	GO:0031941	filamentous actin	1/20	19/18678	0.0201595	0.111408	0.0882329	71	1	LUAD-Paclitaxel
CC	GO:0043073	germ cell nucleus	1/20	19/18678	0.0201595	0.111408	0.0882329	6790	1	LUAD-Paclitaxel
CC	GO:0005697	telomerase holoenzyme complex	1/20	19/18678	0.0201595	0.111408	0.0882329	7011	1	LUAD-Paclitaxel
BP	GO:0036293	response to decreased oxygen levels	2/11	365/17913	0.0201667	0.0683258	0.0377036	7428/30001	2	HNSC-Docetaxel
BP	GO:0060627	regulation of vesicle-mediated transport	3/22	480/17913	0.0201671	0.201005	0.162965	3092/10434/5594	3	STAD-Cisplatin
BP	GO:0051881	regulation of mitochondrial membrane potential	1/5	73/17913	0.0202131	0.0799216	0.0357786	4719	1	LUAD-Docetaxel
BP	GO:0034341	response to interferon-gamma	3/60	173/17913	0.0202672	0.388301	0.361489	10475/10096/163351	3	BLCA-Cisplatin
BP	GO:0034453	microtubule anchoring	1/16	23/17913	0.0203555	0.14782	0.107134	84376	1	LUAD-Vinorelbine
BP	GO:0097150	neuronal stem cell population maintenance	1/16	23/17913	0.0203555	0.14782	0.107134	84376	1	LUAD-Vinorelbine
BP	GO:0002429	immune response-activating cell surface receptor signaling pathway	4/47	399/17913	0.0203665	0.247792	0.214659	10109/5686/25865/10096	4	BLCA-Gemcitabine
CC	GO:0005924	cell-substrate adherens junction	4/49	399/18678	0.0204166	0.32364	0.295914	10109/6156/3675/10096	4	BLCA-Gemcitabine
CC	GO:1904724	tertiary granule lumen	1/7	55/18678	0.0204345	0.094674	0.0609014	1520	1	STAD-Oxaliplatin
MF	GO:0016798	hydrolase activity, acting on glycosyl bonds	2/36	104/16969	0.0204683	0.152826	0.119232	55331/10825	2	BRCA-Doxorubicin
BP	GO:0046777	protein autophosphorylation	2/19	210/17913	0.0205164	0.139491	0.105546	9961/5610	2	LUAD-Pemetrexed
BP	GO:1990542	mitochondrial transmembrane transport	2/60	66/17913	0.0206295	0.388301	0.361489	79085/517	2	BLCA-Cisplatin
BP	GO:0044843	cell cycle G1/S phase transition	2/14	288/17913	0.0206364	0.125825	0.0864741	6868/51065	2	STAD-Epirubicin
CC	GO:0044391	ribosomal subunit	3/63	173/18678	0.0206692	0.384467	0.365081	6156/7818/6230	3	BLCA-Cisplatin
BP	GO:0071359	cellular response to dsRNA	1/17	22/17913	0.020684	0.126566	0.0910592	23586	1	HNSC-Carboplatin
BP	GO:1904355	positive regulation of telomere capping	1/22	17/17913	0.020684	0.201005	0.162965	5594	1	STAD-Cisplatin
BP	GO:2000641	regulation of early endosome to late endosome transport	1/22	17/17913	0.020684	0.201005	0.162965	5594	1	STAD-Cisplatin
BP	GO:1901524	regulation of mitophagy	1/22	17/17913	0.020684	0.201005	0.162965	57154	1	STAD-Cisplatin
BP	GO:0060438	trachea development	1/22	17/17913	0.020684	0.201005	0.162965	5594	1	STAD-Cisplatin
CC	GO:0034451	centriolar satellite	1/13	30/18678	0.0206867	0.0931478	0.06091	84376	1	LUAD-Vinorelbine
BP	GO:2000249	regulation of actin cytoskeleton reorganization	1/11	34/17913	0.0206874	0.0690594	0.0381084	27	1	HNSC-Docetaxel
CC	GO:0005666	RNA polymerase III complex	1/39	10/18678	0.02069	0.31874	0.294432	661	1	LUAD-Carboplatin
CC	GO:0031143	pseudopodium	1/23	17/18678	0.0207376	0.200949	0.164699	5594	1	STAD-Cisplatin
MF	GO:0008234	cysteine-type peptidase activity	3/67	148/16969	0.0207459	0.302354	0.27307	7353/4287/9958	3	BLCA-Cisplatin
MF	GO:0004519	endonuclease activity	2/36	105/16969	0.0208382	0.152826	0.119232	9941/9692	2	BRCA-Doxorubicin
BP	GO:1903513	endoplasmic reticulum to cytosol transport	1/13	29/17913	0.0208499	0.143227	0.100732	55666	1	LUAD-Gemcitabine
BP	GO:0030970	retrograde protein transport, ER to cytosol	1/13	29/17913	0.0208499	0.143227	0.100732	55666	1	LUAD-Gemcitabine
BP	GO:0051084	'de novo' posttranslational protein folding	1/21	18/17913	0.0209028	0.213839	0.177239	30001	1	HNSC-Paclitaxel
BP	GO:0003094	glomerular filtration	1/18	21/17913	0.0209028	0.165407	0.126929	63929	1	LUAD-Cisplatin
BP	GO:0042454	ribonucleoside catabolic process	1/18	21/17913	0.0209028	0.165407	0.126929	140564	1	LUAD-Cisplatin
BP	GO:0080009	mRNA methylation	1/27	14/17913	0.020904	0.26654	0.237111	79066	1	HNSC-Cisplatin
BP	GO:0070669	response to interleukin-2	1/27	14/17913	0.020904	0.26654	0.237111	988	1	HNSC-Cisplatin
BP	GO:0052472	modulation by host of symbiont transcription	1/14	27/17913	0.020904	0.155244	0.112799	6882	1	STAD-Etoposide
BP	GO:0043921	modulation by host of viral transcription	1/14	27/17913	0.020904	0.155244	0.112799	6882	1	STAD-Etoposide
BP	GO:0009651	response to salt stress	1/14	27/17913	0.020904	0.125825	0.0864741	10367	1	STAD-Epirubicin
BP	GO:0006099	tricarboxylic acid cycle	1/14	27/17913	0.020904	0.155244	0.112799	3418	1	STAD-Etoposide
BP	GO:1903901	negative regulation of viral life cycle	2/47	85/17913	0.0209512	0.250895	0.217346	56829/5987	2	BLCA-Gemcitabine
BP	GO:0048639	positive regulation of developmental growth	2/22	183/17913	0.0209683	0.201005	0.162965	57154/5594	2	STAD-Cisplatin
CC	GO:0005871	kinesin complex	1/33	12/18678	0.0210027	0.119589	0.0901207	11127	1	BRCA-Doxorubicin
BP	GO:0032042	mitochondrial DNA metabolic process	1/20	19/17913	0.0210123	0.188006	0.147496	201163	1	BLCA-Carboplatin
BP	GO:0007095	mitotic G2 DNA damage checkpoint	1/20	19/17913	0.0210123	0.188006	0.147496	63967	1	BLCA-Carboplatin
BP	GO:0007095	mitotic G2 DNA damage checkpoint	1/20	19/17913	0.0210123	0.155471	0.119073	63967	1	LUAD-Paclitaxel
BP	GO:0090201	negative regulation of release of cytochrome c from mitochondria	1/20	19/17913	0.0210123	0.188006	0.147496	25994	1	BLCA-Carboplatin
BP	GO:0032069	regulation of nuclease activity	1/20	19/17913	0.0210123	0.155471	0.119073	1676	1	LUAD-Paclitaxel
BP	GO:0034311	diol metabolic process	1/19	20/17913	0.0210123	0.139491	0.105546	55331	1	LUAD-Pemetrexed
MF	GO:0031418	L-ascorbic acid binding	1/18	20/16969	0.0210144	0.146895	0.106833	79701	1	HNSC-Carboplatin
MF	GO:0042809	vitamin D receptor binding	1/24	15/16969	0.021015	0.173606	0.150321	6882	1	STAD-Leucovorin
MF	GO:0003964	RNA-directed DNA polymerase activity	1/30	12/16969	0.0210168	0.129633	0.0927369	7011	1	HNSC-Cisplatin
MF	GO:0001222	transcription corepressor binding	1/30	12/16969	0.0210168	0.129633	0.0927369	988	1	HNSC-Cisplatin
MF	GO:0033130	acetylcholine receptor binding	1/36	10/16969	0.0210193	0.152826	0.119232	165324	1	BRCA-Doxorubicin
MF	GO:0031419	cobalamin binding	1/36	10/16969	0.0210193	0.152826	0.119232	25974	1	BRCA-Doxorubicin
BP	GO:1902749	regulation of cell cycle G2/M phase transition	2/20	202/17913	0.0210391	0.188006	0.147496	63967/54820	2	BLCA-Carboplatin
BP	GO:1902749	regulation of cell cycle G2/M phase transition	2/20	202/17913	0.0210391	0.155471	0.119073	63967/6790	2	LUAD-Paclitaxel
BP	GO:1902914	regulation of protein polyubiquitination	1/16	24/17913	0.0212317	0.158101	0.119078	331	1	HNSC-Cetuximab
BP	GO:0030488	tRNA methylation	1/16	24/17913	0.0212317	0.158101	0.119078	79828	1	HNSC-Cetuximab
BP	GO:0030488	tRNA methylation	1/16	24/17913	0.0212317	0.149528	0.108372	131965	1	LUAD-Vinorelbine
CC	GO:0030055	cell-substrate junction	4/49	404/18678	0.021261	0.32364	0.295914	10109/6156/3675/10096	4	BLCA-Gemcitabine
BP	GO:0061077	chaperone-mediated protein folding	1/11	35/17913	0.0212899	0.0700407	0.0386499	30001	1	HNSC-Docetaxel
BP	GO:0048013	ephrin receptor signaling pathway	2/47	86/17913	0.0214146	0.250895	0.217346	10109/10096	2	BLCA-Gemcitabine
BP	GO:0033138	positive regulation of peptidyl-serine phosphorylation	2/47	86/17913	0.0214146	0.250895	0.217346	25865/3059	2	BLCA-Gemcitabine
BP	GO:0019083	viral transcription	2/23	177/17913	0.021437	0.279219	0.24333	6156/6882	2	STAD-Leucovorin
MF	GO:0004622	lysophospholipase activity	1/23	16/16969	0.0214769	0.177853	0.139322	10434	1	STAD-Cisplatin
MF	GO:0042288	MHC class I protein binding	1/23	16/16969	0.0214769	0.177853	0.139322	6892	1	STAD-Cisplatin
BP	GO:0006260	DNA replication	3/41	260/17913	0.0214774	0.261829	0.225138	54962/23649/84268	3	LGG-Temozolomide
CC	GO:0015935	small ribosomal subunit	2/63	67/18678	0.0215087	0.384467	0.365081	7818/6230	2	BLCA-Cisplatin
CC	GO:0098799	outer mitochondrial membrane protein complex	1/29	14/18678	0.0215262	0.219075	0.184851	55735	1	STAD-Fluorouracil
CC	GO:0033276	transcription factor TFTC complex	1/29	14/18678	0.0215262	0.219075	0.184851	6878	1	STAD-Fluorouracil
BP	GO:0071218	cellular response to misfolded protein	1/26	15/17913	0.0215604	0.25573	0.224325	8452	1	STAD-Fluorouracil
BP	GO:0001829	trophectodermal cell differentiation	1/26	15/17913	0.0215604	0.25573	0.224325	8452	1	STAD-Fluorouracil
BP	GO:0050690	regulation of defense response to virus by virus	1/13	30/17913	0.0215616	0.143227	0.100732	130340	1	LUAD-Gemcitabine
BP	GO:0046320	regulation of fatty acid oxidation	1/13	30/17913	0.0215616	0.143227	0.100732	83752	1	LUAD-Gemcitabine
BP	GO:0046349	amino sugar biosynthetic process	1/39	10/17913	0.0215652	0.304959	0.276545	10020	1	LUAD-Carboplatin
BP	GO:0006285	base-excision repair, AP site formation	1/39	10/17913	0.0215652	0.304959	0.276545	79661	1	LUAD-Carboplatin
BP	GO:0006971	hypotonic response	1/39	10/17913	0.0215652	0.304959	0.276545	9990	1	LUAD-Carboplatin
BP	GO:0009174	pyrimidine ribonucleoside monophosphate biosynthetic process	1/39	10/17913	0.0215652	0.304959	0.276545	7378	1	LUAD-Carboplatin
BP	GO:0009173	pyrimidine ribonucleoside monophosphate metabolic process	1/39	10/17913	0.0215652	0.304959	0.276545	7378	1	LUAD-Carboplatin
BP	GO:0061635	regulation of protein complex stability	1/39	10/17913	0.0215652	0.304959	0.276545	22863	1	LUAD-Carboplatin
BP	GO:0045625	regulation of T-helper 1 cell differentiation	1/39	10/17913	0.0215652	0.304959	0.276545	3718	1	LUAD-Carboplatin
BP	GO:0071104	response to interleukin-9	1/39	10/17913	0.0215652	0.304959	0.276545	3718	1	LUAD-Carboplatin
BP	GO:0006222	UMP biosynthetic process	1/39	10/17913	0.0215652	0.304959	0.276545	7378	1	LUAD-Carboplatin
BP	GO:0046049	UMP metabolic process	1/39	10/17913	0.0215652	0.304959	0.276545	7378	1	LUAD-Carboplatin
BP	GO:0006266	DNA ligation	1/23	17/17913	0.0216145	0.279219	0.24333	54840	1	STAD-Leucovorin
BP	GO:0006891	intra-Golgi vesicle-mediated transport	1/23	17/17913	0.0216145	0.279219	0.24333	2802	1	STAD-Leucovorin
BP	GO:0043923	positive regulation by host of viral transcription	1/23	17/17913	0.0216145	0.279219	0.24333	6882	1	STAD-Leucovorin
BP	GO:0051125	regulation of actin nucleation	1/17	23/17913	0.0216145	0.126566	0.0910592	348110	1	HNSC-Carboplatin
BP	GO:0000819	sister chromatid segregation	2/26	157/17913	0.0216156	0.25573	0.224325	23126/8452	2	STAD-Fluorouracil
BP	GO:0006972	hyperosmotic response	1/14	28/17913	0.0216704	0.125825	0.0864741	10367	1	STAD-Epirubicin
BP	GO:0052312	modulation of transcription in other organism involved in symbiotic interaction	1/14	28/17913	0.0216704	0.155244	0.112799	6882	1	STAD-Etoposide
BP	GO:1903846	positive regulation of cellular response to transforming growth factor beta stimulus	1/14	28/17913	0.0216704	0.125825	0.0864741	6868	1	STAD-Epirubicin
BP	GO:0045737	positive regulation of cyclin-dependent protein serine/threonine kinase activity	1/14	28/17913	0.0216704	0.125825	0.0864741	6868	1	STAD-Epirubicin
BP	GO:0032770	positive regulation of monooxygenase activity	1/14	28/17913	0.0216704	0.125825	0.0864741	3845	1	STAD-Epirubicin
BP	GO:2000406	positive regulation of T cell migration	1/14	28/17913	0.0216704	0.125825	0.0864741	6868	1	STAD-Epirubicin
BP	GO:0030511	positive regulation of transforming growth factor beta receptor signaling pathway	1/14	28/17913	0.0216704	0.125825	0.0864741	6868	1	STAD-Epirubicin
BP	GO:0051443	positive regulation of ubiquitin-protein transferase activity	1/14	28/17913	0.0216704	0.125825	0.0864741	5861	1	STAD-Epirubicin
BP	GO:0042634	regulation of hair cycle	1/14	28/17913	0.0216704	0.125825	0.0864741	10855	1	STAD-Epirubicin
BP	GO:0033032	regulation of myeloid cell apoptotic process	1/14	28/17913	0.0216704	0.125825	0.0864741	6868	1	STAD-Epirubicin
BP	GO:0033688	regulation of osteoblast proliferation	1/14	28/17913	0.0216704	0.125825	0.0864741	10855	1	STAD-Epirubicin
MF	GO:0003714	transcription corepressor activity	2/19	205/16969	0.0216985	0.122586	0.0837001	10848/9611	2	STAD-Capecitabine
BP	GO:0034249	negative regulation of cellular amide metabolic process	2/19	217/17913	0.0218143	0.139491	0.105546	6726/5610	2	LUAD-Pemetrexed
MF	GO:0052866	phosphatidylinositol phosphate phosphatase activity	1/15	25/16969	0.0218816	0.0990892	0.0596025	3633	1	HNSC-Cetuximab
BP	GO:0010529	negative regulation of transposition	1/18	22/17913	0.0218879	0.165407	0.126929	140564	1	LUAD-Cisplatin
BP	GO:0010528	regulation of transposition	1/18	22/17913	0.0218879	0.165407	0.126929	140564	1	LUAD-Cisplatin
BP	GO:0097205	renal filtration	1/18	22/17913	0.0218879	0.165407	0.126929	63929	1	LUAD-Cisplatin
BP	GO:0048103	somatic stem cell division	1/18	22/17913	0.0218879	0.165407	0.126929	9253	1	LUAD-Cisplatin
BP	GO:0036303	lymph vessel morphogenesis	1/22	18/17913	0.0218879	0.201005	0.162965	5784	1	STAD-Cisplatin
BP	GO:0006312	mitotic recombination	1/22	18/17913	0.0218879	0.201005	0.162965	7011	1	STAD-Cisplatin
BP	GO:0010457	centriole-centriole cohesion	1/33	12/17913	0.0218909	0.22454	0.186542	11127	1	BRCA-Doxorubicin
BP	GO:0046479	glycosphingolipid catabolic process	1/33	12/17913	0.0218909	0.22454	0.186542	10825	1	BRCA-Doxorubicin
BP	GO:1904816	positive regulation of protein localization to chromosome, telomeric region	1/33	12/17913	0.0218909	0.22454	0.186542	54552	1	BRCA-Doxorubicin
BP	GO:0006670	sphingosine metabolic process	1/33	12/17913	0.0218909	0.22454	0.186542	55331	1	BRCA-Doxorubicin
BP	GO:0097064	ncRNA export from nucleus	1/11	36/17913	0.0218921	0.0709929	0.0391753	51808	1	HNSC-Docetaxel
BP	GO:0034383	low-density lipoprotein particle clearance	1/9	44/17913	0.0218957	0.0965658	0.0679624	10330	1	STAD-Oxaliplatin
BP	GO:0061014	positive regulation of mRNA catabolic process	1/9	44/17913	0.0218957	0.0965658	0.0679624	79066	1	STAD-Oxaliplatin
CC	GO:0031528	microvillus membrane	1/18	23/18678	0.0219445	0.143869	0.110139	5794	1	STAD-Capecitabine
MF	GO:0016811	hydrolase activity, acting on carbon-nitrogen (but not peptide) bonds, in linear amides	2/67	58/16969	0.0220237	0.302354	0.27307	4287/55331	2	BLCA-Cisplatin
BP	GO:0010769	regulation of cell morphogenesis involved in differentiation	2/16	260/17913	0.0220254	0.158101	0.119078	150465/4241	2	HNSC-Cetuximab
BP	GO:0032026	response to magnesium ion	1/21	19/17913	0.0220518	0.213839	0.177239	4193	1	HNSC-Paclitaxel
BP	GO:0071379	cellular response to prostaglandin stimulus	1/19	21/17913	0.0220518	0.139491	0.105546	5031	1	LUAD-Pemetrexed
BP	GO:1903055	positive regulation of extracellular matrix organization	1/19	21/17913	0.0220518	0.216491	0.176573	4241	1	STAD-Capecitabine
BP	GO:0046132	pyrimidine ribonucleoside biosynthetic process	1/19	21/17913	0.0220518	0.139491	0.105546	7378	1	LUAD-Pemetrexed
BP	GO:0070920	regulation of production of small RNA involved in gene silencing by RNA	1/19	21/17913	0.0220518	0.216491	0.176573	9611	1	STAD-Capecitabine
BP	GO:0035455	response to interferon-alpha	1/19	21/17913	0.0220518	0.139491	0.105546	5610	1	LUAD-Pemetrexed
BP	GO:0042454	ribonucleoside catabolic process	1/19	21/17913	0.0220518	0.139491	0.105546	7378	1	LUAD-Pemetrexed
MF	GO:0046966	thyroid hormone receptor binding	1/14	27/16969	0.0220554	0.0568706	0.0251428	9969	1	STAD-Epirubicin
MF	GO:0046966	thyroid hormone receptor binding	1/14	27/16969	0.0220554	0.155026	0.124536	6882	1	STAD-Etoposide
BP	GO:0002320	lymphoid progenitor cell differentiation	1/20	20/17913	0.0221065	0.188006	0.147496	201163	1	BLCA-Carboplatin
BP	GO:0032211	negative regulation of telomere maintenance via telomerase	1/20	20/17913	0.0221065	0.188006	0.147496	54552	1	BLCA-Carboplatin
BP	GO:0048596	embryonic camera-type eye morphogenesis	1/16	25/17913	0.0221071	0.149528	0.108372	65979	1	LUAD-Vinorelbine
BP	GO:0002719	negative regulation of cytokine production involved in immune response	1/16	25/17913	0.0221071	0.158101	0.119078	3077	1	HNSC-Cetuximab
BP	GO:0046426	negative regulation of JAK-STAT cascade	1/16	25/17913	0.0221071	0.158101	0.119078	54741	1	HNSC-Cetuximab
BP	GO:1900120	regulation of receptor binding	1/16	25/17913	0.0221071	0.158101	0.119078	3077	1	HNSC-Cetuximab
BP	GO:0051607	defense response to virus	2/18	231/17913	0.0221159	0.165407	0.126929	81844/140564	2	LUAD-Cisplatin
MF	GO:0008171	O-methyltransferase activity	1/19	20/16969	0.0221694	0.102369	0.0783684	23463	1	HNSC-Paclitaxel
MF	GO:0017127	cholesterol transporter activity	1/20	19/16969	0.0221694	0.145145	0.101856	57655	1	LUAD-Cisplatin
MF	GO:0016289	CoA hydrolase activity	1/20	19/16969	0.0221694	0.145145	0.101856	23597	1	LUAD-Cisplatin
MF	GO:0035586	purinergic receptor activity	1/20	19/16969	0.0221694	0.10077	0.0721303	5031	1	LUAD-Pemetrexed
MF	GO:0140078	class I DNA-(apurinic or apyrimidinic site) endonuclease activity	1/38	10/16969	0.0221753	0.177089	0.143392	79661	1	LUAD-Carboplatin
MF	GO:0005522	profilin binding	1/38	10/16969	0.0221753	0.177089	0.143392	71	1	LUAD-Carboplatin
MF	GO:0016857	racemase and epimerase activity, acting on carbohydrates and derivatives	1/38	10/16969	0.0221753	0.177089	0.143392	10020	1	LUAD-Carboplatin
MF	GO:0099186	structural constituent of postsynapse	1/38	10/16969	0.0221753	0.177089	0.143392	71	1	LUAD-Carboplatin
BP	GO:0006914	autophagy	4/41	471/17913	0.0221935	0.261829	0.225138	5476/9140/11180/143187	4	LGG-Temozolomide
BP	GO:0061919	process utilizing autophagic mechanism	4/41	471/17913	0.0221935	0.261829	0.225138	5476/9140/11180/143187	4	LGG-Temozolomide
BP	GO:0051204	protein insertion into mitochondrial membrane	1/13	31/17913	0.0222729	0.143227	0.100732	285521	1	LUAD-Gemcitabine
CC	GO:0098803	respiratory chain complex	1/6	70/18678	0.0222797	0.0481212	0.01634	4719	1	LUAD-Docetaxel
BP	GO:0006397	mRNA processing	3/22	499/17913	0.0223254	0.201005	0.162965	55131/3185/55234	3	STAD-Cisplatin
BP	GO:0031058	positive regulation of histone modification	2/47	88/17913	0.0223542	0.258432	0.223876	25865/26097	2	BLCA-Gemcitabine
BP	GO:0031669	cellular response to nutrient levels	2/19	220/17913	0.0223809	0.139491	0.105546	7378/5610	2	LUAD-Pemetrexed
BP	GO:0033617	mitochondrial respiratory chain complex IV assembly	1/27	15/17913	0.0223809	0.26654	0.237111	285521	1	HNSC-Cisplatin
MF	GO:0008175	tRNA methyltransferase activity	1/16	24/16969	0.0224008	0.122186	0.0921757	131965	1	LUAD-Vinorelbine
MF	GO:0008409	5'-3' exonuclease activity	1/24	16/16969	0.0224008	0.173606	0.150321	54840	1	STAD-Leucovorin
MF	GO:0008173	RNA methyltransferase activity	1/8	48/16969	0.0224113	0.0423325	0.0157272	79066	1	STAD-Oxaliplatin
BP	GO:0006101	citrate metabolic process	1/14	29/17913	0.0224362	0.155244	0.112799	3418	1	STAD-Etoposide
BP	GO:0060441	epithelial tube branching involved in lung morphogenesis	1/14	29/17913	0.0224362	0.125825	0.0864741	3845	1	STAD-Epirubicin
BP	GO:0048873	homeostasis of number of cells within a tissue	1/14	29/17913	0.0224362	0.125825	0.0864741	3845	1	STAD-Epirubicin
BP	GO:0072606	interleukin-8 secretion	1/14	29/17913	0.0224362	0.125825	0.0864741	5861	1	STAD-Epirubicin
BP	GO:0010575	positive regulation of vascular endothelial growth factor production	1/14	29/17913	0.0224362	0.125825	0.0864741	10855	1	STAD-Epirubicin
BP	GO:0001844	protein insertion into mitochondrial membrane involved in apoptotic signaling pathway	1/14	29/17913	0.0224362	0.155244	0.112799	7029	1	STAD-Etoposide
BP	GO:1904994	regulation of leukocyte adhesion to vascular endothelial cell	1/14	29/17913	0.0224362	0.155244	0.112799	56477	1	STAD-Etoposide
BP	GO:0000083	regulation of transcription involved in G1/S transition of mitotic cell cycle	1/14	29/17913	0.0224362	0.155244	0.112799	7029	1	STAD-Etoposide
CC	GO:0005743	mitochondrial inner membrane	2/10	445/18678	0.0224556	0.0861646	0.0394346	4731/79085	2	HNSC-Docetaxel
BP	GO:0030488	tRNA methylation	1/17	24/17913	0.0225442	0.126566	0.0910592	55798	1	HNSC-Carboplatin
BP	GO:0046777	protein autophosphorylation	2/20	210/17913	0.0226224	0.160982	0.123294	6790/5610	2	LUAD-Paclitaxel
MF	GO:0004540	ribonuclease activity	2/42	94/16969	0.0226426	0.309141	0.291748	25819/192669	2	LGG-Temozolomide
BP	GO:0046950	cellular ketone body metabolic process	1/41	10/17913	0.0226597	0.261829	0.225138	622	1	LGG-Temozolomide
BP	GO:0002182	cytoplasmic translational elongation	1/41	10/17913	0.0226597	0.261829	0.225138	1801	1	LGG-Temozolomide
BP	GO:0001768	establishment of T cell polarity	1/41	10/17913	0.0226597	0.261829	0.225138	2319	1	LGG-Temozolomide
BP	GO:0001574	ganglioside biosynthetic process	1/41	10/17913	0.0226597	0.261829	0.225138	8869	1	LGG-Temozolomide
BP	GO:0018202	peptidyl-histidine modification	1/41	10/17913	0.0226597	0.261829	0.225138	1801	1	LGG-Temozolomide
BP	GO:0090309	positive regulation of methylation-dependent chromatin silencing	1/41	10/17913	0.0226597	0.261829	0.225138	1786	1	LGG-Temozolomide
BP	GO:1900247	regulation of cytoplasmic translational elongation	1/41	10/17913	0.0226597	0.261829	0.225138	1801	1	LGG-Temozolomide
BP	GO:0086070	SA node cell to atrial cardiac muscle cell communication	1/41	10/17913	0.0226597	0.261829	0.225138	10052	1	LGG-Temozolomide
MF	GO:0016798	hydrolase activity, acting on glycosyl bonds	2/38	104/16969	0.0226602	0.177089	0.143392	10020/79661	2	LUAD-Carboplatin
MF	GO:0019903	protein phosphatase binding	2/30	132/16969	0.0226612	0.129633	0.0927369	988/2029	2	HNSC-Cisplatin
BP	GO:1901992	positive regulation of mitotic cell cycle phase transition	1/5	82/17913	0.0226823	0.0799216	0.0357786	29766	1	LUAD-Docetaxel
BP	GO:0070482	response to oxygen levels	2/11	389/17913	0.0227264	0.0726605	0.0400955	7428/30001	2	HNSC-Docetaxel
CC	GO:0031254	cell trailing edge	1/33	13/18678	0.0227335	0.119589	0.0901207	6693	1	BRCA-Doxorubicin
CC	GO:1902562	H4 histone acetyltransferase complex	1/13	33/18678	0.0227335	0.0931478	0.06091	84148	1	LUAD-Vinorelbine
CC	GO:0001931	uropod	1/33	13/18678	0.0227335	0.119589	0.0901207	6693	1	BRCA-Doxorubicin
CC	GO:0005942	phosphatidylinositol 3-kinase complex	1/39	11/18678	0.0227359	0.31874	0.294432	22863	1	LUAD-Carboplatin
MF	GO:0035613	RNA stem-loop binding	1/30	13/16969	0.0227488	0.129633	0.0927369	79066	1	HNSC-Cisplatin
CC	GO:0016442	RISC complex	1/43	10/18678	0.0227901	0.263875	0.227828	192669	1	LGG-Temozolomide
CC	GO:0005675	transcription factor TFIIH holo complex	1/43	10/18678	0.0227901	0.263875	0.227828	2071	1	LGG-Temozolomide
BP	GO:0006289	nucleotide-excision repair	2/41	102/17913	0.0227919	0.261829	0.225138	4287/2071	2	LGG-Temozolomide
MF	GO:0031435	mitogen-activated protein kinase kinase kinase binding	1/23	17/16969	0.0228045	0.177853	0.139322	5594	1	STAD-Cisplatin
MF	GO:0008353	RNA polymerase II CTD heptapeptide repeat kinase activity	1/23	17/16969	0.0228045	0.177853	0.139322	5594	1	STAD-Cisplatin
BP	GO:0006413	translational initiation	2/23	183/17913	0.0228131	0.279219	0.24333	6156/4528	2	STAD-Leucovorin
BP	GO:0034404	nucleobase-containing small molecule biosynthetic process	2/20	211/17913	0.0228237	0.160982	0.123294	348995/3704	2	LUAD-Paclitaxel
BP	GO:0050857	positive regulation of antigen receptor-mediated signaling pathway	1/18	23/17913	0.0228719	0.165407	0.126929	150372	1	LUAD-Cisplatin
BP	GO:0002347	response to tumor cell	1/18	23/17913	0.0228719	0.165407	0.126929	5817	1	LUAD-Cisplatin
BP	GO:0039535	regulation of RIG-I signaling pathway	1/23	18/17913	0.0228719	0.279219	0.24333	55666	1	STAD-Leucovorin
CC	GO:0016592	mediator complex	1/18	24/18678	0.0228882	0.143869	0.110139	9969	1	STAD-Capecitabine
BP	GO:0071897	DNA biosynthetic process	2/22	192/17913	0.0229347	0.201005	0.162965	7011/5594	2	STAD-Cisplatin
BP	GO:0009615	response to virus	4/60	323/17913	0.0229591	0.388301	0.361489	7353/3455/10475/55666	4	BLCA-Cisplatin
BP	GO:0033631	cell-cell adhesion mediated by integrin	1/26	16/17913	0.0229818	0.25573	0.224325	9780	1	STAD-Fluorouracil
BP	GO:0051382	kinetochore assembly	1/26	16/17913	0.0229818	0.25573	0.224325	23126	1	STAD-Fluorouracil
CC	GO:0005671	Ada2/Gcn5/Ada3 transcription activator complex	1/29	15/18678	0.0230466	0.219075	0.184851	26009	1	STAD-Fluorouracil
CC	GO:0005662	DNA replication factor A complex	1/29	15/18678	0.0230466	0.259635	0.22775	988	1	HNSC-Cisplatin
BP	GO:1902749	regulation of cell cycle G2/M phase transition	2/21	202/17913	0.0230835	0.213839	0.177239	55142/5690	2	HNSC-Paclitaxel
BP	GO:0060716	labyrinthine layer blood vessel development	1/22	19/17913	0.0230903	0.201005	0.162965	5594	1	STAD-Cisplatin
BP	GO:0060039	pericardium development	1/22	19/17913	0.0230903	0.201005	0.162965	6654	1	STAD-Cisplatin
BP	GO:0007398	ectoderm development	1/19	22/17913	0.0230903	0.216491	0.176573	6293	1	STAD-Capecitabine
BP	GO:0071425	hematopoietic stem cell proliferation	1/19	22/17913	0.0230903	0.139491	0.105546	5610	1	LUAD-Pemetrexed
BP	GO:0031639	plasminogen activation	1/19	22/17913	0.0230903	0.216491	0.176573	4241	1	STAD-Capecitabine
BP	GO:0035590	purinergic nucleotide receptor signaling pathway	1/19	22/17913	0.0230903	0.139491	0.105546	5031	1	LUAD-Pemetrexed
BP	GO:0009220	pyrimidine ribonucleotide biosynthetic process	1/19	22/17913	0.0230903	0.139491	0.105546	7378	1	LUAD-Pemetrexed
BP	GO:0034695	response to prostaglandin E	1/19	22/17913	0.0230903	0.139491	0.105546	5031	1	LUAD-Pemetrexed
MF	GO:0043295	glutathione binding	1/36	11/16969	0.0230974	0.152826	0.119232	25974	1	BRCA-Doxorubicin
BP	GO:0043901	negative regulation of multi-organism process	3/60	182/17913	0.0231264	0.388301	0.361489	7353/10475/55666	3	BLCA-Cisplatin
CC	GO:0005925	focal adhesion	3/29	397/18678	0.0231334	0.259635	0.22775	23164/6223/2274	3	HNSC-Cisplatin
CC	GO:0030867	rough endoplasmic reticulum membrane	1/19	23/18678	0.0231501	0.269552	0.241704	6726	1	LUAD-Pemetrexed
CC	GO:0005697	telomerase holoenzyme complex	1/23	19/18678	0.0231501	0.200949	0.164699	7011	1	STAD-Cisplatin
BP	GO:0070972	protein localization to endoplasmic reticulum	2/33	128/17913	0.0231512	0.22454	0.186542	6223/9045	2	BRCA-Doxorubicin
BP	GO:0007565	female pregnancy	2/22	193/17913	0.0231578	0.201005	0.162965	55870/5594	2	STAD-Cisplatin
BP	GO:0006085	acetyl-CoA biosynthetic process	1/20	21/17913	0.0231995	0.160982	0.123294	57546	1	LUAD-Paclitaxel
BP	GO:0072111	cell proliferation involved in kidney development	1/20	21/17913	0.0231995	0.188006	0.147496	201163	1	BLCA-Carboplatin
BP	GO:0035024	negative regulation of Rho protein signal transduction	1/20	21/17913	0.0231995	0.188006	0.147496	201163	1	BLCA-Carboplatin
BP	GO:0006907	pinocytosis	1/20	21/17913	0.0231995	0.160982	0.123294	30844	1	LUAD-Paclitaxel
BP	GO:0035455	response to interferon-alpha	1/20	21/17913	0.0231995	0.160982	0.123294	5610	1	LUAD-Paclitaxel
BP	GO:0006739	NADP metabolic process	1/14	30/17913	0.0232015	0.155244	0.112799	3418	1	STAD-Etoposide
BP	GO:0006614	SRP-dependent cotranslational protein targeting to membrane	2/41	103/17913	0.0232099	0.261829	0.225138	6726/6156	2	LGG-Temozolomide
CC	GO:0005758	mitochondrial intermembrane space	1/6	73/18678	0.0232252	0.0481212	0.01634	4719	1	LUAD-Docetaxel
MF	GO:0102567	phospholipase A2 activity (consuming 1,2-dipalmitoylphosphatidylcholine)	1/19	21/16969	0.0232656	0.122586	0.0837001	171586	1	STAD-Capecitabine
MF	GO:0102568	phospholipase A2 activity consuming 1,2-dioleoylphosphatidylethanolamine)	1/19	21/16969	0.0232656	0.122586	0.0837001	171586	1	STAD-Capecitabine
MF	GO:0004298	threonine-type endopeptidase activity	1/19	21/16969	0.0232656	0.102369	0.0783684	5690	1	HNSC-Paclitaxel
MF	GO:0070003	threonine-type peptidase activity	1/19	21/16969	0.0232656	0.102369	0.0783684	5690	1	HNSC-Paclitaxel
CC	GO:0005839	proteasome core complex	1/22	20/18678	0.0233071	0.18063	0.156403	5690	1	HNSC-Paclitaxel
CC	GO:0000932	P-body	1/7	63/18678	0.0233768	0.094674	0.0609014	55643	1	STAD-Oxaliplatin
CC	GO:0005924	cell-substrate adherens junction	3/29	399/18678	0.0234372	0.259635	0.22775	23164/6223/2274	3	HNSC-Cisplatin
BP	GO:0006413	translational initiation	3/60	183/17913	0.023457	0.388301	0.361489	6156/6230/1979	3	BLCA-Cisplatin
BP	GO:0042100	B cell proliferation	2/60	71/17913	0.0236465	0.388301	0.361489	3329/5074	2	BLCA-Cisplatin
BP	GO:0048048	embryonic eye morphogenesis	1/13	33/17913	0.023694	0.143227	0.100732	65979	1	LUAD-Gemcitabine
BP	GO:0030490	maturation of SSU-rRNA	1/33	13/17913	0.023694	0.22454	0.186542	6223	1	BRCA-Doxorubicin
BP	GO:0009313	oligosaccharide catabolic process	1/33	13/17913	0.023694	0.22454	0.186542	10825	1	BRCA-Doxorubicin
BP	GO:1902414	protein localization to cell junction	1/33	13/17913	0.023694	0.22454	0.186542	11127	1	BRCA-Doxorubicin
BP	GO:0002679	respiratory burst involved in defense response	1/33	13/17913	0.023694	0.22454	0.186542	6223	1	BRCA-Doxorubicin
BP	GO:0016114	terpenoid biosynthetic process	1/33	13/17913	0.023694	0.22454	0.186542	2224	1	BRCA-Doxorubicin
BP	GO:0006044	N-acetylglucosamine metabolic process	1/39	11/17913	0.0236966	0.304959	0.276545	10020	1	LUAD-Carboplatin
BP	GO:0099188	postsynaptic cytoskeleton organization	1/39	11/17913	0.0236966	0.304959	0.276545	71	1	LUAD-Carboplatin
BP	GO:0009223	pyrimidine deoxyribonucleotide catabolic process	1/39	11/17913	0.0236966	0.304959	0.276545	79661	1	LUAD-Carboplatin
BP	GO:0043097	pyrimidine nucleoside salvage	1/39	11/17913	0.0236966	0.304959	0.276545	7378	1	LUAD-Carboplatin
BP	GO:0008655	pyrimidine-containing compound salvage	1/39	11/17913	0.0236966	0.304959	0.276545	7378	1	LUAD-Carboplatin
BP	GO:0002730	regulation of dendritic cell cytokine production	1/39	11/17913	0.0236966	0.304959	0.276545	3718	1	LUAD-Carboplatin
BP	GO:0070243	regulation of thymocyte apoptotic process	1/39	11/17913	0.0236966	0.304959	0.276545	3718	1	LUAD-Carboplatin
BP	GO:0000096	sulfur amino acid metabolic process	1/11	39/17913	0.0236966	0.0747102	0.0412266	84245	1	HNSC-Docetaxel
CC	GO:0005669	transcription factor TFIID complex	1/14	32/18678	0.0237283	0.158165	0.121084	6882	1	STAD-Etoposide
MF	GO:0004715	non-membrane spanning protein tyrosine kinase activity	1/11	37/16969	0.023732	0.0682573	0.0299374	27	1	HNSC-Docetaxel
MF	GO:0001784	phosphotyrosine residue binding	1/11	37/16969	0.023732	0.0682573	0.0299374	27	1	HNSC-Docetaxel
BP	GO:0070125	mitochondrial translational elongation	1/5	86/17913	0.0237782	0.0799216	0.0357786	51263	1	LUAD-Docetaxel
BP	GO:0007162	negative regulation of cell adhesion	2/16	271/17913	0.0237964	0.158101	0.119078	4241/3077	2	HNSC-Cetuximab
BP	GO:0036315	cellular response to sterol	1/18	24/17913	0.0238551	0.165407	0.126929	57655	1	LUAD-Cisplatin
BP	GO:0045954	positive regulation of natural killer cell mediated cytotoxicity	1/18	24/17913	0.0238551	0.165407	0.126929	5817	1	LUAD-Cisplatin
BP	GO:0046135	pyrimidine nucleoside catabolic process	1/18	24/17913	0.0238551	0.165407	0.126929	140564	1	LUAD-Cisplatin
BP	GO:0001914	regulation of T cell mediated cytotoxicity	1/18	24/17913	0.0238551	0.165407	0.126929	5817	1	LUAD-Cisplatin
BP	GO:0061621	canonical glycolysis	1/16	27/17913	0.0238557	0.158101	0.119078	221937	1	HNSC-Cetuximab
BP	GO:0021846	cell proliferation in forebrain	1/16	27/17913	0.0238557	0.149528	0.108372	84376	1	LUAD-Vinorelbine
BP	GO:0097067	cellular response to thyroid hormone stimulus	1/27	16/17913	0.0238557	0.26654	0.237111	1508	1	HNSC-Cisplatin
BP	GO:0034435	cholesterol esterification	1/27	16/17913	0.0238557	0.26654	0.237111	6646	1	HNSC-Cisplatin
BP	GO:0010878	cholesterol storage	1/27	16/17913	0.0238557	0.26654	0.237111	6646	1	HNSC-Cisplatin
BP	GO:0061718	glucose catabolic process to pyruvate	1/16	27/17913	0.0238557	0.158101	0.119078	221937	1	HNSC-Cetuximab
BP	GO:1903830	magnesium ion transmembrane transport	1/27	16/17913	0.0238557	0.26654	0.237111	84061	1	HNSC-Cisplatin
BP	GO:0006735	NADH regeneration	1/16	27/17913	0.0238557	0.158101	0.119078	221937	1	HNSC-Cetuximab
BP	GO:0046839	phospholipid dephosphorylation	1/16	27/17913	0.0238557	0.158101	0.119078	3633	1	HNSC-Cetuximab
BP	GO:0060263	regulation of respiratory burst	1/27	16/17913	0.0238557	0.26654	0.237111	6223	1	HNSC-Cisplatin
BP	GO:0035456	response to interferon-beta	1/16	27/17913	0.0238557	0.149528	0.108372	3455	1	LUAD-Vinorelbine
BP	GO:0010225	response to UV-C	1/27	16/17913	0.0238557	0.26654	0.237111	5429	1	HNSC-Cisplatin
BP	GO:0008090	retrograde axonal transport	1/27	16/17913	0.0238557	0.26654	0.237111	10749	1	HNSC-Cisplatin
BP	GO:0034433	steroid esterification	1/27	16/17913	0.0238557	0.26654	0.237111	6646	1	HNSC-Cisplatin
BP	GO:0034434	sterol esterification	1/27	16/17913	0.0238557	0.26654	0.237111	6646	1	HNSC-Cisplatin
MF	GO:0008757	S-adenosylmethionine-dependent methyltransferase activity	2/30	136/16969	0.0239565	0.129633	0.0927369	23463/79066	2	HNSC-Cisplatin
BP	GO:0090505	epiboly involved in wound healing	1/14	31/17913	0.0239662	0.125825	0.0864741	6868	1	STAD-Epirubicin
BP	GO:0015695	organic cation transport	1/14	31/17913	0.0239662	0.155244	0.112799	283130	1	STAD-Etoposide
BP	GO:0033687	osteoblast proliferation	1/14	31/17913	0.0239662	0.125825	0.0864741	10855	1	STAD-Epirubicin
BP	GO:0045742	positive regulation of epidermal growth factor receptor signaling pathway	1/14	31/17913	0.0239662	0.125825	0.0864741	6868	1	STAD-Epirubicin
BP	GO:0051204	protein insertion into mitochondrial membrane	1/14	31/17913	0.0239662	0.155244	0.112799	7029	1	STAD-Etoposide
BP	GO:0016601	Rac protein signal transduction	1/14	31/17913	0.0239662	0.125825	0.0864741	3845	1	STAD-Epirubicin
BP	GO:0051385	response to mineralocorticoid	1/14	31/17913	0.0239662	0.125825	0.0864741	3845	1	STAD-Epirubicin
BP	GO:0044319	wound healing, spreading of cells	1/14	31/17913	0.0239662	0.125825	0.0864741	6868	1	STAD-Epirubicin
BP	GO:0033108	mitochondrial respiratory chain complex assembly	1/5	87/17913	0.024052	0.0799216	0.0357786	4719	1	LUAD-Docetaxel
BP	GO:0006066	alcohol metabolic process	3/33	339/17913	0.0241042	0.22454	0.186542	27163/55331/2224	3	BRCA-Doxorubicin
BP	GO:0071243	cellular response to arsenic-containing substance	1/23	19/17913	0.0241278	0.279219	0.24333	7390	1	STAD-Leucovorin
BP	GO:0070987	error-free translesion synthesis	1/23	19/17913	0.0241278	0.279219	0.24333	55666	1	STAD-Leucovorin
BP	GO:0034389	lipid droplet organization	1/23	19/17913	0.0241278	0.279219	0.24333	128486	1	STAD-Leucovorin
BP	GO:0006448	regulation of translational elongation	1/23	19/17913	0.0241278	0.279219	0.24333	6156	1	STAD-Leucovorin
BP	GO:0035588	G protein-coupled purinergic receptor signaling pathway	1/19	23/17913	0.0241278	0.140474	0.10629	5031	1	LUAD-Pemetrexed
BP	GO:0051125	regulation of actin nucleation	1/19	23/17913	0.0241278	0.140474	0.10629	348110	1	LUAD-Pemetrexed
MF	GO:0051537	2 iron, 2 sulfur cluster binding	1/23	18/16969	0.0241303	0.177853	0.139322	4719	1	STAD-Cisplatin
MF	GO:0017025	TBP-class protein binding	1/23	18/16969	0.0241303	0.177853	0.139322	3185	1	STAD-Cisplatin
MF	GO:0045296	cadherin binding	2/14	297/16969	0.0241838	0.0568706	0.0251428	5861/56829	2	STAD-Epirubicin
BP	GO:0072659	protein localization to plasma membrane	3/47	237/17913	0.0241898	0.258432	0.223876	3675/23241/10640	3	BLCA-Gemcitabine
CC	GO:0030055	cell-substrate junction	3/29	404/18678	0.0242066	0.259635	0.22775	23164/6223/2274	3	HNSC-Cisplatin
BP	GO:0006309	apoptotic DNA fragmentation	1/20	22/17913	0.0242914	0.16261	0.12454	1676	1	LUAD-Paclitaxel
BP	GO:0071425	hematopoietic stem cell proliferation	1/20	22/17913	0.0242914	0.16261	0.12454	5610	1	LUAD-Paclitaxel
BP	GO:0032594	protein transport within lipid bilayer	1/20	22/17913	0.0242914	0.188006	0.147496	353116	1	BLCA-Carboplatin
BP	GO:1903429	regulation of cell maturation	1/20	22/17913	0.0242914	0.16261	0.12454	6790	1	LUAD-Paclitaxel
BP	GO:0043496	regulation of protein homodimerization activity	1/20	22/17913	0.0242914	0.188006	0.147496	54552	1	BLCA-Carboplatin
BP	GO:0033233	regulation of protein sumoylation	1/20	22/17913	0.0242914	0.188006	0.147496	54552	1	BLCA-Carboplatin
BP	GO:0009110	vitamin biosynthetic process	1/20	22/17913	0.0242914	0.188006	0.147496	29914	1	BLCA-Carboplatin
BP	GO:0086014	atrial cardiac muscle cell action potential	1/22	20/17913	0.0242914	0.201005	0.162965	10052	1	STAD-Cisplatin
BP	GO:0086066	atrial cardiac muscle cell to AV node cell communication	1/22	20/17913	0.0242914	0.201005	0.162965	10052	1	STAD-Cisplatin
BP	GO:0086026	atrial cardiac muscle cell to AV node cell signaling	1/22	20/17913	0.0242914	0.201005	0.162965	10052	1	STAD-Cisplatin
BP	GO:0002320	lymphoid progenitor cell differentiation	1/22	20/17913	0.0242914	0.201005	0.162965	6654	1	STAD-Cisplatin
BP	GO:1903599	positive regulation of autophagy of mitochondrion	1/22	20/17913	0.0242914	0.201005	0.162965	57154	1	STAD-Cisplatin
BP	GO:0098780	response to mitochondrial depolarisation	1/22	20/17913	0.0242914	0.201005	0.162965	57154	1	STAD-Cisplatin
BP	GO:0030878	thyroid gland development	1/22	20/17913	0.0242914	0.201005	0.162965	5594	1	STAD-Cisplatin
BP	GO:0071470	cellular response to osmotic stress	1/11	40/17913	0.0242975	0.0755551	0.0416928	79085	1	HNSC-Docetaxel
BP	GO:0070126	mitochondrial translational termination	1/5	88/17913	0.0243257	0.0799216	0.0357786	51263	1	LUAD-Docetaxel
MF	GO:0042623	ATPase activity, coupled	2/19	218/16969	0.0243345	0.122586	0.0837001	4651/10845	2	STAD-Capecitabine
BP	GO:0003283	atrial septum development	1/21	21/17913	0.0243459	0.213839	0.177239	4193	1	HNSC-Paclitaxel
BP	GO:0051156	glucose 6-phosphate metabolic process	1/21	21/17913	0.0243459	0.213839	0.177239	9563	1	HNSC-Paclitaxel
BP	GO:0019682	glyceraldehyde-3-phosphate metabolic process	1/21	21/17913	0.0243459	0.213839	0.177239	9563	1	HNSC-Paclitaxel
BP	GO:0006295	nucleotide-excision repair, DNA incision, 3'-to lesion	1/21	21/17913	0.0243459	0.213839	0.177239	2967	1	HNSC-Paclitaxel
BP	GO:0006293	nucleotide-excision repair, preincision complex stabilization	1/21	21/17913	0.0243459	0.213839	0.177239	2967	1	HNSC-Paclitaxel
BP	GO:0046827	positive regulation of protein export from nucleus	1/21	21/17913	0.0243459	0.213839	0.177239	4193	1	HNSC-Paclitaxel
CC	GO:0044305	calyx of Held	1/20	23/18678	0.0243542	0.127859	0.101262	71	1	LUAD-Paclitaxel
MF	GO:0000146	microfilament motor activity	1/19	22/16969	0.0243606	0.122586	0.0837001	4651	1	STAD-Capecitabine
MF	GO:0016860	intramolecular oxidoreductase activity	1/11	38/16969	0.0243663	0.0682573	0.0299374	84245	1	HNSC-Docetaxel
BP	GO:0016137	glycoside metabolic process	1/26	17/17913	0.0244011	0.25573	0.224325	8574	1	STAD-Fluorouracil
BP	GO:0051788	response to misfolded protein	1/26	17/17913	0.0244011	0.25573	0.224325	8452	1	STAD-Fluorouracil
BP	GO:0017004	cytochrome complex assembly	1/17	26/17913	0.0244011	0.126566	0.0910592	285521	1	HNSC-Carboplatin
BP	GO:0039528	cytoplasmic pattern recognition receptor signaling pathway in response to virus	1/17	26/17913	0.0244011	0.126566	0.0910592	23586	1	HNSC-Carboplatin
BP	GO:0002230	positive regulation of defense response to virus by host	1/17	26/17913	0.0244011	0.126566	0.0910592	23586	1	HNSC-Carboplatin
BP	GO:0032647	regulation of interferon-alpha production	1/17	26/17913	0.0244011	0.126566	0.0910592	23586	1	HNSC-Carboplatin
BP	GO:0043542	endothelial cell migration	2/16	275/17913	0.0244547	0.149528	0.108372	10755/55333	2	LUAD-Vinorelbine
CC	GO:0090545	CHD-type complex	1/33	14/18678	0.0244613	0.119589	0.0901207	53615	1	BRCA-Doxorubicin
CC	GO:0016581	NuRD complex	1/33	14/18678	0.0244613	0.119589	0.0901207	53615	1	BRCA-Doxorubicin
CC	GO:0030677	ribonuclease P complex	1/33	14/18678	0.0244613	0.119589	0.0901207	9692	1	BRCA-Doxorubicin
MF	GO:0008009	chemokine activity	1/14	30/16969	0.0244779	0.155026	0.124536	56477	1	STAD-Etoposide
BP	GO:0006613	cotranslational protein targeting to membrane	2/41	106/17913	0.0244831	0.261829	0.225138	6726/6156	2	LGG-Temozolomide
BP	GO:0090501	RNA phosphodiester bond hydrolysis	2/33	132/17913	0.0245147	0.22454	0.186542	9941/9692	2	BRCA-Doxorubicin
BP	GO:0030278	regulation of ossification	2/22	199/17913	0.0245153	0.201005	0.162965	57154/5594	2	STAD-Cisplatin
BP	GO:0042775	mitochondrial ATP synthesis coupled electron transport	1/5	89/17913	0.0245994	0.0799216	0.0357786	4719	1	LUAD-Docetaxel
CC	GO:0044455	mitochondrial membrane part	2/23	199/18678	0.0246713	0.200949	0.164699	4719/10367	2	STAD-Cisplatin
BP	GO:0019080	viral gene expression	2/23	191/17913	0.0247036	0.279219	0.24333	6156/6882	2	STAD-Leucovorin
BP	GO:0031334	positive regulation of protein complex assembly	3/47	239/17913	0.0247206	0.258432	0.223876	10109/10096/5987	3	BLCA-Gemcitabine
BP	GO:0061615	glycolytic process through fructose-6-phosphate	1/16	28/17913	0.0247289	0.158101	0.119078	221937	1	HNSC-Cetuximab
BP	GO:0061620	glycolytic process through glucose-6-phosphate	1/16	28/17913	0.0247289	0.158101	0.119078	221937	1	HNSC-Cetuximab
BP	GO:1903846	positive regulation of cellular response to transforming growth factor beta stimulus	1/16	28/17913	0.0247289	0.149528	0.108372	10755	1	LUAD-Vinorelbine
BP	GO:0010954	positive regulation of protein processing	1/16	28/17913	0.0247289	0.158101	0.119078	4241	1	HNSC-Cetuximab
BP	GO:0030511	positive regulation of transforming growth factor beta receptor signaling pathway	1/16	28/17913	0.0247289	0.149528	0.108372	10755	1	LUAD-Vinorelbine
BP	GO:0044550	secondary metabolite biosynthetic process	1/16	28/17913	0.0247289	0.149528	0.108372	10755	1	LUAD-Vinorelbine
BP	GO:0090504	epiboly	1/14	32/17913	0.0247303	0.125825	0.0864741	6868	1	STAD-Epirubicin
BP	GO:0033028	myeloid cell apoptotic process	1/14	32/17913	0.0247303	0.125825	0.0864741	6868	1	STAD-Epirubicin
BP	GO:1904031	positive regulation of cyclin-dependent protein kinase activity	1/14	32/17913	0.0247303	0.125825	0.0864741	6868	1	STAD-Epirubicin
BP	GO:0032228	regulation of synaptic transmission, GABAergic	1/14	32/17913	0.0247303	0.125825	0.0864741	3845	1	STAD-Epirubicin
CC	GO:0043198	dendritic shaft	1/13	36/18678	0.0247764	0.0931478	0.06091	10755	1	LUAD-Vinorelbine
BP	GO:0042773	ATP synthesis coupled electron transport	1/5	90/17913	0.024873	0.0799216	0.0357786	4719	1	LUAD-Docetaxel
BP	GO:0050873	brown fat cell differentiation	1/11	41/17913	0.024898	0.0756053	0.0417205	30001	1	HNSC-Docetaxel
BP	GO:0000076	DNA replication checkpoint	1/41	11/17913	0.024898	0.261829	0.225138	54962	1	LGG-Temozolomide
BP	GO:0001767	establishment of lymphocyte polarity	1/41	11/17913	0.024898	0.261829	0.225138	2319	1	LGG-Temozolomide
BP	GO:1901569	fatty acid derivative catabolic process	1/41	11/17913	0.024898	0.261829	0.225138	622	1	LGG-Temozolomide
BP	GO:0016264	gap junction assembly	1/41	11/17913	0.024898	0.261829	0.225138	10052	1	LGG-Temozolomide
BP	GO:1902224	ketone body metabolic process	1/41	11/17913	0.024898	0.261829	0.225138	622	1	LGG-Temozolomide
BP	GO:0051573	negative regulation of histone H3-K9 methylation	1/41	11/17913	0.024898	0.261829	0.225138	1786	1	LGG-Temozolomide
CC	GO:0098552	side of membrane	2/13	359/18678	0.0249835	0.186359	0.145434	118429/3845	2	STAD-Epirubicin
CC	GO:0031332	RNAi effector complex	1/43	11/18678	0.025041	0.263875	0.227828	192669	1	LGG-Temozolomide
CC	GO:0030008	TRAPP complex	1/43	11/18678	0.025041	0.263875	0.227828	126003	1	LGG-Temozolomide
BP	GO:0065002	intracellular protein transmembrane transport	1/13	35/17913	0.0251132	0.143227	0.100732	83752	1	LUAD-Gemcitabine
CC	GO:0005913	cell-cell adherens junction	1/6	79/18678	0.0251139	0.0481212	0.01634	29766	1	LUAD-Docetaxel
CC	GO:0005746	mitochondrial respiratory chain	1/6	79/18678	0.0251139	0.0481212	0.01634	4719	1	LUAD-Docetaxel
BP	GO:0032958	inositol phosphate biosynthetic process	1/19	24/17913	0.0251642	0.140474	0.10629	5031	1	LUAD-Pemetrexed
BP	GO:0051560	mitochondrial calcium ion homeostasis	1/19	24/17913	0.0251642	0.140474	0.10629	83636	1	LUAD-Pemetrexed
BP	GO:0046135	pyrimidine nucleoside catabolic process	1/19	24/17913	0.0251642	0.140474	0.10629	7378	1	LUAD-Pemetrexed
BP	GO:0009218	pyrimidine ribonucleotide metabolic process	1/19	24/17913	0.0251642	0.140474	0.10629	7378	1	LUAD-Pemetrexed
BP	GO:0030488	tRNA methylation	1/19	24/17913	0.0251642	0.216491	0.176573	10785	1	STAD-Capecitabine
MF	GO:0008175	tRNA methyltransferase activity	1/18	24/16969	0.0251669	0.146895	0.106833	55798	1	HNSC-Carboplatin
MF	GO:1990939	ATP-dependent microtubule motor activity	1/36	12/16969	0.0251713	0.152826	0.119232	11127	1	BRCA-Doxorubicin
MF	GO:1900750	oligopeptide binding	1/36	12/16969	0.0251713	0.152826	0.119232	25974	1	BRCA-Doxorubicin
MF	GO:0016722	oxidoreductase activity, oxidizing metal ions	1/36	12/16969	0.0251713	0.152826	0.119232	25974	1	BRCA-Doxorubicin
MF	GO:0004526	ribonuclease P activity	1/36	12/16969	0.0251713	0.152826	0.119232	9692	1	BRCA-Doxorubicin
CC	GO:0005813	centrosome	2/10	473/18678	0.0251713	0.0861646	0.0394346	55142/51808	2	HNSC-Docetaxel
CC	GO:1905348	endonuclease complex	1/17	28/18678	0.0251918	0.105421	0.0619366	11102	1	HNSC-Carboplatin
CC	GO:1902555	endoribonuclease complex	1/17	28/18678	0.0251918	0.105421	0.0619366	11102	1	HNSC-Carboplatin
BP	GO:0038093	Fc receptor signaling pathway	3/47	241/17913	0.0252576	0.258432	0.223876	10109/5686/10096	3	BLCA-Gemcitabine
BP	GO:0018200	peptidyl-glutamic acid modification	1/17	27/17913	0.0253284	0.126566	0.0910592	2677	1	HNSC-Carboplatin
BP	GO:0015693	magnesium ion transport	1/27	17/17913	0.0253284	0.26654	0.237111	84061	1	HNSC-Cisplatin
BP	GO:0106057	negative regulation of calcineurin-mediated signaling	1/27	17/17913	0.0253284	0.26654	0.237111	2274	1	HNSC-Cisplatin
BP	GO:0070885	negative regulation of calcineurin-NFAT signaling cascade	1/27	17/17913	0.0253284	0.26654	0.237111	2274	1	HNSC-Cisplatin
MF	GO:0008106	alcohol dehydrogenase (NADP+) activity	1/29	15/16969	0.0253409	0.209446	0.171734	8574	1	STAD-Fluorouracil
MF	GO:0070742	C2H2 zinc finger domain binding	1/29	15/16969	0.0253409	0.209446	0.171734	79364	1	STAD-Fluorouracil
MF	GO:0008143	poly(A) binding	1/29	15/16969	0.0253409	0.209446	0.171734	7072	1	STAD-Fluorouracil
BP	GO:0006664	glycolipid metabolic process	2/41	108/17913	0.0253476	0.261829	0.225138	5476/8869	2	LGG-Temozolomide
BP	GO:0045047	protein targeting to ER	2/41	108/17913	0.0253476	0.261829	0.225138	6726/6156	2	LGG-Temozolomide
BP	GO:0044818	mitotic G2/M transition checkpoint	1/20	23/17913	0.0253821	0.188006	0.147496	63967	1	BLCA-Carboplatin
BP	GO:0044818	mitotic G2/M transition checkpoint	1/20	23/17913	0.0253821	0.163591	0.125292	63967	1	LUAD-Paclitaxel
BP	GO:0039529	RIG-I signaling pathway	1/23	20/17913	0.0253821	0.279219	0.24333	55666	1	STAD-Leucovorin
BP	GO:0031589	cell-substrate adhesion	2/14	322/17913	0.0254188	0.125825	0.0864741	5861/10855	2	STAD-Epirubicin
BP	GO:0071902	positive regulation of protein serine/threonine kinase activity	2/14	322/17913	0.0254188	0.125825	0.0864741	6868/3845	2	STAD-Epirubicin
CC	GO:0031305	integral component of mitochondrial inner membrane	1/13	37/18678	0.0254564	0.14547	0.106724	285521	1	LUAD-Gemcitabine
CC	GO:0031305	integral component of mitochondrial inner membrane	1/13	37/18678	0.0254564	0.0931478	0.06091	139322	1	LUAD-Vinorelbine
CC	GO:0031304	intrinsic component of mitochondrial inner membrane	1/13	37/18678	0.0254564	0.14547	0.106724	285521	1	LUAD-Gemcitabine
CC	GO:0031304	intrinsic component of mitochondrial inner membrane	1/13	37/18678	0.0254564	0.0931478	0.06091	139322	1	LUAD-Vinorelbine
BP	GO:0000423	mitophagy	1/22	21/17913	0.0254911	0.201005	0.162965	57154	1	STAD-Cisplatin
BP	GO:0000717	nucleotide-excision repair, DNA duplex unwinding	1/21	22/17913	0.0254911	0.213839	0.177239	2967	1	HNSC-Paclitaxel
BP	GO:0000963	mitochondrial RNA processing	1/33	14/17913	0.0254939	0.22454	0.186542	9692	1	BRCA-Doxorubicin
BP	GO:1904814	regulation of protein localization to chromosome, telomeric region	1/33	14/17913	0.0254939	0.22454	0.186542	54552	1	BRCA-Doxorubicin
BP	GO:0006040	amino sugar metabolic process	1/14	33/17913	0.0254939	0.125825	0.0864741	10020	1	STAD-Epirubicin
BP	GO:0006040	amino sugar metabolic process	1/14	33/17913	0.0254939	0.155244	0.112799	10724	1	STAD-Etoposide
BP	GO:0009225	nucleotide-sugar metabolic process	1/14	33/17913	0.0254939	0.125825	0.0864741	10020	1	STAD-Epirubicin
BP	GO:1901186	positive regulation of ERBB signaling pathway	1/14	33/17913	0.0254939	0.125825	0.0864741	6868	1	STAD-Epirubicin
BP	GO:0072350	tricarboxylic acid metabolic process	1/14	33/17913	0.0254939	0.155244	0.112799	3418	1	STAD-Etoposide
BP	GO:0010863	positive regulation of phospholipase C activity	1/11	42/17913	0.0254981	0.0756053	0.0417205	27	1	HNSC-Docetaxel
BP	GO:0009069	serine family amino acid metabolic process	1/11	42/17913	0.0254981	0.0756053	0.0417205	84245	1	HNSC-Docetaxel
BP	GO:0046434	organophosphate catabolic process	2/20	224/17913	0.0255088	0.163591	0.125292	348995/3704	2	LUAD-Paclitaxel
CC	GO:0005922	connexin complex	1/23	21/18678	0.0255569	0.200949	0.164699	10052	1	STAD-Cisplatin
BP	GO:0006888	ER to Golgi vesicle-mediated transport	2/26	172/17913	0.0256162	0.25573	0.224325	8452/90411	2	STAD-Fluorouracil
MF	GO:0015175	neutral amino acid transmembrane transporter activity	1/20	22/16969	0.0256269	0.206991	0.178977	94081	1	BLCA-Carboplatin
MF	GO:0015248	sterol transporter activity	1/20	22/16969	0.0256269	0.145145	0.101856	57655	1	LUAD-Cisplatin
BP	GO:0006816	calcium ion transport	2/11	415/17913	0.0256458	0.0756053	0.0417205	79085/30001	2	HNSC-Docetaxel
MF	GO:0070034	telomerase RNA binding	1/21	21/16969	0.0256844	0.170946	0.134243	7011	1	LUAD-Paclitaxel
BP	GO:0051261	protein depolymerization	1/5	93/17913	0.0256935	0.0799216	0.0357786	29766	1	LUAD-Docetaxel
BP	GO:0019058	viral life cycle	2/14	324/17913	0.0257131	0.125825	0.0864741	5861/56829	2	STAD-Epirubicin
BP	GO:0045069	regulation of viral genome replication	2/47	95/17913	0.0257746	0.258432	0.223876	10465/56829	2	BLCA-Gemcitabine
CC	GO:0022626	cytosolic ribosome	2/49	95/18678	0.0257835	0.35166	0.321533	6230/6156	2	BLCA-Gemcitabine
BP	GO:1903509	liposaccharide metabolic process	2/41	109/17913	0.0257845	0.261829	0.225138	5476/8869	2	LGG-Temozolomide
BP	GO:0042276	error-prone translesion synthesis	1/26	18/17913	0.0258185	0.25573	0.224325	51455	1	STAD-Fluorouracil
BP	GO:0006515	protein quality control for misfolded or incompletely synthesized proteins	1/26	18/17913	0.0258185	0.25573	0.224325	8452	1	STAD-Fluorouracil
BP	GO:1902644	tertiary alcohol metabolic process	1/26	18/17913	0.0258185	0.25573	0.224325	8574	1	STAD-Fluorouracil
BP	GO:0032196	transposition	1/18	26/17913	0.0258185	0.165407	0.126929	140564	1	LUAD-Cisplatin
BP	GO:0021591	ventricular system development	1/18	26/17913	0.0258185	0.165407	0.126929	9253	1	LUAD-Cisplatin
BP	GO:0031076	embryonic camera-type eye development	1/13	36/17913	0.0258221	0.143227	0.100732	65979	1	LUAD-Gemcitabine
BP	GO:0071472	cellular response to salt stress	1/39	12/17913	0.0258235	0.304959	0.276545	9990	1	LUAD-Carboplatin
BP	GO:0002371	dendritic cell cytokine production	1/39	12/17913	0.0258235	0.304959	0.276545	3718	1	LUAD-Carboplatin
BP	GO:0038110	interleukin-2-mediated signaling pathway	1/39	12/17913	0.0258235	0.304959	0.276545	3718	1	LUAD-Carboplatin
BP	GO:0006244	pyrimidine nucleotide catabolic process	1/39	12/17913	0.0258235	0.304959	0.276545	79661	1	LUAD-Carboplatin
BP	GO:0006670	sphingosine metabolic process	1/39	12/17913	0.0258235	0.304959	0.276545	130367	1	LUAD-Carboplatin
BP	GO:0030647	aminoglycoside antibiotic metabolic process	1/47	10/17913	0.0259367	0.258432	0.223876	84869	1	BLCA-Gemcitabine
BP	GO:0002182	cytoplasmic translational elongation	1/47	10/17913	0.0259367	0.258432	0.223876	1801	1	BLCA-Gemcitabine
BP	GO:0007084	mitotic nuclear envelope reassembly	1/47	10/17913	0.0259367	0.258432	0.223876	23141	1	BLCA-Gemcitabine
BP	GO:0018202	peptidyl-histidine modification	1/47	10/17913	0.0259367	0.258432	0.223876	1801	1	BLCA-Gemcitabine
BP	GO:2000049	positive regulation of cell-cell adhesion mediated by cadherin	1/47	10/17913	0.0259367	0.258432	0.223876	8728	1	BLCA-Gemcitabine
BP	GO:0045945	positive regulation of transcription by RNA polymerase III	1/47	10/17913	0.0259367	0.258432	0.223876	79664	1	BLCA-Gemcitabine
BP	GO:1900247	regulation of cytoplasmic translational elongation	1/47	10/17913	0.0259367	0.258432	0.223876	1801	1	BLCA-Gemcitabine
BP	GO:1901725	regulation of histone deacetylase activity	1/47	10/17913	0.0259367	0.258432	0.223876	25865	1	BLCA-Gemcitabine
BP	GO:0051255	spindle midzone assembly	1/47	10/17913	0.0259367	0.258432	0.223876	84445	1	BLCA-Gemcitabine
BP	GO:0006612	protein targeting to membrane	2/27	167/17913	0.0260333	0.26654	0.237111	23463/6223	2	HNSC-Cisplatin
CC	GO:0031514	motile cilium	2/29	162/18678	0.0260415	0.219075	0.184851	23157/8452	2	STAD-Fluorouracil
CC	GO:0031970	organelle envelope lumen	1/6	82/18678	0.0260572	0.0481212	0.01634	4719	1	LUAD-Docetaxel
CC	GO:0080008	Cul4-RING E3 ubiquitin ligase complex	1/17	29/18678	0.0260804	0.105421	0.0619366	54876	1	HNSC-Carboplatin
CC	GO:0000780	condensed nuclear chromosome, centromeric region	1/29	17/18678	0.0260804	0.219075	0.184851	51111	1	STAD-Fluorouracil
MF	GO:0004197	cysteine-type endopeptidase activity	1/8	56/16969	0.0261035	0.0438984	0.016309	1520	1	STAD-Oxaliplatin
BP	GO:0090305	nucleic acid phosphodiester bond hydrolysis	2/17	268/17913	0.0261583	0.126566	0.0910592	11102/128387	2	HNSC-Carboplatin
MF	GO:0071889	14-3-3 protein binding	1/15	30/16969	0.0262039	0.0990892	0.0596025	221937	1	HNSC-Cetuximab
BP	GO:0032607	interferon-alpha production	1/17	28/17913	0.0262548	0.126566	0.0910592	23586	1	HNSC-Carboplatin
BP	GO:2000403	positive regulation of lymphocyte migration	1/14	34/17913	0.0262569	0.125825	0.0864741	6868	1	STAD-Epirubicin
BP	GO:1901030	positive regulation of mitochondrial outer membrane permeabilization involved in apoptotic signaling pathway	1/14	34/17913	0.0262569	0.155244	0.112799	7029	1	STAD-Etoposide
BP	GO:0010574	regulation of vascular endothelial growth factor production	1/14	34/17913	0.0262569	0.125825	0.0864741	10855	1	STAD-Epirubicin
BP	GO:0048536	spleen development	1/14	34/17913	0.0262569	0.125825	0.0864741	6868	1	STAD-Epirubicin
BP	GO:0051656	establishment of organelle localization	3/26	448/17913	0.0263752	0.25573	0.224325	84961/8452/90411	3	STAD-Fluorouracil
CC	GO:0005747	mitochondrial respiratory chain complex I	1/10	50/18678	0.0264556	0.0861646	0.0394346	4731	1	HNSC-Docetaxel
CC	GO:0030964	NADH dehydrogenase complex	1/10	50/18678	0.0264556	0.0861646	0.0394346	4731	1	HNSC-Docetaxel
CC	GO:0045271	respiratory chain complex I	1/10	50/18678	0.0264556	0.0861646	0.0394346	4731	1	HNSC-Docetaxel
BP	GO:0051642	centrosome localization	1/20	24/17913	0.0264717	0.163591	0.125292	6790	1	LUAD-Paclitaxel
BP	GO:0000132	establishment of mitotic spindle orientation	1/20	24/17913	0.0264717	0.188006	0.147496	54820	1	BLCA-Carboplatin
BP	GO:0050996	positive regulation of lipid catabolic process	1/20	24/17913	0.0264717	0.163591	0.125292	1374	1	LUAD-Paclitaxel
BP	GO:0030488	tRNA methylation	1/20	24/17913	0.0264717	0.188006	0.147496	131965	1	BLCA-Carboplatin
BP	GO:0010862	positive regulation of pathway-restricted SMAD protein phosphorylation	1/16	30/17913	0.0264732	0.158101	0.119078	3077	1	HNSC-Cetuximab
BP	GO:1903319	positive regulation of protein maturation	1/16	30/17913	0.0264732	0.158101	0.119078	4241	1	HNSC-Cetuximab
BP	GO:0071539	protein localization to centrosome	1/16	30/17913	0.0264732	0.149528	0.108372	84376	1	LUAD-Vinorelbine
BP	GO:0050690	regulation of defense response to virus by virus	1/16	30/17913	0.0264732	0.158101	0.119078	130340	1	HNSC-Cetuximab
BP	GO:0060338	regulation of type I interferon-mediated signaling pathway	1/16	30/17913	0.0264732	0.149528	0.108372	3455	1	LUAD-Vinorelbine
BP	GO:1901617	organic hydroxy compound biosynthetic process	2/19	241/17913	0.0265166	0.146173	0.110602	55331/5031	2	LUAD-Pemetrexed
BP	GO:0001755	neural crest cell migration	1/13	37/17913	0.0265305	0.143227	0.100732	65979	1	LUAD-Gemcitabine
MF	GO:0008175	tRNA methyltransferase activity	1/19	24/16969	0.0265471	0.122586	0.0837001	10785	1	STAD-Capecitabine
BP	GO:0071897	DNA biosynthetic process	3/60	192/17913	0.0265482	0.388301	0.361489	7353/55666/7011	3	BLCA-Cisplatin
MF	GO:0015296	anion:cation symporter activity	1/38	12/16969	0.0265525	0.177089	0.143392	9990	1	LUAD-Carboplatin
MF	GO:0004065	arylsulfatase activity	1/38	12/16969	0.0265525	0.177089	0.143392	414	1	LUAD-Carboplatin
MF	GO:0003906	DNA-(apurinic or apyrimidinic site) endonuclease activity	1/38	12/16969	0.0265525	0.177089	0.143392	79661	1	LUAD-Carboplatin
BP	GO:0006402	mRNA catabolic process	4/60	338/17913	0.0265605	0.388301	0.361489	6156/5686/6230/4343	4	BLCA-Cisplatin
BP	GO:0006458	'de novo' protein folding	1/21	23/17913	0.0266349	0.213839	0.177239	30001	1	HNSC-Paclitaxel
BP	GO:0071157	negative regulation of cell cycle arrest	1/21	23/17913	0.0266349	0.213839	0.177239	4193	1	HNSC-Paclitaxel
BP	GO:1902254	negative regulation of intrinsic apoptotic signaling pathway by p53 class mediator	1/21	23/17913	0.0266349	0.213839	0.177239	4193	1	HNSC-Paclitaxel
BP	GO:2000637	positive regulation of gene silencing by miRNA	1/21	23/17913	0.0266349	0.213839	0.177239	84962	1	HNSC-Paclitaxel
BP	GO:0010884	positive regulation of lipid storage	1/23	21/17913	0.0266349	0.279219	0.24333	128486	1	STAD-Leucovorin
BP	GO:0039531	regulation of viral-induced cytoplasmic pattern recognition receptor signaling pathway	1/23	21/17913	0.0266349	0.279219	0.24333	55666	1	STAD-Leucovorin
BP	GO:0009895	negative regulation of catabolic process	2/16	288/17913	0.026646	0.158101	0.119078	221937/3077	2	HNSC-Cetuximab
BP	GO:0000209	protein polyubiquitination	2/16	288/17913	0.026646	0.158101	0.119078	331/80028	2	HNSC-Cetuximab
CC	GO:0031201	SNARE complex	1/18	28/18678	0.0266545	0.25444	0.237097	143187	1	HNSC-Cetuximab
CC	GO:0005840	ribosome	2/19	252/18678	0.0266584	0.269552	0.241704	6156/5610	2	LUAD-Pemetrexed
MF	GO:0005525	GTP binding	2/14	313/16969	0.0266634	0.0568706	0.0251428	5861/3845	2	STAD-Epirubicin
CC	GO:0005761	mitochondrial ribosome	1/6	84/18678	0.0266856	0.0481212	0.01634	51263	1	LUAD-Docetaxel
CC	GO:0000313	organellar ribosome	1/6	84/18678	0.0266856	0.0481212	0.01634	51263	1	LUAD-Docetaxel
BP	GO:0007398	ectoderm development	1/22	22/17913	0.0266893	0.201005	0.162965	57154	1	STAD-Cisplatin
BP	GO:1903077	negative regulation of protein localization to plasma membrane	1/22	22/17913	0.0266893	0.201005	0.162965	10434	1	STAD-Cisplatin
BP	GO:0006623	protein targeting to vacuole	1/22	22/17913	0.0266893	0.201005	0.162965	57154	1	STAD-Cisplatin
BP	GO:0032594	protein transport within lipid bilayer	1/22	22/17913	0.0266893	0.201005	0.162965	3092	1	STAD-Cisplatin
BP	GO:0060065	uterus development	1/22	22/17913	0.0266893	0.201005	0.162965	55870	1	STAD-Cisplatin
BP	GO:1900274	regulation of phospholipase C activity	1/11	44/17913	0.0266974	0.0776964	0.0428744	27	1	HNSC-Docetaxel
BP	GO:0002768	immune response-regulating cell surface receptor signaling pathway	4/47	434/17913	0.026719	0.258432	0.223876	10109/5686/25865/10096	4	BLCA-Gemcitabine
BP	GO:0006397	mRNA processing	4/41	499/17913	0.0267332	0.261829	0.225138	25819/55131/79869/2071	4	LGG-Temozolomide
MF	GO:1901567	fatty acid derivative binding	1/20	23/16969	0.0267768	0.11157	0.0798607	79777	1	LUAD-Pemetrexed
CC	GO:0019866	organelle inner membrane	2/10	489/18678	0.0267821	0.0861646	0.0394346	4731/79085	2	HNSC-Docetaxel
BP	GO:1901989	positive regulation of cell cycle phase transition	1/5	97/17913	0.0267866	0.0799216	0.0357786	29766	1	LUAD-Docetaxel
BP	GO:1902750	negative regulation of cell cycle G2/M phase transition	2/47	97/17913	0.0267886	0.258432	0.223876	5686/1111	2	BLCA-Gemcitabine
BP	GO:0006312	mitotic recombination	1/27	18/17913	0.0267989	0.26654	0.237111	7011	1	HNSC-Cisplatin
BP	GO:0016556	mRNA modification	1/27	18/17913	0.0267989	0.26654	0.237111	79066	1	HNSC-Cisplatin
BP	GO:0021846	cell proliferation in forebrain	1/18	27/17913	0.0267989	0.165407	0.126929	9253	1	LUAD-Cisplatin
CC	GO:0061702	inflammasome complex	1/39	13/18678	0.0268153	0.31874	0.294432	22900	1	LUAD-Carboplatin
CC	GO:0036038	MKS complex	1/39	13/18678	0.0268153	0.31874	0.294432	84314	1	LUAD-Carboplatin
CC	GO:0005801	cis-Golgi network	1/13	39/18678	0.0268153	0.0931478	0.06091	84376	1	LUAD-Vinorelbine
BP	GO:0016236	macroautophagy	2/17	272/17913	0.0268868	0.126566	0.0910592	83734/10241	2	HNSC-Carboplatin
MF	GO:0061578	Lys63-specific deubiquitinase activity	1/42	11/16969	0.0268995	0.309141	0.291748	4287	1	LGG-Temozolomide
BP	GO:0030336	negative regulation of cell migration	2/14	332/17913	0.0269048	0.155244	0.112799	3418/56477	2	STAD-Etoposide
CC	GO:0000421	autophagosome membrane	1/17	30/18678	0.0269682	0.105421	0.0619366	10241	1	HNSC-Carboplatin
BP	GO:0018105	peptidyl-serine phosphorylation	2/20	231/17913	0.027006	0.163591	0.125292	63967/6790	2	LUAD-Paclitaxel
MF	GO:0004622	lysophospholipase activity	1/29	16/16969	0.0270081	0.209446	0.171734	10434	1	STAD-Fluorouracil
BP	GO:0071402	cellular response to lipoprotein particle stimulus	1/14	35/17913	0.0270194	0.128059	0.088009	6868	1	STAD-Epirubicin
BP	GO:0043244	regulation of protein complex disassembly	1/5	98/17913	0.0270598	0.0799216	0.0357786	29766	1	LUAD-Docetaxel
BP	GO:0007411	axon guidance	2/22	210/17913	0.0270873	0.201005	0.162965	6654/5594	2	STAD-Cisplatin
BP	GO:0072599	establishment of protein localization to endoplasmic reticulum	2/41	112/17913	0.0271135	0.261829	0.225138	6726/6156	2	LGG-Temozolomide
BP	GO:0086067	AV node cell to bundle of His cell communication	1/41	12/17913	0.0271312	0.261829	0.225138	10052	1	LGG-Temozolomide
BP	GO:0001765	membrane raft assembly	1/41	12/17913	0.0271312	0.261829	0.225138	2319	1	LGG-Temozolomide
BP	GO:0051095	regulation of helicase activity	1/41	12/17913	0.0271312	0.261829	0.225138	6742	1	LGG-Temozolomide
BP	GO:2000778	positive regulation of interleukin-6 secretion	1/17	29/17913	0.0271803	0.126566	0.0910592	23586	1	HNSC-Carboplatin
BP	GO:0002888	positive regulation of myeloid leukocyte mediated immunity	1/17	29/17913	0.0271803	0.126566	0.0910592	23586	1	HNSC-Carboplatin
BP	GO:1904467	regulation of tumor necrosis factor secretion	1/17	29/17913	0.0271803	0.126566	0.0910592	23586	1	HNSC-Carboplatin
CC	GO:0008076	voltage-gated potassium channel complex	2/63	76/18678	0.027195	0.417874	0.396803	3770/10008	2	BLCA-Cisplatin
BP	GO:0043280	positive regulation of cysteine-type endopeptidase activity involved in apoptotic process	2/39	118/17913	0.0272069	0.304959	0.276545	23786/22900	2	LUAD-Carboplatin
MF	GO:0002039	p53 binding	2/67	65/16969	0.0272293	0.302354	0.27307	7011/3329	2	BLCA-Cisplatin
BP	GO:0072576	liver morphogenesis	1/26	19/17913	0.0272339	0.25573	0.224325	8452	1	STAD-Fluorouracil
BP	GO:0060969	negative regulation of gene silencing	1/19	26/17913	0.0272339	0.216491	0.176573	9611	1	STAD-Capecitabine
BP	GO:0061099	negative regulation of protein tyrosine kinase activity	1/19	26/17913	0.0272339	0.146465	0.110824	9961	1	LUAD-Pemetrexed
BP	GO:0006448	regulation of translational elongation	1/26	19/17913	0.0272339	0.25573	0.224325	6156	1	STAD-Fluorouracil
BP	GO:0030149	sphingolipid catabolic process	1/19	26/17913	0.0272339	0.146465	0.110824	55331	1	LUAD-Pemetrexed
CC	GO:0099144	anchored component of synaptic membrane	1/43	12/18678	0.0272869	0.263875	0.227828	2319	1	LGG-Temozolomide
CC	GO:0005847	mRNA cleavage and polyadenylation specificity factor complex	1/43	12/18678	0.0272869	0.263875	0.227828	79869	1	LGG-Temozolomide
CC	GO:0042405	nuclear inclusion body	1/43	12/18678	0.0272869	0.263875	0.227828	4287	1	LGG-Temozolomide
BP	GO:0006103	2-oxoglutarate metabolic process	1/33	15/17913	0.0272906	0.22454	0.186542	79944	1	BRCA-Doxorubicin
BP	GO:0072109	glomerular mesangium development	1/33	15/17913	0.0272906	0.22454	0.186542	2828	1	BRCA-Doxorubicin
BP	GO:0019377	glycolipid catabolic process	1/33	15/17913	0.0272906	0.22454	0.186542	10825	1	BRCA-Doxorubicin
BP	GO:0042535	positive regulation of tumor necrosis factor biosynthetic process	1/33	15/17913	0.0272906	0.22454	0.186542	6693	1	BRCA-Doxorubicin
BP	GO:0046519	sphingoid metabolic process	1/33	15/17913	0.0272906	0.22454	0.186542	55331	1	BRCA-Doxorubicin
BP	GO:0046580	negative regulation of Ras protein signal transduction	1/11	45/17913	0.0272966	0.0784345	0.0432817	27	1	HNSC-Docetaxel
MF	GO:0008168	methyltransferase activity	2/23	191/16969	0.0273058	0.177853	0.139322	131965/55870	2	STAD-Cisplatin
BP	GO:0031122	cytoplasmic microtubule organization	1/16	31/17913	0.0273442	0.149528	0.108372	84376	1	LUAD-Vinorelbine
BP	GO:1904893	negative regulation of STAT cascade	1/16	31/17913	0.0273442	0.158101	0.119078	54741	1	HNSC-Cetuximab
BP	GO:1905508	protein localization to microtubule organizing center	1/16	31/17913	0.0273442	0.149528	0.108372	84376	1	LUAD-Vinorelbine
BP	GO:0002724	regulation of T cell cytokine production	1/16	31/17913	0.0273442	0.158101	0.119078	3077	1	HNSC-Cetuximab
CC	GO:0031305	integral component of mitochondrial inner membrane	1/14	37/18678	0.0273883	0.158165	0.121084	79944	1	STAD-Etoposide
CC	GO:0031304	intrinsic component of mitochondrial inner membrane	1/14	37/18678	0.0273883	0.158165	0.121084	79944	1	STAD-Etoposide
MF	GO:0032550	purine ribonucleoside binding	2/14	318/16969	0.0274589	0.0568706	0.0251428	5861/3845	2	STAD-Epirubicin
CC	GO:0097431	mitotic spindle pole	1/20	26/18678	0.0274889	0.128454	0.101733	6790	1	LUAD-Paclitaxel
BP	GO:0034470	ncRNA processing	2/16	293/17913	0.0275096	0.158101	0.119078	79828/55250	2	HNSC-Cetuximab
BP	GO:0034470	ncRNA processing	2/16	293/17913	0.0275096	0.149528	0.108372	64172/131965	2	LUAD-Vinorelbine
BP	GO:0061842	microtubule organizing center localization	1/20	25/17913	0.0275601	0.163591	0.125292	6790	1	LUAD-Paclitaxel
BP	GO:0006730	one-carbon metabolic process	1/20	25/17913	0.0275601	0.188006	0.147496	94081	1	BLCA-Carboplatin
BP	GO:0001556	oocyte maturation	1/20	25/17913	0.0275601	0.163591	0.125292	6790	1	LUAD-Paclitaxel
BP	GO:0000038	very long-chain fatty acid metabolic process	1/20	25/17913	0.0275601	0.163591	0.125292	51	1	LUAD-Paclitaxel
BP	GO:0097485	neuron projection guidance	2/22	212/17913	0.0275663	0.201005	0.162965	6654/5594	2	STAD-Cisplatin
CC	GO:0036019	endolysosome	1/29	18/18678	0.0275939	0.259635	0.22775	1508	1	HNSC-Cisplatin
CC	GO:0043601	nuclear replisome	1/29	18/18678	0.0275939	0.259635	0.22775	988	1	HNSC-Cisplatin
BP	GO:0006415	translational termination	1/5	100/17913	0.0276058	0.0799216	0.0357786	51263	1	LUAD-Docetaxel
BP	GO:0006605	protein targeting	2/13	364/17913	0.0277033	0.143227	0.100732	83752/130340	2	LUAD-Gemcitabine
BP	GO:0034504	protein localization to nucleus	2/21	223/17913	0.0277349	0.213839	0.177239	56957/4193	2	HNSC-Paclitaxel
BP	GO:0003181	atrioventricular valve morphogenesis	1/21	24/17913	0.0277775	0.213839	0.177239	4193	1	HNSC-Paclitaxel
BP	GO:0032400	melanosome localization	1/21	24/17913	0.0277775	0.213839	0.177239	55686	1	HNSC-Paclitaxel
BP	GO:0032717	negative regulation of interleukin-8 production	1/21	24/17913	0.0277775	0.213839	0.177239	56957	1	HNSC-Paclitaxel
BP	GO:0060148	positive regulation of posttranscriptional gene silencing	1/21	24/17913	0.0277775	0.213839	0.177239	84962	1	HNSC-Paclitaxel
BP	GO:0002717	positive regulation of natural killer cell mediated immunity	1/18	28/17913	0.0277783	0.165407	0.126929	5817	1	LUAD-Cisplatin
BP	GO:0045577	regulation of B cell differentiation	1/18	28/17913	0.0277783	0.165407	0.126929	150372	1	LUAD-Cisplatin
BP	GO:0050855	regulation of B cell receptor signaling pathway	1/18	28/17913	0.0277783	0.165407	0.126929	150372	1	LUAD-Cisplatin
BP	GO:0039694	viral RNA genome replication	1/18	28/17913	0.0277783	0.165407	0.126929	140564	1	LUAD-Cisplatin
BP	GO:0055090	acylglycerol homeostasis	1/14	36/17913	0.0277813	0.128059	0.088009	9969	1	STAD-Epirubicin
BP	GO:0060251	regulation of glial cell proliferation	1/14	36/17913	0.0277813	0.155244	0.112799	3418	1	STAD-Etoposide
BP	GO:0070328	triglyceride homeostasis	1/14	36/17913	0.0277813	0.128059	0.088009	9969	1	STAD-Epirubicin
BP	GO:0010573	vascular endothelial growth factor production	1/14	36/17913	0.0277813	0.128059	0.088009	10855	1	STAD-Epirubicin
BP	GO:0001510	RNA methylation	1/9	56/17913	0.0277928	0.119509	0.0841099	79066	1	STAD-Oxaliplatin
BP	GO:0048525	negative regulation of viral process	2/47	99/17913	0.0278187	0.258432	0.223876	56829/5987	2	BLCA-Gemcitabine
BP	GO:0032102	negative regulation of response to external stimulus	4/60	343/17913	0.0278324	0.388301	0.361489	7353/10475/55666/9860	4	BLCA-Cisplatin
BP	GO:0016485	protein processing	2/16	295/17913	0.0278582	0.158101	0.119078	4241/3633	2	HNSC-Cetuximab
BP	GO:1901991	negative regulation of mitotic cell cycle phase transition	2/20	235/17913	0.0278773	0.163591	0.125292	63967/6790	2	LUAD-Paclitaxel
BP	GO:0006783	heme biosynthetic process	1/23	22/17913	0.0278862	0.279219	0.24333	7390	1	STAD-Leucovorin
BP	GO:0010866	regulation of triglyceride biosynthetic process	1/23	22/17913	0.0278862	0.279219	0.24333	128486	1	STAD-Leucovorin
BP	GO:0072666	establishment of protein localization to vacuole	1/22	23/17913	0.0278862	0.201005	0.162965	57154	1	STAD-Cisplatin
BP	GO:0001945	lymph vessel development	1/22	23/17913	0.0278862	0.201005	0.162965	5784	1	STAD-Cisplatin
BP	GO:1903861	positive regulation of dendrite extension	1/22	23/17913	0.0278862	0.201005	0.162965	57154	1	STAD-Cisplatin
MF	GO:0008175	tRNA methyltransferase activity	1/20	24/16969	0.0279254	0.206991	0.178977	131965	1	BLCA-Carboplatin
MF	GO:0015095	magnesium ion transmembrane transporter activity	1/30	16/16969	0.0279271	0.129633	0.0927369	84061	1	HNSC-Cisplatin
MF	GO:0008157	protein phosphatase 1 binding	1/30	16/16969	0.0279271	0.129633	0.0927369	988	1	HNSC-Cisplatin
MF	GO:0008565	protein transporter activity	1/30	16/16969	0.0279271	0.129633	0.0927369	285521	1	HNSC-Cisplatin
MF	GO:0016595	glutamate binding	1/48	10/16969	0.0279368	0.308775	0.281881	9731	1	BLCA-Gemcitabine
MF	GO:0008641	ubiquitin-like modifier activating enzyme activity	1/48	10/16969	0.0279368	0.308775	0.281881	7317	1	BLCA-Gemcitabine
MF	GO:0001883	purine nucleoside binding	2/14	321/16969	0.0279409	0.0568706	0.0251428	5861/3845	2	STAD-Epirubicin
CC	GO:0070469	respiratory chain	1/6	88/18678	0.0279414	0.0481212	0.01634	4719	1	LUAD-Docetaxel
BP	GO:0071350	cellular response to interleukin-15	1/39	13/17913	0.0279459	0.304959	0.276545	3718	1	LUAD-Carboplatin
BP	GO:0071352	cellular response to interleukin-2	1/39	13/17913	0.0279459	0.304959	0.276545	3718	1	LUAD-Carboplatin
BP	GO:0035723	interleukin-15-mediated signaling pathway	1/39	13/17913	0.0279459	0.304959	0.276545	3718	1	LUAD-Carboplatin
BP	GO:0060397	JAK-STAT cascade involved in growth hormone signaling pathway	1/39	13/17913	0.0279459	0.304959	0.276545	3718	1	LUAD-Carboplatin
BP	GO:0010561	negative regulation of glycoprotein biosynthetic process	1/39	13/17913	0.0279459	0.304959	0.276545	3718	1	LUAD-Carboplatin
BP	GO:0031665	negative regulation of lipopolysaccharide-mediated signaling pathway	1/39	13/17913	0.0279459	0.304959	0.276545	22900	1	LUAD-Carboplatin
BP	GO:0031953	negative regulation of protein autophosphorylation	1/39	13/17913	0.0279459	0.304959	0.276545	9961	1	LUAD-Carboplatin
BP	GO:0009130	pyrimidine nucleoside monophosphate biosynthetic process	1/39	13/17913	0.0279459	0.304959	0.276545	7378	1	LUAD-Carboplatin
BP	GO:0061469	regulation of type B pancreatic cell proliferation	1/39	13/17913	0.0279459	0.304959	0.276545	130367	1	LUAD-Carboplatin
BP	GO:0002097	tRNA wobble base modification	1/39	13/17913	0.0279459	0.304959	0.276545	63899	1	LUAD-Carboplatin
BP	GO:0006047	UDP-N-acetylglucosamine metabolic process	1/39	13/17913	0.0279459	0.304959	0.276545	10020	1	LUAD-Carboplatin
CC	GO:0030125	clathrin vesicle coat	1/23	23/18678	0.027958	0.200949	0.164699	3092	1	STAD-Cisplatin
BP	GO:0043122	regulation of I-kappaB kinase/NF-kappaB signaling	2/21	224/17913	0.0279652	0.213839	0.177239	56957/84962	2	HNSC-Paclitaxel
BP	GO:0009895	negative regulation of catabolic process	3/41	288/17913	0.0279723	0.261829	0.225138	25819/5476/11180	3	LGG-Temozolomide
MF	GO:0016835	carbon-oxygen lyase activity	2/67	66/16969	0.0280098	0.302354	0.27307	1892/79661	2	BLCA-Cisplatin
BP	GO:0006304	DNA modification	2/41	114/17913	0.0280147	0.261829	0.225138	53615/1786	2	LGG-Temozolomide
CC	GO:0005876	spindle microtubule	1/10	53/18678	0.0280227	0.0861646	0.0394346	55142	1	HNSC-Docetaxel
MF	GO:0070034	telomerase RNA binding	1/23	21/16969	0.0280975	0.177853	0.139322	7011	1	STAD-Cisplatin
MF	GO:0022829	wide pore channel activity	1/23	21/16969	0.0280975	0.177853	0.139322	10052	1	STAD-Cisplatin
MF	GO:0032549	ribonucleoside binding	2/14	322/16969	0.0281024	0.0568706	0.0251428	5861/3845	2	STAD-Epirubicin
BP	GO:0061082	myeloid leukocyte cytokine production	1/17	30/17913	0.028105	0.126566	0.0910592	23586	1	HNSC-Carboplatin
BP	GO:0032728	positive regulation of interferon-beta production	1/17	30/17913	0.028105	0.126566	0.0910592	23586	1	HNSC-Carboplatin
MF	GO:0045309	protein phosphorylated amino acid binding	1/11	44/16969	0.0281639	0.0682573	0.0299374	27	1	HNSC-Docetaxel
BP	GO:0097421	liver regeneration	1/16	32/17913	0.0282145	0.158101	0.119078	3077	1	HNSC-Cetuximab
BP	GO:1903955	positive regulation of protein targeting to mitochondrion	1/16	32/17913	0.0282145	0.158101	0.119078	54741	1	HNSC-Cetuximab
BP	GO:0070987	error-free translesion synthesis	1/27	19/17913	0.0282672	0.266727	0.237277	5429	1	HNSC-Cisplatin
BP	GO:2000191	regulation of fatty acid transport	1/19	27/17913	0.0282672	0.216491	0.176573	9611	1	STAD-Capecitabine
BP	GO:0040020	regulation of meiotic nuclear division	1/19	27/17913	0.0282672	0.216491	0.176573	5810	1	STAD-Capecitabine
BP	GO:0008535	respiratory chain complex IV assembly	1/27	19/17913	0.0282672	0.266727	0.237277	285521	1	HNSC-Cisplatin
BP	GO:0009651	response to salt stress	1/19	27/17913	0.0282672	0.150086	0.113563	9990	1	LUAD-Pemetrexed
CC	GO:0031252	cell leading edge	2/13	384/18678	0.0283112	0.093427	0.0610926	65979/9780	2	LUAD-Vinorelbine
BP	GO:0002221	pattern recognition receptor signaling pathway	3/60	197/17913	0.0283556	0.388301	0.361489	7353/55666/3329	3	BLCA-Cisplatin
MF	GO:0005518	collagen binding	1/8	61/16969	0.0284049	0.0438984	0.016309	1520	1	STAD-Oxaliplatin
CC	GO:0030008	TRAPP complex	1/49	11/18678	0.0284894	0.35166	0.321533	51399	1	BLCA-Gemcitabine
BP	GO:0009066	aspartate family amino acid metabolic process	1/11	47/17913	0.0284939	0.0808514	0.0446154	84245	1	HNSC-Docetaxel
BP	GO:0070106	interleukin-27-mediated signaling pathway	1/47	11/17913	0.0284939	0.258432	0.223876	7297	1	BLCA-Gemcitabine
BP	GO:0051013	microtubule severing	1/47	11/17913	0.0284939	0.258432	0.223876	84445	1	BLCA-Gemcitabine
BP	GO:0007100	mitotic centrosome separation	1/47	11/17913	0.0284939	0.258432	0.223876	1111	1	BLCA-Gemcitabine
BP	GO:2000615	regulation of histone H3-K9 acetylation	1/47	11/17913	0.0284939	0.258432	0.223876	1111	1	BLCA-Gemcitabine
BP	GO:0016075	rRNA catabolic process	1/47	11/17913	0.0284939	0.258432	0.223876	79002	1	BLCA-Gemcitabine
CC	GO:0005763	mitochondrial small ribosomal subunit	1/20	27/18678	0.0285317	0.128454	0.101733	56945	1	LUAD-Paclitaxel
CC	GO:0000314	organellar small ribosomal subunit	1/20	27/18678	0.0285317	0.128454	0.101733	56945	1	LUAD-Paclitaxel
BP	GO:0000086	G2/M transition of mitotic cell cycle	2/20	238/17913	0.0285384	0.188006	0.147496	63967/54820	2	BLCA-Carboplatin
BP	GO:0000086	G2/M transition of mitotic cell cycle	2/20	238/17913	0.0285384	0.163591	0.125292	63967/6790	2	LUAD-Paclitaxel
BP	GO:0045684	positive regulation of epidermis development	1/14	37/17913	0.0285427	0.128936	0.0886116	10855	1	STAD-Epirubicin
BP	GO:0051932	synaptic transmission, GABAergic	1/14	37/17913	0.0285427	0.128936	0.0886116	3845	1	STAD-Epirubicin
BP	GO:0031668	cellular response to extracellular stimulus	2/19	251/17913	0.0285879	0.150086	0.113563	7378/5610	2	LUAD-Pemetrexed
MF	GO:0004536	deoxyribonuclease activity	1/12	41/16969	0.028621	0.126577	0.0888263	5810	1	LUAD-Gemcitabine
MF	GO:0046982	protein heterodimerization activity	3/23	497/16969	0.0286238	0.177853	0.139322	3092/6654/10367	3	STAD-Cisplatin
BP	GO:0030206	chondroitin sulfate biosynthetic process	1/20	26/17913	0.0286474	0.188006	0.147496	55501	1	BLCA-Carboplatin
BP	GO:0051383	kinetochore organization	1/26	20/17913	0.0286474	0.25573	0.224325	23126	1	STAD-Fluorouracil
BP	GO:1903579	negative regulation of ATP metabolic process	1/20	26/17913	0.0286474	0.188006	0.147496	201163	1	BLCA-Carboplatin
BP	GO:0009226	nucleotide-sugar biosynthetic process	1/26	20/17913	0.0286474	0.25573	0.224325	2762	1	STAD-Fluorouracil
BP	GO:0033630	positive regulation of cell adhesion mediated by integrin	1/26	20/17913	0.0286474	0.25573	0.224325	9780	1	STAD-Fluorouracil
BP	GO:0009154	purine ribonucleotide catabolic process	1/20	26/17913	0.0286474	0.163591	0.125292	3704	1	LUAD-Paclitaxel
BP	GO:0035735	intraciliary transport involved in cilium assembly	1/13	40/17913	0.0286529	0.143227	0.100732	79809	1	LUAD-Gemcitabine
BP	GO:0019985	translesion synthesis	1/13	40/17913	0.0286529	0.143227	0.100732	55666	1	LUAD-Gemcitabine
MF	GO:0030275	LRR domain binding	1/29	17/16969	0.0286725	0.209446	0.171734	79364	1	STAD-Fluorouracil
MF	GO:0004623	phospholipase A2 activity	1/19	26/16969	0.028729	0.122586	0.0837001	171586	1	STAD-Capecitabine
MF	GO:0019104	DNA N-glycosylase activity	1/38	13/16969	0.028734	0.177089	0.143392	79661	1	LUAD-Carboplatin
BP	GO:0070723	response to cholesterol	1/18	29/17913	0.0287567	0.167428	0.12848	57655	1	LUAD-Cisplatin
MF	GO:0050136	NADH dehydrogenase (quinone) activity	1/11	45/16969	0.0287955	0.0682573	0.0299374	4731	1	HNSC-Docetaxel
MF	GO:0008137	NADH dehydrogenase (ubiquinone) activity	1/11	45/16969	0.0287955	0.0682573	0.0299374	4731	1	HNSC-Docetaxel
MF	GO:0003954	NADH dehydrogenase activity	1/11	45/16969	0.0287955	0.0682573	0.0299374	4731	1	HNSC-Docetaxel
BP	GO:0006665	sphingolipid metabolic process	2/33	144/17913	0.0287972	0.22454	0.186542	55331/10825	2	BRCA-Doxorubicin
CC	GO:0070461	SAGA-type complex	1/21	26/18678	0.0288441	0.182831	0.150756	6878	1	LUAD-Cisplatin
CC	GO:0045009	chitosome	1/39	14/18678	0.0288487	0.31874	0.294432	55686	1	LUAD-Carboplatin
CC	GO:0033162	melanosome membrane	1/39	14/18678	0.0288487	0.31874	0.294432	55686	1	LUAD-Carboplatin
CC	GO:0034045	phagophore assembly site membrane	1/39	14/18678	0.0288487	0.31874	0.294432	22863	1	LUAD-Carboplatin
CC	GO:0090741	pigment granule membrane	1/39	14/18678	0.0288487	0.31874	0.294432	55686	1	LUAD-Carboplatin
BP	GO:0018107	peptidyl-threonine phosphorylation	2/47	101/17913	0.0288646	0.258432	0.223876	25865/1111	2	BLCA-Gemcitabine
BP	GO:1905269	positive regulation of chromatin organization	2/47	101/17913	0.0288646	0.258432	0.223876	25865/26097	2	BLCA-Gemcitabine
BP	GO:0051260	protein homooligomerization	2/14	345/17913	0.028889	0.128936	0.0886116	9043/10367	2	STAD-Epirubicin
BP	GO:0046426	negative regulation of JAK-STAT cascade	1/21	25/17913	0.0289188	0.213839	0.177239	7428	1	HNSC-Paclitaxel
BP	GO:0051875	pigment granule localization	1/21	25/17913	0.0289188	0.213839	0.177239	55686	1	HNSC-Paclitaxel
BP	GO:0051204	protein insertion into mitochondrial membrane	1/17	31/17913	0.029029	0.126566	0.0910592	285521	1	HNSC-Carboplatin
BP	GO:0043330	response to exogenous dsRNA	1/17	31/17913	0.029029	0.126566	0.0910592	23586	1	HNSC-Carboplatin
BP	GO:0086064	cell communication by electrical coupling involved in cardiac conduction	1/22	24/17913	0.0290816	0.201005	0.162965	10052	1	STAD-Cisplatin
BP	GO:0051560	mitochondrial calcium ion homeostasis	1/22	24/17913	0.0290816	0.201005	0.162965	10367	1	STAD-Cisplatin
BP	GO:1904376	negative regulation of protein localization to cell periphery	1/22	24/17913	0.0290816	0.201005	0.162965	10434	1	STAD-Cisplatin
BP	GO:1903649	regulation of cytoplasmic transport	1/22	24/17913	0.0290816	0.201005	0.162965	5594	1	STAD-Cisplatin
BP	GO:0010640	regulation of platelet-derived growth factor receptor signaling pathway	1/22	24/17913	0.0290816	0.201005	0.162965	3092	1	STAD-Cisplatin
BP	GO:0033081	regulation of T cell differentiation in thymus	1/22	24/17913	0.0290816	0.201005	0.162965	6654	1	STAD-Cisplatin
BP	GO:0030488	tRNA methylation	1/22	24/17913	0.0290816	0.201005	0.162965	131965	1	STAD-Cisplatin
BP	GO:0048820	hair follicle maturation	1/33	16/17913	0.029084	0.22454	0.186542	64434	1	BRCA-Doxorubicin
BP	GO:0060263	regulation of respiratory burst	1/33	16/17913	0.029084	0.22454	0.186542	6223	1	BRCA-Doxorubicin
BP	GO:0002295	T-helper cell lineage commitment	1/33	16/17913	0.029084	0.22454	0.186542	6693	1	BRCA-Doxorubicin
BP	GO:0099116	tRNA 5'-end processing	1/33	16/17913	0.029084	0.22454	0.186542	9692	1	BRCA-Doxorubicin
BP	GO:0043094	cellular metabolic compound salvage	1/16	33/17913	0.029084	0.158101	0.119078	84245	1	HNSC-Cetuximab
BP	GO:0043094	cellular metabolic compound salvage	1/16	33/17913	0.029084	0.149528	0.108372	84245	1	LUAD-Vinorelbine
BP	GO:0048048	embryonic eye morphogenesis	1/16	33/17913	0.029084	0.149528	0.108372	65979	1	LUAD-Vinorelbine
BP	GO:0010039	response to iron ion	1/16	33/17913	0.029084	0.158101	0.119078	3077	1	HNSC-Cetuximab
CC	GO:0005697	telomerase holoenzyme complex	1/29	19/18678	0.0291052	0.259635	0.22775	7011	1	HNSC-Cisplatin
BP	GO:0001819	positive regulation of cytokine production	4/47	446/17913	0.0291433	0.258432	0.223876	55666/7353/25865/5437	4	BLCA-Gemcitabine
CC	GO:0030131	clathrin adaptor complex	1/23	24/18678	0.0291564	0.200949	0.164699	3092	1	STAD-Cisplatin
CC	GO:0016592	mediator complex	1/23	24/18678	0.0291564	0.200949	0.164699	9969	1	STAD-Cisplatin
BP	GO:0046165	alcohol biosynthetic process	2/33	145/17913	0.0291667	0.22454	0.186542	55331/2224	2	BRCA-Doxorubicin
BP	GO:2000146	negative regulation of cell motility	2/14	347/17913	0.0291995	0.155244	0.112799	3418/56477	2	STAD-Etoposide
BP	GO:0042180	cellular ketone metabolic process	2/20	241/17913	0.0292057	0.163591	0.125292	1374/57546	2	LUAD-Paclitaxel
BP	GO:0051896	regulation of protein kinase B signaling	2/20	241/17913	0.0292057	0.188006	0.147496	201163/8904	2	BLCA-Carboplatin
BP	GO:0022904	respiratory electron transport chain	1/5	106/17913	0.0292426	0.0799216	0.0357786	4719	1	LUAD-Docetaxel
MF	GO:0001882	nucleoside binding	2/14	329/16969	0.0292433	0.0568706	0.0251428	5861/3845	2	STAD-Epirubicin
CC	GO:0045335	phagocytic vesicle	2/39	128/18678	0.029272	0.31874	0.294432	22863/71	2	LUAD-Carboplatin
BP	GO:1902932	positive regulation of alcohol biosynthetic process	1/19	28/17913	0.0292995	0.150245	0.113683	5031	1	LUAD-Pemetrexed
BP	GO:0010954	positive regulation of protein processing	1/19	28/17913	0.0292995	0.216491	0.176573	4241	1	STAD-Capecitabine
BP	GO:0060765	regulation of androgen receptor signaling pathway	1/19	28/17913	0.0292995	0.216491	0.176573	9611	1	STAD-Capecitabine
BP	GO:0033688	regulation of osteoblast proliferation	1/19	28/17913	0.0292995	0.150245	0.113683	5610	1	LUAD-Pemetrexed
BP	GO:0047496	vesicle transport along microtubule	1/14	38/17913	0.0293035	0.128936	0.0886116	5861	1	STAD-Epirubicin
BP	GO:0019068	virion assembly	1/14	38/17913	0.0293035	0.128936	0.0886116	5861	1	STAD-Epirubicin
MF	GO:0043028	cysteine-type endopeptidase regulator activity involved in apoptotic process	1/14	36/16969	0.0293062	0.0568706	0.0251428	51065	1	STAD-Epirubicin
MF	GO:0016504	peptidase activator activity	1/14	36/16969	0.0293062	0.0568706	0.0251428	51065	1	STAD-Epirubicin
MF	GO:0043394	proteoglycan binding	1/14	36/16969	0.0293062	0.0568706	0.0251428	10855	1	STAD-Epirubicin
MF	GO:0004549	tRNA-specific ribonuclease activity	1/36	14/16969	0.0293062	0.166068	0.129564	9692	1	BRCA-Doxorubicin
MF	GO:0015296	anion:cation symporter activity	1/42	12/16969	0.0293096	0.309141	0.291748	56996	1	LGG-Temozolomide
BP	GO:0031054	pre-miRNA processing	1/41	13/17913	0.0293594	0.261829	0.225138	192669	1	LGG-Temozolomide
BP	GO:0090308	regulation of methylation-dependent chromatin silencing	1/41	13/17913	0.0293594	0.261829	0.225138	1786	1	LGG-Temozolomide
BP	GO:0090677	reversible differentiation	1/41	13/17913	0.0293594	0.261829	0.225138	1786	1	LGG-Temozolomide
BP	GO:0009650	UV protection	1/41	13/17913	0.0293594	0.261829	0.225138	2071	1	LGG-Temozolomide
BP	GO:0051445	regulation of meiotic cell cycle	1/13	41/17913	0.0293594	0.143227	0.100732	5810	1	LUAD-Gemcitabine
CC	GO:0005840	ribosome	2/20	252/18678	0.029361	0.128454	0.101733	5610/56945	2	LUAD-Paclitaxel
BP	GO:0045727	positive regulation of translation	2/41	117/17913	0.029389	0.261829	0.225138	65110/6156	2	LGG-Temozolomide
MF	GO:1904680	peptide transmembrane transporter activity	1/23	22/16969	0.0294165	0.177853	0.139322	6892	1	STAD-Cisplatin
MF	GO:0140097	catalytic activity, acting on DNA	2/30	152/16969	0.0294325	0.129633	0.0927369	5429/7011	2	HNSC-Cisplatin
CC	GO:1990204	oxidoreductase complex	1/6	93/18678	0.0295092	0.0481466	0.0163486	4719	1	LUAD-Docetaxel
BP	GO:0033157	regulation of intracellular protein transport	2/22	220/17913	0.0295168	0.201362	0.163254	5784/5594	2	STAD-Cisplatin
CC	GO:0031254	cell trailing edge	1/43	13/18678	0.0295277	0.263875	0.227828	2319	1	LGG-Temozolomide
CC	GO:0001931	uropod	1/43	13/18678	0.0295277	0.263875	0.227828	2319	1	LGG-Temozolomide
MF	GO:0019001	guanyl nucleotide binding	2/14	331/16969	0.0295727	0.0568706	0.0251428	5861/3845	2	STAD-Epirubicin
MF	GO:0032561	guanyl ribonucleotide binding	2/14	331/16969	0.0295727	0.0568706	0.0251428	5861/3845	2	STAD-Epirubicin
CC	GO:0030119	AP-type membrane coat adaptor complex	1/14	40/18678	0.0295782	0.158165	0.121084	27072	1	STAD-Etoposide
MF	GO:0000062	fatty-acyl-CoA binding	1/30	17/16969	0.0296472	0.129633	0.0927369	6646	1	HNSC-Cisplatin
MF	GO:0030275	LRR domain binding	1/30	17/16969	0.0296472	0.129633	0.0927369	988	1	HNSC-Cisplatin
BP	GO:0061621	canonical glycolysis	1/20	27/17913	0.0297335	0.188006	0.147496	221937	1	BLCA-Carboplatin
BP	GO:0061718	glucose catabolic process to pyruvate	1/20	27/17913	0.0297335	0.188006	0.147496	221937	1	BLCA-Carboplatin
BP	GO:0006735	NADH regeneration	1/20	27/17913	0.0297335	0.188006	0.147496	221937	1	BLCA-Carboplatin
BP	GO:1904357	negative regulation of telomere maintenance via telomere lengthening	1/20	27/17913	0.0297335	0.188006	0.147496	54552	1	BLCA-Carboplatin
BP	GO:1901661	quinone metabolic process	1/20	27/17913	0.0297335	0.188006	0.147496	29914	1	BLCA-Carboplatin
BP	GO:0035456	response to interferon-beta	1/20	27/17913	0.0297335	0.188006	0.147496	54739	1	BLCA-Carboplatin
BP	GO:0009651	response to salt stress	1/20	27/17913	0.0297335	0.163591	0.125292	9990	1	LUAD-Paclitaxel
BP	GO:0009261	ribonucleotide catabolic process	1/20	27/17913	0.0297335	0.163591	0.125292	3704	1	LUAD-Paclitaxel
BP	GO:0010560	positive regulation of glycoprotein biosynthetic process	1/27	20/17913	0.0297335	0.273548	0.243345	6646	1	HNSC-Cisplatin
BP	GO:0048738	cardiac muscle tissue development	2/22	221/17913	0.0297645	0.201362	0.163254	10052/5594	2	STAD-Cisplatin
BP	GO:0051091	positive regulation of DNA-binding transcription factor activity	3/47	257/17913	0.0297811	0.258432	0.223876	25865/3059/5987	3	BLCA-Gemcitabine
MF	GO:0030507	spectrin binding	1/19	27/16969	0.0298181	0.122586	0.0837001	4651	1	STAD-Capecitabine
MF	GO:0046966	thyroid hormone receptor binding	1/19	27/16969	0.0298181	0.122586	0.0837001	9969	1	STAD-Capecitabine
BP	GO:0000184	nuclear-transcribed mRNA catabolic process, nonsense-mediated decay	2/41	118/17913	0.0298531	0.261829	0.225138	65110/6156	2	LGG-Temozolomide
CC	GO:0034705	potassium channel complex	2/63	80/18678	0.029896	0.417874	0.396803	3770/10008	2	BLCA-Cisplatin
BP	GO:0048524	positive regulation of viral process	2/47	103/17913	0.0299261	0.258432	0.223876	10465/5437	2	BLCA-Gemcitabine
BP	GO:0006614	SRP-dependent cotranslational protein targeting to membrane	2/47	103/17913	0.0299261	0.258432	0.223876	6230/6156	2	BLCA-Gemcitabine
BP	GO:1990774	tumor necrosis factor secretion	1/17	32/17913	0.029952	0.12803	0.0921126	23586	1	HNSC-Carboplatin
BP	GO:0032435	negative regulation of proteasomal ubiquitin-dependent protein catabolic process	1/16	34/17913	0.0299529	0.158101	0.119078	3077	1	HNSC-Cetuximab
BP	GO:0032435	negative regulation of proteasomal ubiquitin-dependent protein catabolic process	1/16	34/17913	0.0299529	0.149528	0.108372	10755	1	LUAD-Vinorelbine
MF	GO:0016741	transferase activity, transferring one-carbon groups	2/23	201/16969	0.0300021	0.177853	0.139322	131965/55870	2	STAD-Cisplatin
BP	GO:0003171	atrioventricular valve development	1/21	26/17913	0.0300588	0.213839	0.177239	4193	1	HNSC-Paclitaxel
BP	GO:0070911	global genome nucleotide-excision repair	1/21	26/17913	0.0300588	0.213839	0.177239	2967	1	HNSC-Paclitaxel
BP	GO:1904754	positive regulation of vascular associated smooth muscle cell migration	1/21	26/17913	0.0300588	0.213839	0.177239	4193	1	HNSC-Paclitaxel
BP	GO:0035024	negative regulation of Rho protein signal transduction	1/26	21/17913	0.0300588	0.259513	0.227643	8452	1	STAD-Fluorouracil
BP	GO:0050713	negative regulation of interleukin-1 beta secretion	1/39	14/17913	0.0300638	0.304959	0.276545	22900	1	LUAD-Carboplatin
BP	GO:0043173	nucleotide salvage	1/39	14/17913	0.0300638	0.304959	0.276545	7378	1	LUAD-Carboplatin
BP	GO:0009129	pyrimidine nucleoside monophosphate metabolic process	1/39	14/17913	0.0300638	0.304959	0.276545	7378	1	LUAD-Carboplatin
BP	GO:0046133	pyrimidine ribonucleoside catabolic process	1/39	14/17913	0.0300638	0.304959	0.276545	7378	1	LUAD-Carboplatin
BP	GO:0070672	response to interleukin-15	1/39	14/17913	0.0300638	0.304959	0.276545	3718	1	LUAD-Carboplatin
BP	GO:0070669	response to interleukin-2	1/39	14/17913	0.0300638	0.304959	0.276545	3718	1	LUAD-Carboplatin
BP	GO:0072425	signal transduction involved in G2 DNA damage checkpoint	1/39	14/17913	0.0300638	0.304959	0.276545	29086	1	LUAD-Carboplatin
BP	GO:0061512	protein localization to cilium	1/13	42/17913	0.0300655	0.143227	0.100732	79809	1	LUAD-Gemcitabine
CC	GO:0042788	polysomal ribosome	1/19	30/18678	0.0300943	0.269552	0.241704	6156	1	LUAD-Pemetrexed
BP	GO:0009108	coenzyme biosynthetic process	2/20	245/17913	0.0301054	0.188006	0.147496	29914/221937	2	BLCA-Carboplatin
BP	GO:0009108	coenzyme biosynthetic process	2/20	245/17913	0.0301054	0.163591	0.125292	348995/57546	2	LUAD-Paclitaxel
CC	GO:0005925	focal adhesion	2/13	397/18678	0.0301097	0.186359	0.145434	6868/3845	2	STAD-Epirubicin
MF	GO:0003755	peptidyl-prolyl cis-trans isomerase activity	1/20	26/16969	0.0302188	0.206991	0.178977	55033	1	BLCA-Carboplatin
BP	GO:0032543	mitochondrial translation	2/39	125/17913	0.0302567	0.304959	0.276545	63899/56945	2	LUAD-Carboplatin
BP	GO:0006851	mitochondrial calcium ion transmembrane transport	1/22	25/17913	0.0302757	0.201362	0.163254	10367	1	STAD-Cisplatin
BP	GO:1903859	regulation of dendrite extension	1/22	25/17913	0.0302757	0.201362	0.163254	57154	1	STAD-Cisplatin
BP	GO:0070838	divalent metal ion transport	2/11	454/17913	0.0303006	0.0834617	0.0460558	79085/30001	2	HNSC-Docetaxel
CC	GO:0030118	clathrin coat	1/14	41/18678	0.0303071	0.158165	0.121084	27072	1	STAD-Etoposide
BP	GO:0046134	pyrimidine nucleoside biosynthetic process	1/19	29/17913	0.0303307	0.153591	0.116215	7378	1	LUAD-Pemetrexed
BP	GO:0051560	mitochondrial calcium ion homeostasis	1/23	24/17913	0.0303841	0.279219	0.24333	63933	1	STAD-Leucovorin
BP	GO:0050687	negative regulation of defense response to virus	1/23	24/17913	0.0303841	0.279219	0.24333	55666	1	STAD-Leucovorin
BP	GO:0030488	tRNA methylation	1/23	24/17913	0.0303841	0.279219	0.24333	131965	1	STAD-Leucovorin
CC	GO:0005924	cell-substrate adherens junction	2/13	399/18678	0.0303904	0.186359	0.145434	6868/3845	2	STAD-Epirubicin
BP	GO:0098781	ncRNA transcription	2/47	104/17913	0.0304627	0.258432	0.223876	5437/79664	2	BLCA-Gemcitabine
MF	GO:0071949	FAD binding	1/21	25/16969	0.0305049	0.170946	0.134243	51	1	LUAD-Paclitaxel
BP	GO:1901991	negative regulation of mitotic cell cycle phase transition	2/21	235/17913	0.0305497	0.213839	0.177239	5690/4193	2	HNSC-Paclitaxel
CC	GO:0030894	replisome	1/29	20/18678	0.0306141	0.259635	0.22775	988	1	HNSC-Cisplatin
MF	GO:0005112	Notch binding	1/24	22/16969	0.0306765	0.181278	0.156964	22848	1	STAD-Leucovorin
[truncated: 1,214 more rows]
