# Supplementary material for: Genomic Landscape and Potential Regulation of RNA Editing in Drug Resistance
Source: Adv Sci (Weinh). 2023 Mar 13;10(14):2207357. doi: 10.1002/advs.202207357 (PMC10190536; doi:10.1002/advs.202207357)
Supplement: Supplementary file 14 — Supplemental Table 13 [file ADVS-10-2207357-s008.xlsx]

## Sheet: Sheet1
Table S13. Significant pathways for genes enriched with DESs
ID	Description	GeneRatio	BgRatio	p-value	p.adjust	q-value	geneID	Count	condition
hsa05168	Herpes simplex virus 1 infection	4/5	495/8112	6.52164e-05	0.00110868	0.00102973	170959/3455/79862/90338	4	LUAD-Vinorelbine
hsa05231	Choline metabolism in cancer	3/12	98/8112	0.00034757	0.0469219	0.0318301	10434/6654/5594	3	STAD-Cisplatin
hsa00071	Fatty acid degradation	2/10	43/8112	0.0012023	0.056508	0.0494288	51/1374	2	LUAD-Paclitaxel
hsa00051	Fructose and mannose metabolism	2/13	33/8112	0.00121725	0.0231278	0.0230637	55556/2762	2	STAD-Fluorouracil
hsa05100	Bacterial invasion of epithelial cells	3/26	77/8112	0.00182723	0.129324	0.113442	10109/3059/10096	3	BLCA-Gemcitabine
hsa01212	Fatty acid metabolism	2/10	57/8112	0.0021055	0.056508	0.0494288	51/1374	2	LUAD-Paclitaxel
hsa04141	Protein processing in endoplasmic reticulum	3/13	171/8112	0.002253	0.110397	0.101978	5589/6747/30001	3	HNSC-Paclitaxel
hsa04714	Thermogenesis	3/10	232/8112	0.00238766	0.056508	0.0494288	71/4707/1374	3	LUAD-Paclitaxel
hsa05213	Endometrial cancer	2/12	58/8112	0.00316702	0.0594807	0.0403495	6654/5594	2	STAD-Cisplatin
hsa00600	Sphingolipid metabolism	2/15	49/8112	0.00356961	0.0571138	0.0375749	55331/10825	2	BRCA-Doxorubicin
hsa03320	PPAR signaling pathway	2/10	75/8112	0.00361776	0.0642153	0.0561705	51/1374	2	LUAD-Paclitaxel
hsa05208	Chemical carcinogenesis - reactive oxygen species	3/12	223/8112	0.00375249	0.0594807	0.0403495	4719/6654/5594	3	STAD-Cisplatin
hsa05163	Human cytomegalovirus infection	3/12	225/8112	0.00384836	0.0594807	0.0403495	6654/6892/5594	3	STAD-Cisplatin
hsa05221	Acute myeloid leukemia	2/12	67/8112	0.00420488	0.0594807	0.0403495	6654/5594	2	STAD-Cisplatin
hsa04664	Fc epsilon RI signaling pathway	2/12	68/8112	0.00432875	0.0594807	0.0403495	6654/5594	2	STAD-Cisplatin
hsa00410	beta-Alanine metabolism	2/26	31/8112	0.00433857	0.129324	0.113442	1892/4329	2	BLCA-Gemcitabine
hsa05211	Renal cell carcinoma	2/12	69/8112	0.0044543	0.0594807	0.0403495	6654/5594	2	STAD-Cisplatin
hsa05168	Herpes simplex virus 1 infection	7/35	495/8112	0.00455294	0.177829	0.174129	84914/55769/163131/3455/170959/7297/6429	7	BLCA-Cisplatin
hsa04917	Prolactin signaling pathway	2/12	70/8112	0.00458154	0.0594807	0.0403495	6654/5594	2	STAD-Cisplatin
hsa00640	Propanoate metabolism	2/26	32/8112	0.00461872	0.129324	0.113442	1892/4329	2	BLCA-Gemcitabine
hsa05223	Non-small cell lung cancer	2/12	72/8112	0.00484107	0.0594807	0.0403495	6654/5594	2	STAD-Cisplatin
hsa03460	Fanconi anemia pathway	2/16	54/8112	0.00491676	0.132752	0.119037	5395/5429	2	HNSC-Cisplatin
hsa03030	DNA replication	2/24	36/8112	0.0049706	0.298236	0.293004	23649/6742	2	LGG-Temozolomide
hsa05214	Glioma	2/12	75/8112	0.00524292	0.0594807	0.0403495	6654/5594	2	STAD-Cisplatin
hsa05220	Chronic myeloid leukemia	2/12	76/8112	0.0053802	0.0594807	0.0403495	6654/5594	2	STAD-Cisplatin
hsa01521	EGFR tyrosine kinase inhibitor resistance	2/12	79/8112	0.00580196	0.0594807	0.0403495	6654/5594	2	STAD-Cisplatin
hsa04919	Thyroid hormone signaling pathway	2/8	121/8112	0.00582614	0.0524352	0.0367966	9969/9611	2	STAD-Capecitabine
hsa04141	Protein processing in endoplasmic reticulum	4/35	171/8112	0.00599615	0.177829	0.174129	7353/55666/4287/6745	4	BLCA-Cisplatin
hsa04662	B cell receptor signaling pathway	2/12	82/8112	0.00623852	0.0594807	0.0403495	6654/5594	2	STAD-Cisplatin
hsa04012	ErbB signaling pathway	2/12	85/8112	0.00668976	0.0594807	0.0403495	6654/5594	2	STAD-Cisplatin
hsa05210	Colorectal cancer	2/12	86/8112	0.00684341	0.0594807	0.0403495	6654/5594	2	STAD-Cisplatin
hsa04540	Gap junction	2/12	88/8112	0.00715556	0.0594807	0.0403495	6654/5594	2	STAD-Cisplatin
hsa00410	beta-Alanine metabolism	2/35	31/8112	0.0077751	0.177829	0.174129	1892/4329	2	BLCA-Cisplatin
hsa04912	GnRH signaling pathway	2/12	93/8112	0.00796396	0.0594807	0.0403495	6654/5594	2	STAD-Cisplatin
hsa04350	TGF-beta signaling pathway	2/12	94/8112	0.0081304	0.0594807	0.0403495	57154/5594	2	STAD-Cisplatin
hsa00640	Propanoate metabolism	2/35	32/8112	0.00827111	0.177829	0.174129	1892/4329	2	BLCA-Cisplatin
hsa05014	Amyotrophic lateral sclerosis	3/10	364/8112	0.00849457	0.120623	0.105512	348995/71/4707	3	LUAD-Paclitaxel
hsa05215	Prostate cancer	2/12	97/8112	0.00863921	0.0594807	0.0403495	6654/5594	2	STAD-Cisplatin
hsa01522	Endocrine resistance	2/12	98/8112	0.00881195	0.0594807	0.0403495	6654/5594	2	STAD-Cisplatin
hsa05168	Herpes simplex virus 1 infection	5/22	495/8112	0.00917838	0.483327	0.483327	115196/84503/55769/7594/9534	5	LUAD-Carboplatin
hsa04919	Thyroid hormone signaling pathway	2/10	121/8112	0.0091825	0.232549	0.21674	9969/3845	2	STAD-Epirubicin
hsa04660	T cell receptor signaling pathway	2/12	104/8112	0.00988109	0.0635213	0.0430905	6654/5594	2	STAD-Cisplatin
hsa00280	Valine, leucine and isoleucine degradation	2/26	48/8112	0.0101791	0.21376	0.187509	1892/4329	2	BLCA-Gemcitabine
hsa00130	Ubiquinone and other terpenoid-quinone biosynthesis	1/8	11/8112	0.0108014	0.170684	0.155711	2677	1	HNSC-Carboplatin
hsa05164	Influenza A	2/8	171/8112	0.0113789	0.170684	0.155711	23586/10241	2	HNSC-Carboplatin
hsa04210	Apoptosis	2/10	136/8112	0.0114968	0.126665	0.110796	1676/71	2	LUAD-Paclitaxel
hsa00532	Glycosaminoglycan biosynthesis - chondroitin sulfate / dermatan sulfate	1/5	20/8112	0.0122698	0.0858885	0.0645778	55501	1	BLCA-Carboplatin
hsa04140	Autophagy - animal	2/10	141/8112	0.0123203	0.232549	0.21674	5861/3845	2	STAD-Epirubicin
hsa04936	Alcoholic liver disease	2/10	142/8112	0.0124881	0.126665	0.110796	51/1374	2	LUAD-Paclitaxel
hsa03020	RNA polymerase	1/3	34/8112	0.0125229	0.086813	0.045691	246721	1	STAD-Oxaliplatin
hsa03450	Non-homologous end-joining	1/8	13/8112	0.0127543	0.08709	0.0458368	64421	1	LUAD-Cisplatin
hsa04722	Neurotrophin signaling pathway	2/12	119/8112	0.0127942	0.0742951	0.050399	6654/5594	2	STAD-Cisplatin
hsa04935	Growth hormone synthesis, secretion and action	2/12	119/8112	0.0127942	0.0742951	0.050399	6654/5594	2	STAD-Cisplatin
hsa04919	Thyroid hormone signaling pathway	2/12	121/8112	0.013208	0.0742951	0.050399	9969/5594	2	STAD-Cisplatin
hsa01212	Fatty acid metabolism	2/26	57/8112	0.0141506	0.227458	0.199525	1892/84869	2	BLCA-Gemcitabine
hsa04926	Relaxin signaling pathway	2/12	129/8112	0.0149217	0.0768228	0.0521137	6654/5594	2	STAD-Cisplatin
hsa04068	FoxO signaling pathway	2/12	131/8112	0.0153646	0.0768228	0.0521137	6654/5594	2	STAD-Cisplatin
hsa04650	Natural killer cell mediated cytotoxicity	2/12	131/8112	0.0153646	0.0768228	0.0521137	6654/5594	2	STAD-Cisplatin
hsa04530	Tight junction	3/26	169/8112	0.016247	0.227458	0.199525	10109/3059/10096	3	BLCA-Gemcitabine
hsa04910	Insulin signaling pathway	2/12	137/8112	0.0167273	0.0789488	0.0535559	6654/5594	2	STAD-Cisplatin
hsa04915	Estrogen signaling pathway	2/12	138/8112	0.0169594	0.0789488	0.0535559	6654/5594	2	STAD-Cisplatin
hsa05171	Coronavirus disease - COVID-19	4/35	232/8112	0.0170358	0.258251	0.252878	6156/3455/6230/7297	4	BLCA-Cisplatin
hsa05164	Influenza A	2/10	171/8112	0.0177884	0.157872	0.138094	71/5610	2	LUAD-Paclitaxel
hsa00280	Valine, leucine and isoleucine degradation	2/35	48/8112	0.0180175	0.258251	0.252878	1892/4329	2	BLCA-Cisplatin
hsa04144	Endocytosis	2/7	251/8112	0.0180698	0.174487	0.148686	147179/23550	2	HNSC-Cetuximab
hsa01210	2-Oxocarboxylic acid metabolism	1/8	19/8112	0.0185927	0.140574	0.106869	3418	1	STAD-Etoposide
hsa05208	Chemical carcinogenesis - reactive oxygen species	2/8	223/8112	0.0188846	0.272683	0.252591	4731/27	2	HNSC-Docetaxel
hsa05224	Breast cancer	2/12	147/8112	0.0191105	0.0801967	0.0544024	6654/5594	2	STAD-Cisplatin
hsa04072	Phospholipase D signaling pathway	2/12	148/8112	0.0193564	0.0801967	0.0544024	6654/5594	2	STAD-Cisplatin
hsa04723	Retrograde endocannabinoid signaling	2/12	148/8112	0.0193564	0.0801967	0.0544024	4719/5594	2	STAD-Cisplatin
hsa05226	Gastric cancer	2/12	149/8112	0.0196036	0.0801967	0.0544024	6654/5594	2	STAD-Cisplatin
hsa00511	Other glycan degradation	1/9	18/8112	0.0198038	0.188315	0.162185	4123	1	LUAD-Pemetrexed
hsa04714	Thermogenesis	2/8	232/8112	0.0203521	0.203521	0.185669	285521/4707	2	HNSC-Carboplatin
hsa04120	Ubiquitin mediated proteolysis	2/13	142/8112	0.0209163	0.31376	0.289832	7428/4193	2	HNSC-Paclitaxel
hsa04150	mTOR signaling pathway	2/12	155/8112	0.0211156	0.083431	0.0565965	6654/5594	2	STAD-Cisplatin
hsa05160	Hepatitis C	2/12	157/8112	0.0216303	0.083431	0.0565965	6654/5594	2	STAD-Cisplatin
hsa05161	Hepatitis B	2/12	162/8112	0.0229402	0.0860256	0.0583566	6654/5594	2	STAD-Cisplatin
hsa00983	Drug metabolism - other enzymes	2/24	80/8112	0.0230374	0.376594	0.369988	654364/2990	2	LGG-Temozolomide
hsa00531	Glycosaminoglycan degradation	1/10	19/8112	0.0231895	0.232549	0.21674	10855	1	STAD-Epirubicin
hsa05130	Pathogenic Escherichia coli infection	3/26	197/8112	0.0243207	0.270316	0.237119	10109/3059/10096	3	BLCA-Gemcitabine
hsa05225	Hepatocellular carcinoma	2/12	168/8112	0.0245552	0.0895933	0.0607767	6654/5594	2	STAD-Cisplatin
hsa05205	Proteoglycans in cancer	2/10	205/8112	0.0250236	0.232549	0.21674	10855/3845	2	STAD-Epirubicin
hsa03060	Protein export	1/9	23/8112	0.0252426	0.188315	0.162185	6726	1	LUAD-Pemetrexed
hsa05171	Coronavirus disease - COVID-19	2/9	232/8112	0.0256793	0.188315	0.162185	6156/5610	2	LUAD-Pemetrexed
hsa00900	Terpenoid backbone biosynthesis	1/10	22/8112	0.0268064	0.232549	0.21674	23463	1	STAD-Epirubicin
hsa00650	Butanoate metabolism	1/8	28/8112	0.0272937	0.08709	0.0458368	79944	1	LUAD-Cisplatin
hsa00650	Butanoate metabolism	1/8	28/8112	0.0272937	0.140574	0.106869	79944	1	STAD-Etoposide
hsa04215	Apoptosis - multiple species	1/7	32/8112	0.0272987	0.174487	0.148686	331	1	HNSC-Cetuximab
hsa04130	SNARE interactions in vesicular transport	1/7	33/8112	0.0281414	0.174487	0.148686	143187	1	HNSC-Cetuximab
hsa04612	Antigen processing and presentation	1/3	78/8112	0.0285732	0.086813	0.045691	1520	1	STAD-Oxaliplatin
hsa00020	Citrate cycle (TCA cycle)	1/8	30/8112	0.0292181	0.140574	0.106869	3418	1	STAD-Etoposide
hsa05022	Pathways of neurodegeneration - multiple diseases	3/12	476/8112	0.029689	0.103746	0.0703776	3092/4719/5594	3	STAD-Cisplatin
hsa00600	Sphingolipid metabolism	1/5	49/8112	0.0298468	0.135081	0.121877	130367	1	LUAD-Gemcitabine
hsa05034	Alcoholism	2/12	187/8112	0.0299711	0.103746	0.0703776	6654/5594	2	STAD-Cisplatin
hsa00592	alpha-Linolenic acid metabolism	1/10	25/8112	0.0304113	0.229424	0.200682	51	1	LUAD-Paclitaxel
hsa00270	Cysteine and methionine metabolism	1/5	50/8112	0.0304484	0.154944	0.143911	84245	1	LUAD-Vinorelbine
hsa04136	Autophagy - other	1/8	32/8112	0.0311391	0.233544	0.213057	83734	1	HNSC-Carboplatin
hsa04062	Chemokine signaling pathway	2/12	192/8112	0.0314704	0.106213	0.0720507	6654/5594	2	STAD-Cisplatin
hsa05171	Coronavirus disease - COVID-19	2/10	232/8112	0.0315022	0.232549	0.21674	6868/51065	2	STAD-Epirubicin
hsa04810	Regulation of actin cytoskeleton	3/26	218/8112	0.0315784	0.270316	0.237119	10109/3675/10096	3	BLCA-Gemcitabine
hsa00051	Fructose and mannose metabolism	1/8	33/8112	0.0320984	0.139044	0.0975747	55556	1	STAD-Capecitabine
hsa00511	Other glycan degradation	1/15	18/8112	0.0327999	0.115624	0.0760681	10825	1	BRCA-Doxorubicin
hsa01040	Biosynthesis of unsaturated fatty acids	1/10	27/8112	0.0328078	0.229424	0.200682	51	1	LUAD-Paclitaxel
hsa03015	mRNA surveillance pathway	2/24	97/8112	0.0329274	0.376594	0.369988	65110/79869	2	LGG-Temozolomide
hsa03020	RNA polymerase	1/8	34/8112	0.0330568	0.08709	0.0458368	548644	1	LUAD-Cisplatin
hsa03010	Ribosome	2/15	158/8112	0.0335241	0.115624	0.0760681	6223/9045	2	BRCA-Doxorubicin
hsa04510	Focal adhesion	2/12	201/8112	0.0342443	0.112756	0.0764893	6654/5594	2	STAD-Cisplatin
hsa00900	Terpenoid backbone biosynthesis	1/13	22/8112	0.0347136	0.31376	0.289832	23463	1	HNSC-Paclitaxel
hsa00130	Ubiquinone and other terpenoid-quinone biosynthesis	1/26	11/8112	0.0347179	0.270316	0.237119	2677	1	BLCA-Gemcitabine
hsa05205	Proteoglycans in cancer	2/12	205/8112	0.0355077	0.114132	0.0774228	6654/5594	2	STAD-Cisplatin
hsa05340	Primary immunodeficiency	1/8	38/8112	0.0368823	0.08709	0.0458368	64421	1	LUAD-Cisplatin
hsa05171	Coronavirus disease - COVID-19	3/26	232/8112	0.0369882	0.270316	0.237119	6230/6156/7297	3	BLCA-Gemcitabine
hsa00410	beta-Alanine metabolism	1/10	31/8112	0.037585	0.229424	0.200682	51	1	LUAD-Paclitaxel
hsa05170	Human immunodeficiency virus 1 infection	2/12	212/8112	0.0377628	0.115863	0.0785973	6892/5594	2	STAD-Cisplatin
hsa05207	Chemical carcinogenesis - receptor activation	2/12	212/8112	0.0377628	0.115863	0.0785973	6654/5594	2	STAD-Cisplatin
hsa04666	Fc gamma R-mediated phagocytosis	2/26	97/8112	0.0381823	0.270316	0.237119	10109/10096	2	BLCA-Gemcitabine
hsa04141	Protein processing in endoplasmic reticulum	2/15	171/8112	0.0387485	0.115624	0.0760681	165324/23190	2	BRCA-Doxorubicin
hsa00100	Steroid biosynthesis	1/16	20/8112	0.0387618	0.300058	0.269058	6646	1	HNSC-Cisplatin
hsa00640	Propanoate metabolism	1/10	32/8112	0.0387759	0.229424	0.200682	51	1	LUAD-Paclitaxel
hsa04810	Regulation of actin cytoskeleton	2/12	218/8112	0.0397399	0.11922	0.0808741	6654/5594	2	STAD-Cisplatin
hsa03008	Ribosome biogenesis in eukaryotes	1/3	109/8112	0.0397763	0.136659	0.123301	9724	1	LUAD-Docetaxel
hsa00900	Terpenoid backbone biosynthesis	1/15	22/8112	0.039951	0.115624	0.0760681	2224	1	BRCA-Doxorubicin
hsa05203	Viral carcinogenesis	2/13	204/8112	0.0409119	0.31376	0.289832	2967/4193	2	HNSC-Paclitaxel
hsa03020	RNA polymerase	1/10	34/8112	0.0411539	0.232549	0.21674	246721	1	STAD-Epirubicin
hsa03020	RNA polymerase	1/10	34/8112	0.0411539	0.259006	0.254462	246721	1	STAD-Leucovorin
hsa05211	Renal cell carcinoma	1/5	69/8112	0.0418223	0.109303	0.0821827	201163	1	BLCA-Carboplatin
hsa00270	Cysteine and methionine metabolism	1/7	50/8112	0.0423717	0.174487	0.148686	84245	1	HNSC-Cetuximab
hsa00900	Terpenoid backbone biosynthesis	1/16	22/8112	0.0425595	0.300058	0.269058	23463	1	HNSC-Cisplatin
hsa05131	Shigellosis	3/26	247/8112	0.0432864	0.270316	0.237119	10109/3059/10096	3	BLCA-Gemcitabine
hsa00604	Glycosphingolipid biosynthesis - ganglio series	1/24	15/8112	0.0435081	0.376594	0.369988	8869	1	LGG-Temozolomide
hsa04977	Vitamin digestion and absorption	1/15	24/8112	0.0435081	0.115624	0.0760681	25974	1	BRCA-Doxorubicin
hsa03022	Basal transcription factors	1/8	45/8112	0.043545	0.08709	0.0458368	6878	1	LUAD-Cisplatin
hsa03022	Basal transcription factors	1/8	45/8112	0.043545	0.140574	0.106869	6882	1	STAD-Etoposide
hsa05132	Salmonella infection	3/26	249/8112	0.044165	0.270316	0.237119	10109/10096/10640	3	BLCA-Gemcitabine
hsa03430	Mismatch repair	1/16	23/8112	0.0444531	0.300058	0.269058	5395	1	HNSC-Cisplatin
hsa04014	Ras signaling pathway	2/12	232/8112	0.0445069	0.127839	0.0867212	6654/5594	2	STAD-Cisplatin
hsa04714	Thermogenesis	2/12	232/8112	0.0445069	0.127839	0.0867212	4719/6654	2	STAD-Cisplatin
hsa01250	Biosynthesis of nucleotide sugars	1/10	37/8112	0.0447109	0.232549	0.21674	10020	1	STAD-Epirubicin
hsa04960	Aldosterone-regulated sodium reabsorption	1/10	37/8112	0.0447109	0.232549	0.21674	3845	1	STAD-Epirubicin
hsa05216	Thyroid cancer	1/10	37/8112	0.0447109	0.232549	0.21674	3845	1	STAD-Epirubicin
hsa04144	Endocytosis	3/26	251/8112	0.0450527	0.270316	0.237119	10109/10096/51699	3	BLCA-Gemcitabine
hsa04392	Hippo signaling pathway - multiple species	1/13	29/8112	0.0455234	0.31376	0.289832	84962	1	HNSC-Paclitaxel
hsa00030	Pentose phosphate pathway	1/13	30/8112	0.0470585	0.31376	0.289832	9563	1	HNSC-Paclitaxel
hsa04672	Intestinal immune network for IgA production	1/8	49/8112	0.0473341	0.140574	0.106869	56477	1	STAD-Etoposide
hsa00051	Fructose and mannose metabolism	1/12	33/8112	0.0477707	0.134355	0.0911414	55556	1	STAD-Cisplatin
hsa04962	Vasopressin-regulated water reabsorption	1/9	44/8112	0.0477938	0.22942	0.197587	1781	1	LUAD-Pemetrexed
hsa04142	Lysosome	1/3	132/8112	0.0480323	0.086813	0.045691	1520	1	STAD-Oxaliplatin
hsa00270	Cysteine and methionine metabolism	1/8	50/8112	0.0482793	0.272683	0.252591	84245	1	HNSC-Docetaxel
hsa05110	Vibrio cholerae infection	1/8	50/8112	0.0482793	0.272683	0.252591	30001	1	HNSC-Docetaxel
hsa00190	Oxidative phosphorylation	1/3	134/8112	0.048748	0.136659	0.123301	4719	1	LUAD-Docetaxel
hsa00330	Arginine and proline metabolism	1/8	51/8112	0.0492237	0.139044	0.0975747	79814	1	STAD-Capecitabine
hsa05219	Bladder cancer	1/10	41/8112	0.049435	0.232549	0.21674	3845	1	STAD-Epirubicin
hsa04210	Apoptosis	1/3	136/8112	0.0494633	0.086813	0.045691	1520	1	STAD-Oxaliplatin
